# Supplementary material for: Canonical Single Nucleotide Polymorphisms (SNPs) for High-Resolution Subtyping of Shiga-Toxin Producing Escherichia coli (STEC) O157:H7
Source: PLoS One. 2015 Jul 1;10(7):e0131967. doi: 10.1371/journal.pone.0131967 (PMC4488506; doi:10.1371/journal.pone.0131967)
Supplement: S1 Table — (XLSX) [file pone.0131967.s001.xlsx]

## Sheet: Sheet1
Gene	BioTrove Probe Name	Initial Microarray?	Gene Location	GenomicLocation	Ref	SNP	Type	SNP Amino Acid	G5289	01-577	F8768	F5733	F6141	N0303	N0436	N0587	Sakai	Product
ECs0492	ECs0492	Yes	631	524108	C	T	SYN	L	C	T	C	C	C	C	C	C	C	ATP-dependent specificity component of clpP serine protease ClpX
ECs0760	ECs0760	Yes	648	847969	A	T	SYN	S	A	A	A	T	T	A	T	A	A	hypothetical protein
ECs1028	ECs1028	Yes	205	1133596	C	A	NON	S	C	C	A	A	A	C	C	C	C	hypothetical protein
ECs2328	ECs2328	Yes	298	2298512	C	G	NON	V	C	G	G	G	G	C	C	C	C	repressor of malX and Y genes
ECs2835	ECs2835	Yes	1115	2775716	C	T	NON	V	C	C	C	C	C	C	C	C	C	phosphomannomutase
ECs2868	ECs2868	Yes	834	2814044	G	T	SYN	L	G	G	G	G	T	G	G	G	G	putative transport protein
ECs3122	ECs3122	Yes	474	3077144	C	G	SYN	P	C	G	G	C	C	C	C	C	C	putative transcriptional regulator
ECs3592	ECs3592	Yes	116	3585700	C	A	NON	N	C	A	C	C	C	C	C	C	C	putative 4-hydroxybenzoate decarboxylase
ECs4035	ECs4035	Yes	176	4042238	C	G	NON	G	C	G	G	G	G	C	C	C	C	hypothetical protein
ECs4457	ECs4457	Yes	663	4488062	G	A	SYN	K	G	A	G	G	G	G	G	G	G	putative transcriptional regulator
ECs4842	ECs4842	Yes	628	4909420	T	G	NON	A	T	T	T	T	T	T	T	T	T	periplasmic sulfate-binding protein
ECs5147	ECs5147	Yes	154	5253130	A	G	NON	V	A	A	G	G	A	A	A	A	A	delta(2)-isopentenylpyrophosphate tRNA-adenosine transferase
ECs5241	ECs5241	Yes	887	5345959	T	G	NON	G	T	G	G	T	G	T	T	T	T	putative oxidoreductase
ECs5290	ECs5290	Yes	1941	5419258	T	G	SYN	V	T	T	G	T	T	T	T	T	T	putative invasin
ECs0402	ECs0402	Yes	1067	428277	C	T	NON	V	C	T	C	C	C	C	C	C	C	3-(3-hydroxyphenyl)propionate hydroxylase
ECs3957	ECs3957	Yes	605	3961601	T	A	NON	Q	T	T	T	T	A	T	T	T	T	regulator of ebg operon
ECs0003	ECs0003	Yes	318	3135	T	G	SYN	A	T	T	T	T	T	T	T	T	T	homoserine kinase
ECs1925	ECS1925_868	Yes	880	1916448	G	A	NON	S	G	G	G	G	G	G	G	G	G	hypothetical protein
ECs3032	ECs3032	Yes	483	2965013	C	A	SYN	A	C	C	C	C	C	C	C	C	C	putative regulatory protein
ECs4892	ECs4892	Yes	978	4968734	C	T	SYN	P	C	C	C	C	C	C	C	C	C	putative amino acid amidohydrolase
ECs0742	ECs0742	Yes	500	825854	C	A	NON	N	C	C	C	C	C	C	C	C	C	putative chaperone
ECs2788	ECs2788	Yes	379	2734856	C	T	NON	S	C	C	C	C	C	C	C	T	C	cobinamide kinase/cobinamide phosphate guanylyltransferase
ECs4280	ECs4280	Yes	70	4292642	A	G	NON	E	A	A	A	A	A	A	A	A	A	putative DNA processing chain A
ECs2134	ECs2134	Yes	497	2140670	A	G	NON	G	G	G	G	G	G	A	G	G	A	hypothetical protein
ECs0143	ECs0143	Yes	2380	157462	G	A	NON	K	G	G	G	A	A	G	G	G	G	probable outer membrane porin protein involved in fimbrial assembly
ECs4201	ECs4201	Yes	1677	4198837	C	T	SYN	L	C	T	T	C	C	C	C	C	C	NEM-activable K+/H+ antiporter
ECs0377	ECs0377	Yes	288	397856	C	T	SYN	G	C	T	T	C	C	C	C	C	C	putative permease of ABC transporter
ECs0007	ECs0007	Yes	1303	6674	C	T	NON	Y	C	T	T	C	C	C	C	C	C	putative inner membrane transport protein
ECs3399	ECs3399	Yes	474	3384416	G	C	SYN	P	G	G	C	G	G	G	G	G	G	extragenic suppressor protein SuhB
ECs4400	ECs4400	Yes	429	4413603	C	T	SYN	S	C	C	T	C	C	C	C	C	C	putative regulator
ECs1703	ECs1703	Yes	427	1697634	A	C	NON	P	A	A	C	A	A	A	A	A	A	putative PTS system enzyme I
ECs4293	ECs4293	Yes	1699	4302784	G	T	NON	C	G	T	T	T	T	G	G	G	G	gamma-glutamyltranspeptidase
ECs5216	ECs5216	Yes	1541	5318707	C	T	NON	L	C	T	T	T	C	C	C	C	C	trehalase 6-P hydrolase
ECs3972	ECs3972	Yes	201	3981176	C	T	SYN	T	C	T	T	T	T	C	C	C	C	hypothetical protein
ECs4014	ECs4014	Yes	271	4021871	G	A	NON	T	G	A	A	A	A	G	G	G	G	galactosamine PTS system enzyme IIA component
ECs1462	ECs1462	Yes	1572	1501902	A	G	SYN	P	G	G	G	G	G	G	A	G	A	RNase E
ECs3311	ECs3311	Yes	245	3280156	A	G	NON	R	G	G	G	G	G	A	A	G	A	ethanolamine ammonia-lyase light chain
ECs3595	ECs3595	Yes	543	3587532	A	C	SYN	T	A	C	C	C	C	A	A	A	A	sigma factor RpoS
ECs1360	ECs1360	Yes	1470	1418991	A	G	SYN	L	G	A	G	G	G	G	A	G	A	Iha adhesin
ECs4820	ECs4820	Yes	1484	4882975	A	G	NON	G	A	A	G	G	A	A	A	A	A	formate dehydrogenase-O major subunit
ECs5183	ECs5183	Yes	676	5282945	T	C	NON	R	T	C	C	C	C	T	T	T	T	putative transposase TnpB of insertion sequence IS609
ECs5279	ECs5279	Yes	468	5404166	A	C	NON	N	A	C	C	C	C	A	A	A	A	minor fimbrial subunit/D-mannose specific adhesin
ECs1598	ECs1598	Yes	563	1607790	C	A	NON	N	A	C	C	C	C	A	C	C	C	putative terminase large subunit
ECs0127	ECs0127	Yes	1130	142584	T	C	NON	A	T	T	T	T	C	T	T	C	T	hypothetical protein
ECs3880	ECs3880	Yes	494	3884025	A	G	NON	R	A	G	G	G	G	A	A	G	A	probable cytochrome Ni/Fe component of hydrogenase-2
ECs3917	ECs3917	Yes	1909	3919301	T	G	NON	G	G	G	G	G	G	T	T	G	T	putative ferrichrome iron receptor precursor
ECs4080	ECs4080	Yes	562	4086858	T	C	SYN	L	T	C	C	C	C	T	T	C	T	putative ATP-binding component of a transport system
ECs4380	ECs4380	Yes	776	4390671	G	A	NON	E	G	A	A	A	A	G	G	A	G	heme utilization/transport protein
ECs4834	ECs4834	Yes	441	4901210	A	G	SYN	Q	A	A	A	A	G	A	A	G	A	superoxide dismutase SodA
ECs0328	ECs0328	Yes	159	345586	A	C	SYN	A	A	C	C	C	C	A	A	C	A	hypothetical protein
ECs0336	ECs0336	Yes	3902	357832	C	A	NON	K	C	A	A	A	A	C	C	A	C	putative invasin
ECs2604	ECs2604	Yes	1232	2581533	T	C	NON	A	T	C	C	C	C	T	T	C	T	trehalose-6-phosphate synthase
ECs5069	ECs5069	Yes	255	5161881	A	G	SYN	L	A	G	G	G	G	A	A	G	A	putative aldolase
ECs0159	ECs0159	Yes	855	180160	T	C	SYN	G	T	C	C	C	C	T	T	C	T	putative channel transporter
ECs0655	ECs0655	Yes	150	731710	G	C	NON	D	G	C	C	C	C	G	G	C	G	citrate lyase beta chain
ECs2071	ECs2071	Yes	1368	2060459	T	C	SYN	P	T	C	C	C	C	T	T	C	T	cryptic nitrate reductase 2 alpha subunit
ECs3221	ECs3221	Yes	2237	3179215	G	C	NON	A	G	C	C	G	G	G	G	C	G	putative outer membrane protein
ECs0539	ECs0539	Yes	947	579211	G	T	NON	L	G	T	T	T	T	G	G	G	G	putative amino acid/amine transport protein
ECs0517	ECs0517	Yes	247	552072	A	G	NON	G	A	G	G	G	G	A	A	A	A	acrAB operon repressor
ECs0419	ECs0419	Yes	673	446906	T	G	NON	A	T	G	G	G	G	T	T	T	T	taurine transport system periplasmic protein
ECs0856	ECs0856	Yes	611	935246	G	T	NON	I	G	T	T	T	T	G	G	G	G	dethiobiotin synthetase
ECs2042	ECs2042	Yes	384	2025633	A	C	SYN	A	A	C	C	C	C	A	A	A	A	hypothetical protein
ECs4305	ECs4305	Yes	375	4315671	A	C	SYN	T	A	C	C	C	C	A	A	A	A	periplasmic binding protein of high-affinity leucine-specific transport system
ECs2653	ECs2653	Yes	166	2618254	A	C	NON	P	A	C	C	C	C	A	A	A	A	hypothetical protein
ECs2864	ECs2864	Yes	223	2808550	G	A	NON	T	G	A	A	A	A	G	G	G	G	putative regulator
ECs3944	ECs3944	Yes	744	3946736	G	A	SYN	L	G	A	A	A	A	G	G	G	G	L-tartrate dehydratase subunit A
ECs5012	ECs5012	Yes	792	5091699	C	T	SYN	T	C	T	T	T	T	C	C	C	C	hypothetical protein
ECs1262	ECs1262	Yes	510	1322616	T	C	SYN	A	T	C	C	C	C	T	T	T	T	hypothetical protein
ECs4327	ECs4327	Yes	120	4334951	G	A	NON	*	G	A	A	A	A	G	G	G	G	putative acyltransferase
ECs0761	ECs0761	Yes	1145	848717	G	C	NON	P	G	C	C	C	C	G	G	G	G	3-methylaspartate ammonia-lyase
ECs1272	ECs1272	Yes	774	1338134	T	A	SYN	S	T	A	A	A	A	T	T	T	T	Rtn-like protein
ECs1414	ECs1414	Yes	226	1460599	C	A	NON	T	C	A	A	A	A	C	C	C	C	curli production assembly/transport component CsgG
ECs2343	ECs2343	Yes	619	2313114	T	A	NON	N	T	A	A	A	A	T	T	T	T	putative transport protein
ECs4022	ECs4022	Yes	2001	4032354	G	A	SYN	T	G	A	A	A	A	G	G	G	G	putative outer membrane protein
ECs4479	ECs4479	Yes	246	4518729	G	T	SYN	V	G	T	T	T	T	G	G	G	G	hypothetical protein
ECs5068	ECs5068	Yes	673	5160606	G	A	NON	T	G	A	A	A	A	G	G	G	G	putative sugar kinase
ECs5206	ECs5206	Yes	691	5307228	G	T	NON	*	G	G	T	G	T	G	G	G	G	putative ATP-binding component of a transport system
ECs5290	ECs5290	Yes	1275	5419924	T	G	NON	E	T	T	T	T	G	T	T	T	T	putative invasin
ECs2538	ECs2538	Yes	690	2512684	C	T	SYN	P	C	T	T	C	C	C	C	C	C	putative transport protein
ECs2117	ECs2117	Yes	4005	2118004	C	T	SYN	T	C	T	T	C	C	C	C	C	C	hypothetical protein
ECs2568	ECs2568	Yes	219	2544711	G	A	SYN	P	G	A	A	G	G	G	G	G	G	putative ATP-binding component of a transport system
ECs3031	ECs3031	Yes	877	2963576	T	A	NON	R	T	A	A	T	T	T	T	T	T	putative transport protein
ECs4386	ECs4386	Yes	476	4396090	A	C	NON	P	A	C	C	A	A	A	A	A	A	putative hemin permease
ECs4777	ECs4777	Yes	592	4829856	C	T	SYN	L	C	C	C	C	C	T	C	C	C	potassium uptake protein
ECs1282	ECs1282	Yes	2064	1352003	C	T	SYN	Y	C	T	T	C	C	C	C	C	C	hemagglutinin/hemolysin-related protein
ECs3116	ECs3116	Yes	311	3069642	C	T	NON	I	C	T	T	C	C	C	C	C	C	putative ATP-binding component of a transport system
ECs3449	ECs3449	Yes	519	3439915	G	A	SYN	R	G	A	A	G	G	G	G	G	G	hypothetical protein
ECs3615	ECs3615	Yes	792	3606256	G	A	SYN	T	G	G	G	A	A	G	G	G	G	hypothetical protein
ECs4667	ECs4667	Yes	1470	4701702	C	T	SYN	G	C	T	T	C	C	C	C	C	C	putative outer membrane usher protein precursor
ECs5052	ECs5052	Yes	257	5141169	G	A	NON	H	G	A	A	G	G	G	G	G	G	periplasmic cytochrome c(552)
ECs5072	ECs5072	Yes	601	5164222	G	A	NON	S	G	A	A	G	G	G	G	G	G	putative carbohydrate ABC transport system permease
ECs0418	ECs0418	Yes	263	445669	C	T	NON	I	C	T	T	C	C	C	C	C	C	putative transcription regulator
ECs3540	ECs3540	Yes	114	3529080	T	C	SYN	T	T	C	C	T	T	T	T	T	T	ATP-binding component of glycine betaine / proline transport system
ECs1895	ECs1895	Yes	1462	1887159	G	A	NON	T	G	G	G	A	A	G	G	G	G	hypothetical protein
ECs2915	ECs2915	Yes	1877	2864758	G	A	NON	*	G	G	G	G	G	A	G	G	G	putative outer membrane protein
ECs4387	ECs4387	Yes	237	4396804	G	T	SYN	V	G	G	G	T	T	G	G	G	G	putative ATP-binding component of hemin transport system
ECs2598	ECS2598_1601	Yes	1612	2575641	C	T	NON	C	C	C	C	C	C	C	C	T	C	sensory transducer kinase CheA
ECs3367	ECs3367	Yes	340	3346273	G	A	NON	M	G	G	G	G	G	G	G	A	G	putative outer membrane lipoprotein
ECs0625	ECs0625	Yes	450	696262	T	C	SYN	T	T	T	T	T	T	T	T	T	T	enterobactin synthetase component EntF
ECs3589	ECs3589	Yes	1560	3582336	A	T	SYN	A	A	A	A	T	T	A	A	A	A	MutS protein
ECs3212	ECs3212	Yes	388	3172360	C	T	NON	W	C	C	C	C	C	C	C	C	C	murein DD-endopeptidase
ECs5095	ECs5095	Yes	552	5187848	A	C	NON	D	A	A	C	A	A	A	A	A	A	2-component regulatory system regulatory protein BasR
ECs5290	ECs5290	Yes	1266	5419933	C	T	SYN	D	C	T	T	T	T	C	C	C	C	putative invasin
ECs0654	ECs0654	Yes	281	730645	T	C	NON	T	T	T	T	T	T	T	T	T	T	citrate lyase alpha chain
ECs0716	ECs0716	Yes	219	791773	A	T	SYN	L	A	A	A	A	A	A	A	A	A	hypothetical protein
ECs0902	ECs0902	Yes	286	987457	T	G	NON	A	T	T	T	T	T	T	T	T	T	putative pyruvate formate-lyase 2 activating enzyme
ECs0937	ECs0937	Yes	735	1023105	A	G	SYN	L	A	A	A	A	A	A	A	A	A	permease of putrescine transport protein
ECs1205	ECs1205	Yes	370	1267334	G	A	NON	S	G	G	G	G	G	G	G	G	G	Shiga toxin 2 subunit A
ECs1261	ECS1261_1414	Yes	1425	1321549	A	G	SYN	A	A	A	A	A	A	A	A	A	A	major sodium/proline symporter
ECs3156	ECs3156	Yes	532	3112634	A	G	NON	G	A	A	A	A	A	A	A	A	A	hypothetical protein
ECs3595	ECs3595	Yes	316	3587759	G	C	NON	P	G	C	G	G	G	G	G	G	G	sigma factor RpoS
ECs4263	ECs4263	Yes	267	4269534	T	C	SYN	Y	T	T	T	T	T	T	T	T	T	RNA 3'-terminal phosphate cyclase
ECs4333	ECs4333	Yes	1025	4339435	C	T	NON	L	C	C	C	C	C	C	C	C	C	hypothetical protein
ECs4338	ECs4338	Yes	477	4344461	C	A	NON	R	C	C	C	A	C	C	C	C	C	putative 3-oxoacyl-(acyl-carrier-protein) synthase II
ECs5083	ECs5083	Yes	334	5175769	G	A	NON	S	G	G	G	G	G	A	G	G	G	phosphonate metabolism
ECs0170	ECs0170	Yes	405	192588	G	A	SYN	L	G	G	G	A	A	G	G	G	G	methionine aminopeptidase
ECs1462	ECs1462	Yes	3018	1500456	T	C	SYN	A	T	C	T	T	T	T	T	T	T	RNase E
ECs2480	ECs2480	Yes	825	2456764	A	T	SYN	A	A	A	A	A	T	A	A	A	A	hypothetical protein
ECs2854	ECs2854	Yes	405	2799488	T	C	SYN	A	T	T	T	T	T	T	T	T	T	mannose-1-phosphate guanyltransferase
ECs4385	ECs4385	Yes	428	4395334	T	C	NON	P	T	T	C	T	C	T	C	T	T	ShuY-like protein
ECs4553	ECs4553	Yes	197	4590840	T	C	NON	P	T	T	T	T	C	T	T	T	T	hypothetical protein
ECs1273	ECs1273	Yes	246	1339241	A	G	NON	M	A	A	A	A	A	A	A	A	A	FidL-like protein
ECs2116	ECs2116	Yes	979	2117002	G	T	NON	*	G	G	G	G	G	G	G	G	G	putative ATP-binding component
ECs2147	ECs2147	Yes	590	2152687	G	C	NON	T	G	G	G	G	G	G	G	G	G	dipeptidyl carboxypeptidase II
ECs4091	ECs4091	Yes	969	4097952	A	T	SYN	A	A	A	A	A	A	T	A	A	A	glutamate synthase large subunit
ECs4325	ECs4325	Yes	530	4333528	A	G	NON	S	A	A	A	A	A	G	A	G	A	putative O-methyltransferase
ECs4779	ECs4779	Yes	195	4837176	T	C	SYN	V	T	T	T	T	C	T	T	C	T	molybdopterin-guanine dinucleotide biosynthesis protein B
ECs5083	ECs5083	Yes	230	5175873	T	A	NON	Q	A	A	T	T	T	T	T	T	T	phosphonate metabolism
ECs0003	ECS0003_77	Yes	89	2906	C	T	NON	V	C	C	C	C	C	C	C	C	C	homoserine kinase
ECs0034	ECS0034_317	Yes	330	33077	A	T	SYN	G	A	A	A	A	A	A	A	A	A	dihydrodipicolinate reductase
ECs0044	ECS0044_716	Yes	724	47503	C	T	NON	C	C	C	C	C	C	C	C	C	C	putative flavoprotein subunit
ECs0051	ECS0051_129	Yes	139	54375	A	T	NON	W	A	A	A	A	A	A	A	A	A	dihydrofolate reductase type I; trimethoprim resistance
ECs0070	ECS0070_77	Yes	88	77659	A	C	NON	L	A	A	A	A	A	A	A	A	A	putative ATP-binding component of a transport system
ECs0086	ECS0086_509	Yes	520	95218	G	A	NON	K	G	G	G	G	G	G	G	G	G	putative apolipoprotein
ECs0107	ECS0107_146	Yes	156	117553	T	C	SYN	D	T	T	T	T	T	T	T	T	T	putative DNA repair protein
ECs0127	ECS0127_1469	Yes	1481	142935	G	A	NON	H	G	G	G	G	G	G	G	G	G	hypothetical protein
ECs0143	ECS0143_2098	Yes	2111	157731	T	C	NON	P	T	T	T	T	T	T	T	T	T	probable outer membrane porin protein involved in fimbrial assembly
ECs0161	ECS0161_238	Yes	251	181573	A	G	NON	R	A	A	A	A	A	A	A	A	A	hypothetical protein
ECs0257	ECS0257_1568	Yes	1581	286403	G	A	SYN	Q	G	G	G	G	G	G	G	G	G	flagellar biosynthesis
ECs0257	ECS0257_188	Yes	201	287783	T	C	SYN	S	T	C	C	T	C	T	T	C	T	flagellar biosynthesis
ECs0257	ECS0257_519	Yes	531	287453	T	G	NON	L	G	T	T	T	T	G	G	T	T	flagellar biosynthesis
ECs0264	ECS0264_736	Yes	749	292855	A	C	NON	T	A	A	A	A	A	A	A	A	A	aminoacyl-histidine dipeptidase PepD
ECs0314	ECS0314_1656	Yes	1668	331675	A	G	NON	M	A	A	A	A	A	A	A	A	A	hypothetical protein
ECs0320	ECS0320_1283	Yes	1293	337933	A	C	SYN	G	A	C	C	C	C	A	A	A	A	putative receptor
ECs0333	ECS0333_172	Yes	183	351209	C	G	NON	M	C	C	C	C	C	C	C	C	C	putative transcriptional regulator
ECs0333	ECS0333_70	Yes	83	351109	T	C	NON	A	T	C	C	C	C	T	T	T	T	putative transcriptional regulator
ECs0335	ECS0335_144	Yes	157	353209	C	A	NON	T	C	C	C	C	C	C	C	C	C	putative oxidoreductase
ECs0336	ECS0336_3073	Yes	3085	357015	C	T	NON	S	C	C	C	C	C	C	C	C	C	putative invasin
ECs0336	ECS0336_1844	Yes	1852	355782	G	T	NON	*	G	G	G	G	G	G	G	T	G	putative invasin
ECs0362	ECS0362_1178	Yes	1191	380924	T	A	SYN	A	T	T	T	T	T	T	T	T	T	AidA-I adhesin-like protein
ECs0378	ECS0378_348	Yes	362	398898	T	C	NON	S	T	T	T	T	T	T	T	T	T	putative permease of ABC transporter
ECs0397	ECS0397_139	Yes	150	422932	G	A	SYN	Q	G	G	G	G	G	G	G	G	G	beta-D-galactosidase
ECs0397	ECS0397_1320	Yes	1335	421747	A	G	SYN	V	G	G	G	G	G	A	A	G	A	beta-D-galactosidase
ECs0414	ECS0414_608	Yes	622	440654	G	A	NON	T	G	G	G	G	G	G	G	G	G	putative ferric transport system permease
ECs0415	ECS0415_899	Yes	911	441465	C	A	NON	Q	C	C	C	C	C	C	C	C	C	putative periplasmic-iron-binding protein
ECs0418	ECS0418_244	Yes	258	445674	G	C	SYN	A	G	G	C	G	G	G	G	G	G	putative transcription regulator
ECs0424	ECS0424_916	Yes	928	452182	A	G	NON	D	A	A	A	A	A	A	A	A	A	putative flagellin structural protein
ECs0424	ECS0424_1350	Yes	1363	452617	A	G	NON	A	A	G	G	A	G	A	A	A	A	putative flagellin structural protein
ECs0450	ECS0450_949	Yes	962	480831	T	C	NON	A	T	T	T	T	T	T	T	T	T	positive and negative sensor protein for pho regulon PhoR
ECs0493	ECS0493_717	Yes	729	525668	G	A	SYN	E	G	G	G	G	G	G	G	G	G	endopeptidase La
ECs0539	ECS0539_916	Yes	927	579191	C	T	SYN	S	C	C	C	C	C	C	C	C	C	putative amino acid/amine transport protein
ECs0580	ECS0580_776	Yes	788	639975	C	T	NON	L	C	C	C	C	T	C	C	C	C	multicopy suppressor fdrA
ECs0603	ECS0603_794	Yes	807	666728	A	G	SYN	P	A	A	A	A	A	A	A	G	A	Rhs core protein
ECs0606	ECS0606_104	Yes	115	673345	G	C	NON	H	G	C	C	G	G	G	G	G	G	hypothetical protein
ECs0606	ECS0606_105	Yes	117	673343	A	C	NON	H	A	C	C	C	C	A	A	A	A	hypothetical protein
ECs0614	ECS0614_270	Yes	283	684770	T	A	NON	R	T	T	T	T	T	T	T	T	T	phenylalanine-specific transport system
ECs0614	ECS0614_666	Yes	677	685164	A	T	NON	V	A	A	A	A	A	A	A	T	A	phenylalanine-specific transport system
ECs0625	ECS0625_3416	Yes	3426	699238	A	G	SYN	T	A	A	A	A	A	A	A	A	A	enterobactin synthetase component EntF
ECs0641	ECS0641_347	Yes	360	717679	A	G	SYN	V	A	A	A	A	A	A	A	A	A	hypothetical protein
ECs0705	ECS0705_253	Yes	267	780083	T	G	SYN	V	T	T	T	T	T	T	T	T	T	N-acetylglucosamine metabolism
ECs0706	ECS0706_365	Yes	374	781244	T	C	NON	P	T	T	T	T	T	T	T	T	T	transcriptional repressor of nag (N-acetylglucosamine) operon
ECs0720	ECS0720_787	Yes	798	795801	G	A	SYN	A	A	G	G	G	G	G	G	G	G	putrescine transport protein
ECs0731	ECS0731_652	Yes	663	815087	A	T	NON	D	A	A	A	A	A	A	A	A	A	H repeat-associated protein
ECs0731	ECS0731_873	Yes	886	815310	A	G	NON	V	A	A	G	A	A	A	A	A	A	H repeat-associated protein
ECs0737	ECS0737_860	Yes	871	821759	G	T	NON	S	G	G	T	T	T	G	G	G	G	putative carboxylase
ECs0742	ECS0742_70	Yes	81	826273	G	T	SYN	T	G	G	G	G	G	G	G	G	G	putative chaperone
ECs0794	ECS0794_320	Yes	332	881973	A	C	NON	A	A	A	A	A	A	A	A	A	A	putative phosphatase
ECs0862	ECS0862_77	Yes	89	941501	C	A	NON	E	C	C	C	C	C	C	C	C	C	molybdopterin biosynthesis protein D chain
ECs0878	ECS0878_886	Yes	897	960584	C	G	NON	W	C	C	C	C	C	C	C	C	C	putative enzyme
ECs0927	ECS0927_54	Yes	65	1015042	C	T	NON	V	C	C	C	C	C	C	C	C	C	putative transport protein
ECs0931	ECS0931_613	Yes	625	1017095	C	T	NON	W	C	C	C	C	C	C	C	C	C	modulator of drug activity A
ECs0942	ECS0942_432	Yes	444	1027352	T	G	SYN	V	T	T	T	T	T	G	T	T	T	hypothetical protein
ECs0975	ECS0975_1973	Yes	1986	1066286	C	G	SYN	R	C	C	C	C	C	C	C	C	C	cell division protein
ECs0975	ECS0975_351	Yes	363	1064663	G	A	SYN	A	G	G	G	G	G	A	G	G	G	cell division protein
ECs0975	ECS0975_2320	Yes	2331	1066631	A	G	SYN	Q	A	A	G	A	A	A	A	A	A	cell division protein
ECs0975	ECS0975_2238	Yes	2249	1066549	A	C	NON	P	A	C	A	A	A	A	A	A	A	cell division protein
ECs0999	ECS0999_642	Yes	656	1099686	A	T	NON	L	A	A	A	A	A	A	A	A	A	hypothetical protein
ECs1011	ECS1011_254	Yes	267	1114914	G	A	SYN	L	G	G	G	G	G	G	G	G	G	aspartate aminotransferase
ECs1024	ECS1024_1332	Yes	1343	1130668	T	C	NON	A	T	T	T	T	T	T	T	T	T	hypothetical protein
ECs1152	ECS1152_1497	Yes	1509	1239117	A	G	SYN	K	A	A	A	A	A	A	A	A	A	trimethylamine N-oxide reductase subunit
ECs1262	ECS1262_504	Yes	514	1322612	T	C	NON	H	T	C	T	T	T	T	T	T	T	hypothetical protein
		Yes
ECs1262	ECS1262_77	Yes	89	1323037	T	C	NON	P	T	T	T	T	T	T	T	T	T	hypothetical protein
ECs1269	ECS1269_119	Yes	128	1332681	C	A	NON	Q	C	C	C	C	C	C	C	C	C	hypothetical protein
ECs1277	ECS1277_732	Yes	747	1343193	T	C	SYN	N	T	T	T	T	T	T	T	T	T	putative outer membrane protein
ECs1278	ECS1278_1489	Yes	1501	1344977	A	T	NON	C	A	A	A	A	A	A	A	A	A	putative outer membrane usher protein
ECs1285	ECS1285_479	Yes	491	1356534	T	C	NON	T	T	T	T	T	T	T	T	C	T	putative 3-oxoacyl-(acyl carrier protein) reductase
ECs1288	ECS1288_1020	Yes	1033	1358536	A	T	NON	F	A	A	A	A	A	A	A	A	A	putative aminomethyltransferase
ECs1396	ECS1396_152	Yes	164	1444313	A	C	NON	T	A	A	A	A	A	A	A	C	A	AidA-I adhesin-like protein
ECs1447	ECS1447_1122	Yes	1135	1488117	G	C	NON	H	G	G	G	G	C	G	G	G	G	putative virulence factor
ECs1460	ECS1460_1175	Yes	1188	1498672	T	G	SYN	G	T	T	T	T	T	T	T	T	T	flagellar hook-filament junction protein 1 FlgK
ECs1462	ECS1462_237	Yes	250	1503224	G	A	NON	T	G	G	G	G	G	G	G	A	G	RNase E
ECs1462	ECS1462_2270	Yes	2280	1501194	T	A	SYN	A	T	T	T	T	T	A	T	T	T	RNase E
ECs1464	ECS1464_707	Yes	720	1504765	C	T	SYN	R	C	C	C	C	C	C	C	C	C	hypothetical protein
ECs1485	ECS1485_789	Yes	800	1524001	T	C	NON	A	T	T	T	T	T	T	T	T	T	beta-N-acetylglucosaminedase
ECs1496	ECS1496_707	Yes	719	1537163	A	G	NON	G	G	A	A	A	A	A	A	A	A	putative kinase
ECs1496	ECS1496_704	Yes	717	1537161	T	C	SYN	R	C	T	T	T	C	C	T	C	T	putative kinase
ECs1603	ECS1603_248	Yes	260	1613452	G	A	NON	H	G	G	G	G	G	G	G	G	G	adenylosuccinate lyase
ECs1712	ECS1712_399	Yes	411	1707347	T	G	SYN	G	T	T	T	T	T	T	T	T	T	phosphoribosylpyrophosphate synthetase
ECs1720	ECS1720_783	Yes	794	1714840	G	A	NON	K	G	G	G	G	G	G	G	G	G	2-dehydro-3-deoxyphosphooctulonate aldolase
ECs1727	ECS1727_407	Yes	419	1722546	G	C	NON	A	G	G	G	G	G	G	G	G	G	nitrate/nitrite sensor protein NarX
ECs1730	ECS1730_1065	Yes	1077	1729903	C	G	SYN	L	C	C	C	C	C	C	C	C	C	nitrate reductase 1 beta subunit
ECs1730	ECS1730_1418	Yes	1430	1730256	G	C	NON	A	G	G	G	G	C	G	G	G	G	nitrate reductase 1 beta subunit
ECs1743	ECS1743_380	Yes	393	1744418	C	A	SYN	T	C	C	C	C	C	C	C	C	C	oligopeptide transport periplasmic binding protein
ECs1772	ECS1772_403	Yes	415	1768633	A	T	NON	S	A	A	A	A	A	A	T	A	A	putative colonization factor
ECs1839	ECS1839_504	Yes	516	1825597	C	T	SYN	I	C	C	C	C	C	C	C	C	C	hypothetical protein
ECs1842	ECS1842_48	Yes	61	1829004	A	G	NON	V	A	A	A	A	A	A	A	A	A	cob(I)alamin adenolsyltransferase
ECs1860	ECS1860_546	Yes	561	1850330	G	A	SYN	V	G	G	G	G	G	G	G	A	G	putative oxidoreductase
ECs1934	ECS1934_2409	Yes	2422	1924436	A	G	NON	V	A	A	A	A	A	A	A	A	A	exonuclease VIII RecE
ECs1934	ECS1934_1425	Yes	1437	1925421	A	T	SYN	V	A	A	A	A	A	A	A	T	A	exonuclease VIII RecE
ECs2006	ECS2006_1782	Yes	1795	1985913	A	G	NON	E	A	A	A	A	A	A	A	A	A	putative BigA-like protein
ECs2006	ECS2006_725	Yes	739	1984857	G	A	NON	N	G	G	G	G	A	G	G	G	G	putative BigA-like protein
ECs2007	ECS2007_458	Yes	470	1987879	T	A	NON	H	A	A	A	A	A	A	A	A	T	putative BigB-like protein
ECs2019	ECS2019_88	Yes	99	2004348	C	G	SYN	A	C	C	C	C	C	C	C	C	C	hypothetical protein
ECs2042	ECS2042_373	Yes	382	2025631	G	C	NON	P	G	G	G	G	G	G	G	G	G	hypothetical protein
ECs2057	ECS2057_1149	Yes	1161	2040636	C	T	SYN	N	C	C	C	C	C	C	C	C	C	L-asparagine permease
ECs2082	ECS2082_848	Yes	859	2074253	A	G	NON	V	A	A	A	A	A	A	A	G	A	alcohol dehydrogenase
ECs2082	ECS2082_443	Yes	452	2074660	A	G	NON	S	G	G	G	G	G	G	G	G	A	alcohol dehydrogenase
ECs2112	ECS2112_101	Yes	110	2113393	C	G	NON	G	C	C	C	C	C	C	C	C	C	putative fimbrial chaperone protein precursor
ECs2117	ECS2117_2676	Yes	2687	2119322	G	A	NON	D	G	G	G	G	G	G	G	G	G	hypothetical protein
ECs2117	ECS2117_2207	Yes	2220	2119789	G	A	SYN	G	G	G	G	G	G	G	G	A	G	hypothetical protein
ECs2140	ECS2140_720	Yes	732	2144818	C	T	SYN	V	C	C	C	C	C	C	C	C	C	efflux pump for cysteine biosynthetic pathway intermediates
ECs2309	ECS2309_28	Yes	40	2277665	C	A	NON	T	C	C	C	C	C	C	C	C	C	pyridine nucleotide transhydrogenase alpha subunit
ECs2346	ECS2346_355	Yes	367	2316583	G	A	NON	T	G	G	G	G	G	G	G	G	G	tyrosine tRNA synthetase
ECs2375	ECS2375_537	Yes	549	2347390	C	T	SYN	G	C	C	C	C	C	C	C	C	C	hypothetical protein
ECs2379	ECS2379_536	Yes	548	2350888	C	T	NON	L	C	C	C	C	C	C	C	C	C	hypothetical protein
ECs2405	ECS2405_603	Yes	612	2380726	G	A	SYN	L	G	G	G	G	G	G	G	G	G	putative flavoprotein
ECs2409	ECS2409_44	Yes	57	2386770	G	T	NON	N	G	G	G	G	G	G	G	G	G	phosphoenolpyruvate synthase
ECs2420	ECS2420_855	Yes	865	2396794	C	T	SYN	L	C	C	C	C	C	C	C	C	C	phenylalanine tRNA synthetase beta-subunit
ECs2440	ECS2440_956	Yes	970	2417042	G	A	NON	M	G	G	G	G	G	G	G	A	G	phospho-beta-glucosidase
ECs2440	ECS2440_1200	Yes	1211	2416801	A	G	NON	G	A	G	G	A	A	A	A	A	A	phospho-beta-glucosidase
ECs2443	ECS2443_1209	Yes	1220	2419507	T	C	NON	A	T	T	T	T	T	T	T	T	T	PEP-dependent phosphotransferase enzyme II for cellobiose
ECs2454	ECS2454_1052	Yes	1064	2430431	C	T	NON	F	C	C	C	T	T	C	C	C	C	acetylornithine delta-aminotransferase
ECs2460	ECS2460_627	Yes	639	2436220	T	A	NON	K	T	T	T	T	T	T	T	T	T	hypothetical protein
ECs2460	ECS2460_608	Yes	618	2436199	G	A	SYN	T	A	G	G	G	G	G	G	G	G	hypothetical protein
ECs2465	ECS2465_274	Yes	285	2441286	A	G	SYN	A	A	A	A	A	A	A	A	A	A	hypothetical protein
ECs2494	ECS2494_1043	Yes	1055	2473176	G	A	NON	H	G	A	A	G	G	G	G	G	G	hypothetical protein
ECs2514	ECS2514_1187	Yes	1198	2490378	T	C	NON	P	T	T	T	T	T	T	T	T	T	long-chain-fatty-acid--CoA ligase
ECs2521	ECS2521_1260	Yes	1272	2497905	A	C	SYN	G	A	A	A	A	A	A	A	A	A	p-aminobenzoate synthetase component I
ECs2521	ECS2521_1047	Yes	1060	2497693	T	G	NON	A	G	G	G	G	G	G	G	G	T	p-aminobenzoate synthetase component I
ECs2598	ECS2598_929	Yes	940	2576313	G	T	NON	S	G	G	G	G	G	G	G	G	G	sensory transducer kinase CheA
ECs2599	ECS2599_246	Yes	256	2577928	G	T	NON	C	G	G	G	G	G	G	G	G	G	chemotaxis protein MotB
ECs5298	ECS5298_98	Yes	110	5428887	T	A	NON	E	T	T	T	T	T	T	T	T	T	hypothetical protein
ECs5298	ECS5298_406	Yes	417	5428580	T	C	SYN	S	C	C	C	C	C	C	C	C	T	hypothetical protein
ECs5323	ECS5323_51	Yes	62	5460247	T	G	NON	G	T	G	G	T	T	T	T	T	T	hypothetical protein
ECs5324	ECS5324_608	Yes	620	5460660	A	T	NON	L	A	A	A	A	A	A	A	A	A	putative structural protein
ECs2650	ECS2650_76	Yes	87	2615002	T	C	SYN	T	T	T	T	T	T	T	T	T	T	phosphatidylglycerophosphate synthetase
ECs2696	ECS2696_566	Yes	579	2653334	C	A	SYN	V	C	C	C	C	C	C	C	A	C	putative methyl-independent mismatch repair protein
ECs2696	ECS2696_564	Yes	573	2653340	T	G	SYN	G	T	G	T	T	T	T	T	T	T	putative methyl-independent mismatch repair protein
ECs2702	ECS2702_596	Yes	609	2659204	A	G	SYN	S	A	A	A	A	A	A	A	A	A	putative outer membrane protein
ECs2782	ECS2782_273	Yes	286	2729029	T	C	NON	L	T	T	T	T	T	T	T	T	T	hypothetical protein
ECs2835	ECS2835_163	Yes	174	2776657	T	G	SYN	L	T	T	T	T	T	T	T	T	T	phosphomannomutase
ECs2835	ECS2835_256	Yes	264	2776567	A	C	SYN	G	A	A	A	A	A	A	A	C	A	phosphomannomutase
ECs2869	ECS2869_137	Yes	149	2815083	C	T	NON	L	C	C	C	C	C	C	C	C	C	hypothetical protein
ECs2915	ECS2915_325	Yes	338	2866297	G	A	NON	D	G	G	G	G	G	G	G	G	G	putative outer membrane protein
ECs2924	ECS2924_860	Yes	871	2878565	A	G	NON	A	A	A	A	A	A	A	A	A	A	molybdate metabolism regulator
ECs2927	ECS2927_799	Yes	813	2885016	C	A	NON	R	C	C	C	C	C	C	C	C	C	hypothetical protein
ECs2928	ECS2928_540	Yes	551	2885919	C	G	NON	G	C	C	C	C	C	C	C	C	C	hypothetical protein
ECs2974	ECS2974_678	Yes	690	2925027	T	C	SYN	S	T	T	T	T	T	T	T	T	T	Shiga toxin I subunit A precursor
ECs3015	ECS3015_137	Yes	145	2945204	T	C	SYN	L	T	T	T	T	T	T	T	T	T	putative transport system permease protein
ECs3022	ECS3022_311	Yes	323	2954246	G	T	NON	L	G	G	G	G	G	G	G	G	G	hypothetical protein
ECs3022	ECS3022_224	Yes	234	2954335	G	T	SYN	A	G	G	T	G	G	G	G	G	G	hypothetical protein
ECs3022	ECS3022_255	Yes	264	2954305	C	G	SYN	L	C	G	G	G	G	C	C	C	C	hypothetical protein
ECs3028	ECS3028_221	Yes	230	2961103	A	G	NON	R	A	A	A	A	A	A	A	A	A	putative glutathione-S-transferase
ECs3029	ECS3029_547	Yes	559	2961481	T	A	NON	S	T	T	T	T	T	T	T	T	T	putative isomerase
ECs3066	ECS3066_78	Yes	90	3003836	G	A	SYN	L	G	G	G	G	G	G	G	G	G	hypothetical protein
ECs3099	ECS3099_1477	Yes	1490	3038252	A	G	NON	R	A	A	A	A	A	A	A	G	A	putative malate:quinone oxidoreductase
ECs3116	ECS3116_54	Yes	67	3069886	T	C	NON	P	T	C	C	C	C	T	T	T	T	putative ATP-binding component of a transport system
ECs3141	ECS3141_226	Yes	238	3096645	G	A	NON	K	G	G	G	G	G	G	G	A	G	putative enzyme
ECs3201	ECS3201_272	Yes	282	3160813	C	G	SYN	R	C	C	C	C	C	C	C	C	C	hypothetical protein
ECs3219	ECS3219_140	Yes	153	3177868	T	C	SYN	F	T	T	T	T	T	T	T	T	T	putative fimbrial protein
ECs3220	ECS3220_481	Yes	495	3178295	T	C	SYN	S	T	T	T	T	T	T	T	T	T	putative chaperone
ECs3221	ECS3221_1400	Yes	1413	3180039	C	T	SYN	S	C	C	C	C	C	C	C	C	C	putative outer membrane protein
ECs3276	ECS3276_182	Yes	195	3246982	G	C	NON	D	G	G	G	G	G	G	G	G	G	hypothetical protein
ECs3277	ECS3277_460	Yes	472	3247715	G	C	NON	R	G	G	G	G	G	G	C	G	G	putative transposase TnA of insertion sequence IS609
ECs3284	ECS3284_566	Yes	579	3255046	G	T	NON	N	G	G	G	G	G	G	G	G	G	cell division protein involved in FtsZ ring
ECs3292	ECS3292_489	Yes	502	3262513	T	C	NON	H	T	T	T	T	T	T	T	T	T	cysteine synthase B
ECs3336	ECS3336_726	Yes	738	3311217	T	G	SYN	P	T	T	T	T	T	T	T	T	T	hypothetical protein
ECs3336	ECS3336_929	Yes	942	3311013	A	G	SYN	L	G	G	G	G	G	G	G	G	A	hypothetical protein
ECs3381	ECS3381_691	Yes	704	3361297	T	C	NON	A	T	T	T	T	T	T	T	T	T	putative polyferredoxin
ECs3550	ECS3550_995	Yes	1005	3539593	C	T	SYN	N	C	C	C	C	C	C	C	C	C	gamma-glutamate-cysteine ligase
ECs3567	ECS3567_98	Yes	111	3557741	T	C	SYN	S	T	T	T	T	T	T	T	T	T	putative oxidoreductase
ECs3567	ECS3567_101	Yes	114	3557744	G	A	NON	I	G	G	G	G	G	A	G	G	G	putative oxidoreductase
ECs3578	ECS3578_524	Yes	535	3570562	C	G	NON	V	C	C	C	C	G	C	C	C	C	membrane-spanning protein of hydrogenase 3
ECs3595	ECS3595_36	Yes	48	3588027	A	T	NON	D	T	A	A	A	A	A	A	A	A	sigma factor RpoS
ECs3614	ECS3614_259	Yes	271	3604022	C	G	NON	A	C	C	C	C	C	C	C	C	C	hypothetical protein
ECs3635	ECS3635_272	Yes	285	3626299	A	G	SYN	L	A	A	A	A	A	A	A	A	A	hypothetical membrane protein
ECs3635	ECS3635_266	Yes	279	3626293	A	C	SYN	G	A	C	C	C	C	A	A	C	A	hypothetical membrane protein
ECs3695	ECS3695_1085	Yes	1098	3700203	A	C	SYN	A	A	A	A	A	A	A	A	A	A	diaminopimelate decarboxylase
ECs3788	ECS3788_164	Yes	175	3800637	A	G	NON	V	A	A	A	A	A	A	G	A	A	ATPase component of two convergent arginine trasnporter
ECs3880	ECS3880_114	Yes	125	3884394	T	G	NON	G	T	T	T	T	G	T	T	T	T	probable cytochrome Ni/Fe component of hydrogenase-2
ECs3930	ECS3930_155	Yes	167	3931040	C	T	NON	I	C	C	C	C	C	C	C	C	C	hypothetical protein
ECs3966	ECS3966_210	Yes	221	3975316	A	C	NON	A	A	A	A	A	A	A	A	A	A	putative enzyme
ECs3982	ECS3982_43	Yes	53	3989761	T	G	NON	S	T	T	T	T	T	T	T	T	T	hypothetical protein
ECs4026	ECS4026_53	Yes	65	4034521	A	G	NON	G	A	G	A	A	A	A	A	A	A	disrupted fimbrial protein
ECs4057	ECS4057_1831	Yes	1844	4067590	A	G	NON	G	A	A	A	A	A	A	A	A	A	cell division protein HflB/FtsH protease
ECs4091	ECS4091_2693	Yes	2703	4099686	G	A	SYN	P	G	G	G	G	G	G	G	G	G	glutamate synthase large subunit
ECs4113	ECS4113_1864	Yes	1876	4121550	T	C	NON	R	T	T	T	T	T	T	T	T	T	hypothetical protein
ECs4130	ECS4130_864	Yes	873	4143433	A	G	SYN	L	A	A	A	A	A	A	A	A	A	sodium/pantothenate symporter
ECs4130	ECS4130_612	Yes	623	4143183	C	G	NON	G	C	G	G	G	G	C	C	G	C	sodium/pantothenate symporter
ECs4130	ECS4130_614	Yes	624	4143184	C	G	SYN	A	G	C	C	C	C	C	C	C	C	sodium/pantothenate symporter
ECs4162	ECS4162_207	Yes	219	4176892	C	T	SYN	A	C	C	C	C	C	C	C	C	C	30S ribosomal subunit protein S11
ECs4178	ECS4178_101	Yes	112	4184070	C	G	NON	G	C	C	C	C	C	C	C	G	C	50S ribosomal subunit protein L16
ECs4196	ECS4196_260	Yes	272	4195353	T	C	NON	T	T	T	T	T	T	T	T	T	T	hypothetical protein
ECs4221	ECS4221_1144	Yes	1157	4220930	T	C	NON	S	T	T	T	C	T	T	T	T	T	putative amino acid/amine transport protein
ECs4233	ECS4233_720	Yes	734	4232166	A	C	NON	A	A	A	A	A	A	A	A	A	A	putative transport portein
ECs4249	ECS4249_801	Yes	814	4250491	A	G	NON	D	A	A	A	A	A	A	A	A	A	hypothetical protein
ECs4249	ECS4249_663	Yes	677	4250354	T	C	NON	T	T	C	C	C	C	T	T	T	T	hypothetical protein
ECs4251	ECS4251_973	Yes	984	4253565	G	A	SYN	T	G	A	A	G	G	G	G	G	G	ferrous iron transport protein B
ECs4255	ECS4255_85	Yes	99	4256919	C	T	SYN	D	C	C	C	C	C	C	C	C	C	biotin biosynthesis protein BioH
ECs4260	ECS4260_2106	Yes	2119	4267311	G	T	NON	S	G	G	G	G	G	G	G	G	G	positive regulator of mal regulon
ECs4276	ECS4276_1115	Yes	1129	4285991	C	G	NON	V	C	C	C	C	C	C	C	C	C	glycogen operon protein GlgX
ECs4282	ECS4282_732	Yes	742	4293096	T	A	NON	R	T	T	T	T	T	T	T	T	T	putative ATP-dependent DNA helicase
ECs4283	ECS4283_194	Yes	207	4294165	C	G	NON	Q	C	C	C	C	C	C	C	C	C	putative ATP-dependent DNA helicase
ECs4337	ECS4337_133	Yes	142	4343540	G	A	NON	R	G	G	G	G	G	G	G	G	G	hypothetical lipoprotein
ECs4348	ECS4348_47	Yes	56	4353248	T	A	NON	Q	T	T	T	T	T	T	T	T	T	nickel-responsive regulatory protein
ECs4379	ECS4379_735	Yes	748	4388668	G	A	NON	I	A	G	G	G	G	G	G	G	G	hypothetical protein
ECs4383	ECS4383_1029	Yes	1041	4394103	G	A	SYN	A	G	G	G	G	G	G	G	G	G	putative coproporphyrinogen oxidase
ECs4384	ECS4384_257	Yes	269	4394681	G	A	NON	H	G	G	G	G	G	G	G	A	G	ShuX-like protein
ECs4397	ECS4397_849	Yes	861	4408856	G	T	SYN	V	G	G	G	G	G	G	G	G	G	glutamate decarboxylase isozyme
ECs4400	ECS4400_350	Yes	363	4413669	A	G	NON	M	A	A	A	A	A	A	A	A	A	putative regulator
ECs4400	ECS4400_55	Yes	69	4413963	T	A	SYN	R	T	T	T	T	T	T	T	A	T	putative regulator
ECs4419	ECS4419_525	Yes	538	4443246	A	G	NON	A	A	A	A	A	A	A	A	A	A	putative transporter protein
ECs4419	ECS4419_899	Yes	911	4443619	T	C	NON	T	T	T	T	C	T	T	T	T	T	putative transporter protein
ECs4425	ECS4425_1447	Yes	1456	4450876	C	T	SYN	L	C	C	C	T	C	C	C	C	C	hypothetical protein
ECs4430	ECS4430_165	Yes	175	4457275	G	A	NON	M	G	G	G	G	G	G	G	G	G	putative fimbrial chaperone protein precursor
ECs4444	ECS4444_701	Yes	713	4472769	C	T	NON	L	C	C	C	C	C	C	C	C	C	hypothetical protein
ECs4459	ECS4459_150	Yes	162	4490522	C	T	SYN	R	C	C	C	C	C	C	C	C	C	hypothetical protein
ECs4476	ECS4476_678	Yes	692	4515927	G	A	NON	D	G	G	G	G	G	G	G	G	G	mannitol-1-phosphate dehydrogenase
ECs4479	ECS4479_224	Yes	234	4518717	A	G	SYN	L	A	A	A	G	A	A	A	A	A	hypothetical protein
ECs4480	ECS4480_4423	Yes	4436	4523544	T	C	NON	A	T	T	T	T	T	T	T	T	T	hypothetical protein
ECs4499	ECS4499_861	Yes	874	4543685	G	A	NON	K	G	G	G	G	G	G	G	G	G	heptosyl transferase I
ECs4505	ECS4505_407	Yes	420	4549404	C	T	SYN	R	C	C	C	C	C	C	C	C	C	lipopolysaccharide core biosynthesis protein RfaP
ECs4575	ECS4575_1191	Yes	1203	4612578	C	T	SYN	S	C	C	C	C	C	C	C	C	C	type III secretion system EscC protein
ECs4610	ECS4610_257	Yes	268	4640747	G	A	NON	M	G	G	G	G	G	G	G	G	G	hypothetical protein
ECs4610	ECS4610_225	Yes	238	4640777	G	C	NON	R	G	G	G	C	G	G	G	G	G	hypothetical protein
ECs4610	ECS4610_229	Yes	242	4640773	C	A	NON	K	C	C	C	A	A	C	C	C	C	hypothetical protein
ECs4643	ECS4643_1648	Yes	1660	4675085	A	G	NON	E	A	A	A	A	A	A	A	A	A	hypothetical protein
ECs4687	ECS4687_411	Yes	423	4722625	A	G	SYN	T	A	A	A	A	A	A	A	A	A	hypothetical protein
ECs4696	ECS4696_1167	Yes	1179	4732878	T	C	SYN	S	T	T	T	T	T	C	T	T	T	putative transport protein
ECs4707	ECS4707_748	Yes	758	4750509	C	T	NON	L	C	C	C	C	C	C	C	C	C	positive regulator for ilvC
ECs4724	ECS4724_890	Yes	902	4769453	G	A	NON	D	G	G	G	G	G	G	G	G	G	putative regulator
ECs4777	ECS4777_928	Yes	940	4830204	T	G	NON	A	T	T	T	T	T	T	T	T	T	potassium uptake protein
ECs4793	ECS4793_742	Yes	753	4854958	T	C	SYN	V	T	T	T	T	T	T	T	T	T	putative GTP-binding factor
ECs4801	ECS4801_107	Yes	120	4865938	T	C	SYN	G	T	T	T	T	T	T	T	T	T	hypothetical membrane protein
ECs4834	ECS4834_487	Yes	499	4901268	C	G	NON	V	C	C	C	C	C	C	C	C	C	superoxide dismutase SodA
ECs4864	ECS4864_2821	Yes	2832	4931708	G	A	SYN	R	G	G	G	G	G	G	G	G	G	RhsH core protein with extension
ECs4868	ECS4868_230	Yes	243	4935796	T	C	SYN	H	T	T	T	T	T	T	T	T	T	cystathionine gamma-synthase
ECs4880	ECS4880_842	Yes	856	4951732	C	T	NON	*	T	C	C	C	C	C	C	C	C	formate acetyltransferase 2
ECs4914	ECS4914_605	Yes	617	5000919	A	G	NON	G	A	A	A	A	G	A	A	A	A	thiamin biosynthesis protein ThiG
ECs4915	ECS4915_454	Yes	465	5001919	G	T	SYN	L	G	G	G	G	G	G	G	G	G	thiamin biosynthesis protein ThiF
ECs4916	ECS4916_53	Yes	64	5002966	G	A	NON	I	G	G	G	G	G	G	G	A	G	thiamin biosynthesis protein ThiE
ECs4927	ECS4927_737	Yes	749	5012872	T	A	NON	Q	T	T	T	T	T	T	T	T	T	response regulator HydG
ECs4927	ECS4927_778	Yes	790	5012913	C	T	NON	C	C	C	C	C	C	C	C	T	C	response regulator HydG
ECs5040	ECS5040_1686	Yes	1697	5125321	T	A	NON	E	T	T	T	T	T	T	T	A	T	excision nuclease subunit A
ECs5061	ECS5061_1841	Yes	1855	5150197	A	G	NON	G	A	A	A	A	A	A	A	A	A	selenopolypeptide subunit of formate dehydrogenase H
ECs5071	ECS5071_47	Yes	55	5163775	G	T	NON	S	G	G	G	G	G	T	G	G	G	putative carbohydrate binding protein
ECs5073	ECS5073_785	Yes	797	5165543	C	T	NON	I	C	C	C	C	C	C	C	T	C	putative ATP-binding component of sugar ABC transporter
ECs5083	ECS5083_455	Yes	463	5175640	G	A	NON	K	G	G	G	G	G	G	G	A	G	phosphonate metabolism
ECs5083	ECS5083_125	Yes	135	5175968	T	C	SYN	N	T	T	T	T	T	T	C	T	T	phosphonate metabolism
ECs5087	ECS5087_305	Yes	315	5178885	A	G	SYN	Q	A	A	A	A	A	A	A	A	A	periplasmic binding protein component of Pn transporter
ECs5095	ECS5095_115	Yes	127	5188273	G	A	NON	S	G	G	G	G	G	G	G	A	G	2-component regulatory system regulatory protein BasR
ECs5096	ECS5096_190	Yes	201	5189869	A	C	SYN	V	A	A	A	A	A	A	A	A	A	hypothetical protein
ECs5096	ECS5096_1176	Yes	1186	5188884	C	G	NON	G	G	G	G	G	G	G	C	G	C	hypothetical protein
ECs5100	ECS5100_103	Yes	114	5195964	G	A	SYN	M	G	G	G	G	G	G	G	G	G	regulator of melibiose operon
ECs5183	ECS5183_384	Yes	395	5282664	C	T	NON	V	C	C	C	C	C	C	C	C	C	putative transposase TnpB of insertion sequence IS609
ECs5184	ECS5184_77	Yes	87	5284141	A	G	SYN	A	A	A	A	A	A	A	A	A	A	hypothetical protein
ECs5206	ECS5206_1089	Yes	1097	5307634	G	A	NON	Q	G	G	G	A	A	G	G	G	G	putative ATP-binding component of a transport system
ECs5210	ECS5210_299	Yes	307	5311571	C	G	NON	G	C	C	C	C	C	G	C	C	C	putative ligase
ECs5210	ECS5210_310	Yes	321	5311585	C	G	SYN	A	C	C	C	G	G	C	C	G	C	putative ligase
ECs5215	ECS5215_1652	Yes	1662	5316537	C	T	SYN	C	C	C	C	C	C	C	C	C	C	anaerobic ribonucleoside-triphosphate reductase
ECs5216	ECS5216_934	Yes	947	5319301	T	G	NON	W	T	T	T	T	T	T	T	T	T	trehalase 6-P hydrolase
ECs5272	ECS5272_253	Yes	264	5397208	A	G	SYN	L	A	A	A	A	A	A	A	A	A	type 1 fimbriae regulatory recombinase protein FimE
ECs5273	ECS5273_457	Yes	469	5398474	C	T	NON	*	C	C	C	C	C	C	C	C	C	major type 1 subunit fimbrin
ECs5273	ECS5273_35	Yes	48	5398053	C	T	SYN	L	C	C	C	C	C	C	C	T	C	major type 1 subunit fimbrin
ECs5273	ECS5273_288	Yes	301	5398306	A	G	NON	V	A	G	G	A	G	A	A	A	A	major type 1 subunit fimbrin
ECs5273	ECS5273_291	Yes	303	5398308	T	G	SYN	I	G	T	T	G	T	T	T	T	T	major type 1 subunit fimbrin
ECs5274	ECS5274_224	Yes	239	5398749	T	G	NON	R	T	T	T	T	T	T	T	T	T	fimbrial protein
ECs5290	ECS5290_4205	Yes	4218	5416981	A	G	SYN	G	A	A	A	A	A	A	A	A	A	putative invasin
ECs5353	ECS5353_71	Yes	81	5490675	G	T	SYN	P	G	G	G	G	G	G	G	G	G	phosphoglyceromutase 2
ECs2368	ECS2368_586	Yes	586+?	2339174														putative transcriptional regulator LYSR-type
ECs5298			872	5428125	C	T	NON	V	C	T	T	T	T	C	C	C	C	hypothetical protein
ECs5308			284	5443292	C	T	NON	V	C	C	C	T	T	C	C	C	C	type I restriction-modification enzyme R subunit
ECs5329			150	5465597	G	C	NON	H	G	G	G	G	G	G	G	G	G	ribosomal RNA small subunit methyltransferase
ECs5342			942	5478385	C	T	SYN	D	C	C	C	C	C	C	C	C	C	phosphopentomutase
ECs0019			143	18711	T	G	NON	R	T	G	G	G	G	T	T	G	T	hypothetical protein
ECs0022			1901	19848	G	A	NON	*	G	A	A	G	G	G	G	G	G	putative outer membrane usher protein precursor
ECs0024			39	22989	G	A	SYN	L	G	G	G	G	G	G	G	G	G	putative fimbrial protein
ECs0034			381	33128	C	T	SYN	A	C	C	C	C	C	T	C	C	C	dihydrodipicolinate reductase
ECs0051			360	54596	A	C	NON	D	A	A	A	A	A	A	A	A	A	dihydrofolate reductase type I; trimethoprim resistance
ECs0061			572	64020	A	C	NON	T	A	A	A	A	A	A	A	C	A	hypothetical protein
ECs0127			1425	142879	C	A	SYN	V	C	A	A	A	A	C	C	A	C	hypothetical protein
ECs0139			44	155393	T	C	NON	A	T	T	T	T	T	T	T	T	T	putative fimbrial protein
ECs0140			320	155719	C	T	NON	V	C	C	C	C	C	C	C	C	C	putative fimbrial protein
ECs0143			2004	157838	A	G	SYN	Q	A	A	A	A	A	A	A	A	A	probable outer membrane porin protein involved in fimbrial assembly
ECs0143			2543	157299	A	T	NON	L	A	A	A	A	A	A	A	A	A	probable outer membrane porin protein involved in fimbrial assembly
ECs0143			2160	157682	C	T	SYN	R	C	C	C	T	T	C	C	C	C	probable outer membrane porin protein involved in fimbrial assembly
ECs0154			110	171915	T	C	NON	P	T	C	C	C	C	T	T	C	T	outer membrane receptor protein FhuA
ECs0159			1209	180514	C	T	SYN	R	C	C	C	C	C	C	C	C	C	putative channel transporter
ECs0257			141	287843	T	C	SYN	D	C	C	T	T	T	C	C	T	T	flagellar biosynthesis
ECs0259			161	290051	C	T	NON	V	C	C	C	C	C	C	C	C	C	hypothetical protein
ECs0267			373	296088	C	A	NON	S	C	C	C	C	C	C	C	C	C	transcriptional regulator of cryptic csgA gene for curli surface fibers
ECs0314			1875	331468	A	G	SYN	Q	A	A	A	A	A	A	A	A	A	hypothetical protein
ECs0314			656	332687	A	T	NON	V	A	A	A	A	A	A	A	T	A	hypothetical protein
ECs0331			968	348748	T	G	NON	S	T	T	T	T	T	T	T	T	T	putative NADH-dependent flavin oxidoreductase
ECs0336			333	354263	G	A	NON	*	G	G	G	G	G	G	G	G	G	putative invasin
ECs0336			1559	355489	C	T	NON	F	C	C	C	C	C	C	C	C	C	putative invasin
ECs0336			3453	357383	G	A	NON	*	G	G	G	G	G	G	G	A	G	putative invasin
ECs0337			560	358636	C	T	NON	I	T	T	T	T	T	C	C	T	C	putative transcription regulator
ECs0350			1074	368447	T	G	NON	E	T	T	T	T	T	T	T	T	T	putative adhesin
ECs0350			638	368883	G	A	NON	Q	G	A	A	A	A	G	G	G	G	putative adhesin
ECs0362			631	380364	A	T	NON	W	A	A	A	A	A	A	A	A	A	AidA-I adhesin-like protein
ECs0362			1306	381039	G	A	NON	S	G	G	G	G	G	G	G	G	G	AidA-I adhesin-like protein
ECs0362			2464	382197	A	G	NON	D	A	A	A	A	A	A	A	A	A	AidA-I adhesin-like protein
ECs0378			16	398552	C	T	NON	C	C	C	C	C	C	C	C	C	C	putative permease of ABC transporter
ECs0397			1937	421145	G	A	NON	H	G	A	A	A	A	G	G	G	G	beta-D-galactosidase
ECs0414			634	440642	C	G	NON	V	C	C	C	C	C	C	C	C	C	putative ferric transport system permease
ECs0424			25	451279	A	G	NON	V	A	A	A	A	A	A	A	A	A	putative flagellin structural protein
ECs0424			47	451301	C	T	NON	V	C	C	C	C	C	C	C	C	C	putative flagellin structural protein
ECs0451			750	482321	T	C	SYN	G	T	T	T	T	T	T	T	T	T	branched chain amino acid transport system II carrier protein
ECs0454			125	486625	T	A	NON	H	T	T	T	T	T	T	T	A	T	hypothetical protein
ECs0472			1245	501864	G	A	SYN	R	G	G	G	G	G	G	G	G	G	hypothetical protein
ECs0472			1232	501877	A	G	NON	G	A	A	A	A	A	A	A	A	A	hypothetical protein
ECs0472			1545	501564	G	A	NON	I	G	G	G	G	G	A	G	G	G	hypothetical protein
ECs0485			373	516322	T	C	SYN	L	T	T	T	T	T	T	T	T	T	cytochrome o ubiquinol oxidase subunit I
ECs0491			177	522905	T	G	SYN	A	T	T	T	T	T	T	T	T	T	ATP-dependent proteolytic subunit of clpA-clpP serine protease ClpP
ECs0493			1920	526859	T	G	SYN	A	T	T	T	T	T	T	T	T	T	endopeptidase La
ECs0493			1923	526862	G	T	SYN	A	G	G	G	G	G	G	G	G	G	endopeptidase La
ECs0493			961	525900	A	G	NON	D	A	A	A	A	A	A	A	A	A	endopeptidase La
ECs0493			2084	527023	A	C	NON	T	A	A	A	A	A	A	A	A	A	endopeptidase La
ECs0493			1082	526021	G	C	NON	A	G	G	G	G	G	G	C	G	G	endopeptidase La
ECs0495			429	528395	C	T	SYN	N	C	C	C	C	C	C	C	T	C	putative protease maturation protein
ECs0517			228	552053	G	A	SYN	E	G	G	G	G	G	G	G	A	G	acrAB operon repressor
ECs0523			1251	559237	G	A	SYN	Q	G	G	G	G	G	A	G	G	G	DNA polymerase III tau and gamma subunits
ECs0537			1542	575527	T	C	SYN	A	T	T	T	T	T	T	T	T	T	Cu(I)-translocation P-type ATPase
ECs0550			54	608131	A	G	SYN	V	A	A	A	A	A	A	A	A	A	hypothetical protein
ECs0582			20	642154	T	C	NON	P	T	T	T	T	T	T	T	T	T	putative carboxylase
ECs0593			219	651644	T	C	SYN	F	T	C	C	C	C	T	T	C	T	putative chaperone
ECs0594			149	652297	T	C	NON	S	T	T	T	T	T	T	T	T	T	putative outer membrane protein
ECs0594			1726	653874	A	C	NON	L	A	A	A	A	A	A	A	A	A	putative outer membrane protein
ECs0597			30	656910	T	C	SYN	D	T	C	C	T	T	T	T	T	T	fimbrial Z protein
ECs0603			717	666818	A	G	SYN	A	A	A	A	A	A	A	A	G	A	Rhs core protein
ECs0603			745	666790	T	C	SYN	L	T	T	T	T	T	T	T	C	T	Rhs core protein
ECs0604			20	668091	T	C	NON	S	T	T	T	T	T	T	T	T	T	hypothetical protein
ECs0604			97	668014	T	G	NON	V	T	T	T	T	T	T	T	T	T	hypothetical protein
ECs0604			109	668002	T	C	NON	R	T	C	C	T	T	T	T	T	T	hypothetical protein
ECs0605			24	672955	A	G	SYN	P	A	A	A	A	A	A	A	A	A	Rhs core protein with extension
ECs0605			386	672593	T	C	NON	S	T	T	T	T	T	T	T	T	T	Rhs core protein with extension
ECs0605			2332	670647	C	G	NON	A	C	C	C	C	C	C	C	C	C	Rhs core protein with extension
ECs0605			4211	668768	T	A	NON	Q	T	T	T	T	T	T	T	T	T	Rhs core protein with extension
ECs0605			1849	671130	C	T	NON	C	C	C	C	C	T	C	C	C	C	Rhs core protein with extension
ECs0610			793	679052	A	C	NON	R	A	A	A	A	A	C	A	A	A	putative resistance protein
ECs0614			434	684921	T	C	NON	T	T	T	T	T	T	T	T	C	T	phenylalanine-specific transport system
ECs0621			29	690770	T	C	NON	T	T	T	T	T	C	T	T	T	T	hypothetical protein
ECs0625			1857	697669	T	G	SYN	A	T	T	T	T	T	T	T	T	T	enterobactin synthetase component EntF
ECs0625			1199	697011	A	G	NON	R	A	A	A	A	A	A	A	A	A	enterobactin synthetase component EntF
ECs0625			1852	697664	A	G	NON	A	A	A	A	A	A	A	A	A	A	enterobactin synthetase component EntF
ECs0625			1151	696963	C	T	NON	L	C	C	C	C	C	C	T	C	C	enterobactin synthetase component EntF
ECs0625			3128	698940	A	G	NON	G	A	A	A	A	A	G	A	A	A	enterobactin synthetase component EntF
ECs0654			125	730801	T	G	NON	R	G	G	G	G	G	G	G	G	T	citrate lyase alpha chain
ECs0682			522	756995	T	G	SYN	R	T	T	T	T	T	T	T	T	T	hypothetical protein
ECs0683			475	758545	C	T	NON	W	C	C	C	C	C	C	C	C	C	hypothetical protein
ECs0706			378	781240	A	G	SYN	E	A	A	A	A	A	A	A	A	A	transcriptional repressor of nag (N-acetylglucosamine) operon
ECs0712			594	789449	C	T	SYN	D	C	C	C	C	C	C	C	C	C	hypothetical protein
ECs0712			865	789720	C	T	NON	C	C	C	C	C	C	C	C	C	C	hypothetical protein
ECs0712			339	789194	T	C	SYN	D	C	C	C	C	C	C	C	C	T	hypothetical protein
ECs0721			1678	797116	G	C	NON	L	G	G	G	G	G	C	G	G	G	ornithine decarboxylase isozyme
ECs0730			21	812253	T	C	SYN	G	T	T	T	T	T	T	T	T	T	hypothetical protein
ECs0731			612	815036	T	G	NON	M	T	T	T	T	T	T	T	T	T	H repeat-associated protein
ECs0737			463	821351	G	T	NON	S	G	G	G	G	G	G	G	G	G	putative carboxylase
ECs0738			291	822101	T	C	SYN	G	T	T	T	T	T	T	T	T	T	putative lactam utilization protein
ECs0741			829	824797	A	C	NON	P	A	A	A	A	A	A	A	A	A	hypothetical protein
ECs0741			142	825484	G	C	NON	P	G	C	C	G	G	G	G	G	G	hypothetical protein
ECs0741			137	825489	T	C	NON	A	T	C	C	C	C	T	T	T	T	hypothetical protein
ECs0743			894	827934	A	G	SYN	P	A	A	A	A	A	A	A	A	A	putative outer membrane protein
ECs0743			1269	827559	C	T	SYN	T	C	C	C	C	C	C	C	C	C	putative outer membrane protein
ECs0743			898	827930	G	C	NON	R	G	G	G	G	G	G	G	G	G	putative outer membrane protein
ECs0755			137	842316	A	G	NON	G	A	A	A	A	A	A	A	A	A	putative transcription regulator
ECs0761			622	849240	G	A	NON	S	G	G	G	G	G	G	G	G	G	3-methylaspartate ammonia-lyase
ECs0761			806	849056	C	T	NON	L	T	C	C	C	C	C	C	C	C	3-methylaspartate ammonia-lyase
ECs0762			1374	849933	C	T	SYN	R	C	C	C	C	C	C	C	C	C	putative glutamate mutase E
ECs0763			268	852446	A	C	NON	P	A	A	C	A	A	A	A	A	A	putative glutamate mutase L
ECs0764			261	852902	G	A	SYN	L	G	G	G	G	G	G	G	G	G	putative glutamate mutase S
ECs0767			286	854873	A	G	NON	G	A	A	A	A	A	A	A	A	A	hypothetical protein
ECs0767			874	854285	C	T	NON	C	C	C	C	C	C	C	C	C	C	hypothetical protein
ECs0777			42	864064	A	G	SYN	L	A	A	A	A	G	A	A	A	A	hypothetical protein
ECs0856			613	935248	C	G	NON	A	C	C	C	C	G	C	C	C	C	dethiobiotin synthetase
ECs0868			673	946192	G	A	NON	T	G	A	A	G	G	G	G	G	G	hypothetical protein
ECs0868			678	946187	C	A	NON	R	C	A	A	C	C	C	C	C	C	hypothetical protein
ECs0878			907	960594	A	G	NON	A	A	A	A	A	A	A	A	A	A	putative enzyme
ECs0937			589	1022959	G	A	NON	I	G	G	G	G	G	G	G	G	G	permease of putrescine transport protein
ECs0940			59	1025270	C	T	NON	I	T	C	C	C	C	C	C	C	C	putative transport protein
ECs0942			445	1027353	T	G	NON	A	T	T	T	T	T	G	T	T	T	hypothetical protein
ECs0942			455	1027363	G	T	NON	L	G	G	G	G	G	T	G	G	G	hypothetical protein
ECs0942			311	1027219	A	G	NON	G	G	G	G	G	G	A	A	G	A	hypothetical protein
ECs0951			20	1035631	G	A	NON	D	G	G	G	G	G	G	G	G	G	hypothetical protein
ECs0962			258	1047805	T	C	SYN	G	T	T	T	T	T	T	T	T	T	hypothetical protein
ECs0966			23	1053643	G	A	NON	*	G	G	G	A	A	G	G	G	G	cold shock protein
ECs0975			316	1064616	A	T	NON	Y	A	A	A	A	A	A	A	A	A	cell division protein
ECs0975			4009	1068309	T	G	NON	A	T	T	T	T	T	T	T	T	T	cell division protein
ECs0975			2312	1066612	A	C	NON	P	A	A	A	C	A	A	A	A	A	cell division protein
ECs0975			2343	1066643	G	A	SYN	P	G	G	A	A	G	G	G	G	G	cell division protein
ECs0975			2241	1066541	A	G	SYN	A	A	G	A	A	A	A	A	A	A	cell division protein
ECs1039			25	1147746	C	T	NON	C	C	C	C	C	C	C	C	C	C	putative ATP-dependent protease
ECs1039			542	1147229	A	G	NON	G	A	A	A	A	A	A	G	A	A	putative ATP-dependent protease
ECs1130			73	1214258	A	G	NON	A	A	A	A	A	G	A	A	A	A	probable Ni/Fe-hydrogenase 1 b-type cytochrome subunit
ECs1152			977	1238585	T	G	NON	C	T	T	T	T	T	T	T	T	T	trimethylamine N-oxide reductase subunit
ECs1152			983	1238591	C	T	NON	L	C	C	C	C	C	C	C	C	C	trimethylamine N-oxide reductase subunit
ECs1152			2317	1239925	C	T	NON	Y	C	C	C	C	C	C	C	C	C	trimethylamine N-oxide reductase subunit
ECs1152			2453	1240061	G	A	NON	Y	G	G	G	G	G	G	G	G	G	trimethylamine N-oxide reductase subunit
ECs1205			867	1267831	T	C	SYN	P	T	T	T	T	T	T	T	T	T	Shiga toxin 2 subunit A
ECs1205			753	1267717	A	G	SYN	S	A	A	A	A	A	A	A	G	A	Shiga toxin 2 subunit A
ECs1205			765	1267729	G	C	SYN	G	G	G	G	G	G	G	G	C	G	Shiga toxin 2 subunit A
ECs1205			129	1267093	G	A	SYN	R	G	G	A	G	G	G	G	G	G	Shiga toxin 2 subunit A
ECs1260			2794	1316909	C	T	NON	Y	C	C	C	C	C	C	C	C	C	proline dehydrogenase
ECs1260			3367	1316336	G	A	NON	T	G	G	G	G	G	G	G	G	G	proline dehydrogenase
ECs1260			2492	1317211	A	T	NON	L	T	T	T	T	T	T	T	T	A	proline dehydrogenase
ECs1262			567	1322559	C	G	SYN	G	C	G	G	G	G	C	C	C	C	hypothetical protein
ECs1269			106	1332703	A	G	NON	E	A	A	A	A	A	A	A	A	A	hypothetical protein
ECs1269			1961	1330848	C	T	NON	L	T	C	C	C	C	C	C	C	C	hypothetical protein
ECs1271			771	1336597	A	T	SYN	V	A	A	A	A	A	A	A	A	A	hypothetical protein
ECs1272			78	1337438	A	G	SYN	L	A	A	A	A	A	A	A	G	A	Rtn-like protein
ECs1272			156	1337516	T	A	NON	E	T	T	T	T	T	T	T	A	T	Rtn-like protein
ECs1272			1268	1338628	G	C	NON	A	G	G	G	C	C	G	G	G	G	Rtn-like protein
ECs1278			75	1346403	C	A	SYN	I	C	C	C	C	C	C	C	C	C	putative outer membrane usher protein
ECs1278			1759	1344719	A	C	NON	P	A	A	A	A	A	A	A	A	A	putative outer membrane usher protein
ECs1278			2041	1344437	G	A	NON	I	G	G	G	G	G	G	G	G	G	putative outer membrane usher protein
ECs1288			828	1358331	A	C	SYN	L	A	A	A	A	A	A	A	A	A	putative aminomethyltransferase
ECs1288			553	1358056	C	A	NON	I	C	C	C	C	C	C	C	C	C	putative aminomethyltransferase
ECs1396			114	1444263	T	G	SYN	V	T	T	T	T	T	T	T	G	T	AidA-I adhesin-like protein
ECs1396			144	1444293	C	T	SYN	V	C	C	C	C	C	C	C	T	C	AidA-I adhesin-like protein
ECs1396			150	1444299	A	T	SYN	A	A	A	A	A	A	A	A	T	A	AidA-I adhesin-like protein
ECs1396			213	1444362	T	C	SYN	H	T	T	T	T	T	T	T	C	T	AidA-I adhesin-like protein
ECs1396			432	1444581	A	G	SYN	G	A	A	A	A	A	A	A	G	A	AidA-I adhesin-like protein
ECs1396			450	1444599	A	G	SYN	T	A	A	A	A	A	A	A	G	A	AidA-I adhesin-like protein
ECs1396			118	1444267	C	G	NON	V	C	C	C	C	C	C	C	G	C	AidA-I adhesin-like protein
ECs1396			121	1444270	T	G	NON	A	T	T	T	T	T	T	T	G	T	AidA-I adhesin-like protein
ECs1396			440	1444589	T	C	NON	A	T	T	T	T	T	T	T	C	T	AidA-I adhesin-like protein
ECs1460			1179	1498663	A	G	SYN	A	A	A	A	A	A	A	A	A	A	flagellar hook-filament junction protein 1 FlgK
ECs1485			238	1523439	G	C	NON	P	G	G	G	G	G	G	G	G	G	beta-N-acetylglucosaminedase
ECs1496			714	1537158	A	G	SYN	V	A	G	A	G	G	A	A	A	A	putative kinase
ECs1605			537	1615007	G	A	SYN	A	G	G	G	G	G	G	G	G	G	hypothetical protein
ECs1688			495	1684114	A	C	SYN	T	A	A	A	A	A	A	A	C	A	L, D-carboxyprptidase
ECs1706			130	1700129	T	C	SYN	L	T	T	T	T	C	T	T	T	T	hypothetical protein
ECs1727			1705	1721260	G	A	NON	I	G	G	G	G	G	G	G	G	G	nitrate/nitrite sensor protein NarX
ECs1740			367	1738937	G	A	NON	K	G	G	G	G	G	G	G	G	G	thymidine kinase
ECs1842			574	1828491	A	G	NON	V	A	A	A	A	A	A	A	A	A	cob(I)alamin adenolsyltransferase
ECs1860			849	1850042	A	T	SYN	T	A	A	A	A	A	A	A	A	A	putative oxidoreductase
ECs1895			2244	1887941	T	C	SYN	A	T	T	T	T	T	T	C	T	T	hypothetical protein
ECs1925			936	1916392	A	C	SYN	T	A	A	A	A	A	A	A	A	A	hypothetical protein
ECs1934			1971	1924887	G	A	SYN	E	G	G	G	G	G	G	G	A	G	exonuclease VIII RecE
ECs1934			2130	1924728	G	A	SYN	Q	G	G	G	G	G	G	G	A	G	exonuclease VIII RecE
ECs1934			2219	1924639	C	G	NON	G	C	C	C	C	C	C	C	G	C	exonuclease VIII RecE
ECs1934			2536	1924322	G	A	NON	N	G	G	G	G	G	G	G	A	G	exonuclease VIII RecE
ECs1934			1422	1925436	C	T	SYN	N	C	C	C	C	C	T	C	C	C	exonuclease VIII RecE
ECs1998			669	1973382	C	G	NON	E	C	C	C	C	C	C	C	C	C	hypothetical protein
ECs1999			34	1974363	G	A	NON	T	G	G	G	G	G	G	G	G	G	hypothetical protein
ECs2006			543	1984661	T	C	SYN	T	T	T	T	T	T	T	T	T	T	putative BigA-like protein
ECs2006			514	1984632	A	G	NON	D	A	A	A	A	A	A	A	A	A	putative BigA-like protein
ECs2006			1879	1985997	T	A	NON	I	T	T	T	T	T	T	T	T	T	putative BigA-like protein
ECs2007			490	1987899	G	C	NON	Q	G	G	G	G	G	G	G	G	G	putative BigB-like protein
ECs2057			231	2041566	G	T	SYN	G	T	T	T	T	T	T	T	T	G	L-asparagine permease
ECs2066			667	2053927	C	A	NON	T	C	C	C	C	C	C	C	C	C	hypothetical protein
ECs2071			3568	2058259	A	G	NON	V	A	A	A	A	A	A	A	A	A	cryptic nitrate reductase 2 alpha subunit
ECs2073			772	2064090	T	C	NON	P	T	T	T	T	T	T	T	T	T	hypothetical protein
ECs2082			849	2074263	G	A	SYN	V	G	G	G	G	G	G	G	A	G	alcohol dehydrogenase
ECs2108			51	2109492	A	C	NON	F	A	A	A	A	A	A	A	A	A	putative fimbrial-like protein
ECs2110			92	2111156	A	G	NON	G	G	G	G	G	G	G	G	G	A	putative outer membrane protein
ECs2112			453	2113050	G	A	SYN	L	G	G	G	G	G	G	G	G	G	putative fimbrial chaperone protein precursor
ECs2114			159	2114905	T	C	SYN	P	T	T	T	T	T	T	T	C	T	hypothetical protein
ECs2140			366	2145184	A	G	SYN	L	A	A	A	A	A	A	A	A	A	efflux pump for cysteine biosynthetic pathway intermediates
ECs2140			381	2145169	A	G	SYN	V	A	A	A	A	A	A	A	A	A	efflux pump for cysteine biosynthetic pathway intermediates
ECs2140			374	2145176	C	T	NON	F	C	C	C	C	C	C	C	C	C	efflux pump for cysteine biosynthetic pathway intermediates
ECs2320			486	2290138	A	G	SYN	L	A	A	A	A	A	A	A	A	A	hypothetical protein
ECs2320			719	2290371	A	T	NON	V	A	T	T	T	T	A	A	A	A	hypothetical protein
ECs2352			210	2320960	T	G	SYN	L	T	T	T	T	T	T	T	G	T	hypothetical protein
ECs2367			195	2337749	A	G	SYN	L	A	A	A	A	A	A	A	A	A	transcriptional repressor for pur regulon
ECs2371			625	2342329	T	C	NON	P	T	T	T	T	T	T	T	T	T	riboflavin synthase alpha chain
ECs2372			1325	2344492	A	T	NON	F	A	A	A	A	A	A	A	A	A	putative transport protein
ECs2372			36	2343203	G	A	SYN	L	G	A	A	A	A	G	G	A	G	putative transport protein
ECs2375			179	2347020	T	A	NON	N	T	T	T	T	T	T	T	A	T	hypothetical protein
ECs2375			77	2346918	C	T	NON	L	C	T	T	C	C	C	C	C	C	hypothetical protein
ECs2379			420	2351016	T	A	NON	*	T	T	T	T	T	T	T	T	T	hypothetical protein
ECs2401			1312	2376612	G	A	NON	R	G	G	G	G	G	G	G	G	G	putative enzyme
ECs2401			534	2375834	A	G	SYN	A	A	G	G	G	G	A	A	A	A	putative enzyme
ECs2405			238	2380352	C	T	NON	S	C	C	C	C	C	C	C	C	C	putative flavoprotein
ECs2409			825	2386002	T	C	SYN	H	T	T	T	T	T	T	T	T	T	phosphoenolpyruvate synthase
ECs2420			1126	2396533	G	A	NON	T	G	G	G	G	G	G	G	G	G	phenylalanine tRNA synthetase beta-subunit
ECs2420			1489	2396170	C	A	NON	S	C	C	C	C	C	C	C	C	C	phenylalanine tRNA synthetase beta-subunit
ECs2435			126	2410773	T	G	SYN	V	T	T	G	T	T	T	T	T	T	part of a kinase
ECs2435			115	2410762	A	C	NON	L	A	A	C	A	A	A	A	A	A	part of a kinase
ECs2435			113	2410760	T	C	NON	A	T	C	T	T	T	T	T	T	T	part of a kinase
ECs2435			123	2410770	G	A	SYN	V	G	A	A	G	G	G	G	G	G	part of a kinase
ECs2435			458	2411105	T	A	NON	N	T	A	A	A	A	T	T	A	T	part of a kinase
ECs2443			1212	2419515	T	A	SYN	G	T	T	T	T	T	T	T	T	T	PEP-dependent phosphotransferase enzyme II for cellobiose
ECs2460			512	2436093	A	C	NON	P	A	A	A	A	A	A	A	A	A	hypothetical protein
ECs2460			519	2436100	A	C	NON	F	A	A	A	A	A	A	A	A	A	hypothetical protein
ECs2460			831	2436412	C	G	NON	M	C	C	C	C	G	C	C	C	C	hypothetical protein
ECs2465			367	2441368	G	A	NON	K	G	G	G	G	A	G	G	G	G	hypothetical protein
ECs2476			432	2453743	G	A	SYN	L	G	G	G	G	G	G	G	G	G	putative transport protein
ECs2514			1375	2490201	T	C	SYN	L	T	T	T	T	T	T	T	T	T	long-chain-fatty-acid--CoA ligase
ECs2514			1461	2490115	T	C	SYN	G	T	T	T	T	T	T	T	T	T	long-chain-fatty-acid--CoA ligase
ECs2521			519	2497152	A	G	SYN	S	A	A	A	A	A	A	A	A	A	p-aminobenzoate synthetase component I
ECs2521			1095	2497728	C	T	SYN	G	C	C	C	C	C	C	C	C	C	p-aminobenzoate synthetase component I
ECs2521			845	2497478	C	A	NON	D	C	C	C	C	C	C	C	C	C	p-aminobenzoate synthetase component I
ECs2538			78	2512072	C	A	SYN	P	C	C	C	C	C	C	C	C	C	putative transport protein
ECs2568			600	2545092	T	C	SYN	C	T	T	T	T	T	T	T	T	T	putative ATP-binding component of a transport system
ECs2595			975	2571940	T	G	SYN	L	T	T	T	T	T	T	T	T	T	methyl-accepting chemotaxis protein IV
ECs2598			930	2576323	A	T	NON	F	A	A	A	A	A	A	A	T	A	sensory transducer kinase CheA
ECs2604			202	2582563	C	A	NON	I	C	C	C	C	C	C	C	C	C	trehalose-6-phosphate synthase
ECs2604			1369	2581396	C	T	NON	*	C	C	C	C	C	C	C	C	C	trehalose-6-phosphate synthase
ECs2656			447	2620304	C	G	SYN	L	C	C	C	C	C	C	C	C	C	putative transport system permease protein
ECs2698			109	2655356	C	G	NON	V	C	C	C	C	C	C	C	G	C	DNA mismatch endonuclease Vsr
ECs2775			1531	2715009	T	A	NON	R	T	T	T	T	T	T	T	T	T	putative factor
ECs2776			2895	2720346	A	T	NON	F	A	A	A	A	A	A	A	T	A	hypothetical protein
ECs2782			1219	2728096	A	T	NON	S	A	A	A	A	A	A	A	A	A	hypothetical protein
ECs2840			969	2781128	C	T	SYN	D	C	C	C	C	C	C	C	C	C	putative glycosyl transferase
ECs2841			1021	2782201	T	C	SYN	L	T	T	T	T	T	T	T	T	T	perosamine synthetase
ECs2852			653	2796186	C	G	NON	G	C	G	C	C	C	C	C	C	C	putative colanic acid biosynthsis UDP-glucose lipid carrier transferase
ECs2852			648	2796191	T	C	SYN	D	C	C	C	C	C	C	C	C	T	putative colanic acid biosynthsis UDP-glucose lipid carrier transferase
ECs2863			54	2807877	T	G	SYN	V	T	T	T	T	T	T	T	T	T	putative transferase
ECs2867			939	2811680	A	G	SYN	K	A	A	A	A	A	A	A	A	A	putative polysaccharide export protein
ECs2914			303	2863841	A	T	NON	N	A	A	A	T	T	A	A	A	A	putative type-1 fimbrial protein
ECs2915			1776	2864859	A	G	SYN	G	A	A	A	A	A	A	A	A	A	putative outer membrane protein
ECs2915			1333	2865302	T	C	NON	P	T	T	T	T	T	T	T	T	T	putative outer membrane protein
ECs2916			595	2866730	A	T	NON	C	A	A	A	A	A	A	A	A	A	putative chaperone
ECs2916			599	2866726	A	T	NON	V	A	A	A	A	A	A	A	A	A	putative chaperone
ECs2917			336	2867619	T	C	SYN	S	T	T	T	T	T	T	T	T	T	putative fimbrial-like protein
ECs2924			354	2878048	A	G	SYN	A	A	A	A	A	A	A	A	A	A	molybdate metabolism regulator
ECs2924			629	2878323	G	A	NON	Y	G	G	G	G	G	G	G	G	G	molybdate metabolism regulator
ECs2928			558	2885926	A	G	SYN	A	A	A	A	A	A	A	A	A	A	hypothetical protein
ECs2974			63	2925654	T	G	SYN	V	T	T	T	T	T	T	T	T	T	Shiga toxin I subunit A precursor
ECs2974			702	2925015	T	C	SYN	D	T	T	T	T	T	T	T	T	T	Shiga toxin I subunit A precursor
ECs2974			220	2925497	G	A	NON	I	A	G	G	G	G	G	G	G	G	Shiga toxin I subunit A precursor
ECs3015			150	2945199	A	T	SYN	A	A	A	A	A	A	A	A	A	A	putative transport system permease protein
ECs3022			257	2954312	T	A	NON	D	T	A	A	A	A	T	T	T	T	hypothetical protein
ECs3022			190	2954379	T	G	NON	G	G	G	G	G	G	G	G	G	T	hypothetical protein
ECs3032			35	2964565	T	G	NON	W	T	T	T	T	T	T	T	T	T	putative regulatory protein
ECs3077			150	3017596	T	G	NON	M	T	T	T	T	T	T	T	T	T	50S ribosomal subunit protein L25
ECs3116			112	3069841	G	A	NON	N	G	A	A	G	G	G	G	G	G	putative ATP-binding component of a transport system
ECs3117			584	3071231	G	A	NON	H	G	G	A	G	A	G	G	G	G	ribonucleoside diphosphate reductase 1 alpha subunit
ECs3117			411	3071058	T	C	SYN	H	C	C	C	C	C	C	C	C	T	ribonucleoside diphosphate reductase 1 alpha subunit
ECs3123			64	3078076	A	G	NON	A	A	A	A	A	A	A	A	A	A	hypothetical protein
ECs3135			1059	3090881	T	C	SYN	T	T	T	T	T	T	T	T	T	T	putative racemase
ECs3137			630	3093517	C	A	SYN	G	C	C	C	C	C	C	C	A	C	hypothetical protein
ECs3141			639	3097046	G	A	SYN	Q	G	G	G	G	G	G	G	G	G	putative enzyme
ECs3141			242	3096649	T	G	NON	S	T	T	T	T	T	T	T	G	T	putative enzyme
ECs3157			376	3113601	G	A	NON	T	G	G	G	G	G	G	G	G	G	putative sulfatase / phosphatase
ECs3161			612	3118533	C	A	SYN	T	C	C	C	C	C	C	C	C	C	NADH dehydrogenase I chain M
ECs3201			284	3160811	T	G	NON	W	T	T	T	T	T	T	T	T	T	hypothetical protein
ECs3222			230	3181867	T	A	NON	N	T	T	T	T	T	T	T	T	T	putative fimbrial-like protein
ECs3225			1098	3185787	G	A	SYN	A	G	G	G	G	G	G	G	G	G	putative acyltransferase
ECs3247			62	3211415	T	C	NON	A	T	C	C	C	C	T	T	C	T	multidrug resistance protein K
ECs3255			229	3222307	G	A	NON	K	G	A	A	G	G	G	G	G	G	hypothetical protein
ECs3263			288	3232332	G	T	SYN	T	G	G	G	G	G	G	T	G	G	putative PTS system enzyme IIA component
ECs3263			790	3231830	C	A	NON	T	C	C	C	A	A	C	C	C	C	putative PTS system enzyme IIA component
ECs3276			902	3246275	A	T	NON	L	A	A	A	A	A	A	A	A	A	hypothetical protein
ECs3277			480	3247723	G	A	SYN	T	A	G	G	G	G	G	G	G	G	putative transposase TnA of insertion sequence IS609
ECs3305			175	3275178	G	A	NON	N	G	G	G	G	G	G	G	G	G	hypothetical protein
ECs3322			304	3290824	C	T	NON	*	C	C	C	C	C	C	C	C	C	hypothetical protein
ECs3335			691	3309199	C	G	NON	A	C	C	C	C	C	C	C	C	C	hypothetical protein
ECs3335			694	3309196	G	A	NON	S	G	G	G	G	G	G	G	G	G	hypothetical protein
ECs3379			115	3360310	C	A	NON	T	C	C	C	C	C	C	C	C	C	hypothetical protein
ECs3381			220	3361781	T	C	NON	R	T	T	T	T	T	T	T	T	T	putative polyferredoxin
ECs3381			370	3361631	T	C	NON	R	T	T	T	T	T	T	T	T	T	putative polyferredoxin
ECs3383			496	3362948	C	T	NON	S	C	C	C	C	C	C	C	C	C	putative anaerobic dimethyl sulfoxide reductase chain B
ECs3384			1625	3364197	C	T	NON	L	C	C	C	C	C	C	C	C	C	putative anaerobic dimethyl sulfoxide reductase chain A precursor
ECs3384			2210	3363612	C	T	NON	I	C	C	C	C	C	C	C	T	C	putative anaerobic dimethyl sulfoxide reductase chain A precursor
ECs3449			709	3440105	T	C	SYN	L	T	T	T	T	T	T	T	T	T	hypothetical protein
ECs3517			726	3506470	A	G	SYN	R	A	A	A	A	A	A	A	A	A	hypothetical protein
ECs3517			152	3507044	G	A	NON	D	G	G	G	G	G	G	G	G	G	hypothetical protein
ECs3522			525	3513984	C	G	SYN	C	C	C	C	C	C	C	C	G	C	succinate-semialdehyde dehydrogenase
ECs3522			523	3513982	T	G	NON	G	T	T	T	T	G	T	T	T	T	succinate-semialdehyde dehydrogenase
ECs3526			436	3518538	A	G	NON	V	A	A	A	A	A	A	A	A	A	hypothetical protein
ECs3538			1316	3526813	T	G	NON	G	T	T	T	T	T	T	T	T	T	ribonucleoside-diphosphate reductase 2 alpha subunit
ECs3540			757	3529723	A	C	NON	L	A	A	A	A	A	A	A	A	A	ATP-binding component of glycine betaine / proline transport system
ECs3560			209	3551492	T	C	NON	A	T	T	T	T	T	T	T	T	T	glucitol/sorbitol-specific PTS system enzyme IIA component
ECs3578			517	3570580	A	C	NON	L	A	C	A	C	A	A	A	C	A	membrane-spanning protein of hydrogenase 3
ECs3578			523	3570574	T	C	SYN	L	T	C	T	C	C	T	T	C	T	membrane-spanning protein of hydrogenase 3
ECs3595			562	3587513	A	C	NON	Q	A	A	A	A	A	A	A	A	A	sigma factor RpoS
ECs3595			593	3587482	T	G	NON	S	T	T	G	T	T	T	T	T	T	sigma factor RpoS
ECs3610			58	3600334	C	T	NON	Y	C	C	C	C	C	C	C	C	C	hypothetical protein
ECs3613			350	3602384	T	C	NON	A	T	T	T	T	T	T	T	T	T	hypothetical protein
ECs3614			999	3603294	G	A	SYN	K	G	G	G	G	G	G	G	G	G	hypothetical protein
ECs3614			564	3603729	C	T	SYN	G	C	C	C	C	C	C	C	T	C	hypothetical protein
ECs3615			2581	3604467	G	A	NON	T	G	G	G	G	G	G	G	G	G	hypothetical protein
ECs3615			1752	3605296	T	C	SYN	L	T	T	T	T	T	T	C	T	T	hypothetical protein
ECs3615			528	3606520	A	G	SYN	E	A	A	A	G	A	A	A	A	A	hypothetical protein
ECs3634			237	3625842	A	G	SYN	K	A	A	A	A	A	A	A	A	A	hypothetical protein
ECs3637			442	3627364	G	A	NON	T	G	G	G	G	G	G	G	G	G	hypothetical membrane protein
ECs3657			822	3652797	G	A	SYN	E	G	G	G	G	G	G	G	G	G	L-serine dehydratase
ECs3695			1221	3700080	T	C	SYN	R	T	T	T	T	T	T	T	T	T	diaminopimelate decarboxylase
ECs3695			1230	3700071	C	T	SYN	T	C	C	C	C	C	C	C	C	C	diaminopimelate decarboxylase
ECs3695			379	3700922	T	C	NON	L	T	T	T	T	T	T	T	T	T	diaminopimelate decarboxylase
ECs3709			1310	3716043	G	A	NON	E	G	G	G	G	G	G	G	G	G	putative invasion protein
ECs3709			61	3714794	G	A	NON	R	A	G	G	G	G	G	G	G	G	putative invasion protein
ECs3743			144	3744736	A	G	SYN	L	G	G	G	G	G	G	G	G	A	putative carbamoyl transferase
ECs3788			979	3801441	A	G	NON	A	A	A	A	A	A	A	A	A	A	ATPase component of two convergent arginine trasnporter
ECs3830			259	3838445	C	T	NON	C	C	T	T	C	C	C	C	C	C	putative ribosomal protein
ECs3840			1176	3848435	T	C	SYN	G	T	T	T	T	T	T	T	T	T	transport of nucleosides, permease protein
ECs3841			824	3849986	A	T	NON	V	A	A	A	A	A	A	A	A	A	ornithine decarboxylase isozyme
ECs3881			436	3885059	A	G	NON	A	A	A	A	A	A	A	A	G	A	hydrogenase-2 small subunit
ECs3881			438	3885057	T	C	SYN	T	C	C	C	C	C	C	T	C	T	hydrogenase-2 small subunit
ECs3914			615	3914619	T	A	SYN	A	T	T	T	T	T	T	T	T	T	putative permease of ferrichrome ABC transporter
ECs3915			471	3915743	A	G	SYN	V	A	A	A	A	A	A	A	A	A	putative permease of ferrichrome ABC transporter
ECs3930			278	3931151	G	T	NON	I	G	G	G	G	G	G	G	G	G	hypothetical protein
ECs3954			389	3958219	A	G	NON	C	A	A	A	A	A	A	A	A	A	aerotaxis sensor receptor (partial)
ECs3972			283	3981094	G	A	NON	I	G	G	G	G	G	G	G	A	G	hypothetical protein
ECs3990			248	3996033	G	T	NON	V	G	G	G	G	G	G	G	T	G	hypothetical protein
ECs4001			882	4008925	A	T	SYN	P	A	A	A	A	A	A	A	A	A	hypothetical protein
ECs4001			110	4008153	C	T	NON	L	C	C	C	C	C	C	C	C	C	hypothetical protein
ECs4001			175	4008218	A	G	NON	G	A	A	A	A	A	A	A	A	A	hypothetical protein
ECs4001			448	4008491	A	G	NON	V	A	A	A	A	A	A	A	A	A	hypothetical protein
ECs4001			1081	4009124	G	A	NON	S	G	G	G	G	G	G	G	G	G	hypothetical protein
ECs4013			78	4020782	G	T	SYN	V	G	G	G	G	G	G	G	G	G	N-acetylgalactosamine-specific PTS system enzyme IID component
ECs4014			272	4021872	G	C	NON	T	G	G	C	G	G	G	G	G	G	galactosamine PTS system enzyme IIA component
ECs4022			2208	4032561	G	T	SYN	V	G	G	G	G	G	G	G	G	G	putative outer membrane protein
ECs4022			298	4030651	C	T	NON	*	C	C	C	C	C	C	C	C	C	putative outer membrane protein
ECs4022			2437	4032790	C	G	NON	E	C	C	C	C	C	C	C	C	C	putative outer membrane protein
ECs4023			68	4032948	A	G	NON	G	A	A	A	A	A	A	A	A	A	truncated putative fimbrial protein
ECs4023			328	4033208	A	C	NON	H	A	A	A	C	A	A	A	A	A	truncated putative fimbrial protein
ECs4026			46	4034502	A	C	NON	P	A	A	A	C	C	A	A	A	A	disrupted fimbrial protein
ECs4035			169	4042245	A	C	NON	R	A	A	A	C	A	A	A	A	A	hypothetical protein
ECs4035			179	4042235	A	T	NON	V	A	A	A	T	A	A	A	A	A	hypothetical protein
ECs4035			175	4042239	C	G	NON	G	C	C	G	C	C	C	C	C	C	hypothetical protein
ECs4035			178	4042236	C	G	NON	V	C	G	C	C	C	C	C	C	C	hypothetical protein
ECs4057			1837	4067597	G	T	NON	S	G	G	G	G	G	G	G	G	G	cell division protein HflB/FtsH protease
ECs4078			343	4085531	G	A	NON	I	G	G	G	G	G	G	G	G	G	hypothetical protein
ECs4080			210	4086506	A	G	SYN	L	A	A	A	A	A	A	A	A	A	putative ATP-binding component of a transport system
ECs4091			349	4097332	C	A	NON	I	C	C	C	C	C	C	C	C	C	glutamate synthase large subunit
ECs4091			3613	4100596	A	G	NON	G	A	A	A	A	A	A	A	A	A	glutamate synthase large subunit
ECs4091			3625	4100608	A	G	NON	E	A	A	A	A	A	A	A	A	A	glutamate synthase large subunit
ECs4100			87	4110202	T	G	SYN	A	T	T	T	T	T	T	T	T	T	putative C4-dicarboxylate carrier protein
ECs4100			129	4110244	A	C	NON	F	A	A	A	A	A	A	A	A	A	putative C4-dicarboxylate carrier protein
ECs4109			812	4118694	G	A	NON	D	G	G	G	G	G	G	G	G	G	malate dehydrogenase
ECs4113			338	4123088	T	C	NON	A	T	T	T	T	T	T	T	T	T	hypothetical protein
ECs4130			1203	4143763	C	G	SYN	A	C	C	C	C	C	C	G	C	C	sodium/pantothenate symporter
ECs4130			630	4143190	T	C	SYN	G	C	C	C	C	C	T	T	C	T	sodium/pantothenate symporter
ECs4154			560	4170778	C	G	NON	S	C	C	C	C	C	C	C	C	C	RNA methyltransferase
ECs4194			271	4194601	G	A	NON	S	G	G	G	G	G	G	G	G	G	hypothetical protein
ECs4216			68	4213984	G	T	NON	L	G	G	G	G	T	T	G	T	G	nitrite reductase (NAD(P)H) subunit
ECs4221			406	4220179	T	C	SYN	L	T	T	T	T	T	T	T	T	T	putative amino acid/amine transport protein
ECs4221			418	4220191	G	A	NON	N	G	G	G	G	G	G	G	G	G	putative amino acid/amine transport protein
ECs4221			1234	4221007	C	A	NON	T	C	C	C	C	C	C	C	C	C	putative amino acid/amine transport protein
ECs4225			777	4224678	A	G	SYN	T	A	A	A	A	A	A	A	A	A	putative transcriptional regulator
ECs4237			539	4234408	G	A	NON	*	G	G	G	G	G	G	G	G	G	hypothetical protein
ECs4240			946	4239608	C	G	NON	V	C	C	C	C	C	C	C	C	C	putative dehydrogenase
ECs4240			956	4239618	A	G	NON	R	A	A	A	A	A	A	A	A	A	putative dehydrogenase
ECs4249			864	4250541	T	G	SYN	A	T	T	T	T	T	T	T	T	T	hypothetical protein
ECs4257			432	4259164	A	G	SYN	A	G	A	A	A	A	A	A	A	A	high-affinity transport of gluconate / gluconate permease
ECs4260			1745	4266937	C	G	NON	G	C	G	C	C	C	C	C	C	C	positive regulator of mal regulon
ECs4276			1130	4285990	C	T	NON	V	C	C	C	C	C	C	C	C	C	glycogen operon protein GlgX
ECs4293			708	4303775	C	T	SYN	A	C	C	C	T	C	C	C	C	C	gamma-glutamyltranspeptidase
ECs4327			430	4335261	T	A	NON	S	T	T	T	T	T	T	T	T	T	putative acyltransferase
ECs4329			88	4335972	A	G	NON	A	A	A	A	A	A	A	A	A	A	putative acyl carrier protein
ECs4331			360	4337078	G	C	SYN	A	G	G	G	C	C	G	G	G	G	putative surfactin synthetase
ECs4331			364	4337082	C	T	NON	*	C	C	C	T	T	C	C	C	C	putative surfactin synthetase
ECs4336			359	4341511	T	G	NON	S	T	T	T	T	T	T	T	T	T	hypothetical membrane protein
ECs4338			955	4344939	A	G	NON	A	A	A	A	A	A	A	A	A	A	putative 3-oxoacyl-(acyl-carrier-protein) synthase II
ECs4341			1180	4347522	T	G	NON	V	T	T	G	T	T	T	T	T	T	putative 3-oxoacyl-(acyl-carrier-protein) synthase II
ECs4357			160	4359924	C	T	NON	F	C	C	C	C	T	C	C	C	C	HicA-like protein
ECs4382			340	4392468	T	G	NON	G	T	T	T	T	T	T	T	T	T	putative hemin binding protein
ECs4383			1315	4394377	G	T	NON	S	G	G	G	G	G	G	G	T	G	putative coproporphyrinogen oxidase
ECs4397			862	4408855	A	G	NON	V	A	A	A	A	A	A	A	A	A	glutamate decarboxylase isozyme
ECs4409			1054	4426670	A	G	NON	G	A	A	A	A	A	A	A	A	A	hypothetical protein
ECs4418			582	4440941	G	T	NON	I	G	G	G	G	G	G	G	G	G	hypothetical protein
ECs4420			352	4444663	A	G	NON	V	A	A	A	A	A	A	A	A	A	putative ATP-binding component of dipeptide transport system
ECs4426			507	4452577	A	C	SYN	V	A	C	C	C	C	A	A	A	A	putative fimbrial protein precursor
ECs4427			357	4453787	C	A	NON	K	C	C	C	C	C	C	C	C	C	putative fimbrial protein precursor
ECs4429			875	4455857	C	A	NON	D	C	C	C	C	C	C	C	A	C	putative outer membrane usher protein precursor
ECs4442			891	4469677	G	A	SYN	L	G	G	G	G	G	G	G	G	G	glycine tRNA synthetase beta subunit
ECs4442			1742	4468826	C	T	NON	V	C	C	C	C	C	C	C	C	C	glycine tRNA synthetase beta subunit
ECs4453			223	4483037	T	C	NON	P	T	T	T	T	T	T	T	T	T	putative ATP-binding protein
ECs4453			781	4482479	G	A	NON	T	G	G	G	G	G	G	G	G	G	putative ATP-binding protein
ECs4454			165	4483743	G	A	SYN	Q	G	G	G	G	G	G	G	G	G	alpha-amylase
ECs4458			440	4489389	G	T	NON	L	G	G	G	G	G	G	G	G	G	putative permease
ECs4459			1155	4491515	A	G	SYN	P	A	A	A	A	A	A	A	A	A	hypothetical protein
ECs4465			1199	4498049	T	C	NON	A	T	T	T	T	T	T	T	T	T	hypothetical protein
ECs4476			739	4515974	G	C	NON	L	G	G	G	G	G	G	G	G	G	mannitol-1-phosphate dehydrogenase
ECs4479			364	4518847	G	T	NON	Y	G	T	T	G	G	G	G	G	G	hypothetical protein
ECs4480			1153	4520261	G	A	NON	T	G	G	G	G	G	G	G	G	G	hypothetical protein
ECs4480			803	4519911	A	T	NON	L	A	A	A	T	A	A	A	A	A	hypothetical protein
ECs4480			1710	4520818	T	C	SYN	A	C	T	T	T	T	T	T	T	T	hypothetical protein
ECs4491			435	4534080	C	T	SYN	L	C	C	C	C	C	C	C	C	C	putative membrane protein
ECs4491			1038	4534683	T	C	SYN	D	T	T	T	T	T	T	T	T	T	putative membrane protein
ECs4494			161	4538018	A	C	NON	T	C	C	C	C	C	C	C	C	A	threonine dehydrogenase
ECs4502			552	4546658	G	A	NON	I	G	G	G	G	G	G	G	G	G	putative UDP-glucose:(galactosyl) LPS alpha1,2-glucosyltransferase
ECs4502			586	4546624	C	T	SYN	L	C	C	C	C	C	C	C	T	C	putative UDP-glucose:(galactosyl) LPS alpha1,2-glucosyltransferase
ECs4502			295	4546915	C	T	SYN	L	C	C	C	C	C	T	C	C	C	putative UDP-glucose:(galactosyl) LPS alpha1,2-glucosyltransferase
ECs4503			489	4547453	G	A	SYN	K	G	G	G	G	G	G	G	G	G	lipopolysaccharide core biosynthesis protein WaaY
ECs4503			28	4547914	G	T	NON	L	G	G	G	G	G	G	G	G	G	lipopolysaccharide core biosynthesis protein WaaY
ECs4503			61	4547881	T	G	NON	D	T	T	T	T	T	T	T	T	T	lipopolysaccharide core biosynthesis protein WaaY
ECs4503			125	4547817	T	C	NON	T	T	T	T	T	T	T	T	T	T	lipopolysaccharide core biosynthesis protein WaaY
ECs4554			757	4591225	G	A	NON	I	G	G	G	G	G	G	G	G	G	EspB protein
ECs4555			171	4592956	G	A	SYN	P	G	G	G	G	G	G	G	A	G	EspD protein
ECs4556			370	4593348	C	A	NON	S	C	C	C	C	C	C	C	C	C	EspA protein
ECs4558			954	4595927	T	A	SYN	L	T	T	T	T	T	T	T	T	T	type III secretion system EscD protein
ECs4561			1188	4600419	A	T	SYN	T	T	A	A	A	A	A	A	T	A	translocated intimin receptor Tir
ECs4565			468	4604475	A	T	NON	F	A	A	A	A	A	A	A	A	A	type III secretion system SepQ protein
ECs4570			42	4609354	A	G	SYN	R	A	A	A	A	A	A	A	A	A	hypothetical protein
ECs4570			130	4609266	A	G	NON	D	G	A	A	A	A	A	A	A	A	hypothetical protein
ECs4572			375	4610286	T	C	SYN	S	T	T	T	T	T	T	T	T	T	hypothetical protein
ECs4574			402	4611322	G	A	SYN	S	G	A	A	A	A	G	G	G	G	type III secretion system protein SepD
ECs4581			378	4616686	C	T	SYN	I	C	C	C	C	C	C	C	C	C	type III secretion system EscT protein
ECs4581			603	4616461	G	C	SYN	G	G	G	G	G	G	G	G	G	G	type III secretion system EscT protein
ECs4584			378	4618308	T	G	NON	M	T	T	T	T	T	T	T	T	T	hypothetical protein
ECs4586			198	4619352	A	C	NON	D	A	A	A	A	A	A	A	A	A	hypothetical protein
ECs4586			300	4619250	T	A	NON	K	T	T	T	A	A	T	T	T	T	hypothetical protein
ECs4589			37	4620815	A	G	NON	A	A	G	G	G	G	G	A	G	A	hypothetical protein
ECs4595			622	4625706	G	C	NON	Q	G	G	G	G	G	G	G	G	G	lipoprotein-28
ECs4607			58	4638955	C	T	NON	*	C	C	C	C	C	C	C	C	C	hypothetical protein
ECs4609			287	4639927	A	T	NON	M	A	A	A	A	A	A	A	A	A	hypothetical protein
ECs4621			100	4650828	G	A	NON	K	G	G	G	G	G	G	G	G	G	putative ARAC-type regulatory protein
ECs4653			1131	4687564	G	A	SYN	K	G	G	G	G	G	A	G	G	G	hypothetical protein
ECs4653			1099	4687596	A	G	NON	A	A	A	A	G	A	A	A	A	A	hypothetical protein
ECs4653			1136	4687559	T	C	NON	T	T	C	C	T	T	T	T	T	T	hypothetical protein
ECs4653			1189	4687506	C	T	NON	S	C	T	T	C	C	C	C	C	C	hypothetical protein
ECs4654			109	4689103	A	G	NON	D	A	A	A	A	A	A	A	A	A	hypothetical protein
ECs4655			70	4689781	A	G	NON	V	A	A	A	A	A	A	A	A	A	hypothetical protein
ECs4655			388	4690099	A	G	NON	D	A	G	G	G	G	A	A	G	A	hypothetical protein
ECs4657			668	4692368	G	A	NON	N	G	G	G	G	G	G	G	G	G	hypothetical protein
ECs4657			1597	4691439	T	G	NON	D	T	T	T	T	T	T	T	T	T	hypothetical protein
ECs4665			521	4699007	C	T	NON	L	C	C	C	C	C	C	C	T	C	putative fimbrial protein
ECs4670			153	4704432	T	C	SYN	D	T	T	T	T	T	T	T	T	T	putative type 1 fimbrial protein
ECs4670			36	4704549	A	C	NON	F	A	A	A	A	A	A	A	A	A	putative type 1 fimbrial protein
ECs4677			277	4713571	T	C	SYN	L	T	T	T	T	T	T	T	T	T	membrane-bound ATP synthase delta-subunit AtpH
ECs4677			235	4713613	G	A	NON	I	G	G	G	G	G	G	G	G	G	membrane-bound ATP synthase delta-subunit AtpH
ECs4689			683	4725442	T	G	NON	G	T	G	G	G	G	T	T	T	T	low affinity potassium transport system
ECs4716			111	4759933	C	T	SYN	A	C	T	T	T	T	C	C	C	C	transcription termination factor Rho
ECs4743			90	4791730	C	T	SYN	G	C	C	C	C	C	T	C	C	C	DNA-dependent ATPase I and helicase II
ECs4770			472	4820659	G	A	NON	K	G	G	G	G	G	G	G	G	G	transcriptional activator RfaH
ECs4775			709	4827989	T	C	NON	P	T	T	T	T	T	T	T	T	T	proline dipeptidase
ECs4777			932	4830196	A	T	NON	L	A	A	A	A	A	A	A	A	A	potassium uptake protein
ECs4788			303	4847602	A	G	SYN	L	A	A	A	A	A	A	A	A	A	hypothetical protein
ECs4820			292	4884167	C	G	NON	V	C	C	C	C	G	C	C	G	C	formate dehydrogenase-O major subunit
ECs4834			513	4901282	G	A	SYN	E	G	G	G	G	G	G	G	G	G	superoxide dismutase SodA
ECs4836			676	4903427	G	T	NON	Y	G	G	G	G	G	G	G	G	G	hypothetical protein
ECs4837			1354	4903582	C	G	NON	A	C	C	G	C	C	C	C	C	C	probable sensor protein in 2-component system CpxA
ECs4864			1278	4930154	C	T	SYN	D	C	C	C	C	C	C	C	C	C	RhsH core protein with extension
ECs4864			1318	4930194	A	C	SYN	R	A	A	A	A	A	A	A	A	A	RhsH core protein with extension
ECs4864			1689	4930565	G	C	SYN	V	G	G	G	G	G	G	G	G	G	RhsH core protein with extension
ECs4864			1749	4930625	C	G	SYN	A	C	C	C	C	C	C	C	C	C	RhsH core protein with extension
ECs4864			3015	4931891	G	A	SYN	V	G	G	G	G	G	G	G	G	G	RhsH core protein with extension
ECs4864			976	4929852	T	G	NON	D	T	T	T	T	T	T	T	T	T	RhsH core protein with extension
ECs4864			1775	4930651	C	T	NON	M	C	C	C	C	C	C	C	C	C	RhsH core protein with extension
ECs4864			1810	4930686	A	G	NON	A	A	A	A	A	A	A	A	A	A	RhsH core protein with extension
ECs4864			2899	4931775	T	C	NON	H	T	T	T	T	T	T	T	T	T	RhsH core protein with extension
ECs4864			2951	4931827	A	C	NON	A	A	A	A	A	A	A	A	A	A	RhsH core protein with extension
ECs4864			2812	4931688	C	T	NON	W	C	C	T	C	T	C	C	T	C	RhsH core protein with extension
ECs4864			15	4928891	G	A	SYN	P	G	A	A	G	G	A	G	G	G	RhsH core protein with extension
ECs4864			134	4929010	T	C	NON	S	T	C	C	C	C	T	T	C	T	RhsH core protein with extension
ECs4889			1340	4964826	G	A	NON	Q	G	G	A	G	G	G	G	G	G	argininosuccinate lyase
ECs4897			329	4973232	G	T	NON	V	G	G	G	G	G	G	G	G	G	outer membrane vitamin B12 receptor protein BtuB
ECs4901			133	4983911	G	A	NON	N	G	G	G	G	G	G	G	G	G	pantothenate kinase
ECs4911			3042	4997287	C	T	SYN	G	C	C	C	C	C	C	C	C	C	RNA polymerase beta prime subunit
ECs4912			389	4999070	T	C	NON	A	T	T	T	T	T	T	T	T	T	heat shock protein htrC
ECs4930			110	5022414	C	A	NON	D	C	C	C	C	C	C	C	C	C	hypothetical protein
ECs5008			567	5087584	C	T	SYN	I	C	C	C	C	C	C	C	C	C	glucosephosphate isomerase
ECs5009			219	5089398	A	G	SYN	T	A	A	A	A	A	A	A	G	A	hypothetical protein
ECs5012			785	5091692	C	G	NON	G	C	C	C	C	C	C	C	C	C	hypothetical protein
ECs5022			592	5106168	A	G	NON	A	G	G	G	G	G	G	G	G	A	chorismate lyase
ECs5039			59	5123862	T	A	NON	E	T	A	A	A	A	T	T	T	T	hypothetical protein
ECs5040			1700	5125318	A	G	NON	R	A	A	A	A	A	A	A	G	A	excision nuclease subunit A
ECs5052			216	5141128	T	G	NON	E	T	T	T	T	T	G	T	T	T	periplasmic cytochrome c(552)
ECs5066			1145	5158150	T	A	NON	Y	T	T	T	T	T	T	T	T	T	hypothetical protein
ECs5068			740	5160539	A	G	NON	C	A	A	A	A	A	A	A	A	A	putative sugar kinase
ECs5070			641	5162193	C	A	NON	H	C	C	C	C	C	C	C	C	C	hypothetical protein
ECs5072			916	5163907	A	G	NON	V	A	A	A	A	A	A	A	A	A	putative carbohydrate ABC transport system permease
ECs5073			1456	5164884	C	T	NON	*	C	C	C	C	C	C	C	C	C	putative ATP-binding component of sugar ABC transporter
ECs5074			651	5167103	G	A	SYN	T	G	G	G	G	G	G	G	A	G	putative histidine protein kinase
ECs5083			137	5175966	T	C	NON	T	T	T	T	T	T	T	C	T	T	phosphonate metabolism
ECs5096			1178	5188892	G	C	NON	A	C	C	C	C	C	C	G	C	G	hypothetical protein
ECs5100			113	5195965	T	C	NON	T	T	T	T	T	T	T	T	T	T	regulator of melibiose operon
ECs5185			360	5284609	G	C	NON	D	G	G	G	G	G	G	G	C	G	FKBP-type 22KD peptidyl-prolyl cis-trans isomerase
ECs5193			557	5293726	T	G	NON	R	T	G	G	G	G	T	T	T	T	hypothetical protein
ECs5193			168	5293337	T	C	SYN	F	C	C	C	C	C	C	C	C	T	hypothetical protein
ECs5210			308	5311572	A	G	NON	G	G	G	G	G	G	G	A	G	A	putative ligase
ECs5241			899	5345947	C	G	NON	G	C	G	C	C	C	C	C	C	C	putative oxidoreductase
ECs5271			531	5396395	T	C	SYN	T	T	T	T	T	T	T	T	T	T	type 1 fimbriae regulatory recombinase protein FimB
ECs5273			69	5398074	C	T	SYN	A	C	C	C	C	C	C	C	T	C	major type 1 subunit fimbrin
ECs5273			43	5398048	T	G	NON	A	T	T	T	T	T	T	T	G	T	major type 1 subunit fimbrin
ECs5273			59	5398064	C	T	NON	V	C	C	C	C	C	C	C	T	C	major type 1 subunit fimbrin
ECs5273			323	5398328	T	C	NON	A	C	C	C	T	T	C	C	C	T	major type 1 subunit fimbrin
ECs5273			299	5398304	T	C	NON	A	C	C	C	C	C	C	C	C	T	major type 1 subunit fimbrin
ECs5276			1787	5401773	G	T	NON	L	G	G	G	G	G	G	G	G	G	export and assembly outer membrane protein of type 1 fimbriae
ECs5279			112	5403810	A	G	NON	G	A	A	A	A	G	A	A	A	A	minor fimbrial subunit/D-mannose specific adhesin
ECs5281			1092	5407549	C	T	SYN	T	C	C	C	C	C	C	C	C	C	mannonate hydrolase
ECs5290			1768	5419431	G	A	NON	N	G	G	G	G	G	G	G	G	G	putative invasin
ECs5295			1657	5424816	C	A	NON	I	C	C	C	C	C	C	C	C	C	hypothetical protein
ECs5295			1959	5424514	G	A	SYN	Q	G	G	G	G	G	G	G	A	G	hypothetical protein
ECs5295			684	5425789	T	G	NON	L	T	G	G	G	T	T	T	T	T	hypothetical protein
ECs5304			377	5435528	G	A	NON	D	G	G	G	G	G	G	G	G	G	hypothetical protein
ECs5308			687	5442889	T	C	SYN	N	T	T	T	T	T	T	T	T	T	type I restriction-modification enzyme R subunit
ECs5315			1638	5451644	T	C	SYN	D	T	T	T	T	T	T	T	T	T	methyl-accepting chemotaxis protein I
ECs5324			625	5460655	A	T	NON	S	A	A	A	A	A	A	A	A	A	putative structural protein
ECs5361			113	5497852	C	T	NON	V	C	C	C	C	C	C	C	C	C	hypothetical protein
ECs5361			470	5498209	T	C	NON	T	T	T	T	T	T	T	T	T	T	hypothetical protein
