# Supplementary material for: Canonical Single Nucleotide Polymorphisms (SNPs) for High-Resolution Subtyping of Shiga-Toxin Producing Escherichia coli (STEC) O157:H7
Source: PLoS One. 2015 Jul 1;10(7):e0131967. doi: 10.1371/journal.pone.0131967 (PMC4488506; doi:10.1371/journal.pone.0131967)
Supplement: S2 Table — (XLSX) [file pone.0131967.s002.xlsx]

## Sheet: Sheet1
Panel of 32 informative SNPs and Primer/Probes.
SNP ID	SNP Location	Primer 1	Primer 2	Probe 1 FAM	Probe 2 HEX
ECs0655	731710	CGGCTGATGCCCTGATGT	CGGGCGGTGTCTTTTTCA	CCTCGAAGAGTCCGTGGCATTACG	CCTCGAAGACTCCGTGGCATTACG
ECS0333_70	351109	CTGGTTTGCGCTGATTGTTCG	TGGTGTTAAGACGTTCCTCAAGAG	TTTTCCAGAGCCGTTTCTGAAATGGGT	TTTTCCAGAGCCGCTTCTGAAATGGGT
ECs5290_1266	5419933	TCGTTCCGGCGGTCAGTAT	AACCCGCAGTGAAGGCG	ACCGTTATCTGTCCAGTCAGACAGGGTG	ACCGTTATCTGTCCAATCAGACAGGGTG
ECs1360	1418991	CGACCTGAAGCCGGAAGAG	GGAGAAGTCAGTCATAAAACCTGTGA	CCGCCGGTCTAAATGCCAATG	CGCCGGTCTGAATGCCAATG
ECs5206	5307228	AACGGCAGTTTCGTAGGCTGT	CCAGCATCATTTTTACCAGTTCG	AAACGTGCGAGCTACCGCAGATC	CGGGAAACGTGCTAGCTACCGC
ECs1414	1460599	CCCTACCCGGCAAGTAACTTC	CCAGCGAGAATCTTTCAATGC	TGCTGTTCCGCAAAGCGCC	CACTGCTGTTACGCAAAGCGCC
ECs4293	4302784	GCCGTTAAATCATCCACCGA	ATGGGCAGTACACAAAGCATTATG	TCGGATGCGCAGTACAACTCACC	TCGGATGCGCCGTACAACTCAC
B3193	3193051	TTTACCCGTCATGGCGTGC	TCAGTTCGCCTCCATCCGTA	AGCCTTCCGTAGATTCACAGTTCGT	AGCCTTCCGTAGATTCAGAGTTCGT
ECs5052	5141169	CCACGGCTGGTGATCCTG	ATCGGTCACAGCAAAGGCAT	CTTCTCGCGCGATTACAACAAGCC	TATCCCTTCTCGCACGATTACAACAAGC
ECS2440_1200	2416801	GCAACGCCGCACTTAGC	CGATGCAGTCGGCAAAATTTG	AGAATTTAACGATGTGTTACTGGCGCT	AGAATTTAACGGTGTGTTACTGGCGCT
ECs2538	2512684	TATCGCCCTGCTTCTGGC	CGCTGGGCAGGTCGAA	TTTCTGCCACCCAATGGTTCTCG	TCTGCCACCTAATGGTTCTCGCG
ECs0418	445669	CGCGCCATTATTCTTAGCATT	TGGCACCGGCATCCA	ACGCGCCAACCTTTGTGCAAAG	CGCGCCAATCTTTGTGCAAAGC
ECs3540	3529080	GCCTTCTTCAATGGCCAGACT	CGAACAAGGACTTTCAAAAGAACA	CCAAGCGATAGCCCAGTTTTTTC	TACGCCAAGCGATAGCCCGGTTTTTT
ECS0580_776	639975	GCAGACGAGAAAAGCGAAGTG	CCAGCGAGGAGGCAAACC	TTTCAAAACCACCTGCCGAAGCGG	TTTCAAAACCACTTGCCGAAGCGG
ECS2006_725	1984857	CTTTGATGGCGTAAATACCTCAGG	CGTTACCAAACTCAATCGCATTC	CCTGGAGTTACGACAATGATGGACTCA	CCTGGAGTTACGACGATGATGGACTCA
ECs0721	797116	CGGCAGAAGATATGGCCAAAC	GCGCATCAGATTCCAGCAGTT	TAGCAGCAGGGCAACAAGTTGCTGAA	TACCAGCAGGGCAACAAGTTGCTGAA
ECs4387	4396804	GTCGATTACTGAACTGGCGAAA	ATGGAAACGCCATGTGGC	CACCGGGCCGTGATGCG	CACCGGGCCGTTATGCGTC
B3133	3133563	GAAGGCTCGATTGTGCTGTT	ACTTACAATTAAGAATCAGAACAATTCAC	ATGAGGTGTATATGCTTTACATGCAATG	ATGAGGTGCATATGCTTTACATGCAAT
ECS3567_101	3557744	GACGCCAGTATTCCATTAACCC	AAATTCACCCGCCGTCTGG	CCGCCGACAGTATAGATGAGTACAACA	CCGCCGACAGTATGGATGAGTACAACA
ECs4696_1167	4732878	CACTTGCCGATCTGACCGATG	TCGTTGTGCCTTCCATTCCTTC	CAGCGGTAACAGTGTTCTGGCGGT	CAGCGGTAACAGCGTTCTGGCGGT
ECs3942	3944571	CTCAATAGCACGGTCAGTAAC	CATCGCCGCCTGTCTTGGAC	GCACCCATTGGCTGGGATCT	GCCCCCATTGGCTGGGATCT
ECs2915	2864758	TCAGGGAAATGAAACGACAGC	GCTGCCATTCACTGTTGCG	CCAATTTGACCTGGACCGCACC	CCAATTTGACCTAGACCGCACCG
ECS2521_1047	2497693	ATCTGGTCAGCACCATAACGG	ATAATTTCCATAGCCCGTACTTTCG	AGAACAGTTACACTCCAGCGATCTGC	AGAACAGTTACACGCCAGCGATCTGC
ECS2082_443	2074660	GGTAAAAGTGCCAGATGGTCTG	ACGGCTTTGTAGGTGGTGAC	CGGCGGCCAACAGCATTACCT	CGGCGGCCAGCAGCATTACCT
ECs0742	825854	CAGCTACAGGTTAGCCAGCAGAA	TCATCCCGCCCAAGATAGG	CAGCTTACCCTGAAAAACCCGACC	AGCTTACCCTGAAAACCCCGACCG
ECS2598_1601	2575641	CGCTGAATGCTGTTATGGAATC	CACTTCCAGCACCCGCTC	CTGCAACCCCGTGAAGCCG	CACTGCAACCCTGTGAAGCCGAT
ECs5095	5187848	CGGGAAATTCTCTACAACGACATC	GATTGTGGATATGCACTTCCAGG	TATAACTGGGACAATGAACCCTCGACCA	TATAACTGGGACAATGACCCCTCGACC
ECs5095_115	5188273	GCGCGGATGGCGGAAC	GATTTTGTCGGTCAGCGTATCG	AGCCTTGAGGCAGGTCATTACAGCC	AGCCTTGAGGCAAGTCATTACAGCC
ECs3957	3961601	AACCCGACGAACTGGAAAAA	GATATTCGTGAGGTCGCCTTTG	CGTACCACTTGTTTCTGTCGGCCA	TACCACTTGTTTCAGTCGGCCATATTCC
ECS0975_1973	1066286	CAGGATGAACTGGCACGTCAG	GCATTTACGGGCACATCATGTTG	CACAGCAGCAACGGTATGGCGAAC	CACAGCAGCAACGCTATGGCGAAC
ECS3141_226	3096645	GCCACCGCCGGAATGC	CAAGGAAATCATATTGAGGGTTGAAAC	TAATGGCGTTGGAAATTGGCAAGGGC	CTAATGGCGTTGAAAATTGGCAAGGGC
ECS3788_164	3800637	GATGCCATTATGCCGTACTGC	GACCTTTAATCCCTCTCGAATCAAC	TGCGACTGGGCGTTACCGGC	TGCGACTGGGCATTACCGGC
