# Supplementary material for: Canonical Single Nucleotide Polymorphisms (SNPs) for High-Resolution Subtyping of Shiga-Toxin Producing Escherichia coli (STEC) O157:H7
Source: PLoS One. 2015 Jul 1;10(7):e0131967. doi: 10.1371/journal.pone.0131967 (PMC4488506; doi:10.1371/journal.pone.0131967)
Supplement: S3 Table — (XLSX) [file pone.0131967.s003.xlsx]

## Sheet: Sheet1
Strains used in the study
Strain ID	Alternate name	Sample Description
AM00185-B		NARMS stx Survey
AM00201-B		NARMS stx Survey
AM00396-B		NARMS stx Survey
AM00417-B		NARMS stx Survey
AM00468-B		NARMS stx Survey
AM00524-B		NARMS stx Survey
AM05998-B		NARMS stx Survey
AM06034-B		NARMS stx Survey
AM06080-B		NARMS stx Survey
AM06207-B		NARMS stx Survey
AM06260-B		NARMS stx Survey
AM06268-B		NARMS stx Survey
AM06630-B		NARMS stx Survey
AM06634-B		NARMS stx Survey
AM06695-B		NARMS stx Survey
AM06773-B		NARMS stx Survey
AM07058-B		NARMS stx Survey
AM07175-B		NARMS stx Survey
AM16105-B		NARMS stx Survey
AM16197-B		NARMS stx Survey
AM16359-B		NARMS stx Survey
AM16467-B		NARMS stx Survey
AM16518-B		NARMS stx Survey
AM16650-B	DBS_PA_03E03421	NARMS stx Survey
AM16784-B		NARMS stx Survey
AM16791-B		NARMS stx Survey
AM17026-B		NARMS stx Survey
AM17051-B		NARMS stx Survey
AM17134-B		NARMS stx Survey
AM17181-B	DBS_PA_03E04164	NARMS stx Survey
AM21470-B		NARMS stx Survey
AM21545-B		NARMS stx Survey
AM21563-B		NARMS stx Survey
AM21583-B		NARMS stx Survey
AM21601-B		NARMS stx Survey
AM21710-B		NARMS stx Survey
AM21801-B		NARMS stx Survey
AM21847-B		NARMS stx Survey
AM21890-B		NARMS stx Survey
AM21907-B		NARMS stx Survey
AM25354-B		NARMS stx Survey
AM25359-B		NARMS stx Survey
AM25444-B
AM25452-B		NARMS stx Survey
AM25591-B		NARMS stx Survey
AM25592-B		NARMS stx Survey
F6141		GA; 2000?
F8092B		IL; Hamburger; 2001?
G5289 L		2005?
G5303		MA; Apple cider; 1990
K3812	K3812-A
K3995	K3995	Spinach Outbreak
KS 411-1
NE 92-1
S1	C9555	1993 Western states outbreak; human
S10	A8184	1982 Hamburger outbreak; human
S11	A7793	1982 sporadic; human
S12	F5733	1998 GA Whitewater outbreak; human
S13	H6436	1998 GA Whitewater outbreak; human
S14	H6039	1998 GA; meat
S15	H2306	1992 ME; environmental
S16	F6748	1999 NY sporadic; human
S17	F6749	1999 NY county fair outbreak; human (fatal case)
S18	F6750	1999 NY county fair outbreak; human (sibling of the fatal case)
S19	F7349	2000 WI Sizzler outbreak; human
S2	C9556	1993 Western states outbreak; human
S20	F7350	2000 WI Sizzler outbreak; human
S21	F7351	2000 WI Sizzler outbreak; meat
S22	F7354	2000 WI Sizzler outbreak; human
S23	F7383	2000 NJ hamburger outbreak; meat
S24	F7384	2000 NJ hamburger outbreak; human
S25	F7382	2000 NJ sporadic; human
S26	F8750	2002 CO ConAgra outbreak; human
S27	F8751	2002 CO ConAgra outbreak; human
S28	F8752	2002 CO ConAgra outbreak; human
S29	F8768	2002 CO ConAgra outbreak; meat
S3	G5244	1993 Western states outbreak; meat
S30	K0561	2004 Okinawa outbreak; meat
S31	K0562	2004 Okinawa outbreak; meat
S32	K0563	2004 Okinawa outbreak; human
S33	K0564	2004 Okinawa outbreak; human
S34	K0802	2004 MI sporadic; human
S35	K0803	2004 OH sporadic; human
S36	MA_04P1418	2004 MA sporadic; human
S37	K0805	2004 MO sporadic; human
S38	SD_BA977 02	2002 SD sporadic; human
S39	WI_02BC3685	2002 WI sporadic; human
S4	C9523	1993 Western states sporadic; human
S40	NE_REF5144	2002 NE sporadic; human
S41	CA_04X03305	2004 CA sporadic; human
S42	WI_04BC3753	2004 WI sporadic; human
S43	NE_REF5833	2003 NE sporadic; human
S44	IL_401433	2001 IL sporadic; human
S45	F7407	2000 IN sporadic; human
S46	F7408	2000 IN sporadic; human
S47	F7410	2000 IN sporadic; human
S48	VA_01-577	2001 VA sporadic; human
S49	K0814	2004 PA sporadic; human
S5	C9563	1993 Western states outbreak; human
S50	EC04PN0139	2001 ID sporadic; human
S51	EC04PN0587	2001 NC sporadic; human
S52	EC04PN0503	2001 MN sporadic; human
S59	BAA-460	1996 Japan
S6	93-111	1993 Western states outbreak; human
S60	EC04PN0618	2001 MI sporadic; human
S61	EC04PN0583	2001 NC sporadic; human
S62	EC04PN0623	2001 MI sporadic; human
S63	EC04PN0643	2002 MI sporadic; human
S64	EC04PN0663	2003 MI sporadic; human
S65	EC04PN0639	2001 MI sporadic; human
S66	EC04PN0664	2003 MI sporadic; human
S67	EC04PN0585	2001 NC; human
S68	EC04PN0586	2001 NC; human (sibling of S67)
S69	EC04PN0631	2001 MI; human
S7	C9815	1993 Western states sporadic; human
S70	EC04PN0632	2001 MI; human (mother of S69)
S71	ST-530	2003 MI sporadic;human
S72	EC04PN0619	2001 MI sporadic; human
S73	K1935	2005 FL petting zoo outbreak; human
S74	K1936	2005 FL petting zoo outbreak; human
S75	K1937	2005 FL petting zoo outbreak; human
S76	K1941	2005 FL petting zoo outbreak; animal
S77	K1942	2005 FL petting zoo outbreak; animal
S78	K1420	2004 NC Petting zoo outbreak; human
S79	K1421	2004 NC Petting zoo outbreak; human
S8	C9817	1992 Western states outbreak; human
S80	K1422	2004 NC Petting zoo outbreak; human
S81	K1466	2004 NC Petting zoo outbreak; environment
S82	K1721	2004 NC Petting zoo outbreak; animal
S83	EC04PN0113	2001 PA sporadic; human
S84	EC04PN0137	2001 PA sporadic; human
S85	EC04PN0146	2001 ID sporadic; human
S86	EC04PN0153	2001 SD sporadic; human
S87	EC04PN0161	2001 SD sporadic; human
S88	EC04PN0183	2000 MD sporadic; human
S89	EC04PN0190	2000 MD sporadic; human
S9	EDL933	1982 Hamburger outbreak; meat
S90	EC04PN0191	2001 OK sporadic; human
S91	EC04PN0198	2002 OK sporadic; human
S92	EC04PN0199	2001 OR sporadic; human
S93	EC04PN0202	2002 OR sporadic; human
S94	EC04PN0303	2001 NY sporadic; human
S95	EC04PN0436	2002 CO sporadic; human
S96	EC04PN0452	2001 IA sporadic; human
S97	EC04PN0455	2001 IA sporadic; human
S98	EC04PN0477	2002 IA sporadic; human
S99	EC04PN0480	2002 IA sporadic; human
S100	EC04PN0482	2002 IA sporadic; human
S101	EC04PN0518	1999 MN sporadic; human
S102	EC04PN0522	1998 MN sporadic; human
S103	EC04PN0523	1998 MN sporadic; human
S104	EC04PN0567	2001 KS sporadic; human
S105	EC04PN0569	2002 KS sporadic; human
S106	EC04PN0570	2002 KS sporadic; human
S107	EC04PN0612	2001 MI sporadic; human
S108	EC04PN0656	2002 MI sporadic; human
S109	EC04PN0660	2003 MI sporadic; human
S110	EC05PN0001	2001 WA sporadic; human
S111	EC05PN0032	2001 WA sporadic; human
S112	EC05PN0096	1999 WA sporadic; human
S113	K2345	2005 NY daycare outbreak; human
S114	K2346	2005 NY daycare outbreak; human
S115	K2347	2005 NY daycare outbreak; human
S116	K2364	2005 CO sporadic; human
S117	K2367	2005 MN sporadic; human
S118	K2397	2005 VA sporadic; human
S119	K2412	2005 CA sporadic; human
S120	F8780	2002 AZ sporadic; human
S121	K2293	2005 AL sporadic; human
S122	K2294	2005 SD sporadic; human
S123	K2307	2005 IL sporadic; human
S124	K2316	2005 IA sporadic; human
S125	K2325	2005 USDA ; meat
S126	K2398	2005 PA sporadic; human
TW07937
