# Supplementary material for: Canonical Single Nucleotide Polymorphisms (SNPs) for High-Resolution Subtyping of Shiga-Toxin Producing Escherichia coli (STEC) O157:H7
Source: PLoS One. 2015 Jul 1;10(7):e0131967. doi: 10.1371/journal.pone.0131967 (PMC4488506; doi:10.1371/journal.pone.0131967)
Supplement: S4 Table — A few isolates were not included in pools because they did not sort into pools until after DNA was already being tested. These samples are noted. (XLSX) [file pone.0131967.s004.xlsx]

## Sheet: Sheet1
MLVA cluster isolates used in DNA pool discovery.
Cluster	Isolates
1	S107 (EC04PN0612),
	S70 (EC04PN0632), which represents S69 as well
2	S61 (EC04PN0583), S62 (EC04PN0623), S89 (EC04PN0190),
	S93 (EC04PN0202)
	S10 (A8184), which represented S9 (EDL933) as well.
	S111 (EC04PN0032) was not included.
3	S100 (EC04PN0482), S101 (EC04PN0518) S102 (EC04PN0522), S103 (EC04PN0523), S104 (EC04PN0567), S106 (EC04PN0570), S116 (K2364), S120 (F8780), S65 (EC04PN0639),
	S66 (EC04PN0664), S90 (EC04PN0191), S99 (EC04PN0480),
	S118 (K2397), S42 (WI_04BC3753), S87 (EC04PN0161),
	S97 (EC04PN0455), S113 (K2345), S117 (K2367)
	S17 (F6749), which represented S18 (F6750)
	S31 (K0562), which represented S32 (K0563) and S33 (K0564)
	S41 (CA_04X03305) was not included.
4	S119 (K2412), S123 (K2307), S83 (EC04PN0113),
	S92 (EC04PN0199)
5	S112 (EC05PN0096), S85 (EC04PN0146)
	S19 (F7349), which represents S20 (F7350), S21 (F7351),
	S22 (F7354)
	S44 (IL_401433) was not included.
6	S108 (EC04PN0656), S88 (EC04PN0183), S96 (EC04PN0452)
7	S91 (EC04PN0198)
	S77 (K1942), which represented S73 (K1935), S74 (K1936), S75 (K1937), and S76 (K1941)
8	K3812 (K3812), S121 (K2293), S122 (K2294), S124 (K2316),
	S125 (K2325), S126 (K2398), S25 (F7382), S34 (K0802),
	S35 (K0803), S45 (F7407), S46 (F7408), S47 (F7410),
	S38 (SD_BA97702), S39 (WI_02BC3685), S36 (MA_04P1418),
	S48 (VA_01-577), S49 (K0814), S60 (EC04PN0618)
9	S37 (EC04PN0452), S40 (NE_REF5144)
10	S12 (F5733)
	S67 (EC04PN0585), which represented S68.
	S78 (K1420), which represented S79 (K1421), S80 (K1422), S81 (K1466), and S82 (K1721)
