# Supplementary material for: Canonical Single Nucleotide Polymorphisms (SNPs) for High-Resolution Subtyping of Shiga-Toxin Producing Escherichia coli (STEC) O157:H7
Source: PLoS One. 2015 Jul 1;10(7):e0131967. doi: 10.1371/journal.pone.0131967 (PMC4488506; doi:10.1371/journal.pone.0131967)
Supplement: S5 Table — This table describes the SNPs that were considered for use on the follow up microarray and discarded. Note that the “Disrupts tree?” column is based on our pool verification data from the 10 clusters with insufficient epidemiological reticulation as described in the text. (XLSX) [file pone.0131967.s005.xlsx]

## Sheet: Sheet1
SNPs recommended by others that were not included on follow up microarray
SNP ID	SNP location	Disrupts tree?	Source	Comments
ECs5273	5398304	Cluster 4	Manning, et al	Lower than 5% in study’s isolates
	3717041	Cluster 2, 5	Leopold 1	Leopold’s Cluster 3
	451344	Cluster 2	Leopold 1	Leopold’s Cluster 3
	697132	Cluster 2	Leopold 1	Leopold’s Cluster 3
	976564	Cluster 2	Leopold 1	Leopold’s Cluster 3
	1151591	Cluster 2	Leopold 1	Leopold’s Cluster 3
	1612623	Cluster 2	Leopold 1	Leopold’s Cluster 3
	2408420	Cluster 2	Leopold 1	Leopold’s Cluster 3
	3043939	Cluster 2	Leopold 1	Leopold’s Cluster 3
	3123325	Cluster 2	Leopold 1	Leopold’s Cluster 3
	3262280	Cluster 2	Leopold 1	Leopold’s Cluster 3
	3924772	Cluster 2	Leopold 1	Leopold’s Cluster 3
	4444823	Cluster 2	Leopold 1	Leopold’s Cluster 3
	4935763	Cluster 2	Leopold 1	Leopold’s Cluster 3
	4963793	Cluster 2	Leopold 1	Leopold’s Cluster 3
	4983705	Cluster 2	Leopold 1	Leopold’s Cluster 3
	5119808	Cluster 2	Leopold 1	Leopold’s Cluster 3
	4757979	Cluster 1, 5	Leopold 1 and 2	Leopold’s Cluster 2
	1130668	Cluster 1, 3	Leopold 1	Linear, Leopold’s cluster 1
	4325164	Cluster 1, 2	Leopold 1	Leopold’s Cluster 3
	4829856	Cluster 1, 2	Leopold 1 and 2	Leopold’s Cluster 3
ECs3205	3164529	Cluster 1	Clawson	Reported in Humans
ECs4841	4908228	Cluster 1	Clawson, et al	Reported in Humans
ECs0333	351630	Cluster 1	Clawson, et al	Reported in Cattle, but in human DNA
ECs0357	374416	Cluster 1	Clawson, et al	Reported in Cattle, but in human DNA
ECs2811	2753343	Cluster 1	Clawson, et al	Reported in Cattle
ECs0333	351109	Cluster 1	Manning, et al	Partially or completed examined by us.
ECs4380	4390671	Cluster 1	Manning, et al	Partially or completed examined by us.
ECs0517	552072	Cluster 1	Manning, et al	Partially or completed examined by us.
ECs5279	5404166	Cluster 1	Leopold 1	Leopold’s Cluster 1; target previously examined by us; reported due to cluster 1.
	358636	Cluster 1	Leopold 1 and 2	Leopold’s Cluster 2
	421747	Cluster 1	Leopold 1 and 2	Leopold’s Cluster 2
	2030050	Cluster 1	Leopold 1 and 2	Leopold’s Cluster 2
	2100062	Cluster 1	Leopold 1 and 2	Leopold’s Cluster 2
	2373421	Cluster 1	Leopold 1 and 2	Leopold’s Cluster 2
	3008913	Cluster 1	Leopold 1 and 2	Leopold’s Cluster 2
	4143190	Cluster 1	Leopold 2	Leopold’s Cluster 2
	4660184	Cluster 1	Leopold 1 and 2	Leopold’s Cluster 2
	4962486	Cluster 1	Leopold 1 and 2	Leopold’s Cluster 2
	5303294	Cluster 1	Leopold 1 and 2	Leopold’s Cluster 2
ECs0229	259509	No	Clawson, et al	Reported in Humans
ECs0560	621034	No	Clawson, et al	Reported in Humans
ECs0583	643381	No	Clawson, et al	Reported in Humans
ECs0676	751145	No	Clawson, et al	Reported in Humans
ECs0741	825489	No	Clawson, et al	Reported in Humans
ECs1027	1132962	No	Clawson, et al	Reported in Humans
ECs1711	1705191	No	Clawson, et al	Reported in Humans
ECs2014	1998407	No	Clawson, et al	Reported in Humans
ECs3517	3506470	No	Clawson, et al	Reported in Humans
ECs4864	4932548	No	Clawson, et al	Reported in Humans
ECs5049	5137547	No	Clawson, et al	Reported in Humans
ECs4864	4932900	No	Clawson, et al	Reported in Cattle, but in human DNA
ECs2550	2526088	No	Clawson, et al	Reported in Cattle
ECs0583	643381	No	Clawson, et al	Reported in Cattle
ECs5052	5141169	No	Clawson, et al	Partially or completed examined by us.
ECs1895	1887159	No	Clawson, et al	Partially or completed examined by us.
ECs5298	5428125	No	Clawson, et al	Partially or completed examined by us.
ECs0086	94919	No	Clawson, et al	Partially or completed examined by us.
ECs5273	5398359	No	Manning, et al	Lower than 5% in study’s isolates
ECs4556	4593379	No	Manning, et al	Lower than 5% in study’s isolates
ECs2324	2294999	No	Manning, et al	Lower than 5% in study’s isolates
ECs0654	730801	No	Manning, et al	Lower than 5% in study’s isolates
ECs4559	4596556	No	Manning, et al	Lower than 5% in study’s isolates
ECs2852	2796191	No	Leopold 1 and Manning, et al	Lower than 5% in study’s isolates
ECs2082	2074263	No	Manning, et al	Lower than 5% in study’s isolates
ECs0915	1002396	No	Manning, et al	Lower than 5% in study’s isolates
ECs0625	696963	No	Manning, et al	Lower than 5% in study’s isolates
ECs0472	501564	No	Manning, et al	Lower than 5% in study’s isolates
ECs1895	1887941	No	Manning, et al	Lower than 5% in study’s isolates
ECs5298	5428580	No	Manning, et al	Partially or completed examined by us.
ECs2006	1984857	No	Manning, et al	Partially or completed examined by us.
ECs0606	673343	No	Manning, et al	Partially or completed examined by us.
ECs0654	730645	No	Manning, et al	Partially or completed examined by us.
ECs1011	1114914	No	Manning, et al	Partially or completed examined by us.
ECs5096	5188884	No	Manning, et al	Partially or completed examined by us.
ECs2397	2370797	No	Leopold 1	Leopold’s Cluster 1
	2041566	No	Leopold 1	Leopold’s Cluster 3
	3071058	No	Leopold 1	Leopold’s Cluster 3
	3539323	No	Leopold 1	Leopold’s Cluster 3
	3885057	No	Leopold 1	Leopold’s Cluster 3
ECs5193	5293337	No	Leopold 1	Leopold’s Cluster 3
	619706	No	Leopold 1
	619723	No	Leopold 1
	30477	No	Leopold 1 and 2	Leopold’s Cluster 2
	79307	No	Leopold 1 and 2	Leopold’s Cluster 2
	505838	No	Leopold 1 and 2	Leopold’s Cluster 2
	571478	No	Leopold 1 and 2	Leopold’s Cluster 2
	795801	No	Leopold 1 and 2	Leopold’s Cluster 2
	1098382	No	Leopold 1 and 2	Leopold’s Cluster 2
	1330848	No	Leopold 1 and 2	Leopold’s Cluster 2
	1480429	No	Leopold 1 and 2	Leopold’s Cluster 2
	1492372	No	Leopold 1 and 2	Leopold’s Cluster 2
	1977261	No	Leopold 1 and 2	Leopold’s Cluster 2
	2388580	No	Leopold 1 and 2	Leopold’s Cluster 2
	2392896	No	Leopold 1 and 2	Leopold’s Cluster 2
	2436199	No	Leopold 1 and 2	Leopold’s Cluster 2
	2984974	No	Leopold 1 and 2	Leopold’s Cluster 2
	3006720	No	Leopold 1 and 2	Leopold’s Cluster 2
	3714794	No	Leopold 1 and 2	Leopold’s Cluster 2
	4007883	No	Leopold 1 and 2	Leopold’s Cluster 2
	4258144	No	Leopold 1 and 2	Leopold’s Cluster 2
	4259164	No	Leopold 1 and 2	Leopold’s Cluster 2
	4378660	No	Leopold 1 and 2	Leopold’s Cluster 2
	4678681	No	Leopold 1 and 2	Leopold’s Cluster 2
	4912166	No	Leopold 1 and 2	Leopold’s Cluster 2
	5094375	No	Leopold 1 and 2	Leopold’s Cluster 2
	5103324	No	Leopold 1 and 2	Leopold’s Cluster 2
	5153038	No	Leopold 1 and 2	Leopold’s Cluster 2
	5155031	No	Leopold 1 and 2	Leopold’s Cluster 2
	5286625	No	Leopold 1 and 2	Leopold’s Cluster 2
	5391618	No	Leopold 1 and 2	Leopold’s Cluster 2
