# Supplementary material for: Canonical Single Nucleotide Polymorphisms (SNPs) for High-Resolution Subtyping of Shiga-Toxin Producing Escherichia coli (STEC) O157:H7
Source: PLoS One. 2015 Jul 1;10(7):e0131967. doi: 10.1371/journal.pone.0131967 (PMC4488506; doi:10.1371/journal.pone.0131967)
Supplement: S6 Table — Leopold 1 and 2 refer to that group's first and second publication regarding E. coli O157:H7. (XLSX) [file pone.0131967.s006.xlsx]

## Sheet: Sheet1
Previously reported SNPs found in clusters other than 1
SNP Source	Location	Cluster
Leopold 1	334265	5, 6, 10
Manning, et al	2717449	3, 7, 9
Bono, et al	1473996	6 and 10
Bono, et al	3638344	6 and 10
Leopold 2	3717041	2 and 5
Leopold 2	4757979	1 and 5
Bono, et al and Leopold 2	1130668	1 and 3
Bono, et al	3350329	1 and 2
Bono, et al and Leopold 2	4325164	1 and 2
Leopold 2	4829856	1 and 2
Bono, et al and Leopold 2	4891379	1 and 2
Leopold 1	193443	2
Leopold 1	451344	2
Leopold 1	680959	2
Leopold 1	697132	2
Leopold 2	976564	2
Leopold 1 and 2	1151591	2
Leopold 2	1612623	2
Leopold 2	2385883	2
Leopold 2	2408420	2
Leopold 2	2585663	2
Leopold 2	3043939	2
Leopold 2	3123325	2
Leopold 2	3262280	2
Bono, et al	3891919	2
Leopold 2	3924772	2
Leopold 2	4008326	2
Leopold 2	4444823	2
Leopold 2	4904226	2
Leopold 2	4935763	2
Leopold 2	4963793	2
Leopold 2	4983705	2
Leopold 2	5119808	2
Leopold 2	5202555	2
Leopold 2	5451743	2
Bono, et al	355939	3
Bono, et al	1474942	3
Bono, et al	1506846	3
Bono, et al	3052723	3
Bono, et al	3647576	3
Leopold 2	4201268	3
Bono, et al	4436160	3
Bono, et al	5142001	3
Manning, et al and Leopold 2	5398304	4
Bono, et al	4600419	5
Leopold 2	1046904	8
Leopold 2	1757422	8
Leopold 2	1757443	8
Bono, et al	2960029	8
Bono, et al	5427055	8
