# Supplementary material for: Canonical Single Nucleotide Polymorphisms (SNPs) for High-Resolution Subtyping of Shiga-Toxin Producing Escherichia coli (STEC) O157:H7
Source: PLoS One. 2015 Jul 1;10(7):e0131967. doi: 10.1371/journal.pone.0131967 (PMC4488506; doi:10.1371/journal.pone.0131967)
Supplement: S7 Table — Leopold 1 and 2 refer to that group's first and second publication regarding E. coli O157:H7. (XLSX) [file pone.0131967.s007.xlsx]

## Sheet: Sheet1
Previously reported SNPs found only in cluster 1
SNP Source	Location
Leopold 1	17613
Leopold 1	39899
Bono, et al and Leopold	48272
Bono, et al and Leopold	53715
Bono, et al and Leopold	63127
Leopold 1	84308
Bono, et al	88701
Bono, et al	104967
Leopold 1	130485
Bono, et al and Leopold	142584
Leopold 1	142879
Bono, et al	154544
Bono, et al and Leopold	171915
Leopold 1	180160
Leopold 1	181573
Bono, et al and Leopold	184717
Bono, et al	218091
Bono, et al	239591
Bono, et al	254349
Bono, et al	264970
Bono, et al	287783
Leopold 1	287783
Bono, et al and Leopold	289210
Bono, et al	329641
Bono, et al and Leopold	331010
Bono, et al and Leopold	333584
Bono, et al and Leopold	342978
Bono, et al	351109
Bono, et al and Clawson, et al	351630
Bono, et al	357832
Bono, et al and Leopold	358636
Bono, et al and Leopold	366985
Bono, et al and Clawson, et al	374416
Bono, et al and Leopold	374824
Bono, et al	379516
Bono, et al and Leopold	421747
Bono, et al and Leopold	435465
Leopold 1	435873
Bono, et al and Leopold	446906
Leopold 1	462752
Bono, et al and Leopold	467555
Bono, et al	516632
Bono, et al and Leopold	525668
Bono, et al and Leopold	548438
Leopold 1	552072
Bono, et al and Leopold	579211
Bono, et al	600475
Leopold 1	615323
Bono, et al	616762
Leopold 1	645862
Bono, et al and Leopold	651644
Leopold 1	696262
Leopold 1	697011
Bono, et al	718468
Bono, et al and Leopold	731710
Bono, et al and Leopold	732424
Bono, et al	738521
Bono, et al and Leopold	752996
Leopold 1	780083
Leopold 1	794988
Bono, et al and Manning, et al	797116
Bono, et al and Leopold	823452
Bono, et al	826657
Bono, et al, Clawson, et al and Leopold	889133
Bono, et al	933875
Bono, et al	935246
Leopold 2	935246
Bono, et al	939207
Leopold 2	941892
Leopold 2	941948
Leopold 2	958598
Leopold 2	964831
Leopold 2	967383
Bono, et al and Leopold	992822
Bono, et al and Leopold	1000811
Bono, et al	1015134
Bono, et al and Manning, et al	1027219
Bono, et al, Leopold 1 and 2	1030347
Leopold 2	1039857
Bono, et al and Leopold	1042561
Leopold 2 and Bono, et al	1059792
Leopold 2 and Bono, et al	1068309
Bono, et al and Clawson, et al	1124089
Clawson, et al and Leopold 1 and 2	1124089
Leopold 2 and Bono, et al	1133596
Bono, et al	1159558
Bono, et al	1234243
Bono, et al and Leopold	1310870
Bono, et al and Leopold	1313591
Bono, et al	1356965
Bono, et al	1398333
Bono, et al	1442387
Bono, et al	1455677
Leopold 2	1530771
Bono, et al	1539997
Leopold 2	1617951
Leopold 2	1618050
Leopold 2	1618068
Leopold 2	1618077
Leopold 2	1618092
Bono, et al	1694036
Leopold 2 and Bono, et al	1723961
Bono, et al	1746040
Leopold 2	1746954
Bono, et al	1823642
Bono, et al	1824237
Bono, et al	1846543
Leopold 2	1869052
Leopold 2	1869324
Leopold 2	1872868
Bono, et al	1874338
Leopold 2	1874338
Bono, et al, Clawson, et al, and Leopold 1 and 2	1976735
Leopold 2 and Bono, et al	2025633
Leopold 2	2030050
Leopold 2 and Bono, et al	2033176
Leopold 2	2034031
Leopold 2 and Bono, et al	2060459
Bono, et al	2063820
Bono, et al	2074398
Leopold 2 and Bono, et al	2100062
Bono, et al	2103917
Bono, et al	2122250
Leopold 2 and Bono, et al	2138222
Bono, et al	2143214
Leopold 2 and Bono, et al	2150030
Bono, et al	2260501
Leopold 2	2290138
Bono, et al	2307940
Bono, et al	2312150
Leopold 2 and Bono, et al	2320152
Leopold 2	2330900
Leopold 2 and Bono, et al	2334471
Bono, et al	2340948
Leopold 2 and Bono, et al	2342329
Leopold 2 and Bono, et al	2343203
Bono, et al	2355009
Bono, et al	2357419
Leopold 2	2363113
Bono, et al	2364465
Leopold 2 and Bono, et al	2373421
Bono, et al	2375834
Leopold 2	2375834
Bono, et al	2378490
Leopold 2	2391291
Leopold 2 and Bono, et al	2405057
Leopold 2 and Bono, et al	2411105
Leopold 2	2416466
Leopold 2 and Bono, et al	2419218
Leopold 2 and Bono, et al	2426710
Leopold 2 and Bono, et al	2458362
Leopold 2 and Bono, et al	2488046
Leopold 2	2488189
Leopold 2	2488195
Leopold 2	2497152
Bono, et al	2505783
Leopold 2 and Bono, et al	2544439
Leopold 2 and Bono, et al	2551489
Bono, et al	2562519
Leopold 2	2581344
Leopold 2 and Bono, et al	2581533
Bono, et al	2584432
Bono, et al	2589642
Leopold 2	2638382
Leopold 2	2653334
Bono, et al	2667880
Bono, et al	2728024
Bono, et al and Clawson, et al	2753343
Bono, et al	2766619
Bono, et al	2866726
Bono, et al	2871598
Leopold 2 and Bono, et al	2946884
Bono, et al	2965572
Leopold 2	2977922
Bono, et al	3001951
Leopold 2 and Bono, et al	3008913
Leopold 2	3017596
Leopold 2	3032970
Leopold 2 and Bono, et al	3040123
Leopold 2	3052087
Leopold 2 and Bono, et al	3064399
Bono, et al	3133563
Leopold 2	3160813
Leopold 2	3162969
Bono, et al, Clawson, et al and Leopold 2	3164529
Leopold 2 and Bono, et al	3184895
Bono, et al	3185981
Bono, et al	3189608
Bono, et al	3207755
Leopold 2	3210003
Leopold 2 and Bono, et al	3211415
Bono, et al	3235765
Bono, et al	3250682
Leopold 2 and Bono, et al	3258948
Leopold 2	3260604
Bono, et al	3287231
Leopold 2	3311217
Bono, et al	3317241
Leopold 2	3332703
Leopold 2	3338734
Bono, et al	3364197
Leopold 2 and Bono, et al	3390792
Leopold 2 and Bono, et al	3391262
Leopold 2 and Bono, et al	3403834
Leopold 2 and Bono, et al	3414001
Leopold 2	3434492
Leopold 2 and Bono, et al	3445691
Leopold 2	3464218
Leopold 2 and Bono, et al	3466754
Bono, et al	3563144
Leopold 2 and Bono, et al	3570574
Leopold 2 and Bono, et al	3576088
Leopold 2 and Bono, et al	3587532
Leopold 2	3595801
Bono, et al	3617836
Leopold 2 and Bono, et al	3622700
Bono, et al	3626293
Leopold 2 and Bono, et al	3661237
Leopold 2	3667951
Leopold 2 and Bono, et al	3684014
Leopold 2	3684856
Leopold 2 and Bono, et al	3700922
Bono, et al	3706765
Leopold 2	3711187
Bono, et al	3734395
Leopold 2 and Bono, et al	3739366
Leopold 2	3769926
Leopold 2 and Bono, et al	3777224
Leopold 2	3788978
Bono, et al	3819039
Leopold 2 and Bono, et al	3820933
Bono, et al	3836658
Leopold 2 and Bono, et al	3840793
Leopold 2 and Bono, et al	3884025
Leopold 2 and Bono, et al	3926802
Leopold 2 and Bono, et al	3931427
Bono, et al	3931685
Leopold 2 and Bono, et al	3938599
Leopold 2 and Bono, et al	3949305
Bono, et al	3956263
Leopold 2 and Bono, et al	3965583
Leopold 2 and Bono, et al	3998133
Bono, et al	4004866
Leopold 2	4008218
Leopold 2 and Bono, et al	4046817
Leopold 2	4047846
Leopold 2 and Bono, et al	4053943
Bono, et al	4080683
Leopold 2	4086506
Leopold 2 and Bono, et al	4086858
Bono, et al	4097565
Bono, et al	4098890
Bono, et al	4106820
Bono, et al	4120502
Bono, et al	4139812
Leopold 2	4143190
Leopold 2 and Bono, et al	4143433
Bono, et al	4156718
Leopold 2	4204857
Leopold 2 and Bono, et al	4232974
Leopold 2 and Bono, et al	4233965
Bono, et al	4235989
Leopold 2 and Bono, et al	4237354
Leopold 2	4250541
Leopold 2	4261820
Leopold 2	4315671
Leopold 2 and Bono, et al	4321246
Leopold 2 and Bono, et al	4330514
Leopold 2 and Bono, et al	4349045
Bono, et al	4359924
Bono, et al	4375053
Bono, et al	4385186
Bono, et al	4395620
Bono, et al	4428520
Bono, et al	4430782
Leopold 2 and Bono, et al	4432369
Bono, et al	4438106
Bono, et al	4458252
Leopold 2	4458476
Leopold 2	4465177
Leopold 2	4472769
Bono, et al	4472909
Bono, et al	4485700
Bono, et al	4515350
Leopold 2	4534545
Leopold 2	4558841
Bono, et al	4573972
Leopold 2	4578359
Bono, et al and Leopold 2	4578821
Bono, et al	4589115
Bono, et al	4608506
Bono, et al	4622487
Bono, et al	4641102
Bono, et al and Leopold 2	4654972
Bono, et al and Leopold 2	4660184
Bono, et al	4676900
Leopold 2	4680564
Bono, et al	4704812
Bono, et al and Leopold 2	4709196
Bono, et al	4724624
Bono, et al and Leopold 2	4730036
Bono, et al	4742031
Bono, et al and Leopold 2	4771724
Leopold 2	4806588
Bono, et al and Leopold 2	4810439
Bono, et al	4857567
Bono, et al	4893124
Leopold 2	4901210
Bono, et al and Clawson, et al	4908228
Bono, et al	4928376
Bono, et al	4940466
Bono, et al	4950150
Bono, et al and Leopold 2	4962486
Leopold and Manning, et al	4964826
Leopold 2	4966334
Leopold 2	4973232
Bono, et al	5002084
Leopold 2	5009583
Bono, et al	5023716
Bono, et al	5082140
Bono, et al and Leopold 2	5090702
Bono, et al and Leopold 2	5091692
Bono, et al	5103794
Leopold 2	5128634
Bono, et al	5147575
Bono, et al	5170830
Leopold 2	5175333
Bono, et al and Leopold 2	5200942
Bono, et al and Leopold 2	5218749
Leopold 2	5227086
Leopold 2	5227092
Leopold 2	5235900
Bono, et al and Leopold 2	5246821
Bono, et al and Leopold 2	5252841
Bono, et al and Leopold 2	5265360
Leopold 2	5274770
Bono, et al	5288578
Bono, et al and Leopold 2	5303294
Bono, et al	5328187
Bono, et al and Leopold 2	5338146
Bono, et al and Leopold 2	5404166
Bono, et al	5419492
Leopold 2	5459145
