# Supplementary material for: Canonical Single Nucleotide Polymorphisms (SNPs) for High-Resolution Subtyping of Shiga-Toxin Producing Escherichia coli (STEC) O157:H7
Source: PLoS One. 2015 Jul 1;10(7):e0131967. doi: 10.1371/journal.pone.0131967 (PMC4488506; doi:10.1371/journal.pone.0131967)
Supplement: S8 Table — This table is a summary count of SNPs that occurred in two or more of the ten clusters described in the text. (XLSX) [file pone.0131967.s008.xlsx]

## Sheet: Sheet1
SNPs found in multiple clusters
Cluster Count	SNP Location	Reference Nucleotide(s)	Variant Nucleotide(s)	Change	Codon Change	Amino Acid Change	Polymorphism Type	gene	locus_tag	note	product
10 Cluster SNPs
1, 2, 3, 4, 5, 6, 7, 8, 9, 10	2339373	A	C	A -> C	GTG -> GGG	V -> G	transversion		ECs2368	similar to YDHB_ECOLI gi|1787949 (conserved in Escherichia coli K-12)	DNA-binding transcriptional regulator
1, 2, 3, 4, 5, 6, 7, 8, 9, 10	2339376	G	C	G -> C	GCG -> GGG	A -> G	transversion		ECs2368	similar to YDHB_ECOLI gi|1787949 (conserved in Escherichia coli K-12)	DNA-binding transcriptional regulator
1, 2, 3, 4, 5, 6, 7, 8, 9, 10	4178289	A	C	A -> C	GTA -> GGA	V -> G	transversion	secY	ECs4165	forms heterotrimeric complex in the membrane; in bacteria the complex consists of SecY which forms the channel pore and SecE and SecG; the SecG subunit is not essential; in bacteria translocation is driven via the SecA ATPase	preprotein translocase subunit SecY
9 Cluster SNPs
1, 2, 3, 5, 6, 7, 8, 9, 10	2136069	A	C	A -> C			transversion
1, 2, 3, 5, 6, 7, 8, 9, 10	2862026	A	C	A -> C	CAA -> CAC	Q -> H	transversion		ECs2912	membrane protein conferring nickel and cobalt resistance	nickel/cobalt efflux protein RcnA
1, 2, 3, 5, 6, 7, 8, 9, 10	2862054	A	C	A -> C	GAA -> GAC	E -> D	transversion		ECs2912	membrane protein conferring nickel and cobalt resistance	nickel/cobalt efflux protein RcnA
8 Cluster SNPs
1, 2, 3, 4, 5, 6, 7, 10	331368	A	C	A -> C	TAT -> GAT	Y -> D	transversion		ECs0314	similar to YAGR_ECOLI gi|1786478 (conserved in Escherichia coli K-12)	hypothetical protein
1, 2, 3, 4, 6, 7, 8, 10	3503829	A	C	A -> C	GTT -> GGT	V -> G	transversion		ECs3515	similar to YPJA_ECOLI gi|1789001 (conserved in Escherichia coli K-12)	ABC transporter ATP-binding protein
1, 2, 3, 4, 6, 7, 9, 10	3075398	A	C	A -> C	GGT -> GGG		transversion		ECs3121	similar to antibiotic resistance protein homolog YwoG [Bacillus subtilis] gi|7474437|pir||B70065	antibiotic resistance protein
1, 3, 4, 6, 7, 8, 9, 10	5331617	A	G	A -> G	AAG -> GAG	K -> E	transition		ECs5230	similar to YJGL_ECOLI gi|1790702	hypothetical protein
7 Cluster SNPs
2, 4, 5, 6, 7, 8, 10	1823495	A	C	A -> C	TTT -> GTT	F -> V	transversion		ECs1836	with component II, the glutamine amidotransferase, catalyzes the formation of anthranilate from chorismate and glutamine	anthranilate synthase component I
2, 3, 5, 6, 8, 9, 10	3177948	T	C	T -> C	AGT -> GGT	S -> G	transition		ECs3219	similar to B2335_ECOLI gi|1788676, minor fimbrial subunit StfE protein [Salmonella typhimurium] dad|AF093503-5|AAC64155.1	fimbrial protein
1, 2, 5, 6, 7, 9, 10	1009633	C	G	C -> G	GCG -> GGG	A -> G	transversion		ECs0922	similar to CMR_ECOLI gi|1787065 (conserved in Escherichia coli K-12)	proton motive force efflux pump
1, 3, 4, 5, 6, 7, 10	1144987	G	T	G -> T			transversion
1, 2, 3, 4, 5, 6, 10	1419004	T	G	T -> G	AAC -> ACC	N -> T	transversion		ECs1360	IrgA-homologue adhesin (Iha); TonB-dependent; acts as a specific receptor of enterobactin; fur-regulated; urovirulence factor	bifunctional enterobactin receptor/adhesin protein
1, 2, 4, 6, 8, 9, 10	3147614	A	C	A -> C	TAC -> TCC	Y -> S	transversion	folX	ECs3187	catalyzes the formation of dihydromonapterin triphosphate from dihydroneopterin triphosphate	D-erythro-7,8-dihydroneopterin triphosphate 2'-epimerase
1, 2, 3, 6, 7, 9, 10	5309738	A	G	A -> G	ATT -> GTT	I -> V	transition		ECs5208	membrane component of a sugar ABC transporter system	ABC transporter permease
6 Cluster SNPs
4, 6, 7, 8, 9, 10	5331593	C	A	C -> A	CTA -> ATA	L -> I	transversion		ECs5230	similar to YJGL_ECOLI gi|1790702	hypothetical protein
1, 2, 5, 6, 7, 10	3074921	A	C	A -> C	TTC -> GTC	F -> V	transversion		ECs3120	similar to INAA_ECOLI gi|1788569 (conserved in Escherichia coli K-12)	hypothetical protein
1, 3, 6, 7, 9, 10	4093206	A	C	A -> C	TCA -> GCA	S -> A	transversion		ECs4089	sensor-regulator protein which regulates the expression of many genes in response to respiratory growth conditions including anaerobic repression of the arc modulon; hybrid sensory histidine kinase in two-component regulatory system with ArcA	aerobic respiration control sensor protein ArcB
1, 6, 7, 8, 9, 10	861537	G	A	G -> A	AAG -> AAA		transition	tolA	ECs0774	inner membrane component of 7 member Tol-Pal envelope-spanning complex; involved in maintaining cell envelope integrity; utilized by colicins and filamentous phages for import; interacts with TolB, Pal, and through TolB to various outer membrane porins	cell envelope integrity inner membrane protein TolA
1, 6, 7, 8, 9, 10	2250380	G	A	G -> A			transition
1, 6, 7, 8, 9, 10	2250409	G	A	G -> A			transition
1, 6, 7, 8, 9, 10	2250413	A	C	A -> C			transversion
1, 6, 7, 8, 9, 10	2250445	C	T	C -> T			transition
1, 6, 7, 8, 9, 10	2250486	A	T	A -> T			transversion
1, 6, 7, 8, 9, 10	2250563	G	A	G -> A			transition
1, 6, 7, 8, 9, 10	2250577	A	C	A -> C			transversion
1, 6, 7, 8, 9, 10	2250690	T	C	T -> C			transition
1, 6, 7, 8, 9, 10	2250694	A	T	A -> T			transversion
1, 6, 7, 8, 9, 10	2250802	G	T	G -> T			transversion
1, 6, 7, 8, 9, 10	3157114	A	G	A -> G			transition
1, 6, 7, 8, 9, 10	3157119	T	C	T -> C			transition
1, 6, 7, 8, 9, 10	3157188	C	G	C -> G			transversion
1, 6, 7, 8, 9, 10	3157208	T	C	T -> C			transition
1, 6, 7, 8, 9, 10	3157257	G	A	G -> A			transition
1, 6, 7, 8, 9, 10	3157279	G	C	G -> C			transversion
1, 6, 7, 8, 9, 10	3157296	A	G	A -> G			transition
1, 6, 7, 8, 9, 10	3192906	T	A	T -> A			transversion
1, 6, 7, 8, 9, 10	5114852	C	T	C -> T	ATC -> ATT		transition		ECs5031	similar to YJBN_ECOLI gi|1790483 (conserved in Escherichia coli K-12)	tRNA-dihydrouridine synthase A
1, 6, 7, 8, 9, 10	5114855	C	T	C -> T	AAC -> AAT		transition		ECs5031	similar to YJBN_ECOLI gi|1790483 (conserved in Escherichia coli K-12)	tRNA-dihydrouridine synthase A
1, 6, 7, 8, 9, 10	5114889	C	T	C -> T	CAC -> TAC	H -> Y	transition		ECs5031	similar to YJBN_ECOLI gi|1790483 (conserved in Escherichia coli K-12)	tRNA-dihydrouridine synthase A
1, 6, 7, 8, 9, 10	5114896	G	A	G -> A	AGT -> AAT	S -> N	transition		ECs5031	similar to YJBN_ECOLI gi|1790483 (conserved in Escherichia coli K-12)	tRNA-dihydrouridine synthase A
1, 2, 3, 4, 7, 9	3559052	A	C	A -> C	GTT -> GGT	V -> G	transversion		ECs3568	similar to HYPF_ECOLI gi|2367152 (conserved in Escherichia coli K-12)	transcriptional regulatory protein
5 Cluster SNPs
2, 3, 5, 7, 8	5187240	A	C	A -> C	GTG -> GGG	V -> G	transversion		ECs5094	similar to BASS_ECOLI gi|1790551 (conserved in Escherichia coli K-12)	sensor protein BasS/PmrB
2, 3, 6, 7, 10	1072825	T	G	T -> G	GTG -> GGG	V -> G	transversion		ECs0979	similar to DMSA_ECOLI gi|1787121 (conserved in Escherichia coli K-12)	anaerobic dimethyl sulfoxide reductase subunit A
2, 5, 6, 9, 10	5331611	A	C	A -> C	ATA -> CTA	I -> L	transversion		ECs5230	similar to YJGL_ECOLI gi|1790702	hypothetical protein
2, 6, 8, 9, 10	2862018	A	C	A -> C	GAA -> GAC	E -> D	transversion		ECs2912	membrane protein conferring nickel and cobalt resistance	nickel/cobalt efflux protein RcnA
6, 7, 8, 9, 10	861444	G	A	G -> A	GCG -> GCA		transition	tolA	ECs0774	inner membrane component of 7 member Tol-Pal envelope-spanning complex; involved in maintaining cell envelope integrity; utilized by colicins and filamentous phages for import; interacts with TolB, Pal, and through TolB to various outer membrane porins	cell envelope integrity inner membrane protein TolA
6, 7, 8, 9, 10	861519	A	G	A -> G	GAA -> GAG		transition	tolA	ECs0774	inner membrane component of 7 member Tol-Pal envelope-spanning complex; involved in maintaining cell envelope integrity; utilized by colicins and filamentous phages for import; interacts with TolB, Pal, and through TolB to various outer membrane porins	cell envelope integrity inner membrane protein TolA
6, 7, 8, 9, 10	2250459	C	G	C -> G			transversion
6, 7, 8, 9, 10	2842637	T	C	T -> C	CAT -> CGT	H -> R	transition		ECs2890	similar to B2084_ECOLI gi|1788400	hypothetical protein
6, 7, 8, 9, 10	2842640	A	G	A -> G	ATG -> ACG	M -> T	transition		ECs2890	similar to B2084_ECOLI gi|1788400	hypothetical protein
6, 7, 8, 9, 10	5114830	G	A	G -> A	GGT -> GAT	G -> D	transition		ECs5031	similar to YJBN_ECOLI gi|1790483 (conserved in Escherichia coli K-12)	tRNA-dihydrouridine synthase A
6, 7, 8, 9, 10	5295293	A	T	A -> T			transversion
1, 3, 5, 7, 9	1385616	T	C	T -> C	TGT -> TGC		transition		ECs1312	similar to lipoprotein traT precursors e.g. gi|418135|sp|P32885|TRT1_ECOLI	complement resistance protein
1, 3, 6, 7, 10	3130904	A	C	A -> C	GGT -> GGG		transversion		ECs3172	Catalyzes the transfer of electrons from NADH to quinone	NADH dehydrogenase subunit A
1, 4, 5, 8, 9	2033911	A	C	A -> C	TTT -> GTT	F -> V	transversion		ECs2051	similar to B1447_ECOLI gi|1787718 (conserved in Escherichia coli K-12)	hypothetical protein
1, 5, 7, 8, 9	5313929	A	C	A -> C	AAC -> ACC	N -> T	transversion		ECs5212	protease involved in proteolytic processing of the antibiotic Microcin B17 and in sensitivity to the DNA gyrase inhibitor LetD	peptidase PmbA
1, 6, 7, 8, 9	861462	T	C	T -> C	GCT -> GCC		transition	tolA	ECs0774	inner membrane component of 7 member Tol-Pal envelope-spanning complex; involved in maintaining cell envelope integrity; utilized by colicins and filamentous phages for import; interacts with TolB, Pal, and through TolB to various outer membrane porins	cell envelope integrity inner membrane protein TolA
1, 6, 7, 8, 9	861470	G	A	G -> A	AGA -> AAA	R -> K	transition	tolA	ECs0774	inner membrane component of 7 member Tol-Pal envelope-spanning complex; involved in maintaining cell envelope integrity; utilized by colicins and filamentous phages for import; interacts with TolB, Pal, and through TolB to various outer membrane porins	cell envelope integrity inner membrane protein TolA
1, 6, 7, 8, 9	861525	G	T	G -> T	GCG -> GCT		transversion	tolA	ECs0774	inner membrane component of 7 member Tol-Pal envelope-spanning complex; involved in maintaining cell envelope integrity; utilized by colicins and filamentous phages for import; interacts with TolB, Pal, and through TolB to various outer membrane porins	cell envelope integrity inner membrane protein TolA
1, 6, 7, 8, 9	861528	T	A	T -> A	GCT -> GCA		transversion	tolA	ECs0774	inner membrane component of 7 member Tol-Pal envelope-spanning complex; involved in maintaining cell envelope integrity; utilized by colicins and filamentous phages for import; interacts with TolB, Pal, and through TolB to various outer membrane porins	cell envelope integrity inner membrane protein TolA
1, 6, 7, 9, 10	2250760	G	A	G -> A			transition
1, 2, 4, 6, 10 (recorded double other is 1, 2, 4)	3550402	A	C	A -> C			transversion
4 Cluster SNPs
2, 4, 6, 10	236668	T	C	T -> C	ATT -> GTT	I -> V	transition	mltD	ECs0207	catalyzes the cleavage of the beta-1,4-glycosidic bond between N-acetylmuramic acid and N-acetylglucosamine residues; may play a role in recycling muropeptides during cell division and/or cell elongation; in Helicobacter pylori MltD is a endolytic transglycosylase involved mainly in the rearrangement of the peptidoglycan layer of the bacterial cell wall	membrane-bound lytic murein transglycosylase D
2, 4, 6, 10	4800764	T	G	T -> G	ACC -> CCC	T -> P	transversion		ECs4750	similar to YIGI_ECOLI gi|2367298 (conserved in Escherichia coli K-12)	hypothetical protein
2, 5, 7, 8	340221	T	G	T -> G	GAC -> GCC	D -> A	transversion		ECs0321	similar to YAGX_ECOLI gi|1786484 (conserved in Escherichia coli K-12)	hypothetical protein
3, 4, 7, 8	2339371	G	C	G -> C	CCG -> GCG	P -> A	transversion		ECs2368	similar to YDHB_ECOLI gi|1787949 (conserved in Escherichia coli K-12)	DNA-binding transcriptional regulator
4, 5, 7, 10	2455493	C	G	C -> G			transversion
4, 5, 7, 9	2424574	G	A	G -> A			transition
6, 7, 8, 10	2250700	A	G	A -> G			transition
6, 7, 8, 10	2250705	G	A	G -> A			transition
6, 7, 8, 10	2250712	C	A	C -> A			transversion
6, 7, 8, 10	2250714	C	G	C -> G			transversion
6, 7, 9, 10	812219	G	T	G -> T			transversion
6, 7, 9, 10	2250747	G	A	G -> A			transition
6, 7, 9, 10	3669976	C	T	C -> T			transition
6, 7, 9, 10	4959192	T	G	T -> G	ACC -> CCC	T -> P	transversion		ECs4885	catalyzes the formation of oxaloacetate from phosphoenolpyruvate	phosphoenolpyruvate carboxylase
6, 8, 9, 10	861456	T	G	T -> G	GCT -> GCG		transversion	tolA	ECs0774	inner membrane component of 7 member Tol-Pal envelope-spanning complex; involved in maintaining cell envelope integrity; utilized by colicins and filamentous phages for import; interacts with TolB, Pal, and through TolB to various outer membrane porins	cell envelope integrity inner membrane protein TolA
6, 8, 9, 10	861459	A	T	A -> T	GCA -> GCT		transversion	tolA	ECs0774	inner membrane component of 7 member Tol-Pal envelope-spanning complex; involved in maintaining cell envelope integrity; utilized by colicins and filamentous phages for import; interacts with TolB, Pal, and through TolB to various outer membrane porins	cell envelope integrity inner membrane protein TolA
6, 8, 9, 10	861576	C	A	C -> A	GCC -> GCA		transversion	tolA	ECs0774	inner membrane component of 7 member Tol-Pal envelope-spanning complex; involved in maintaining cell envelope integrity; utilized by colicins and filamentous phages for import; interacts with TolB, Pal, and through TolB to various outer membrane porins	cell envelope integrity inner membrane protein TolA
6, 8, 9, 10	861579	A	C	A -> C	GCA -> GCC		transversion	tolA	ECs0774	inner membrane component of 7 member Tol-Pal envelope-spanning complex; involved in maintaining cell envelope integrity; utilized by colicins and filamentous phages for import; interacts with TolB, Pal, and through TolB to various outer membrane porins	cell envelope integrity inner membrane protein TolA
6, 8, 9, 10	1854375	G	T	G -> T	GTG -> GTT		transversion		ECs1864	similar to multidrug-efflux transport proteins e.g.AcrB [Escherichia coli K-12]gi|399001|sp|P31224|ACRB_ECOLI	multidrug-efflux transport protein
6, 8, 9, 10	2250782	A	G	A -> G			transition
6, 8, 9, 10	2250784	C	T	C -> T			transition
6, 8, 9, 10	2862012	T	C	T -> C	GAT -> GAC		transition		ECs2912	membrane protein conferring nickel and cobalt resistance	nickel/cobalt efflux protein RcnA
6, 8, 9, 10	5331664	T	C	T -> C	AAT -> AAC		transition		ECs5230	similar to YJGL_ECOLI gi|1790702	hypothetical protein
6, 8, 9, 10	5331673	G	C	G -> C	GAG -> GAC	E -> D	transversion		ECs5230	similar to YJGL_ECOLI gi|1790702	hypothetical protein
1, 2, 3, 7	2055021	A	G	A -> G	TTC -> TCC	F -> S	transition		ECs2067	similar to YDDE_ECOLI gi|1787737 (conserved in Escherichia coli K-12)	hypothetical protein
1, 3, 4, 7	3238014	A	C	A -> C	GAC -> GCC	D -> A	transversion		ECs3269	similar to B2389_ECOLI gi|1788733 (conserved in Escherichia coli K-12)	hypothetical protein
1, 4, 5, 8	5331700	C	T	C -> T	AAC -> AAT		transition		ECs5230	similar to YJGL_ECOLI gi|1790702	hypothetical protein
1, 5, 7, 8	2624187	A	C	A -> C			transversion
1, 6, 7, 10	2072085	A	C	A -> C	AAC -> ACC	N -> T	transversion		ECs2079	similar to FDOH_ECOLI gi|1790326 (conserved in Escherichia coli K-12)	nitrate-inducible formate dehydrogenase-N iron-sulfur beta subunit
1, 6, 7, 10	4557119	T	G	T -> G	GTA -> GGA	V -> G	transversion		ECs4514	catalyzes the conjugation of cysteine to 4'-phosphopantothenate to form 4-phosphopantothenoylcysteine, which is then decarboxylated to form 4'-phosphopantotheine	bifunctional phosphopantothenoylcysteine decarboxylase/phosphopantothenate synthase
1, 7, 8, 9	3157299	C	T	C -> T			transition
1, 7, 8, 9	4492870	A	C	A -> C	GTT -> GGT	V -> G	transversion		ECs4460	similar to YIAT_ECOLI gi|1790010 (conserved in Escherichia coli K-12)	outer membrane protein
1, 2, 6, 10	3814090	T	G	T -> G	GGT -> GGG		transversion		ECs3803	similar to ABC transporter ATP-binding proteins e.g. PotA homolog [Agrobacterium rhizogenes plasmid pRi1724] gi|8918682|dbj|BAA97747.1|, [plasmid pNZ4000] gi|512351	ABC transporter ATP-binding protein
3 Cluster SNPs
2, 3, 5	2461287	A	C	A -> C	GTA -> GGA	V -> G	transversion		ECs2484	similar to B1775_ECOLI gi|1788074 (conserved in Escherichia coli K-12)	transporter
2, 3, 7	4663120	T	G	T -> G	TCA -> TCC		transversion		ECs4632	YidA; catalyzes the dephosphorylation of erythrose 4-phosphate (preferred substrate), mannose 1-phosphate and p-nitrophenyl phosphate; hydrolyzes the alpha-D-glucose-1-phosphate but not the beta form; member of the haloacid dehalogenase-like hydrolases superfamily and Cof family of proteins	sugar phosphatase
2, 4, 8	5155339	A	G	A -> G	TTC -> TCC	F -> S	transition		ECs5063	possibly part of a tripartite efflux system composed of MdtN, MdtO and MdtP which could be involved in resistance to puromycin, acriflavine and tetraphenylarsonium chloride	multidrug efflux system protein MdtO
2, 4, 9	4695832	T	C	T -> C	ATT -> GTT	I -> V	transition	pstA	ECs4662	Part of the ABC transporter complex PstABCS responsible for inorganic phosphate (Pi) uptake under Pi starvation conditions	phosphate transporter permease PtsA
2, 6, 10	852605	T	G	T -> G	ACC -> CCC	T -> P	transversion		ECs0763	methylaspartate mutase L; similar to glutamate mutase L (methylaspartate mutase L) e.g. [Clostridium tetanomorphum] gi|444421|prf||1907157C	glutamate mutase L
3, 4, 9	4000684	A	C	A -> C	GTG -> GGG	V -> G	transversion		ECs3994	similar to TDCE_ECOLI gi|1789502 (conserved in Escherichia coli K-12)	formate acetyltransferase 3
3, 5, 7	3391173	A	C	A -> C	ACC -> CCC	T -> P	transversion		ECs3405	similar to HCAA2_ECOLI gi|1788889 (conserved in Escherichia coli K-12)	3-phenylpropionate dioxygenase subunit beta
3, 7, 9	2717449	G	T	G -> T	GGT -> GTT	G -> V	transversion		ECs2775	similar to B1978_ECOLI gi|1788288; may contain frameshift	hypothetical protein
4, 5, 7	3982729	T	C	T -> C	GAA -> GGA	E -> G	transition		ECs3973	similar to UXAA_ECOLI gi|1789475 (conserved in Escherichia coli K-12)	altronate hydrolase
4, 8, 9	64052	C	G	C -> G	CTG -> GTG	L -> V	transversion		ECs0061	similar to YABP_ECOLI gi|1786242 (conserved in Escherichia coli K-12)	hypothetical protein
5, 6, 10	334265	T	G	T -> G	ACC -> CCC	T -> P	transversion		ECs0315	similar to YAGS_ECOLI gi|1786479 (conserved in Escherichia coli K-12)	hypothetical protein
6, 7, 10	2061355	A	C	A -> C	TTT -> GTT	F -> V	transversion		ECs2071	similar to NARG_ECOLI gi|1787477 (conserved in Escherichia coli K-12)	cryptic nitrate reductase 2 subunit alpha
6, 7, 10	2418062	C	G	C -> G			transversion
6, 7, 10	2454178	C	G	C -> G			transversion
6, 7, 10	4561383	T	A	T -> A	ATT -> AAT	I -> N	transversion		ECs4519	similar to YICC_ECOLI gi|1790075 (conserved in Escherichia coli K-12)	hypothetical protein
6, 7, 10	4561385	C	G	C -> G	CAG -> GAG	Q -> E	transversion		ECs4519	similar to YICC_ECOLI gi|1790075 (conserved in Escherichia coli K-12)	hypothetical protein
6, 7, 10	4561387	G	A	G -> A	CAG -> CAA		transition		ECs4519	similar to YICC_ECOLI gi|1790075 (conserved in Escherichia coli K-12)	hypothetical protein
6, 7, 10	4561388	A	C	A -> C	AAC -> CAC	N -> H	transversion		ECs4519	similar to YICC_ECOLI gi|1790075 (conserved in Escherichia coli K-12)	hypothetical protein
6, 7, 10	4561394	G	C	G -> C	GAA -> CAA	E -> Q	transversion		ECs4519	similar to YICC_ECOLI gi|1790075 (conserved in Escherichia coli K-12)	hypothetical protein
6, 7, 10	5140868	T	A	T -> A			transversion
6, 8, 10	340856	A	C	A -> C	GGT -> GGG		transversion		ECs0321	similar to YAGX_ECOLI gi|1786484 (conserved in Escherichia coli K-12)	hypothetical protein
6, 8, 10	390923	T	G	T -> G	TTT -> GTT	F -> V	transversion		ECs0370	similar to YAHG_ECOLI gi|1786514 (conserved in Escherichia coli K-12)	hypothetical protein
6, 8, 10	650332	A	G	A -> G			transition
6, 8, 10	861555	A	G	A -> G	AAA -> AAG		transition	tolA	ECs0774	inner membrane component of 7 member Tol-Pal envelope-spanning complex; involved in maintaining cell envelope integrity; utilized by colicins and filamentous phages for import; interacts with TolB, Pal, and through TolB to various outer membrane porins	cell envelope integrity inner membrane protein TolA
6, 8, 10	861594	A	T	A -> T	GCA -> GCT		transversion	tolA	ECs0774	inner membrane component of 7 member Tol-Pal envelope-spanning complex; involved in maintaining cell envelope integrity; utilized by colicins and filamentous phages for import; interacts with TolB, Pal, and through TolB to various outer membrane porins	cell envelope integrity inner membrane protein TolA
6, 8, 10	861603	A	G	A -> G	AAA -> AAG		transition	tolA	ECs0774	inner membrane component of 7 member Tol-Pal envelope-spanning complex; involved in maintaining cell envelope integrity; utilized by colicins and filamentous phages for import; interacts with TolB, Pal, and through TolB to various outer membrane porins	cell envelope integrity inner membrane protein TolA
6, 9, 10	767397	C	A	C -> A	TCG -> TCT		transversion		ECs0693	similar to GLTJ_ECOLI gi|1786874 (conserved in Escherichia coli K-12)	glutamate/aspartate transport system permease
6, 9, 10	861570	A	G	A -> G	AAA -> AAG		transition	tolA	ECs0774	inner membrane component of 7 member Tol-Pal envelope-spanning complex; involved in maintaining cell envelope integrity; utilized by colicins and filamentous phages for import; interacts with TolB, Pal, and through TolB to various outer membrane porins	cell envelope integrity inner membrane protein TolA
6, 9, 10	1910472	G	C	G -> C	AAC -> AAG	N -> K	transversion		ECs1920	similar to YDAH_ECOLI gi|1787597; may be truncated	pump protein
6, 9, 10	5331679	T	A	T -> A	AAT -> AAA	N -> K	transversion		ECs5230	similar to YJGL_ECOLI gi|1790702	hypothetical protein
7, 8, 9	861440	A	C	A -> C	GAA -> GCA	E -> A	transversion	tolA	ECs0774	inner membrane component of 7 member Tol-Pal envelope-spanning complex; involved in maintaining cell envelope integrity; utilized by colicins and filamentous phages for import; interacts with TolB, Pal, and through TolB to various outer membrane porins	cell envelope integrity inner membrane protein TolA
7, 8, 9	1034922	A	G	A -> G	AAC -> AGC	N -> S	transition		ECs0949		hypothetical protein
7, 8, 9	4302742	A	C	A -> C	TAC -> GAC	Y -> D	transversion	ggt	ECs4293	periplasmic enzyme; post-translationally processed into two subunits which are required for wild-type enzyme activity; cleaves the gammaglutamyl linkages of compounds such as glutathione and transfer the gammaglutamyl group to other amino acids and peptides	gamma-glutamyltranspeptidase
7, 8, 9	4781602	C	G	C -> G	GCT -> CCT	A -> P	transversion		ECs4733	similar to HEMX_ECOLI gi|1790235	uroporphyrinogen III C-methyltransferase
7, 8, 9	5113340	A	C	A -> C			transversion
1, 2, 3	385929	T	C	T -> C			transition
1, 2, 4	3564359	A	G	A -> G	ATT -> GTT	I -> V	transition		ECs3571	phosphoenolpyruvate-dependent sugar phosphotransferase system; catalyzes the phosphorylation of incoming sugar substrates concomitant with their translocation across the cell membrane; IIB is phosphorylated by IIA and then transfers the phosphoryl group to the sugar; IIC forms the translocation channel	PTS system cellobiose/arbutin/salicin-specific transporter subunit IIBC
1, 2, 5	1056960	A	C	A -> C			transversion
1, 2, 5	5331635	G	A	G -> A	GAG -> AAG	E -> K	transition		ECs5230	similar to YJGL_ECOLI gi|1790702	hypothetical protein
1, 2, 8	2008612	A	C	A -> C	ACC -> CCC	T -> P	transversion		ECs2023	B-type di-heme cytochrome with a major alpha-absorption peak at 561 nm and a minor peak at 555 nm	cytochrome b561
1, 2, 9	784269	T	G	T -> G	GGT -> GGG		transversion		ECs0709	phosphoenolpyruvate-dependent sugar phosphotransferase system; catalyzes the phosphorylation of incoming sugar substrates concomitant with their translocation across the cell membrane; IIB is phosphorylated by IIA and then transfers the phosphoryl group to the sugar; IIC forms the translocation channel	PTS system N-acetyl glucosamine specific transporter subunit IIABC
1, 2, 9	2081994	T	G	T -> G			transversion
1, 3, 7	2339275	T	G	T -> G	ACC -> CCC	T -> P	transversion		ECs2368	similar to YDHB_ECOLI gi|1787949 (conserved in Escherichia coli K-12)	DNA-binding transcriptional regulator
1, 4, 8	710512	T	G	T -> G	GGT -> GGG		transversion		ECs0635	catalyzes the formation of 2,3-dihydroxybenzoate from 2,3-dihydro-2,3-dihydroxybenzoate; involved in the biosynthesis of siderophores, enterobactin, bacillibactin or vibriobactin	2,3-dihydroxybenzoate-2,3-dehydrogenase
1, 6, 10	4504798	T	C	T -> C			transition
2 Cluster SNPs
1, 2	498646	T	G	T -> G	TTA -> GTA	L -> V	transversion	ribD	ECs0467	riboflavin biosynthesis protein which catalyzes thedeamination and reduction steps in the riboflavinbiosynthesis pathway; catalyzes the formation of5-amino-6-(5-phosphoribosylamino)uracil from2,5-diamino-6-hydroxy-4-(5-phosphoribosylamino)pyrimidineand the formation of5-amino-6-(5-phosphoribosylamino)uracil from5-amino-6-(5-phosphoribitylamino)uracil	bifunctional diaminohydroxyphosphoribosylaminopyrimidine deaminase/5-amino-6-(5-phosphoribosylamino)uracil reductase
1, 2	3350329	C	T	C -> T			transition
1, 2	4325164	T	A	T -> A	CTG -> CAG	L -> Q	transversion		ECs4317	similar to YHHN_ECOLI gi|1789878 (conserved in Escherichia coli K-12)	hypothetical protein
1, 2	4829856	C	T	C -> T	CTG -> TTG		transition		ECs4777	similar to TRKH_ECOLI gi|2367317, TRKH_ECOLI SW: P21166 (conserved in Escherichia coli K-12)	potassium transporter
1, 2	4891379	C	T	C -> T	AAG -> AAA		transition		ECs4826	with FrvBRX is part of the phosphoenolpyruvate-dependent sugar phosphotransferase system involved in the transport and phosphorylation of sugars; possibly responsible for the sugar specificity of the system	fructose-like phosphotransferase system subunit EIIA
1, 3	1520731	T	A	T -> A			transversion
1, 3	3970643	T	A	T -> A			transversion		ECs3962	similar to YGJK_ECOLI gi|1789462 (conserved in Escherichia coli K-12)	glycosyl hydrolase
1, 4	3868467	A	C	A -> C			transversion
1, 5	594245	A	G	A -> G	GAA -> GGA	E -> G	transition		ECs0542	similar to hypothetical protein [Synechocystis sp. strain PCC 6803] gi|7469433|pir||S76109; , similar to RTX protein [Aeromonas salmonicida] gi|6752871|gb|AAF27914.1|AF218037_1	hypothetical protein
1, 5	1370477	G	T	G -> T			transversion
1, 5	1370503	T	G	T -> G			transversion
1, 5	1370530	T	C	T -> C			transition
1, 5	1370571	A	C	A -> C			transversion
1, 5	1371878	A	G	A -> G			transition
1, 5	1372306	C	T	C -> T	GAC -> AAC	D -> N	transition		ECs1300	similar to hemagglutinin main component [Clostridium botulinum phage (type C)] gi|1346254|sp|P46084|HA33_CLOBO	hypothetical protein
1, 5	1372321	G	T	G -> T	CTT -> ATT	L -> I	transversion		ECs1300	similar to hemagglutinin main component [Clostridium botulinum phage (type C)] gi|1346254|sp|P46084|HA33_CLOBO	hypothetical protein
1, 5	1372362	G	A	G -> A	TCA -> TTA	S -> L	transition		ECs1300	similar to hemagglutinin main component [Clostridium botulinum phage (type C)] gi|1346254|sp|P46084|HA33_CLOBO	hypothetical protein
1, 5	1372777	A	T	A -> T	TCT -> ACT	S -> T	transversion		ECs1300	similar to hemagglutinin main component [Clostridium botulinum phage (type C)] gi|1346254|sp|P46084|HA33_CLOBO	hypothetical protein
1, 5	1373179	C	T	C -> T	GTT -> ATT	V -> I	transition		ECs1300	similar to hemagglutinin main component [Clostridium botulinum phage (type C)] gi|1346254|sp|P46084|HA33_CLOBO	hypothetical protein
1, 5	1373366	C	T	C -> T	ACG -> ACA		transition		ECs1300	similar to hemagglutinin main component [Clostridium botulinum phage (type C)] gi|1346254|sp|P46084|HA33_CLOBO	hypothetical protein
1, 5	1373661	T	G	T -> G	AAA -> ACA	K -> T	transversion		ECs1300	similar to hemagglutinin main component [Clostridium botulinum phage (type C)] gi|1346254|sp|P46084|HA33_CLOBO	hypothetical protein
1, 5	1373766	C	G	C -> G	AGC -> ACC	S -> T	transversion		ECs1300	similar to hemagglutinin main component [Clostridium botulinum phage (type C)] gi|1346254|sp|P46084|HA33_CLOBO	hypothetical protein
1, 5	1373804	G	A	G -> A	GTC -> GTT		transition		ECs1300	similar to hemagglutinin main component [Clostridium botulinum phage (type C)] gi|1346254|sp|P46084|HA33_CLOBO	hypothetical protein
1, 5	1373933	C	T	C -> T			transition
1, 5	1374799	A	G	A -> G			transition
1, 5	1374866	T	G	T -> G			transversion
1, 5	1374871	A	G	A -> G			transition
1, 5	1375355	T	G	T -> G			transversion
1, 5	1375392	G	A	G -> A			transition
1, 5	1375423	C	T	C -> T			transition
1, 5	1375444	T	C	T -> C			transition									No locus tag present these were intergenic
1, 5	1375461	A	G	A -> G			transition									RHS protein (he took them out)			Because 7 copies		took out prophage tragets			lee locus
1, 5	1375590	T	C	T -> C	AGT -> AGC		transition		ECs5412		hypothetical protein
1, 5	1375681	C	T	C -> T			transition
1, 5	1375723	G	A	G -> A			transition
1, 5	1375737	T	G	T -> G			transversion
1, 5	1375843	T	G	T -> G			transversion
1, 5	1375860	A	T	A -> T			transversion
1, 5	1376000	A	G	A -> G	GCA -> GCG		transition		ECs1303	similar to hypothetical protein b2625 (YfjI) [Escherichia coli K-12] gi|1723621|sp|P52124|YFJI_ECOLI	hypothetical protein
1, 5	1376002	C	T	C -> T	ACA -> ATA	T -> I	transition		ECs1303	similar to hypothetical protein b2625 (YfjI) [Escherichia coli K-12] gi|1723621|sp|P52124|YFJI_ECOLI	hypothetical protein
1, 5	1376019	A	T	A -> T	ATC -> TTC	I -> F	transversion		ECs1303	similar to hypothetical protein b2625 (YfjI) [Escherichia coli K-12] gi|1723621|sp|P52124|YFJI_ECOLI	hypothetical protein
1, 5	1376071	A	G	A -> G	CAT -> CGT	H -> R	transition		ECs1303	similar to hypothetical protein b2625 (YfjI) [Escherichia coli K-12] gi|1723621|sp|P52124|YFJI_ECOLI	hypothetical protein
1, 5	1376183	T	A	T -> A	GAT -> GAA	D -> E	transversion		ECs1303	similar to hypothetical protein b2625 (YfjI) [Escherichia coli K-12] gi|1723621|sp|P52124|YFJI_ECOLI	hypothetical protein
1, 5	1376240	A	G	A -> G	AAA -> AAG		transition		ECs1303	similar to hypothetical protein b2625 (YfjI) [Escherichia coli K-12] gi|1723621|sp|P52124|YFJI_ECOLI	hypothetical protein
1, 5	1376249	G	A	G -> A	GCG -> GCA		transition		ECs1303	similar to hypothetical protein b2625 (YfjI) [Escherichia coli K-12] gi|1723621|sp|P52124|YFJI_ECOLI	hypothetical protein
1, 5	1376255	A	G	A -> G	GAA -> GAG		transition		ECs1303	similar to hypothetical protein b2625 (YfjI) [Escherichia coli K-12] gi|1723621|sp|P52124|YFJI_ECOLI	hypothetical protein
1, 5	1376273	G	A	G -> A	GAG -> GAA		transition		ECs1303	similar to hypothetical protein b2625 (YfjI) [Escherichia coli K-12] gi|1723621|sp|P52124|YFJI_ECOLI	hypothetical protein
1, 5	1376279	T	C	T -> C	CGT -> CGC		transition		ECs1303	similar to hypothetical protein b2625 (YfjI) [Escherichia coli K-12] gi|1723621|sp|P52124|YFJI_ECOLI	hypothetical protein
1, 5	1376574	A	G	A -> G	ATA -> GTA	I -> V	transition		ECs1303	similar to hypothetical protein b2625 (YfjI) [Escherichia coli K-12] gi|1723621|sp|P52124|YFJI_ECOLI	hypothetical protein
1, 5	1376606	C	G	C -> G	CAC -> CAG	H -> Q	transversion		ECs1303	similar to hypothetical protein b2625 (YfjI) [Escherichia coli K-12] gi|1723621|sp|P52124|YFJI_ECOLI	hypothetical protein
1, 5	1376634	A	C	A -> C	ATT -> CTT	I -> L	transversion		ECs1303	similar to hypothetical protein b2625 (YfjI) [Escherichia coli K-12] gi|1723621|sp|P52124|YFJI_ECOLI	hypothetical protein
1, 5	1376807	T	C	T -> C	AAT -> AAC		transition		ECs1303	similar to hypothetical protein b2625 (YfjI) [Escherichia coli K-12] gi|1723621|sp|P52124|YFJI_ECOLI	hypothetical protein
1, 5	1376907	T	C	T -> C	TAC -> CAC	Y -> H	transition		ECs1303	similar to hypothetical protein b2625 (YfjI) [Escherichia coli K-12] gi|1723621|sp|P52124|YFJI_ECOLI	hypothetical protein
1, 5	1376933	G	C	G -> C	GAG -> GAC	E -> D	transversion		ECs1303	similar to hypothetical protein b2625 (YfjI) [Escherichia coli K-12] gi|1723621|sp|P52124|YFJI_ECOLI	hypothetical protein
1, 5	1377027	T	C	T -> C	TCT -> CCT	S -> P	transition		ECs1303	similar to hypothetical protein b2625 (YfjI) [Escherichia coli K-12] gi|1723621|sp|P52124|YFJI_ECOLI	hypothetical protein
1, 5	1377098	T	C	T -> C	TGT -> TGC		transition		ECs1303	similar to hypothetical protein b2625 (YfjI) [Escherichia coli K-12] gi|1723621|sp|P52124|YFJI_ECOLI	hypothetical protein
1, 5	1377115	T	C	T -> C	CTC -> CCC	L -> P	transition		ECs1303	similar to hypothetical protein b2625 (YfjI) [Escherichia coli K-12] gi|1723621|sp|P52124|YFJI_ECOLI	hypothetical protein
1, 5	1377247	G	A	G -> A	TGT -> TAT	C -> Y	transition		ECs1303	similar to hypothetical protein b2625 (YfjI) [Escherichia coli K-12] gi|1723621|sp|P52124|YFJI_ECOLI	hypothetical protein
1, 5	1377295	A	C	A -> C			transversion
1, 5	1377300	T	C	T -> C			transition
1, 5	1377330	T	C	T -> C			transition
1, 5	1378059	C	T	C -> T			transition
1, 5	1378067	A	C	A -> C			transversion
1, 5	1378143	C	T	C -> T	GAC -> GAT		transition		ECs1304	similar to hypothetical protein Cj1244 [Campylobacter jejuni] gi|6968677|emb|CAB73498.1	hypothetical protein
1, 5	1378371	C	T	C -> T	TAC -> TAT		transition		ECs1304	similar to hypothetical protein Cj1244 [Campylobacter jejuni] gi|6968677|emb|CAB73498.1	hypothetical protein
1, 5	1378392	C	G	C -> G	AAC -> AAG	N -> K	transversion		ECs1304	similar to hypothetical protein Cj1244 [Campylobacter jejuni] gi|6968677|emb|CAB73498.1	hypothetical protein
1, 5	1378395	A	C	A -> C	AAA -> AAC	K -> N	transversion		ECs1304	similar to hypothetical protein Cj1244 [Campylobacter jejuni] gi|6968677|emb|CAB73498.1	hypothetical protein
1, 5	1378422	A	G	A -> G	GGA -> GGG		transition		ECs1304	similar to hypothetical protein Cj1244 [Campylobacter jejuni] gi|6968677|emb|CAB73498.1	hypothetical protein
1, 5	1378471	A	C	A -> C	AGG -> CGG		transversion		ECs1304	similar to hypothetical protein Cj1244 [Campylobacter jejuni] gi|6968677|emb|CAB73498.1	hypothetical protein
1, 5	1378506	C	T	C -> T	CAC -> CAT		transition		ECs1304	similar to hypothetical protein Cj1244 [Campylobacter jejuni] gi|6968677|emb|CAB73498.1	hypothetical protein
1, 5	1378569	C	G	C -> G	GCC -> GCG		transversion		ECs1304	similar to hypothetical protein Cj1244 [Campylobacter jejuni] gi|6968677|emb|CAB73498.1	hypothetical protein
1, 5	1378638	C	T	C -> T	GGC -> GGT		transition		ECs1304	similar to hypothetical protein Cj1244 [Campylobacter jejuni] gi|6968677|emb|CAB73498.1	hypothetical protein
1, 5	1433224	G	A	G -> A			transition
1, 5	1433280	A	G	A -> G			transition
1, 5	1433341	C	T	C -> T			transition
1, 5	1433376	G	A	G -> A			transition
1, 5	1433387	C	T	C -> T			transition
1, 5	1433393	T	G	T -> G			transversion
1, 5	1433468	C	T	C -> T			transition
1, 5	1433672	C	T	C -> T	GTC -> GTT		transition		ECs1382	similar to hemolysin activation protein HecB [Neisseria meningitidis MC58] gi|7227016|gb|AAF42103.1	HecB-like protein
1, 5	1433696	T	G	T -> G	CGT -> CGG		transversion		ECs1382	similar to hemolysin activation protein HecB [Neisseria meningitidis MC58] gi|7227016|gb|AAF42103.1	HecB-like protein
1, 5	1433762	G	A	G -> A	GTG -> GTA		transition		ECs1382	similar to hemolysin activation protein HecB [Neisseria meningitidis MC58] gi|7227016|gb|AAF42103.1	HecB-like protein
1, 5	1433785	A	G	A -> G	GAC -> GGC	D -> G	transition		ECs1382	similar to hemolysin activation protein HecB [Neisseria meningitidis MC58] gi|7227016|gb|AAF42103.1	HecB-like protein
1, 5	1433906	T	C	T -> C	ACT -> ACC		transition		ECs1382	similar to hemolysin activation protein HecB [Neisseria meningitidis MC58] gi|7227016|gb|AAF42103.1	HecB-like protein
1, 5	1433908	A	G	A -> G	GAG -> GGG	E -> G	transition		ECs1382	similar to hemolysin activation protein HecB [Neisseria meningitidis MC58] gi|7227016|gb|AAF42103.1	HecB-like protein
1, 5	1433913	A	G	A -> G	AAT -> GAT	N -> D	transition		ECs1382	similar to hemolysin activation protein HecB [Neisseria meningitidis MC58] gi|7227016|gb|AAF42103.1	HecB-like protein
1, 5	1433924	T	C	T -> C	AGT -> AGC		transition		ECs1382	similar to hemolysin activation protein HecB [Neisseria meningitidis MC58] gi|7227016|gb|AAF42103.1	HecB-like protein
1, 5	1433936	T	C	T -> C	TCT -> TCC		transition		ECs1382	similar to hemolysin activation protein HecB [Neisseria meningitidis MC58] gi|7227016|gb|AAF42103.1	HecB-like protein
1, 5	1433998	G	A	G -> A	AGT -> AAT	S -> N	transition		ECs1382	similar to hemolysin activation protein HecB [Neisseria meningitidis MC58] gi|7227016|gb|AAF42103.1	HecB-like protein
1, 5	1434208	A	C	A -> C	GAG -> GCG	E -> A	transversion		ECs1382	similar to hemolysin activation protein HecB [Neisseria meningitidis MC58] gi|7227016|gb|AAF42103.1	HecB-like protein
1, 5	1442797	T	G	T -> G			transversion
1, 5	1442799	A	T	A -> T			transversion
1, 5	1442801	A	C	A -> C			transversion
1, 5	1442803	G	T	G -> T			transversion
1, 5	1442814	C	T	C -> T			transition
1, 5	1442816	T	C	T -> C			transition
1, 5	1442965	G	A	G -> A	TCG -> TCA		transition		ECs1395	similar to hypothetical proteins e.g. yfjP protein [Escherichia coli] gi|7449539|pir||B65042, YeeP [Escherichia coli] gi|2495624|sp|P76359|YEEP_ECOLI	hypothetical protein
1, 5	1443005	A	C	A -> C	AGT -> CGT	S -> R	transversion		ECs1395	similar to hypothetical proteins e.g. yfjP protein [Escherichia coli] gi|7449539|pir||B65042, YeeP [Escherichia coli] gi|2495624|sp|P76359|YEEP_ECOLI	hypothetical protein
1, 5	1443111	C	T	C -> T	GCC -> GTC	A -> V	transition		ECs1395	similar to hypothetical proteins e.g. yfjP protein [Escherichia coli] gi|7449539|pir||B65042, YeeP [Escherichia coli] gi|2495624|sp|P76359|YEEP_ECOLI	hypothetical protein
1, 5	1443127	G	A	G -> A	GTG -> GTA		transition		ECs1395	similar to hypothetical proteins e.g. yfjP protein [Escherichia coli] gi|7449539|pir||B65042, YeeP [Escherichia coli] gi|2495624|sp|P76359|YEEP_ECOLI	hypothetical protein
1, 5	1443151	T	C	T -> C	CAT -> CAC		transition		ECs1395	similar to hypothetical proteins e.g. yfjP protein [Escherichia coli] gi|7449539|pir||B65042, YeeP [Escherichia coli] gi|2495624|sp|P76359|YEEP_ECOLI	hypothetical protein
1, 5	1443220	A	G	A -> G	GAA -> GAG		transition		ECs1395	similar to hypothetical proteins e.g. yfjP protein [Escherichia coli] gi|7449539|pir||B65042, YeeP [Escherichia coli] gi|2495624|sp|P76359|YEEP_ECOLI	hypothetical protein
1, 5	1443250	G	T	G -> T	CTG -> CTT		transversion		ECs1395	similar to hypothetical proteins e.g. yfjP protein [Escherichia coli] gi|7449539|pir||B65042, YeeP [Escherichia coli] gi|2495624|sp|P76359|YEEP_ECOLI	hypothetical protein
1, 5	1443254	T	C	T -> C	TTG -> CTG		transition		ECs1395	similar to hypothetical proteins e.g. yfjP protein [Escherichia coli] gi|7449539|pir||B65042, YeeP [Escherichia coli] gi|2495624|sp|P76359|YEEP_ECOLI	hypothetical protein
1, 5	1443322	A	C	A -> C	ATA -> ATC		transversion		ECs1395	similar to hypothetical proteins e.g. yfjP protein [Escherichia coli] gi|7449539|pir||B65042, YeeP [Escherichia coli] gi|2495624|sp|P76359|YEEP_ECOLI	hypothetical protein
1, 5	1443376	A	G	A -> G	ACA -> ACG		transition		ECs1395	similar to hypothetical proteins e.g. yfjP protein [Escherichia coli] gi|7449539|pir||B65042, YeeP [Escherichia coli] gi|2495624|sp|P76359|YEEP_ECOLI	hypothetical protein
1, 5	1443403	A	C	A -> C	GCA -> GCC		transversion		ECs1395	similar to hypothetical proteins e.g. yfjP protein [Escherichia coli] gi|7449539|pir||B65042, YeeP [Escherichia coli] gi|2495624|sp|P76359|YEEP_ECOLI	hypothetical protein
1, 5	1443406	T	C	T -> C	GGT -> GGC		transition		ECs1395	similar to hypothetical proteins e.g. yfjP protein [Escherichia coli] gi|7449539|pir||B65042, YeeP [Escherichia coli] gi|2495624|sp|P76359|YEEP_ECOLI	hypothetical protein
1, 5	1443429	A	C	A -> C	GAA -> GCA	E -> A	transversion		ECs1395	similar to hypothetical proteins e.g. yfjP protein [Escherichia coli] gi|7449539|pir||B65042, YeeP [Escherichia coli] gi|2495624|sp|P76359|YEEP_ECOLI	hypothetical protein
1, 5	1443466	G	T	G -> T	CGG -> CGT		transversion		ECs1395	similar to hypothetical proteins e.g. yfjP protein [Escherichia coli] gi|7449539|pir||B65042, YeeP [Escherichia coli] gi|2495624|sp|P76359|YEEP_ECOLI	hypothetical protein
1, 5	1443520	A	G	A -> G	GAA -> GAG		transition		ECs1395	similar to hypothetical proteins e.g. yfjP protein [Escherichia coli] gi|7449539|pir||B65042, YeeP [Escherichia coli] gi|2495624|sp|P76359|YEEP_ECOLI	hypothetical protein
1, 5	1443620	T	C	T -> C	TGG -> CGG	W -> R	transition		ECs1395	similar to hypothetical proteins e.g. yfjP protein [Escherichia coli] gi|7449539|pir||B65042, YeeP [Escherichia coli] gi|2495624|sp|P76359|YEEP_ECOLI	hypothetical protein
1, 5	1443689	G	A	G -> A	GTT -> ATT	V -> I	transition		ECs1395	similar to hypothetical proteins e.g. yfjP protein [Escherichia coli] gi|7449539|pir||B65042, YeeP [Escherichia coli] gi|2495624|sp|P76359|YEEP_ECOLI	hypothetical protein
1, 5	1443709	A	G	A -> G	ACA -> ACG		transition		ECs1395	similar to hypothetical proteins e.g. yfjP protein [Escherichia coli] gi|7449539|pir||B65042, YeeP [Escherichia coli] gi|2495624|sp|P76359|YEEP_ECOLI	hypothetical protein
1, 5	1443754	G	T	G -> T	GCG -> GCT		transversion		ECs1395	similar to hypothetical proteins e.g. yfjP protein [Escherichia coli] gi|7449539|pir||B65042, YeeP [Escherichia coli] gi|2495624|sp|P76359|YEEP_ECOLI	hypothetical protein
1, 5	1443786	G	A	G -> A			transition
1, 5	1443799	T	C	T -> C			transition
1, 5	1444006	A	G	A -> G			transition
1, 5	1444023	T	G	T -> G			transversion
1, 5	1444025	T	G	T -> G			transversion
1, 5	1444042	G	A	G -> A			transition
1, 5	1444047	C	T	C -> T			transition
1, 5	1444049	C	T	C -> T			transition
1, 5	1444060	T	C	T -> C			transition
1, 5	1444062	G	A	G -> A			transition
1, 5	1444065	G	T	G -> T			transversion
1, 5	1444070	C	T	C -> T			transition
1, 5	1444103	T	A	T -> A			transversion
1, 5	1444249	G	A	G -> A	GCC -> ACC	A -> T	transition		ECs1396	similar to adhesin AIDA-I precursor [Escherichia coli plasmid pIB6] gi|543788|sp|Q03155|AIDA_ECOLI, glycoprotein [Escherichia coli strain H10407] gi|5305639|gb|AAD41751.1, outer membrane fluffing protein [Escherichia coli] gi|7466262|pir||G64964; adhesin-like protein	AidA-I
1, 5	1444266	G	A	G -> A	GCG -> GCA		transition		ECs1396	similar to adhesin AIDA-I precursor [Escherichia coli plasmid pIB6] gi|543788|sp|Q03155|AIDA_ECOLI, glycoprotein [Escherichia coli strain H10407] gi|5305639|gb|AAD41751.1, outer membrane fluffing protein [Escherichia coli] gi|7466262|pir||G64964; adhesin-like protein	AidA-I
1, 5	1444278	T	G	T -> G	GCT -> GCG		transversion		ECs1396	similar to adhesin AIDA-I precursor [Escherichia coli plasmid pIB6] gi|543788|sp|Q03155|AIDA_ECOLI, glycoprotein [Escherichia coli strain H10407] gi|5305639|gb|AAD41751.1, outer membrane fluffing protein [Escherichia coli] gi|7466262|pir||G64964; adhesin-like protein	AidA-I
1, 5	1444313	A	C	A -> C	AAG -> ACG	K -> T	transversion		ECs1396	similar to adhesin AIDA-I precursor [Escherichia coli plasmid pIB6] gi|543788|sp|Q03155|AIDA_ECOLI, glycoprotein [Escherichia coli strain H10407] gi|5305639|gb|AAD41751.1, outer membrane fluffing protein [Escherichia coli] gi|7466262|pir||G64964; adhesin-like protein	AidA-I
1, 5	1445613	G	A	G -> A	ACG -> ACA		transition		ECs1396	similar to adhesin AIDA-I precursor [Escherichia coli plasmid pIB6] gi|543788|sp|Q03155|AIDA_ECOLI, glycoprotein [Escherichia coli strain H10407] gi|5305639|gb|AAD41751.1, outer membrane fluffing protein [Escherichia coli] gi|7466262|pir||G64964; adhesin-like protein	AidA-I
1, 5	1445620	A	G	A -> G	AAT -> GAT	N -> D	transition		ECs1396	similar to adhesin AIDA-I precursor [Escherichia coli plasmid pIB6] gi|543788|sp|Q03155|AIDA_ECOLI, glycoprotein [Escherichia coli strain H10407] gi|5305639|gb|AAD41751.1, outer membrane fluffing protein [Escherichia coli] gi|7466262|pir||G64964; adhesin-like protein	AidA-I
1, 5	1445625	C	T	C -> T	GCC -> GCT		transition		ECs1396	similar to adhesin AIDA-I precursor [Escherichia coli plasmid pIB6] gi|543788|sp|Q03155|AIDA_ECOLI, glycoprotein [Escherichia coli strain H10407] gi|5305639|gb|AAD41751.1, outer membrane fluffing protein [Escherichia coli] gi|7466262|pir||G64964; adhesin-like protein	AidA-I
1, 5	1445700	C	T	C -> T	GGC -> GGT		transition		ECs1396	similar to adhesin AIDA-I precursor [Escherichia coli plasmid pIB6] gi|543788|sp|Q03155|AIDA_ECOLI, glycoprotein [Escherichia coli strain H10407] gi|5305639|gb|AAD41751.1, outer membrane fluffing protein [Escherichia coli] gi|7466262|pir||G64964; adhesin-like protein	AidA-I
1, 5	1445706	C	T	C -> T	GGC -> GGT		transition		ECs1396	similar to adhesin AIDA-I precursor [Escherichia coli plasmid pIB6] gi|543788|sp|Q03155|AIDA_ECOLI, glycoprotein [Escherichia coli strain H10407] gi|5305639|gb|AAD41751.1, outer membrane fluffing protein [Escherichia coli] gi|7466262|pir||G64964; adhesin-like protein	AidA-I
1, 5	1445728	C	A	C -> A	CGC -> AGC	R -> S	transversion		ECs1396	similar to adhesin AIDA-I precursor [Escherichia coli plasmid pIB6] gi|543788|sp|Q03155|AIDA_ECOLI, glycoprotein [Escherichia coli strain H10407] gi|5305639|gb|AAD41751.1, outer membrane fluffing protein [Escherichia coli] gi|7466262|pir||G64964; adhesin-like protein	AidA-I
1, 5	1445823	C	T	C -> T	AGC -> AGT		transition		ECs1396	similar to adhesin AIDA-I precursor [Escherichia coli plasmid pIB6] gi|543788|sp|Q03155|AIDA_ECOLI, glycoprotein [Escherichia coli strain H10407] gi|5305639|gb|AAD41751.1, outer membrane fluffing protein [Escherichia coli] gi|7466262|pir||G64964; adhesin-like protein	AidA-I
1, 5	1445880	C	T	C -> T	GGC -> GGT		transition		ECs1396	similar to adhesin AIDA-I precursor [Escherichia coli plasmid pIB6] gi|543788|sp|Q03155|AIDA_ECOLI, glycoprotein [Escherichia coli strain H10407] gi|5305639|gb|AAD41751.1, outer membrane fluffing protein [Escherichia coli] gi|7466262|pir||G64964; adhesin-like protein	AidA-I
1, 5	1446028	T	C	T -> C	TTG -> CTG		transition		ECs1396	similar to adhesin AIDA-I precursor [Escherichia coli plasmid pIB6] gi|543788|sp|Q03155|AIDA_ECOLI, glycoprotein [Escherichia coli strain H10407] gi|5305639|gb|AAD41751.1, outer membrane fluffing protein [Escherichia coli] gi|7466262|pir||G64964; adhesin-like protein	AidA-I
1, 5	1446088	G	A	G -> A	GTA -> ATA	V -> I	transition		ECs1396	similar to adhesin AIDA-I precursor [Escherichia coli plasmid pIB6] gi|543788|sp|Q03155|AIDA_ECOLI, glycoprotein [Escherichia coli strain H10407] gi|5305639|gb|AAD41751.1, outer membrane fluffing protein [Escherichia coli] gi|7466262|pir||G64964; adhesin-like protein	AidA-I
1, 5	1446141	T	G	T -> G	GGT -> GGG		transversion		ECs1396	similar to adhesin AIDA-I precursor [Escherichia coli plasmid pIB6] gi|543788|sp|Q03155|AIDA_ECOLI, glycoprotein [Escherichia coli strain H10407] gi|5305639|gb|AAD41751.1, outer membrane fluffing protein [Escherichia coli] gi|7466262|pir||G64964; adhesin-like protein	AidA-I
1, 5	1446156	C	T	C -> T	GGC -> GGT		transition		ECs1396	similar to adhesin AIDA-I precursor [Escherichia coli plasmid pIB6] gi|543788|sp|Q03155|AIDA_ECOLI, glycoprotein [Escherichia coli strain H10407] gi|5305639|gb|AAD41751.1, outer membrane fluffing protein [Escherichia coli] gi|7466262|pir||G64964; adhesin-like protein	AidA-I
1, 5	1446171	A	G	A -> G	GGA -> GGG		transition		ECs1396	similar to adhesin AIDA-I precursor [Escherichia coli plasmid pIB6] gi|543788|sp|Q03155|AIDA_ECOLI, glycoprotein [Escherichia coli strain H10407] gi|5305639|gb|AAD41751.1, outer membrane fluffing protein [Escherichia coli] gi|7466262|pir||G64964; adhesin-like protein	AidA-I
1, 5	1446202	T	C	T -> C	TTC -> CTC	F -> L	transition		ECs1396	similar to adhesin AIDA-I precursor [Escherichia coli plasmid pIB6] gi|543788|sp|Q03155|AIDA_ECOLI, glycoprotein [Escherichia coli strain H10407] gi|5305639|gb|AAD41751.1, outer membrane fluffing protein [Escherichia coli] gi|7466262|pir||G64964; adhesin-like protein	AidA-I
1, 5	1446525	T	C	T -> C	AAT -> AAC		transition		ECs1396	similar to adhesin AIDA-I precursor [Escherichia coli plasmid pIB6] gi|543788|sp|Q03155|AIDA_ECOLI, glycoprotein [Escherichia coli strain H10407] gi|5305639|gb|AAD41751.1, outer membrane fluffing protein [Escherichia coli] gi|7466262|pir||G64964; adhesin-like protein	AidA-I
1, 5	1446564	A	G	A -> G	GGA -> GGG		transition		ECs1396	similar to adhesin AIDA-I precursor [Escherichia coli plasmid pIB6] gi|543788|sp|Q03155|AIDA_ECOLI, glycoprotein [Escherichia coli strain H10407] gi|5305639|gb|AAD41751.1, outer membrane fluffing protein [Escherichia coli] gi|7466262|pir||G64964; adhesin-like protein	AidA-I
1, 5	1446567	C	T	C -> T	CTC -> CTT		transition		ECs1396	similar to adhesin AIDA-I precursor [Escherichia coli plasmid pIB6] gi|543788|sp|Q03155|AIDA_ECOLI, glycoprotein [Escherichia coli strain H10407] gi|5305639|gb|AAD41751.1, outer membrane fluffing protein [Escherichia coli] gi|7466262|pir||G64964; adhesin-like protein	AidA-I
1, 5	1446570	C	G	C -> G	TCC -> TCG		transversion		ECs1396	similar to adhesin AIDA-I precursor [Escherichia coli plasmid pIB6] gi|543788|sp|Q03155|AIDA_ECOLI, glycoprotein [Escherichia coli strain H10407] gi|5305639|gb|AAD41751.1, outer membrane fluffing protein [Escherichia coli] gi|7466262|pir||G64964; adhesin-like protein	AidA-I
1, 5	1446588	T	C	T -> C	GAT -> GAC		transition		ECs1396	similar to adhesin AIDA-I precursor [Escherichia coli plasmid pIB6] gi|543788|sp|Q03155|AIDA_ECOLI, glycoprotein [Escherichia coli strain H10407] gi|5305639|gb|AAD41751.1, outer membrane fluffing protein [Escherichia coli] gi|7466262|pir||G64964; adhesin-like protein	AidA-I
1, 5	1446658	C	T	C -> T	CAC -> TAC	H -> Y	transition		ECs1396	similar to adhesin AIDA-I precursor [Escherichia coli plasmid pIB6] gi|543788|sp|Q03155|AIDA_ECOLI, glycoprotein [Escherichia coli strain H10407] gi|5305639|gb|AAD41751.1, outer membrane fluffing protein [Escherichia coli] gi|7466262|pir||G64964; adhesin-like protein	AidA-I
1, 5	1446715	G	A	G -> A	GCA -> ACA	A -> T	transition		ECs1396	similar to adhesin AIDA-I precursor [Escherichia coli plasmid pIB6] gi|543788|sp|Q03155|AIDA_ECOLI, glycoprotein [Escherichia coli strain H10407] gi|5305639|gb|AAD41751.1, outer membrane fluffing protein [Escherichia coli] gi|7466262|pir||G64964; adhesin-like protein	AidA-I
1, 5	1446724	A	G	A -> G	AGT -> GGT	S -> G	transition		ECs1396	similar to adhesin AIDA-I precursor [Escherichia coli plasmid pIB6] gi|543788|sp|Q03155|AIDA_ECOLI, glycoprotein [Escherichia coli strain H10407] gi|5305639|gb|AAD41751.1, outer membrane fluffing protein [Escherichia coli] gi|7466262|pir||G64964; adhesin-like protein	AidA-I
1, 5	1446741	G	T	G -> T	CCG -> CCT		transversion		ECs1396	similar to adhesin AIDA-I precursor [Escherichia coli plasmid pIB6] gi|543788|sp|Q03155|AIDA_ECOLI, glycoprotein [Escherichia coli strain H10407] gi|5305639|gb|AAD41751.1, outer membrane fluffing protein [Escherichia coli] gi|7466262|pir||G64964; adhesin-like protein	AidA-I
1, 5	1446786	C	A	C -> A	TCC -> TCA		transversion		ECs1396	similar to adhesin AIDA-I precursor [Escherichia coli plasmid pIB6] gi|543788|sp|Q03155|AIDA_ECOLI, glycoprotein [Escherichia coli strain H10407] gi|5305639|gb|AAD41751.1, outer membrane fluffing protein [Escherichia coli] gi|7466262|pir||G64964; adhesin-like protein	AidA-I
1, 5	1446807	G	T	G -> T	GGG -> GGT		transversion		ECs1396	similar to adhesin AIDA-I precursor [Escherichia coli plasmid pIB6] gi|543788|sp|Q03155|AIDA_ECOLI, glycoprotein [Escherichia coli strain H10407] gi|5305639|gb|AAD41751.1, outer membrane fluffing protein [Escherichia coli] gi|7466262|pir||G64964; adhesin-like protein	AidA-I
1, 5	1446834	G	A	G -> A	ACG -> ACA		transition		ECs1396	similar to adhesin AIDA-I precursor [Escherichia coli plasmid pIB6] gi|543788|sp|Q03155|AIDA_ECOLI, glycoprotein [Escherichia coli strain H10407] gi|5305639|gb|AAD41751.1, outer membrane fluffing protein [Escherichia coli] gi|7466262|pir||G64964; adhesin-like protein	AidA-I
1, 5	1446846	C	A	C -> A	TCC -> TCA		transversion		ECs1396	similar to adhesin AIDA-I precursor [Escherichia coli plasmid pIB6] gi|543788|sp|Q03155|AIDA_ECOLI, glycoprotein [Escherichia coli strain H10407] gi|5305639|gb|AAD41751.1, outer membrane fluffing protein [Escherichia coli] gi|7466262|pir||G64964; adhesin-like protein	AidA-I
1, 5	1446848	G	A	G -> A	CGG -> CAG	R -> Q	transition		ECs1396	similar to adhesin AIDA-I precursor [Escherichia coli plasmid pIB6] gi|543788|sp|Q03155|AIDA_ECOLI, glycoprotein [Escherichia coli strain H10407] gi|5305639|gb|AAD41751.1, outer membrane fluffing protein [Escherichia coli] gi|7466262|pir||G64964; adhesin-like protein	AidA-I
1, 5	1446892	A	G	A -> G	ATC -> GTC	I -> V	transition		ECs1396	similar to adhesin AIDA-I precursor [Escherichia coli plasmid pIB6] gi|543788|sp|Q03155|AIDA_ECOLI, glycoprotein [Escherichia coli strain H10407] gi|5305639|gb|AAD41751.1, outer membrane fluffing protein [Escherichia coli] gi|7466262|pir||G64964; adhesin-like protein	AidA-I
1, 5	1446899	A	G	A -> G	GAA -> GGA	E -> G	transition		ECs1396	similar to adhesin AIDA-I precursor [Escherichia coli plasmid pIB6] gi|543788|sp|Q03155|AIDA_ECOLI, glycoprotein [Escherichia coli strain H10407] gi|5305639|gb|AAD41751.1, outer membrane fluffing protein [Escherichia coli] gi|7466262|pir||G64964; adhesin-like protein	AidA-I
1, 5	1446978	T	C	T -> C	GCT -> GCC		transition		ECs1396	similar to adhesin AIDA-I precursor [Escherichia coli plasmid pIB6] gi|543788|sp|Q03155|AIDA_ECOLI, glycoprotein [Escherichia coli strain H10407] gi|5305639|gb|AAD41751.1, outer membrane fluffing protein [Escherichia coli] gi|7466262|pir||G64964; adhesin-like protein	AidA-I
1, 5	1447031	A	G	A -> G			transition
1, 5	1447237	T	A	T -> A	CTG -> CAG	L -> Q	transversion		ECs1397	similar to hypothetical protein YjDA [Escherichia coli] gi|731985|sp|P16694|YJDA_ECOLI	hypothetical protein
1, 5	1447252	G	A	G -> A	CGG -> CAG	R -> Q	transition		ECs1397	similar to hypothetical protein YjDA [Escherichia coli] gi|731985|sp|P16694|YJDA_ECOLI	hypothetical protein
1, 5	1447277	G	A	G -> A	GAG -> GAA		transition		ECs1397	similar to hypothetical protein YjDA [Escherichia coli] gi|731985|sp|P16694|YJDA_ECOLI	hypothetical protein
1, 5	1447286	C	T	C -> T	GGC -> GGT		transition		ECs1397	similar to hypothetical protein YjDA [Escherichia coli] gi|731985|sp|P16694|YJDA_ECOLI	hypothetical protein
1, 5	1447300	C	A	C -> A	ACC -> AAC	T -> N	transversion		ECs1397	similar to hypothetical protein YjDA [Escherichia coli] gi|731985|sp|P16694|YJDA_ECOLI	hypothetical protein
1, 5	1447447	G	A	G -> A	GGA -> GAA	G -> E	transition		ECs1397	similar to hypothetical protein YjDA [Escherichia coli] gi|731985|sp|P16694|YJDA_ECOLI	hypothetical protein
1, 5	1447874	A	G	A -> G	CTA -> CTG		transition		ECs1397	similar to hypothetical protein YjDA [Escherichia coli] gi|731985|sp|P16694|YJDA_ECOLI	hypothetical protein
1, 5	1448132	G	T	G -> T	CTG -> CTT		transversion		ECs1397	similar to hypothetical protein YjDA [Escherichia coli] gi|731985|sp|P16694|YJDA_ECOLI	hypothetical protein
1, 5	1448426	T	C	T -> C	CGT -> CGC		transition		ECs1397	similar to hypothetical protein YjDA [Escherichia coli] gi|731985|sp|P16694|YJDA_ECOLI	hypothetical protein
1, 5	1448441	G	A	G -> A	CAG -> CAA		transition		ECs1397	similar to hypothetical protein YjDA [Escherichia coli] gi|731985|sp|P16694|YJDA_ECOLI	hypothetical protein
1, 5	1448447	C	T	C -> T	AGC -> AGT		transition		ECs1397	similar to hypothetical protein YjDA [Escherichia coli] gi|731985|sp|P16694|YJDA_ECOLI	hypothetical protein
1, 5	1448459	A	G	A -> G	CTA -> CTG		transition		ECs1397	similar to hypothetical protein YjDA [Escherichia coli] gi|731985|sp|P16694|YJDA_ECOLI	hypothetical protein
1, 5	1448471	T	C	T -> C	ATT -> ATC		transition		ECs1397	similar to hypothetical protein YjDA [Escherichia coli] gi|731985|sp|P16694|YJDA_ECOLI	hypothetical protein
1, 5	1448505	G	A	G -> A	GAA -> AAA	E -> K	transition		ECs1397	similar to hypothetical protein YjDA [Escherichia coli] gi|731985|sp|P16694|YJDA_ECOLI	hypothetical protein
1, 5	1448525	C	T	C -> T	ACC -> ACT		transition		ECs1397	similar to hypothetical protein YjDA [Escherichia coli] gi|731985|sp|P16694|YJDA_ECOLI	hypothetical protein
1, 5	1448536	G	A	G -> A	AGA -> AAA	R -> K	transition		ECs1397	similar to hypothetical protein YjDA [Escherichia coli] gi|731985|sp|P16694|YJDA_ECOLI	hypothetical protein
1, 5	1448540	G	T	G -> T	ATG -> ATT	M -> I	transversion		ECs1397	similar to hypothetical protein YjDA [Escherichia coli] gi|731985|sp|P16694|YJDA_ECOLI	hypothetical protein
1, 5	1448568	G	C	G -> C	GGG -> CGG	G -> R	transversion		ECs1397	similar to hypothetical protein YjDA [Escherichia coli] gi|731985|sp|P16694|YJDA_ECOLI	hypothetical protein
1, 5	1448603	G	A	G -> A	GAG -> GAA		transition		ECs1397	similar to hypothetical protein YjDA [Escherichia coli] gi|731985|sp|P16694|YJDA_ECOLI	hypothetical protein
1, 5	1448608	A	C	A -> C	GAG -> GCG	E -> A	transversion		ECs1397	similar to hypothetical protein YjDA [Escherichia coli] gi|731985|sp|P16694|YJDA_ECOLI	hypothetical protein
1, 5	1448615	C	T	C -> T	AAC -> AAT		transition		ECs1397	similar to hypothetical protein YjDA [Escherichia coli] gi|731985|sp|P16694|YJDA_ECOLI	hypothetical protein
1, 5	1448759	T	C	T -> C	GAT -> GAC		transition		ECs1397	similar to hypothetical protein YjDA [Escherichia coli] gi|731985|sp|P16694|YJDA_ECOLI	hypothetical protein
1, 5	1448797	C	A	C -> A	GCA -> GAA	A -> E	transversion		ECs1397	similar to hypothetical protein YjDA [Escherichia coli] gi|731985|sp|P16694|YJDA_ECOLI	hypothetical protein
1, 5	1448805	G	A	G -> A	GAA -> AAA	E -> K	transition		ECs1397	similar to hypothetical protein YjDA [Escherichia coli] gi|731985|sp|P16694|YJDA_ECOLI	hypothetical protein
1, 5	1448835	A	G	A -> G	ACC -> GCC	T -> A	transition		ECs1397	similar to hypothetical protein YjDA [Escherichia coli] gi|731985|sp|P16694|YJDA_ECOLI	hypothetical protein
1, 5	1448846	C	T	C -> T	CAC -> CAT		transition		ECs1397	similar to hypothetical protein YjDA [Escherichia coli] gi|731985|sp|P16694|YJDA_ECOLI	hypothetical protein
1, 5	1448876	G	A	G -> A	GAG -> GAA		transition		ECs1397	similar to hypothetical protein YjDA [Escherichia coli] gi|731985|sp|P16694|YJDA_ECOLI	hypothetical protein
1, 5	1448882	G	A	G -> A	GAG -> GAA		transition		ECs1397	similar to hypothetical protein YjDA [Escherichia coli] gi|731985|sp|P16694|YJDA_ECOLI	hypothetical protein
1, 5	1448894	C	G	C -> G	AGC -> AGG	S -> R	transversion		ECs1397	similar to hypothetical protein YjDA [Escherichia coli] gi|731985|sp|P16694|YJDA_ECOLI	hypothetical protein
1, 5	1448897	G	T	G -> T	GGG -> GGT		transversion		ECs1397	similar to hypothetical protein YjDA [Escherichia coli] gi|731985|sp|P16694|YJDA_ECOLI	hypothetical protein
1, 5	1448918	C	T	C -> T	GGC -> GGT		transition		ECs1397	similar to hypothetical protein YjDA [Escherichia coli] gi|731985|sp|P16694|YJDA_ECOLI	hypothetical protein
1, 5	1448921	G	A	G -> A	ACG -> ACA		transition		ECs1397	similar to hypothetical protein YjDA [Escherichia coli] gi|731985|sp|P16694|YJDA_ECOLI	hypothetical protein
1, 5	1448930	C	T	C -> T	TAC -> TAT		transition		ECs1397	similar to hypothetical protein YjDA [Escherichia coli] gi|731985|sp|P16694|YJDA_ECOLI	hypothetical protein
1, 5	1448942	C	T	C -> T	AAC -> AAT		transition		ECs1397	similar to hypothetical protein YjDA [Escherichia coli] gi|731985|sp|P16694|YJDA_ECOLI	hypothetical protein
1, 5	1448951	T	A	T -> A	GGT -> GGA		transversion		ECs1397	similar to hypothetical protein YjDA [Escherichia coli] gi|731985|sp|P16694|YJDA_ECOLI	hypothetical protein
1, 5	1448978	G	A	G -> A	GAG -> GAA		transition		ECs1397	similar to hypothetical protein YjDA [Escherichia coli] gi|731985|sp|P16694|YJDA_ECOLI	hypothetical protein
1, 5	1448981	C	T	C -> T	GGC -> GGT		transition		ECs1397	similar to hypothetical protein YjDA [Escherichia coli] gi|731985|sp|P16694|YJDA_ECOLI	hypothetical protein
1, 5	1448984	T	C	T -> C	TTT -> TTC		transition		ECs1397	similar to hypothetical protein YjDA [Escherichia coli] gi|731985|sp|P16694|YJDA_ECOLI	hypothetical protein
1, 5	1448987	C	T	C -> T	ACC -> ACT		transition		ECs1397	similar to hypothetical protein YjDA [Escherichia coli] gi|731985|sp|P16694|YJDA_ECOLI	hypothetical protein
1, 5	1452273	C	T	C -> T	GGC -> GGT		transition		ECs1401	similar to hypothetical protein YfjQ [Escherichia coli] gi|1723629|sp|P52132|YFJQ_ECOLI, YafZ [Escherichia coli] gi|2495487|sp|P77206|YAFZ_ECOLI	hypothetical protein
1, 5	1452531	T	C	T -> C	CAT -> CAC		transition		ECs1401	similar to hypothetical protein YfjQ [Escherichia coli] gi|1723629|sp|P52132|YFJQ_ECOLI, YafZ [Escherichia coli] gi|2495487|sp|P77206|YAFZ_ECOLI	hypothetical protein
1, 5	1452537	G	T	G -> T	CGG -> CGT		transversion		ECs1401	similar to hypothetical protein YfjQ [Escherichia coli] gi|1723629|sp|P52132|YFJQ_ECOLI, YafZ [Escherichia coli] gi|2495487|sp|P77206|YAFZ_ECOLI	hypothetical protein
1, 5	1452552	T	C	T -> C	ATT -> ATC		transition		ECs1401	similar to hypothetical protein YfjQ [Escherichia coli] gi|1723629|sp|P52132|YFJQ_ECOLI, YafZ [Escherichia coli] gi|2495487|sp|P77206|YAFZ_ECOLI	hypothetical protein
1, 5	1452573	T	C	T -> C	AAT -> AAC		transition		ECs1401	similar to hypothetical protein YfjQ [Escherichia coli] gi|1723629|sp|P52132|YFJQ_ECOLI, YafZ [Escherichia coli] gi|2495487|sp|P77206|YAFZ_ECOLI	hypothetical protein
1, 5	1452661	T	C	T -> C			transition
1, 5	1452708	C	T	C -> T			transition
1, 5	1452800	C	T	C -> T	CCC -> CTC	P -> L	transition		ECs1402	similar to hypothetical protein YafK [Escherichia coli] gi|2495486|sp|P75676|YAFX_ECOLI, YfjX [Escherichia coli] gi|1723636|sp|P52139|YFJX_ECOLI	hypothetical protein
1, 5	1452837	G	A	G -> A	CAG -> CAA		transition		ECs1402	similar to hypothetical protein YafK [Escherichia coli] gi|2495486|sp|P75676|YAFX_ECOLI, YfjX [Escherichia coli] gi|1723636|sp|P52139|YFJX_ECOLI	hypothetical protein
1, 5	1453026	C	T	C -> T	GGC -> GGT		transition		ECs1402	similar to hypothetical protein YafK [Escherichia coli] gi|2495486|sp|P75676|YAFX_ECOLI, YfjX [Escherichia coli] gi|1723636|sp|P52139|YFJX_ECOLI	hypothetical protein
1, 5	1453086	T	C	T -> C	AGT -> AGC		transition		ECs1402	similar to hypothetical protein YafK [Escherichia coli] gi|2495486|sp|P75676|YAFX_ECOLI, YfjX [Escherichia coli] gi|1723636|sp|P52139|YFJX_ECOLI	hypothetical protein
1, 5	1453128	C	T	C -> T	CAC -> CAT		transition		ECs1402	similar to hypothetical protein YafK [Escherichia coli] gi|2495486|sp|P75676|YAFX_ECOLI, YfjX [Escherichia coli] gi|1723636|sp|P52139|YFJX_ECOLI	hypothetical protein
1, 5	1453191	T	C	T -> C	ATT -> ATC		transition		ECs1402	similar to hypothetical protein YafK [Escherichia coli] gi|2495486|sp|P75676|YAFX_ECOLI, YfjX [Escherichia coli] gi|1723636|sp|P52139|YFJX_ECOLI	hypothetical protein
1, 5	1453206	A	C	A -> C			transversion
1, 5	1453282	C	A	C -> A	CAA -> AAA	Q -> K	transversion		ECs1403	probable DNA repair protein (RadC family), similar to RadC family protein YkfG [Escherichia coli] gi|3025218|sp|Q47685|YKFG_ECOLI, YeeS [Escherichia coli] gi|3025155|sp|P76362|YEES_ECOLI	DNA repair protein
1, 5	1453380	G	T	G -> T	CGG -> CGT		transversion		ECs1403	probable DNA repair protein (RadC family), similar to RadC family protein YkfG [Escherichia coli] gi|3025218|sp|Q47685|YKFG_ECOLI, YeeS [Escherichia coli] gi|3025155|sp|P76362|YEES_ECOLI	DNA repair protein
1, 5	1453386	G	A	G -> A	GAG -> GAA		transition		ECs1403	probable DNA repair protein (RadC family), similar to RadC family protein YkfG [Escherichia coli] gi|3025218|sp|Q47685|YKFG_ECOLI, YeeS [Escherichia coli] gi|3025155|sp|P76362|YEES_ECOLI	DNA repair protein
1, 5	1454243	A	G	A -> G	CAA -> CAG		transition		ECs1405	similar to hypothetical protein YeeU [Escherichia coli] gi|3025157|sp|P76364|YEEU_ECOLI, YfjZ [Escherichia coli] gi|1723638|sp|P52141|YFJZ_ECOLI	hypothetical protein
1, 5	1455236	C	A	C -> A	ACC -> ACA		transversion		ECs1407	similar to hypothetical protein L0008 [Escherichia coli] gi|3414876|gb|AAC31487.1, YeeW [Escherichia coli] gi|3025160|sp|P76366|YEEW_ECOLI	hypothetical protein
1, 5	1455241	A	G	A -> G	AAC -> AGC	N -> S	transition		ECs1407	similar to hypothetical protein L0008 [Escherichia coli] gi|3414876|gb|AAC31487.1, YeeW [Escherichia coli] gi|3025160|sp|P76366|YEEW_ECOLI	hypothetical protein
1, 5	1455254	G	A	G -> A	TTG -> TTA		transition		ECs1407	similar to hypothetical protein L0008 [Escherichia coli] gi|3414876|gb|AAC31487.1, YeeW [Escherichia coli] gi|3025160|sp|P76366|YEEW_ECOLI	hypothetical protein
1, 5	1455302	T	G	T -> G	GGT -> GGG		transversion		ECs1407	similar to hypothetical protein L0008 [Escherichia coli] gi|3414876|gb|AAC31487.1, YeeW [Escherichia coli] gi|3025160|sp|P76366|YEEW_ECOLI	hypothetical protein
1, 5	1455881	G	A	G -> A	GGT -> AGT	G -> S	transition		ECs1409	similar to hypothetical protein L0010 [Escherichia coli] gi|3414878|gb|AAC31489.1, ydiA [Plasmid ColIb-P9] gi|4512489|dbj|BAA75138.1, L0012 [Escherichia coli] gi|3414880|gb|A	hypothetical protein
1, 5	1455925	C	T	C -> T	TGC -> TGT		transition		ECs1409	similar to hypothetical protein L0010 [Escherichia coli] gi|3414878|gb|AAC31489.1, ydiA [Plasmid ColIb-P9] gi|4512489|dbj|BAA75138.1, L0012 [Escherichia coli] gi|3414880|gb|A	hypothetical protein
1, 5	1455937	G	C	G -> C	CTG -> CTC		transversion		ECs1409	similar to hypothetical protein L0010 [Escherichia coli] gi|3414878|gb|AAC31489.1, ydiA [Plasmid ColIb-P9] gi|4512489|dbj|BAA75138.1, L0012 [Escherichia coli] gi|3414880|gb|A	hypothetical protein
1, 5	1455949	C	T	C -> T	CCC -> CCT		transition		ECs1409	similar to hypothetical protein L0010 [Escherichia coli] gi|3414878|gb|AAC31489.1, ydiA [Plasmid ColIb-P9] gi|4512489|dbj|BAA75138.1, L0012 [Escherichia coli] gi|3414880|gb|A	hypothetical protein
1, 5	1455952	A	T	A -> T	GAA -> GAT	E -> D	transversion		ECs1409	similar to hypothetical protein L0010 [Escherichia coli] gi|3414878|gb|AAC31489.1, ydiA [Plasmid ColIb-P9] gi|4512489|dbj|BAA75138.1, L0012 [Escherichia coli] gi|3414880|gb|A	hypothetical protein
1, 5	1455967	C	T	C -> T	GCC -> GCT		transition		ECs1409	similar to hypothetical protein L0010 [Escherichia coli] gi|3414878|gb|AAC31489.1, ydiA [Plasmid ColIb-P9] gi|4512489|dbj|BAA75138.1, L0012 [Escherichia coli] gi|3414880|gb|A	hypothetical protein
1, 5	1455970	T	C	T -> C	ATT -> ATC		transition		ECs1409	similar to hypothetical protein L0010 [Escherichia coli] gi|3414878|gb|AAC31489.1, ydiA [Plasmid ColIb-P9] gi|4512489|dbj|BAA75138.1, L0012 [Escherichia coli] gi|3414880|gb|A	hypothetical protein
1, 5	1455976	G	C	G -> C	CGG -> CGC		transversion		ECs1409	similar to hypothetical protein L0010 [Escherichia coli] gi|3414878|gb|AAC31489.1, ydiA [Plasmid ColIb-P9] gi|4512489|dbj|BAA75138.1, L0012 [Escherichia coli] gi|3414880|gb|A	hypothetical protein
1, 5	1455982	T	C	T -> C	CTT -> CTC		transition		ECs1409	similar to hypothetical protein L0010 [Escherichia coli] gi|3414878|gb|AAC31489.1, ydiA [Plasmid ColIb-P9] gi|4512489|dbj|BAA75138.1, L0012 [Escherichia coli] gi|3414880|gb|A	hypothetical protein
1, 5	1456024	G	T	G -> T	ATG -> ATT	M -> I	transversion		ECs1409	similar to hypothetical protein L0010 [Escherichia coli] gi|3414878|gb|AAC31489.1, ydiA [Plasmid ColIb-P9] gi|4512489|dbj|BAA75138.1, L0012 [Escherichia coli] gi|3414880|gb|A	hypothetical protein
1, 5	1456027	G	T	G -> T	CTG -> CTT		transversion		ECs1409	similar to hypothetical protein L0010 [Escherichia coli] gi|3414878|gb|AAC31489.1, ydiA [Plasmid ColIb-P9] gi|4512489|dbj|BAA75138.1, L0012 [Escherichia coli] gi|3414880|gb|A	hypothetical protein
1, 5	1456030	A	C	A -> C	TCA -> TCC		transversion		ECs1409	similar to hypothetical protein L0010 [Escherichia coli] gi|3414878|gb|AAC31489.1, ydiA [Plasmid ColIb-P9] gi|4512489|dbj|BAA75138.1, L0012 [Escherichia coli] gi|3414880|gb|A	hypothetical protein
1, 5	1456605	C	T	C -> T			transition
1, 5	1456621	G	A	G -> A			transition
1, 5	1456627	G	A	G -> A			transition
1, 5	1456640	A	G	A -> G			transition
1, 5	1456651	T	C	T -> C			transition
1, 5	2087133	T	C	T -> C	ATT -> GTT	I -> V	transition		ECs2095	similar to B1490_ECOLI gi|1787766 (conserved in Escherichia coli K-12)	hypothetical protein
1, 5	2743437	G	A	G -> A	GAG -> GAA		transition		ECs2796	similar to hypothetical proteins e.g. YjdA [Escherichia coli] gi|731985|sp|P16694|YJDA_ECOLI	hypothetical protein
1, 5	2743440	C	T	C -> T	GGC -> GGT		transition		ECs2796	similar to hypothetical proteins e.g. YjdA [Escherichia coli] gi|731985|sp|P16694|YJDA_ECOLI	hypothetical protein
1, 5	2743443	T	C	T -> C	TTT -> TTC		transition		ECs2796	similar to hypothetical proteins e.g. YjdA [Escherichia coli] gi|731985|sp|P16694|YJDA_ECOLI	hypothetical protein
1, 5	2743446	C	T	C -> T	ACC -> ACT		transition		ECs2796	similar to hypothetical proteins e.g. YjdA [Escherichia coli] gi|731985|sp|P16694|YJDA_ECOLI	hypothetical protein
1, 5	2748764	T	C	T -> C	ATT -> ATC		transition		ECs2802	similar to hypothetical proteins e.g. YfjX [Escherichia coli] gi|1723636|sp|P52139|YFJX_ECOLI, antirestriction proteins e.g. KlcA protein [plasmid RK2] gi|1730051|sp|P52603	antirestriction protein
1, 5	2748783	T	C	T -> C			transition
1, 5	2748790	A	G	A -> G	CAA -> CAG		transition		ECs2803	similar to RADC family DNA repair protein YEES_ECOLI gi|1788312 (conserved in Escherichia coli K-12)	DNA repair protein
1, 5	2748794	A	C	A -> C	ATT -> CTT	I -> L	transversion		ECs2803	similar to RADC family DNA repair protein YEES_ECOLI gi|1788312 (conserved in Escherichia coli K-12)	DNA repair protein
1, 5	2748886	T	C	T -> C	GGT -> GGC		transition		ECs2803	similar to RADC family DNA repair protein YEES_ECOLI gi|1788312 (conserved in Escherichia coli K-12)	DNA repair protein
1, 5	2748910	A	G	A -> G	GCA -> GCG		transition		ECs2803	similar to RADC family DNA repair protein YEES_ECOLI gi|1788312 (conserved in Escherichia coli K-12)	DNA repair protein
1, 5	2748958	G	A	G -> A	GAG -> GAA		transition		ECs2803	similar to RADC family DNA repair protein YEES_ECOLI gi|1788312 (conserved in Escherichia coli K-12)	DNA repair protein
1, 5	2749096	A	G	A -> G	GTA -> GTG		transition		ECs2803	similar to RADC family DNA repair protein YEES_ECOLI gi|1788312 (conserved in Escherichia coli K-12)	DNA repair protein
1, 5	2749156	C	G	C -> G	ACC -> ACG		transversion		ECs2803	similar to RADC family DNA repair protein YEES_ECOLI gi|1788312 (conserved in Escherichia coli K-12)	DNA repair protein
1, 5	2749216	C	T	C -> T	GTC -> GTT		transition		ECs2803	similar to RADC family DNA repair protein YEES_ECOLI gi|1788312 (conserved in Escherichia coli K-12)	DNA repair protein
1, 5	2749332	T	C	T -> C	ATT -> ATC		transition		ECs2804	similar to YEET_ECOLI gi|1788313 (conserved in Escherichia coli K-12)	hypothetical protein
1, 5	3116098	C	A	C -> A			transversion
1, 5	4757979	T	C	T -> C	AAC -> AGC	N -> S	transition		ECs4713	enables ATP-dependent unwinding of double stranded RNA as a component of the RNA degradosome, a multi-enzyme complex important in RNA processing and messenger RNA degradation	ATP-dependent RNA helicase RhlB
1, 7	356207	T	G	T -> G	GGT -> GGG		transversion		ECs0336	similar to probable membrane protein b1978 [Escherichia coli] gi|7466779|pir||D64962; similar toinvasins e.g. [Yersinia pestis] gi|726319|gb|AAA96352.1	invasin
1, 7	1700134	G	A	G -> A	ACG -> ACA		transition		ECs1706	similar to B1201_ECOLI (DhaR) gi|1787451|P76016	hypothetical protein
1, 7	2251428	C	A	C -> A	GCC -> GCA		transversion		ECs2286	similar to YDFE_ECOLI gi|1787859	hypothetical protein
1, 7	2251540	C	A	C -> A	CTT -> ATT	L -> I	transversion		ECs2286	similar to YDFE_ECOLI gi|1787859	hypothetical protein
1, 7	2251545	T	C	T -> C	GTT -> GTC		transition		ECs2286	similar to YDFE_ECOLI gi|1787859	hypothetical protein
1, 7	2251560	C	T	C -> T	CCC -> CCT		transition		ECs2286	similar to YDFE_ECOLI gi|1787859	hypothetical protein
1, 7	2251563	T	C	T -> C	GGT -> GGC		transition		ECs2286	similar to YDFE_ECOLI gi|1787859	hypothetical protein
1, 7	2251587	C	A	C -> A	TCC -> TCA		transversion		ECs2286	similar to YDFE_ECOLI gi|1787859	hypothetical protein
1, 7	2251870	C	T	C -> T	CTG -> TTG		transition		ECs2286	similar to YDFE_ECOLI gi|1787859	hypothetical protein
1, 7	2251875	T	C	T -> C	CAT -> CAC		transition		ECs2286	similar to YDFE_ECOLI gi|1787859	hypothetical protein
1, 7	2251881	C	T	C -> T	ATC -> ATT		transition		ECs2286	similar to YDFE_ECOLI gi|1787859	hypothetical protein
1, 7	2251914	C	T	C -> T	GCC -> GCT		transition		ECs2286	similar to YDFE_ECOLI gi|1787859	hypothetical protein
1, 7	2251981	G	A	G -> A	GCC -> ACC	A -> T	transition		ECs2286	similar to YDFE_ECOLI gi|1787859	hypothetical protein
1, 7	2252035	C	T	C -> T	CAC -> TAC	H -> Y	transition		ECs2286	similar to YDFE_ECOLI gi|1787859	hypothetical protein
1, 7	2252063	A	G	A -> G	AAC -> AGC	N -> S	transition		ECs2286	similar to YDFE_ECOLI gi|1787859	hypothetical protein
1, 7	2252655	A	C	A -> C	CGA -> CGC		transversion		ECs2286	similar to YDFE_ECOLI gi|1787859	hypothetical protein
1, 7	2252664	C	T	C -> T	GGC -> GGT		transition		ECs2286	similar to YDFE_ECOLI gi|1787859	hypothetical protein
1, 7	2820048	G	C	G -> C			transversion
1, 8	1540633	A	C	A -> C	GGT -> GGG		transversion	potD	ECs1499	can transport spermidine and putrescine but affinity is higher for spermidine; forms a complex of PotA2BCD; PotD is a periplasmic component that binds the substrate	spermidine/putrescine ABC transporter substrate-binding protein
1, 8	1910463	T	C	T -> C	GGA -> GGG		transition		ECs1920	similar to YDAH_ECOLI gi|1787597; may be truncated	pump protein
1, 8	2279113	A	C	A -> C	ACC -> CCC	T -> P	transversion		ECs2310	similar to B1604_ECOLI gi|1787889 (conserved in Escherichia coli K-12)	hypothetical protein
1, 8	3332771	A	G	A -> G	ATG -> GTG	M -> V	transition		ECs3356	similar to B2494_ECOLI gi|1788840 (conserved in Escherichia coli K-12)	hypothetical protein
1,3	1130668	T	C	T -> C			transition
2, 3	402027	C	A	C -> A			transversion
2, 3	3329262	T	C	T -> C	ATC -> ACC	I -> T	transition		ECs3353	similar to HYFR_ECOLI gi|1788836 (conserved in Escherichia coli K-12)	2-component regulator
2, 3	3829436	C	A	C -> A			transversion
2, 3	4158282	C	G	C -> G			transversion
2, 3	4734024	A	C	A -> C	GGT -> GGG		transversion		ECs4696	similar to YIEO_ECOLI gi|1790195 (conserved in Escherichia coli K-12)	transporter
2, 3	5330227	A	G	A -> G	GAA -> GGA	E -> G	transition		ECs5228	similar to YJGJ_ECOLI gi|1790700 (conserved in Escherichia coli K-12)	hypothetical protein
2, 4	5448567	A	C	A -> C	GTA -> GGA	V -> G	transversion		ECs5313	similar to YJIY_ECOLI gi|1790814 (conserved in Escherichia coli K-12)	carbon starvation protein
2, 5	1448362	T	G	T -> G	GTT -> GGT	V -> G	transversion		ECs1397	similar to hypothetical protein YjDA [Escherichia coli] gi|731985|sp|P16694|YJDA_ECOLI	hypothetical protein
2, 5	3717041	C	T	C -> T	ACC -> ACT		transition		ECs3711	similar to B2854_ECOLI gi|1789218 (conserved in Escherichia coli K-12)	hypothetical protein
2, 5	3980616	T	G	T -> G	GGT -> GGG		transversion		ECs3971	involved in the import of serine and threonine coupled with the import of sodium	serine/threonine transporter SstT
2, 7	2251014	C	T	C -> T	CTA -> TTA		transition		ECs2284	similar to DICB_ECOLI gi|1787857 (conserved in Escherichia coli K-12)	inhibitor of cell division
2, 7	2614078	G	T	G -> T			transversion
2, 7	2960623	A	C	A -> C	GGT -> GGG		transversion		ECs3027	catalyzes the formation of catechol from salicylate	salicylate hydroxylase
2, 7	3521174	C	A	C -> A			transversion
2, 7	4589636	T	G	T -> G	CAG -> CCG	Q -> P	transversion		ECs4550	similar to L0016 [Escherichia coli EDL933] gi|3414884|gb|AAC31495.1|, EspF [Escherichia coli E2348/69] gi|2865308|gb|AAC38400.1|	protein EspF
2, 8	5186236	T	G	T -> G	GTG -> GGG	V -> G	transversion		ECs5093	similar to PROP_ECOLI gi|1790550 (conserved in Escherichia coli K-12)	proline/glycine betaine transporter
3, 4	4763463	A	C	A -> C	ACC -> CCC	T -> P	transversion		ECs4718	Enterobacterial Common Antigen (ECA) polysaccharidechain length modulation protein	lipopolysaccharide biosynthesis protein WzzE
3, 7	961196	T	G	T -> G	TTT -> GTT	F -> V	transversion		ECs0879	similar to YBIC_ECOLI gi|1787020 (conserved in Escherichia coli K-12)	hypothetical protein
3, 7	1439880	T	C	T -> C	TCC -> CCC	S -> P	transition		ECs1388	similar to PerC (BfpW) [Escherichia coli] gi|1172431|sp|P43475|PERC_ECOLI	transcriptional regulator
3, 8	2021801	A	C	A -> C	TTT -> GTT	F -> V	transversion		ECs2038	similar to membrane transport protein B1433_ECOLI gi|1787703 (conserved in Escherichia coli K-12)	hypothetical protein
4, 5	3340645	T	G	T -> G	GTA -> GGA	V -> G	transversion		ECs3363	catalyzes the reversible transfer of the terminal phosphate of ATP to form a long chain polyphosphate	polyphosphate kinase
4, 5	3587692	A	T	A -> T	ATC -> AAC	I -> N	transversion		ECs3595	sigma factors are initiation factors that promote the attachment of RNA polymerase to specific initiation sites and are then released; this sigma factor controls a regulon of genes required for protection against external stresses	RNA polymerase sigma factor RpoS
4, 7	1868782	A	C	A -> C	GGT -> GGG		transversion		ECs1874	similar to B1297_ECOLI gi|1787555 (conserved in Escherichia coli K-12)	glutamine synthetase
4, 7	1905989	T	C	T -> C	ATT -> GTT	I -> V	transition		ECs1914	with UspC and UspD is involved in resistance to UV irradiation	universal stress protein UspE
4, 8	4285048	T	C	T -> C	GGA -> GGG		transition	glgC	ECs4275	catalyzes the formation of ADP-glucose and diphosphate from ATP and alpha-D-glucose 1-phosphate	glucose-1-phosphate adenylyltransferase
4, 9	2148711	G	A	G -> A			transition
5, 7	1445444	A	T	A -> T	CAG -> CTG	Q -> L	transversion		ECs1396	similar to adhesin AIDA-I precursor [Escherichia coli plasmid pIB6] gi|543788|sp|Q03155|AIDA_ECOLI, glycoprotein [Escherichia coli strain H10407] gi|5305639|gb|AAD41751.1, outer membrane fluffing protein [Escherichia coli] gi|7466262|pir||G64964; adhesin-like protein	AidA-I
5, 7	4600422	T	A	T -> A	ACA -> ACT		transversion		ECs4561	similar to translocated intimin receptor Tir (L0027) [Escherichia coli O157:H7 strain EDL933] gi|3414895|gb|AAC31506.1|	hypothetical protein
5, 8	5158614	A	C	A -> C	GGT -> GGG		transversion		ECs5066	similar to YJCS_ECOLI gi|2367350 (conserved in Escherichia coli K-12)	hypothetical protein
5, 9	2424569	G	A	G -> A			transition
6, 10	37149	A	G	A -> G	GCA -> GCG		transition	carB	ECs0036	four CarB-CarA dimers form the carbamoyl phosphate synthetase holoenzyme that catalyzes the production of carbamoyl phosphate; CarB is responsible for the amidotransferase activity	carbamoyl phosphate synthase large subunit
6, 10	100367	C	A	C -> A			transversion	murF	ECs0090	similar to MURF_ECOLI gi|1786274 (conserved in Escherichia coli K-12)	UDP-N-acetylmuramoyl-tripeptide--D-alanyl-D- alanine ligase
6, 10	100380	G	A	G -> A	GGC -> AGC	G -> S	transition	murF	ECs0090	similar to MURF_ECOLI gi|1786274 (conserved in Escherichia coli K-12)	UDP-N-acetylmuramoyl-tripeptide--D-alanyl-D- alanine ligase
6, 10	100399	C	A	C -> A	GCT -> GAT	A -> D	transversion	murF	ECs0090	similar to MURF_ECOLI gi|1786274 (conserved in Escherichia coli K-12)	UDP-N-acetylmuramoyl-tripeptide--D-alanyl-D- alanine ligase
6, 10	107172	C	T	C -> T	GCG -> GTG	A -> V	transition	ddl	ECs0096	D-alanine--D-alanine ligase; DdlA; DdlB; cytoplasmic; catalyzes the formation of D-alanyl-D-alanine from two D-alanines in peptidoglycan synthesis; there are two forms of this enzyme in Escherichia coli	D-alanine--D-alanine ligase
6, 10	115993	T	C	T -> C	TTT -> TTC		transition		ECs0103	similar to MUTT_ECOLI gi|1786288 (conserved in Escherichia coli K-12)	nucleoside triphosphate pyrophosphohydrolase
6, 10	166691	T	A	T -> A	TGC -> AGC	C -> S	transversion		ECs0152	similar in sequence to the ATP-dependent RNA helicase HrpA	ATP-dependent RNA helicase HrpB
6, 10	168327	G	T	G -> T	CGC -> CTC	R -> L	transversion		ECs0152	similar in sequence to the ATP-dependent RNA helicase HrpA	ATP-dependent RNA helicase HrpB
6, 10	180474	C	G	C -> G	GCT -> GGT	A -> G	transversion		ECs0159	Acts as an electrical shunt for an outwardly-directed proton pump that is linked to amino acid decarboxylation	chloride channel protein
6, 10	185093	C	A	C -> A	ACC -> AAC	T -> N	transversion		ECs0165	protease Do; required at high temperature; degradesdamaged proteins	serine endoprotease
6, 10	190193	T	C	T -> C	GCA -> GCG		transition		ECs0169	catalyzes the uridylylation or deuridylylation of the PII nitrogen regulatory protein	PII uridylyl-transferase
6, 10	344206	C	T	C -> T			transition
6, 10	372778	C	T	C -> T			transition
6, 10	386428	C	T	C -> T			transition
6, 10	414697	C	G	C -> G	GCC -> CCC	A -> P	transversion		ECs0391	controls the expression of the cynTSX operon involved in degrading and using cyanate as a sole nitrogen source	DNA-binding transcriptional regulator CynR
6, 10	440339	T	C	T -> C	ACC -> GCC	T -> A	transition		ECs0414	similar to ferric transport system permeases e.g. AfuB [Actinobacillus pleuropneumoniae] gi|7387527|sp|Q44123|AFUB_ACTPL	ferric transport system permease
6, 10	456188	T	G	T -> G			transversion
6, 10	473519	T	G	T -> G	CAA -> CCA	Q -> P	transversion	araJ	ECs0446	member of the major facilitator superfamily (MFS) of transporters; unknown function; may be associated with transport or processing of arabinose polymers	MFS transport protein AraJ
6, 10	489203	C	T	C -> T	CCT -> CTT	P -> L	transition	queA	ECs0456	Synthesizes oQ from preQ1 in a single S-adenosylmethionine-requiring step	S-adenosylmethionine--tRNA ribosyltransferase-isomerase
6, 10	542853	C	T	C -> T	GTC -> GTT		transition		ECs0509	similar to YBAA_ECOLI gi|1786661 (conserved in Escherichia coli K-12)	hypothetical protein
6, 10	571702	G	A	G -> A	GTG -> GTA		transition	ushA	ECs0533	catalyzes the degradation of periplasmic UDP-glucose to uridine, glucose-1-phosphate and inorganic phosphate; specific for uridine nucleotides	bifunctional UDP-sugar hydrolase/5'-nucleotidaseperiplasmic
6, 10	573321	T	G	T -> G	ACC -> CCC	T -> P	transversion		ECs0535	similar to YBAP_ECOLI gi|1786689 (conserved in Escherichia coli K-12)	ligase
6, 10	584829	C	A	C -> A	AGC -> AGA	S -> R	transversion		ECs0541	similar to hypothetical protein [Synechocystis sp. strain PCC 6803] gi|7469433|pir||S76109; similar toRTX protein [Aeromonas salmonicida] gi|6752871|gb|AAF27914.1|AF218037_1	hypothetical protein
6, 10	591924	G	C	G -> C	TGG -> TGC	W -> C	transversion		ECs0542	similar to hypothetical protein [Synechocystis sp. strain PCC 6803] gi|7469433|pir||S76109; , similar to RTX protein [Aeromonas salmonicida] gi|6752871|gb|AAF27914.1|AF218037_1	hypothetical protein
6, 10	591987	C	A	C -> A	GCC -> GCA		transversion		ECs0542	similar to hypothetical protein [Synechocystis sp. strain PCC 6803] gi|7469433|pir||S76109; , similar to RTX protein [Aeromonas salmonicida] gi|6752871|gb|AAF27914.1|AF218037_1	hypothetical protein
6, 10	596007	G	A	G -> A	GCG -> GCA		transition		ECs0542	similar to hypothetical protein [Synechocystis sp. strain PCC 6803] gi|7469433|pir||S76109; , similar to RTX protein [Aeromonas salmonicida] gi|6752871|gb|AAF27914.1|AF218037_1	hypothetical protein
6, 10	597214	G	T	G -> T	GGG -> TGG	G -> W	transversion		ECs0542	similar to hypothetical protein [Synechocystis sp. strain PCC 6803] gi|7469433|pir||S76109; , similar to RTX protein [Aeromonas salmonicida] gi|6752871|gb|AAF27914.1|AF218037_1	hypothetical protein
6, 10	597215	G	T	G -> T	GGG -> GTG	G -> V	transversion		ECs0542	similar to hypothetical protein [Synechocystis sp. strain PCC 6803] gi|7469433|pir||S76109; , similar to RTX protein [Aeromonas salmonicida] gi|6752871|gb|AAF27914.1|AF218037_1	hypothetical protein
6, 10	606790	C	T	C -> T	GAG -> GAA		transition		ECs0548	similar to adhesin/invasin [Neisseria meningitidisMC58] gi|7227256|gb|AAF42321.1|, surface protein [Xylellafastidiosa] gi|9106565|gb|AAF84338.1|AE003982_11	adhesin
6, 10	634945	G	A	G -> A	GCG -> ACG	A -> T	transition		ECs0576	similar to GLXK_ECOLI gi|2495546 (conserved in Escherichia coli K-12)	glycerate kinase
6, 10	639098	C	A	C -> A			transversion
6, 10	673937	A	G	A -> G	TTT -> TTC		transition		ECs0607	similar to Vgr proteins e.g. [Escherichia coli strain ec11] gi|2920640|gb|AAC32475.1	hypothetical protein
6, 10	676653	T	G	T -> G	ACC -> CCC	T -> P	transversion		ECs0608	similar to YBCZ_ECOLI gi|1786783 (conserved in Escherichia coli K-12)	sensor kinase CusS
6, 10	705756	G	A	G -> A	TCC -> TCT		transition		ECs0631	with FepCDG is involved in the transport of ferric enterobactin	iron-enterobactin transporter periplasmic binding protein
6, 10	710942	C	T	C -> T	TCG -> TTG	S -> L	transition		ECs0636	similar to YBDB_ECOLI gi|1786813 (conserved in Escherichia coli K-12)	hypothetical protein
6, 10	725370	A	C	A -> C			transversion
6, 10	769624	G	T	G -> T	AAC -> AAA	N -> K	transversion	lnt	ECs0695	Transfers the fatty acyl group on membrane lipoproteins	apolipoprotein N-acyltransferase
6, 10	769691	A	G	A -> G	GTG -> GCG	V -> A	transition	lnt	ECs0695	Transfers the fatty acyl group on membrane lipoproteins	apolipoprotein N-acyltransferase
6, 10	807924	C	T	C -> T			transition
6, 10	854796	A	T	A -> T	CCT -> CCA		transversion		ECs0767		hypothetical protein
6, 10	869922	T	G	T -> G	GGT -> GGG		transversion		ECs0782	catalyzes the formation of 3-deoxy-D-arabino-hept-2-ulosonate 7 phosphate from phosphoenolpyruvate and D-erythrose 4-phosphate, phenylalanine sensitive	phospho-2-dehydro-3-deoxyheptonate aldolase
6, 10	881279	C	A	C -> A	CAA -> AAA	Q -> K	transversion	modC	ECs0793	Part of the ABC transporter complex modABC involvedin molybdenum import	molybdate transporter ATP-binding protein
6, 10	947590	T	C	T -> C	ATT -> GTT	I -> V	transition		ECs0870	similar to YBHR_ECOLI gi|1787010 (conserved in Escherichia coli K-12)	hypothetical protein
6, 10	968289	C	A	C -> A	GGT -> GTT	G -> V	transversion		ECs0886	similar to YBIO_ECOLI gi|1787028 (conserved in Escherichia coli K-12)	hypothetical protein
6, 10	985943	C	T	C -> T			transition
6, 10	992752	C	A	C -> A	CCC -> CAC	P -> H	transversion		ECs0908	with GsiBCD is involved in glutathione import; GsiAcontains 2 ATP-binding domains	glutathione transporter ATP-binding protein
6, 10	1032579	A	C	A -> C	GGT -> GGG		transversion		ECs0948	induced during stationary phase and by acivicin (a glutamine analog); regulated by Lrp and RpoS	lipoprotein
6, 10	1033778	A	C	A -> C	AGT -> CGT	S -> R	transversion		ECs0949		hypothetical protein
6, 10	1038770	C	T	C -> T	GGA -> AGA	G -> R	transition		ECs0955	similar to YBJT_ECOLI gi|1787094 (conserved in Escherichia coli K-12)	dTDP-glucose enzyme
6, 10	1039061	A	G	A -> G	TTG -> CTG		transition		ECs0955	similar to YBJT_ECOLI gi|1787094 (conserved in Escherichia coli K-12)	dTDP-glucose enzyme
6, 10	1048046	C	T	C -> T	CGT -> TGT	R -> C	transition		ECs0962	similar to YBJD_ECOLI gi|1787102 (conserved in Escherichia coli K-12)	hypothetical protein
6, 10	1096617	C	A	C -> A	CAG -> AAG	Q -> K	transversion		ECs0997	involved in the transport of lipid A across the inner membrane	lipid transporter ATP-binding protein/permease
6, 10	1104362	T	G	T -> G	GGT -> GGG		transversion		ECs1005	acts with MukB and MukE to condense the chromosome and allow for segregation during cell division	condesin subunit F
6, 10	1108400	C	A	C -> A	ACC -> ACA		transversion	mukB	ECs1007	SMC (structural maintenance of chromosomes) family of proteins; involved in chromosome condensatin and partitioning; forms a homodimer and the C-terminal is essential for DNA-binding activity while the purified N-terminal domain binds FtsZ; mutations result in cell division defects	cell division protein MukB
6, 10	1125182	G	T	G -> T	GCC -> GCA		transversion		ECs1018	catalyzes the release of sulfite from alkanesulfonates	alkanesulfonate monooxygenase
6, 10	1211867	C	A	C -> A	GCC -> GCA		transversion		ECs1128	similar to HYAA_ECOLI gi|1787206 (conserved in Escherichia coli K-12)	hydrogenase-1 small subunit
6, 10	1245407	T	C	T -> C	GAA -> GGA	E -> G	transition		ECs1159	similar to YCCJ_ECOLI gi|1787238 (conserved in Escherichia coli K-12)	hypothetical protein
6, 10	1245608	A	G	A -> G	TCA -> CCA	S -> P	transition	wrbA	ECs5596		TrpR binding protein WrbA
6, 10	1313089	C	T	C -> T	GCC -> ACC	A -> T	transition		ECs1257	similar to B1011_ECOLI gi|1787246 (conserved in Escherichia coli K-12)	synthetase
6, 10	1313822	A	G	A -> G	GTC -> GCC	V -> A	transition		ECs1258	similar to B1012_ECOLI gi|1787247 (conserved in Escherichia coli K-12)	hypothetical protein
6, 10	1348936	A	G	A -> G			transition
6, 10	1367486	A	G	A -> G	ACA -> GCA	T -> A	transition		ECs1296		hypothetical protein
6, 10	1385577	G	A	G -> A			transition		ECs1312	similar to lipoprotein traT precursors e.g. gi|418135|sp|P32885|TRT1_ECOLI	complement resistance protein
6, 10	1398320	C	T	C -> T	GCC -> ACC	A -> T	transition		ECs1333	similar to hypothetical protein MAL4P2.26 [Plasmodium falciparum] gi|6562728|emb|CAB62867.1	hypothetical protein
6, 10	1408891	C	T	C -> T	GTT -> ATT	V -> I	transition		ECs1347	similar to hypothetical protein [Streptomyces coelicolor A3(2)] gi|8246803|emb|CAB92838.1	hypothetical protein
6, 10	1409498	T	G	T -> G	ACC -> CCC	T -> P	transversion		ECs1348	similar to hypothetical protein [Serratia marcescens] gi|1695868|gb|AAB37122.1	hypothetical protein
6, 10	1430675	A	T	A -> T	AGG -> TGG	R -> W	transversion		ECs1377	similar to sensor-regulator protein HutT [Rhodobacter capsulatus] gi|1075537|pir||A49938	hypothetical protein
6, 10	1444700	C	T	C -> T	GCA -> GTA	A -> V	transition		ECs1396	similar to adhesin AIDA-I precursor [Escherichia coli plasmid pIB6] gi|543788|sp|Q03155|AIDA_ECOLI, glycoprotein [Escherichia coli strain H10407] gi|5305639|gb|AAD41751.1, outer membrane fluffing protein [Escherichia coli] gi|7466262|pir||G64964; adhesin-like protein	AidA-I
6, 10	1473996	C	T	C -> T	GTG -> GTA		transition		ECs1431	similar to YCEE_ECOLI gi|1787291 (conserved in Escherichia coli K-12)	hypothetical protein
6, 10	1478089	C	A	C -> A	CTG -> CTT		transversion		ECs1435	similar to B1057_ECOLI gi|1787296 (conserved in Escherichia coli K-12)	cytochrome
6, 10	1485214	A	G	A -> G	TAT -> TGT	Y -> C	transition		ECs1444	similar to RIMJ_ECOLI gi|1787305 (conserved in Escherichia coli K-12)	ribosomal-protein-S5-alanine N-acetyltransferase
6, 10	1504682	G	T	G -> T	GGC -> TGC	G -> C	transversion		ECs1464	catalyzes the transformation of uracil to pseudouracil at nucleotides U955, U2504, and U2580 in 23S rRNA	23S rRNA pseudouridylate synthase C
6, 10	1593230	T	G	T -> G	GGT -> GGG		transversion		ECs1572	catalyzes the release of the N-terminal amino acid from a tripeptide	peptidase T
6, 10	1610412	G	T	G -> T	CTC -> ATC	L -> I	transversion		ECs1601	sensor protein; similar to PHOQ_ECOLI gi|1787374 (conserved in Escherichia coli K-12)	sensor protein PhoQ
6, 10	1617615	A	G	A -> G	GAA -> GAG		transition		ECs1608	Converts isocitrate to alpha ketoglutarate	isocitrate dehydrogenase
6, 10	1679382	A	C	A -> C	ACC -> CCC	T -> P	transversion		ECs1684	catalyzes the oxidative deamination of D-amino acids	D-amino acid dehydrogenase small subunit
6, 10	1681743	C	T	C -> T			transition
6, 10	1681745	G	C	G -> C			transversion
6, 10	1681870	C	G	C -> G	GAA -> CAA	E -> Q	transversion		ECs1686	the Vibrio parahaemolyticus gene VP2867 was found to be a potassium/proton antiporter; can rapidly extrude potassium against a potassium gradient at alkaline pH when cloned and expressed in Escherichia coli	potassium/proton antiporter
6, 10	1704939	C	T	C -> T	CGC -> CGT		transition		ECs1710	YchH; transcription activated by CRP (cyclic AMP receptor protein), a global transcription factor involved in regulation of metabolism in enteric bacteria; ychH presents a class II promoter to bind CRP; unknown function	hypothetical protein
6, 10	1711322	C	A	C -> A	CGC -> CGA		transversion	prfA	ECs1716	recognizes the termination signals UAG and UAA during protein translation a specificity which is dependent on amino acid residues residing in loops of the L-shaped tRNA-like molecule of RF1; this protein is similar to release factor 2	peptide chain release factor 1
6, 10	1728940	C	T	C -> T	TAC -> TAT		transition		ECs1730	similar to NARH_ECOLI gi|1787478 (conserved in Escherichia coli K-12)	nitrate reductase 1 subunit beta
6, 10	1821259	C	T	C -> T	CCG -> CCA		transition		ECs1835	bifunctional anthranilate synthase II/anthranilate phosphoribosyltransferase; TrpD; forms a heterotetramer with Trp E and the complex catalyzes the formation of anthranilate from chorismate and glutamine; also catalyzes the formation of N-(5-phospho-D-ribosyl)-anthranilate from athranilate and 5-phospho-alpha-D-ribose 1-diphosphate; functions in tryptophan biosynthesis	bifunctional glutamine amidotransferase/anthranilate phosphoribosyltransferase
6, 10	1835629	T	A	T -> A			transversion
6, 10	1836796	C	T	C -> T	CTG -> TTG		transition		ECs1849	Catalyzes the conversion of citrate to isocitrate	aconitate hydratase
6, 10	1841692	C	T	C -> T	GCG -> GTG	A -> V	transition		ECs1853	similar to YCIM_ECOLI gi|2367116 (conserved in Escherichia coli K-12)	tetratricopeptide repeat protein
6, 10	1851285	G	T	G -> T	CCG -> ACG	P -> T	transversion		ECs1861	Catalyzes a key regulatory step in fatty acid biosynthesis	enoyl-ACP reductase
6, 10	1860414	C	A	C -> A	GGT -> TGT	G -> C	transversion		ECs1867	similar to SAPF_ECOLI gi|1787547 (conserved in Escherichia coli K-12)	peptide ABC transporter ATP-binding protein
6, 10	1865704	C	T	C -> T			transition
6, 10	1865728	C	A	C -> A			transversion
6, 10	1872332	G	C	G -> C	AGC -> ACC	S -> T	transversion		ECs1878	similar to ORDL_ECOLI gi|1787559 (conserved in Escherichia coli K-12)	oxidoreductase
6, 10	1881857	T	A	T -> A	ATC -> AAC	I -> N	transversion		ECs1890	similar to YCJO_ECOLI gi|1787570 (conserved in Escherichia coli K-12)	binding-protein dependent transport protein
6, 10	1975724	G	A	G -> A	CTG -> TTG		transition		ECs2000	similar to YDBK_ECOLI gi|1787642 (conserved in Escherichia coli K-12)	oxidoreductase
6, 10	1977642	T	A	T -> A	TCA -> TCT		transversion		ECs2000	similar to YDBK_ECOLI gi|1787642 (conserved in Escherichia coli K-12)	oxidoreductase
6, 10	1980349	A	G	A -> G			transition
6, 10	2000658	C	T	C -> T	CGT -> TGT	R -> C	transition		ECs2015	involved in the post-transcriptional processing of the daa operon mRNA, which encodes proteins involved in fimbrial biogenesis of an enteropathogenic E. coli strain	ATP-dependent RNA helicase HrpA
6, 10	2006674	T	C	T -> C	GTT -> GCT	V -> A	transition		ECs2021	NAD-linked	aldehyde dehydrogenase
6, 10	2006741	G	A	G -> A	CTG -> CTA		transition		ECs2021	NAD-linked	aldehyde dehydrogenase
6, 10	2011046	A	T	A -> T	GTA -> GTT		transversion		ECs2026	similar to TRG_ECOLI gi|1787690 (conserved in Escherichia coli K-12)	methyl-accepting chemotaxis protein III
6, 10	2028437	G	T	G -> T			transversion		ECs2044	similar to B1440_ECOLI gi|1787711 (conserved in Escherichia coli K-12)	transporter
6, 10	2029255	C	A	C -> A	CCG -> ACG	P -> T	transversion		ECs2045	similar to B1441_ECOLI gi|1787712 (conserved in Escherichia coli K-12)	ABC transporter ATP-binding protein
6, 10	2029618	C	T	C -> T	CCT -> TCT	P -> S	transition		ECs2046	similar to B1442_ECOLI gi|1787713 (conserved in Escherichia coli K-12)	transport system permease
6, 10	2031021	C	A	C -> A	GCG -> GAG	A -> E	transversion		ECs2047	similar to B1443_ECOLI gi|1787714 (conserved in Escherichia coli K-12)	transport system permease
6, 10	2033941	T	C	T -> C	ATT -> GTT	I -> V	transition		ECs2051	similar to B1447_ECOLI gi|1787718 (conserved in Escherichia coli K-12)	hypothetical protein
6, 10	2035033	G	T	G -> T	GTC -> TTC	V -> F	transversion		ECs2053	similar to YNCB_ECOLI gi|1787721 (conserved in Escherichia coli K-12)	oxidoreductase
6, 10	2040828	A	G	A -> G	ATT -> ATC		transition		ECs2057	similar to ANSP_ECOLI gi|1787725 (conserved in Escherichia coli K-12)	L-asparagine permease
6, 10	2044569	G	C	G -> C	GAT -> CAT	D -> H	transversion		ECs2060	similar to Vgr proteins e.g. VgrE protein [Escherichia coli] gi|2920625|gb|AAC32465.1	protein VgrE
6, 10	2045291	T	C	T -> C	GCT -> GCC		transition		ECs2060	similar to Vgr proteins e.g. VgrE protein [Escherichia coli] gi|2920625|gb|AAC32465.1	protein VgrE
6, 10	2052522	A	C	A -> C	GGT -> GGG		transversion		ECs2065	similar to B1462_ECOLI gi|1787735 (conserved in Escherichia coli K-12)	hypothetical protein
6, 10	2053515	T	C	T -> C	TTT -> TTC		transition		ECs2066	similar to N-hydroxyarylamine O-acetyltransferase B1463_ECOLI gi|1787736	N-hydroxyarylamine O-acetyltransferase
6, 10	2055549	G	A	G -> A	ACG -> ATG	T -> M	transition		ECs2068	similar to NARV_ECOLI gi|1787738 (conserved in Escherichia coli K-12)	cryptic nitrate reductase 2 subunit gamma
6, 10	2078558	A	T	A -> T	TTG -> ATG	L -> M	transversion		ECs2087	similar to B1483_ECOLI gi|1787758 (conserved in Escherichia coli K-12)	ABC transporter ATP-binding protein
6, 10	2078609	C	T	C -> T	GGG -> AGG	G -> R	transition		ECs2087	similar to B1483_ECOLI gi|1787758 (conserved in Escherichia coli K-12)	ABC transporter ATP-binding protein
6, 10	2088977	C	A	C -> A	CCG -> CCT		transversion		ECs2096	similar to B1491_ECOLI gi|1787767 (conserved in Escherichia coli K-12)	hypothetical protein
6, 10	2098367	A	C	A -> C	GTA -> GGA	V -> G	transversion		ECs2100	similar to YDDB_ECOLI gi|1787771 (conserved in Escherichia coli K-12)	hypothetical protein
6, 10	2127720	T	G	T -> G	GGT -> GGG		transversion		ECs2121	similar to YDEY_ECOLI gi|1787793 (conserved in Escherichia coli K-12)	transport system permease
6, 10	2150430	T	A	T -> A			transversion
6, 10	2253502	G	A	G -> A	GAA -> AAA	E -> K	transition		ECs2286	similar to YDFE_ECOLI gi|1787859	hypothetical protein
6, 10	2259613	A	G	A -> G	CAG -> CGG	Q -> R	transition		ECs2293	similar to B1587_ECOLI gi|1787870 (conserved in Escherichia coli K-12)	oxidoreductase major subunit
6, 10	2259650	T	C	T -> C	CTT -> CTC		transition		ECs2293	similar to B1587_ECOLI gi|1787870 (conserved in Escherichia coli K-12)	oxidoreductase major subunit
6, 10	2280338	A	G	A -> G	CAA -> CAG		transition		ECs2311	similar to B1605_ECOLI gi|1787890 (conserved in Escherichia coli K-12)	arginine/ornithine antiporter
6, 10	2282575	A	G	A -> G	ATT -> GTT	I -> V	transition		ECs2314	response regulator in two-component regulatory system with RstB	DNA-binding transcriptional regulator RstA
6, 10	2330500	A	G	A -> G	GAA -> GGA	E -> G	transition		ECs2362	similar to the DNA and RNA helicase superfamily II and eukaryotic DEAD family of helicases; longest known protein in E. coli	ATP-dependent helicase Lhr
6, 10	2330547	G	C	G -> C	GTA -> CTA	V -> L	transversion		ECs2362	similar to the DNA and RNA helicase superfamily II and eukaryotic DEAD family of helicases; longest known protein in E. coli	ATP-dependent helicase Lhr
6, 10	2340682	T	C	T -> C	CTG -> CCG	L -> P	transition		ECs2369	uncharacterized member of the major facilitator superfamily (MFS)	inner membrane transport protein YdhC
6, 10	2349694	C	A	C -> A	TGG -> TGT	W -> C	transversion		ECs2377	similar to YDHU_ECOLI gi|1787959 (conserved in Escherichia coli K-12)	hypothetical protein
6, 10	2355982	T	C	T -> C	GCT -> GCC		transition		ECs2383	catalyzes the formation of phosphoenolpyruvate frompyruvate	pyruvate kinase
6, 10	2362876	G	T	G -> T	TCC -> TAC	S -> Y	transversion		ECs2390	with SufCD activates cysteine desulfurase SufS	cysteine desulfurase activator complex subunit SufB
6, 10	2372886	C	A	C -> A	TTC -> TTA	F -> L	transversion		ECs2398	similar to B1691_ECOLI gi|1787982 (conserved in Escherichia coli K-12)	amino acid/amine transport protein
6, 10	2380016	G	T	G -> T	CGT -> CTT	R -> L	transversion		ECs2404	YdiO, YdiQ, YdiR, YdiS, and YdiT may play a role inelectron transport between the anaerobic fatty acidoxidation pathway and the respiratory chain	electron transfer flavoprotein YdiQ
6, 10	2387987	T	C	T -> C	TAC -> CAC	Y -> H	transition		ECs2410	similar to YDIA_ECOLI gi|1787995 (conserved in Escherichia coli K-12)	hypothetical protein
6, 10	2406532	C	T	C -> T	ACC -> ATC	T -> I	transition		ECs2429	similar to PFKB_ECOLI gi|1788017 (conserved in Escherichia coli K-12)	6-phosphofructokinase
6, 10	2411929	C	A	C -> A	CTA -> ATA	L -> I	transversion		ECs2435	similar to B1729_ECOLI gi|1788024 (conserved in Escherichia coli K-12)	hypothetical protein
6, 10	2425842	G	T	G -> T	AGC -> AGA	S -> R	transversion		ECs2450	catalyzes the formation of succinate and glutamate from N(2)-succinylglutamate in arginine catabolism	succinylglutamate desuccinylase
6, 10	2425895	G	C	G -> C	CTG -> GTG	L -> V	transversion		ECs2450	catalyzes the formation of succinate and glutamate from N(2)-succinylglutamate in arginine catabolism	succinylglutamate desuccinylase
6, 10	2440023	C	T	C -> T	CAT -> TAT	H -> Y	transition		ECs2463	similar to B1757_ECOLI gi|1788054 (conserved in Escherichia coli K-12)	thiosulfate sulfur transferase
6, 10	2477240	C	T	C -> T			transition
6, 10	2490035	A	G	A -> G	GTG -> GCG	V -> A	transition		ECs2514	Activates fatty acids by binding to coenzyme A	long-chain-fatty-acid--CoA ligase
6, 10	2495779	G	A	G -> A			transition
6, 10	2502599	C	G	C -> G	ATG -> ATC	M -> I	transversion		ECs2525	similar to YOAE_ECOLI gi|1788119 (conserved in Escherichia coli K-12)	transporter
6, 10	2508278	G	A	G -> A	CTG -> TTG		transition	rrmA	ECs2532	methylates the guanosine in position 745 of 23S rRNA; required for translation and cell growth	23S rRNA methyltransferase
6, 10	2523309	A	G	A -> G	CAA -> CGA	Q -> R	transition	yebU	ECs2545	in Escherichia coli this enzyme specifically methylates C1407 of the 16S rRNA	rRNA (cytosine-C(5)-)-methyltransferase RsmF
6, 10	2536599	G	A	G -> A			transition
6, 10	2537694	G	A	G -> A	ACG -> ATG	T -> M	transition		ECs2562	catalyzes the formation of D-glucono-1,5-lactone 6-phosphate from D-glucose 6-phosphate	glucose-6-phosphate 1-dehydrogenase
6, 10	2548868	C	T	C -> T	GCC -> ACC	A -> T	transition	ruvC	ECs2573	endonuclease; resolves Holliday structures; forms acomplex of RuvABC; the junction binding protein RuvA formsa hexameric ring along with the RuvB helicase andcatalyzes branch migration; RuvC then interacts with RuvABto resolve the Holliday junction by nicking DNA strands oflike polarity	Holliday junction resolvase
6, 10	2570950	G	T	G -> T	GGC -> GGA		transversion		ECs2594	methylates the MCP	chemotaxis methyltransferase CheR
6, 10	2571671	C	T	C -> T	GGG -> GAG	G -> E	transition		ECs2595	mediates taxis toward dipeptides	methyl-accepting protein IV
6, 10	2571716	C	A	C -> A	CGC -> CTC	R -> L	transversion		ECs2595	mediates taxis toward dipeptides	methyl-accepting protein IV
6, 10	2624194	C	G	C -> G			transversion
6, 10	2631354	T	C	T -> C	CTG -> CCG	L -> P	transition		ECs2668	similar to YEDE_ECOLI gi|1788238 (conserved in Escherichia coli K-12)	hypothetical protein
6, 10	2664191	C	T	C -> T	CCC -> CTC	P -> L	transition		ECs2709	in Escherichia coli this periplasmic enzyme was found to encode the periplasmic catalytic subunit of an oxidoreductase; sulfite oxidase activity not demonstrated; requires inner membrane anchor protein YedZ	sulfite oxidase subunit YedY
6, 10	2664659	A	T	A -> T	CAT -> CTT	H -> L	transversion		ECs2709	in Escherichia coli this periplasmic enzyme was found to encode the periplasmic catalytic subunit of an oxidoreductase; sulfite oxidase activity not demonstrated; requires inner membrane anchor protein YedZ	sulfite oxidase subunit YedY
6, 10	2715164	A	T	A -> T	ACA -> ACT		transversion		ECs2775	similar to B1978_ECOLI gi|1788288; may contain frameshift	hypothetical protein
6, 10	2715963	A	C	A -> C	ACC -> CCC	T -> P	transversion		ECs2775	similar to B1978_ECOLI gi|1788288; may contain frameshift	hypothetical protein
6, 10	2734267	C	A	C -> A	CTG -> CTT		transversion	cobS	ECs2787	catalyzes the formation of adenosylcobalamin from Ado-cobinamide-GDP and alpha-ribazole	cobalamin synthase
6, 10	2770151	C	T	C -> T	GGC -> AGC	G -> S	transition		ECs2828	similar to WZZB_ECOLI gi|1788339 (conserved in Escherichia coli K-12)	regulator of length of O-antigen component of lipopolysaccharide chains
6, 10	2809369	C	A	C -> A	CAG -> CAT	Q -> H	transversion		ECs2865	Wzc; catalyzes the autophosphorylation on tyrosine residues which downregulates the biosynthesis of colonic acid (an extracellular polysaccharide)	tyrosine kinase
6, 10	2831797	G	A	G -> A	GCG -> GCA		transition		ECs2883	Part of a tripartite efflux system composed of MdtA, MdtB and MdtC which confers resistance against novobiocin and deoxycholate	multidrug efflux system subunit MdtB
6, 10	2835232	T	A	T -> A	ATT -> ATA		transversion		ECs2884	Part of a tripartite efflux system composed of MdtA, MdtB and MdtC; confers resistance against novobiocin and deoxycholate	multidrug efflux system subunit MdtC
6, 10	2842603	C	A	C -> A			transversion
6, 10	2847890	C	T	C -> T	ATG -> ATA	M -> I	transition		ECs2896	phosphoenolpyruvate-dependent sugar phosphotransferase system; catalyzes the phosphorylation of incoming sugar substrates concomitant with their translocation across the cell membrane; IIB is phosphorylated by IIA and then transfers the phosphoryl group to the sugar; IIC forms the translocation channel	PTS system galactitol-specific transporter subunit IIB
6, 10	2858989	G	A	G -> A			transition
6, 10	2862069	T	C	T -> C	CAT -> CAC		transition		ECs2912	membrane protein conferring nickel and cobalt resistance	nickel/cobalt efflux protein RcnA
6, 10	2862072	A	C	A -> C	GAA -> GAC	E -> D	transversion		ECs2912	membrane protein conferring nickel and cobalt resistance	nickel/cobalt efflux protein RcnA
6, 10	2862082	A	C	A -> C	AAC -> CAC	N -> H	transversion		ECs2912	membrane protein conferring nickel and cobalt resistance	nickel/cobalt efflux protein RcnA
6, 10	2880215	A	G	A -> G	ACT -> GCT	T -> A	transition		ECs2925	similar to YEHI_ECOLI gi|1788436 (conserved in Escherichia coli K-12)	regulator
6, 10	2881473	C	T	C -> T	GCC -> GTC	A -> V	transition		ECs2925	similar to YEHI_ECOLI gi|1788436 (conserved in Escherichia coli K-12)	regulator
6, 10	2958996	C	A	C -> A	GGT -> TGT	G -> C	transversion		ECs3026	similar to YOHI_ECOLI gi|1788462 (conserved in Escherichia coli K-12)	tRNA-dihydrouridine synthase C
6, 10	2983760	G	A	G -> A	CGG -> TGG	R -> W	transition		ECs3049	similar to YEIE_ECOLI gi|1788481 (conserved in Escherichia coli K-12)	DNA-binding transcriptional regulator
6, 10	2992535	T	C	T -> C	CAG -> CGG	Q -> R	transition		ECs3057	similar to YEIN_ECOLI gi|1788490 (conserved in Escherichia coli K-12)	hypothetical protein
6, 10	2993113	T	G	T -> G	GTA -> GTC		transversion		ECs3057	similar to YEIN_ECOLI gi|1788490 (conserved in Escherichia coli K-12)	hypothetical protein
6, 10	2996864	C	A	C -> A	GGC -> GTC	G -> V	transversion	fruK	ECs3060	converts fructose-1-phosphate and ATP to fructose-1,6-bisphosphate and ADP; highly specific for fructose-1-phopshate; similar to PfkB; forms homodimers	1-phosphofructokinase
6, 10	3015152	C	T	C -> T	GAT -> AAT	D -> N	transition		ECs3075	catalyzes the synthesis pseudouridine from uracil-516 in 16S ribosomal RNA	16S rRNA pseudouridylate synthase A
6, 10	3031375	C	A	C -> A	GAG -> GAT	E -> D	transversion		ECs3091	with NapABDFGH functions as a nitrate reductase; NapC functions as an electron shuttle between NapAB and NapGH or quinone	cytochrome c-type protein NapC
6, 10	3042531	C	T	C -> T	GTC -> ATC	V -> I	transition		ECs3102	similar to ADA_ECOLI gi|1788542 (conserved in Escherichia coli K-12)	O6-methylguanine-DNA methyltransferase
6, 10	3056964	A	C	A -> C	GTG -> GGG	V -> G	transversion		ECs3111	similar to membrane protein B2228_ECOLI gi|1788559, B2227_ECOLI to gi|1788558	hypothetical protein
6, 10	3056975	A	C	A -> C	TGG -> GGG	W -> G	transversion		ECs3111	similar to membrane protein B2228_ECOLI gi|1788559, B2227_ECOLI to gi|1788558	hypothetical protein
6, 10	3082868	A	T	A -> T	ACG -> TCG	T -> S	transversion	glpA	ECs3126	anaerobic, catalyzes the conversion of glycerol 3-phosphate to dihydroxyacetone using fumarate or nitrate as electron acceptor	sn-glycerol-3-phosphate dehydrogenase subunit A
6, 10	3088825	G	A	G -> A			transition
6, 10	3088828	C	A	C -> A			transversion
6, 10	3090152	G	A	G -> A	CAT -> TAT	H -> Y	transition		ECs3134	similar to B2246_ECOLI gi|1788579	hypothetical protein
6, 10	3097966	G	A	G -> A	CGC -> CAC	R -> H	transition		ECs3142	catalyzes the transfer of 4-deoxy-4-formamido-L-arabinose from UDP to undecaprenyl phosphate	undecaprenyl phosphate 4-deoxy-4-formamido-L-arabinose transferase
6, 10	3105739	C	A	C -> A	CGC -> CTC	R -> L	transversion		ECs3149	catalyzes the dehydration of 2-succinyl-6-hydroxy-2,4-cyclohexadiene-1-carboxylic acid to form O-succinylbenzoate	O-succinylbenzoate synthase
6, 10	3106170	G	T	G -> T	GCC -> GCA		transversion		ECs3149	catalyzes the dehydration of 2-succinyl-6-hydroxy-2,4-cyclohexadiene-1-carboxylic acid to form O-succinylbenzoate	O-succinylbenzoate synthase
6, 10	3116651	C	A	C -> A			transversion		ECs3160	Catalyzes the transfer of electrons from NADH to quinone	NADH dehydrogenase subunit N
6, 10	3118541	C	A	C -> A	GTC -> TTC	V -> F	transversion		ECs3161	Catalyzes the transfer of electrons from NADH to quinone	NADH dehydrogenase subunit M
6, 10	3127049	G	T	G -> T	CCG -> CAG	P -> Q	transversion		ECs3168	shuttles electrons from NADH, via FMN and iron-sulfur (Fe-S) centers, to quinones in the respiratory chain; NuoF is part of the soluble NADH dehydrogenase fragment, which represents the electron input part of NADH dehydrogenase	NADH dehydrogenase I subunit F
6, 10	3157348	G	A	G -> A			transition
6, 10	3161214	G	T	G -> T	CCA -> CAA	P -> Q	transversion	truA	ECs3202	mediates pseudouridylation (positions 38, 39, 40) at the tRNA anticodon region which contributes to the structural stability	tRNA pseudouridine synthase A
6, 10	3233021	C	A	C -> A	GAT -> TAT	D -> Y	transversion		ECs3264	metalloprotein	exoaminopeptidase
6, 10	3257339	T	G	T -> G	GGT -> GGG		transversion		ECs3286	CysK; forms a complex with serine acetyltransferaseCysE; functions in cysteine biosynthesis	cysteine synthase A
6, 10	3263331	G	A	G -> A	TAC -> TAT		transition		ECs3293	similar to CYSA_ECOLI gi|1788761 (conserved in Escherichia coli K-12)	sulfate/thiosulfate transporter subunit
6, 10	3271316	G	A	G -> A	CTG -> CTA		transition	murP	ECs3300	belongs to PEP-dependent PTS system; contains the PTS EIIBC domains; involved in uptake of exogenous N-acetylmuramic acid (MurNAc); requires crr-encoded enzyme IIA-glucose component	PTS system N-acetylmuramic acid transporter subunit IIBC
6, 10	3293668	A	T	A -> T	GCT -> GCA		transversion		ECs3325	NADP-dependent; catalyzes the oxidative decarboxylation of malate to form pyruvate; decarboxylates oxaloacetate	malic enzyme
6, 10	3335125	C	G	C -> G	GCG -> GCC		transversion		ECs3359	similar to URAA_ECOLI gi|1788843 (conserved in Escherichia coli K-12)	uracil transporter
6, 10	3359640	C	A	C -> A	CGC -> CTC	R -> L	transversion		ECs3379	23S rRNA m2A2503 methyltransferase; methylates the C2 position of the A2530 nucleotide in 23S rRNA; may be involved in antibiotic resistance	ribosomal RNA large subunit methyltransferase N
6, 10	3398539	G	T	G -> T	AAC -> AAA	N -> K	transversion		ECs3413	similar to YPHE_ECOLI gi|1788897 (conserved in Escherichia coli K-12)	ABC transporter ATP-binding protein
6, 10	3464663	T	C	T -> C			transition
6, 10	3504693	A	C	A -> C	GTA -> GGA	V -> G	transversion		ECs3515	similar to YPJA_ECOLI gi|1789001 (conserved in Escherichia coli K-12)	ABC transporter ATP-binding protein
6, 10	3531215	T	C	T -> C	TTC -> CTC	F -> L	transition		ECs3541	with ProVX is involved in the high-affinity uptake of glycine betaine	glycine betaine transporter membrane protein
6, 10	3549715	G	A	G -> A			transition
6, 10	3550372	A	G	A -> G			transition
6, 10	3552428	T	G	T -> G	GTG -> GGG	V -> G	transversion		ECs3561	catalyzes the conversion of sorbitol 6-phosphate into fructose 6-phosphate	sorbitol-6-phosphate dehydrogenase
6, 10	3572378	A	T	A -> T	CTG -> CAG	L -> Q	transversion		ECs3579	catalyzes the oxidation of formate to carbon dioxide and molecular hydrogen; formate hydrogenlyase comprises of a formate dehydrogenase, unidentified electron carriers and a hydrogenase (subunit 3)	formate hydrogenlyase subunit 3
6, 10	3606520	T	C	T -> C	GAA -> GAG		transition		ECs3615	similar to hypothetical protein YgcB [Escherichia coli strain K-12] gi|2506493|sp|P38036|YGCB_ECOLI	hypothetical protein
6, 10	3638344	C	T	C -> T	CTG -> TTG		transition		ECs3646	part of the two-component regulatory system with UvrY; involved in the regulation of carbon metabolism via the csrA/csrB regulatory system	hybrid sensory histidine kinase BarA
6, 10	3739467	C	A	C -> A	TCC -> TCA		transversion		ECs3739	molybdenum cofactor-binding protein; participates in purine salvage	xanthine dehydrogenase subunit XdhA
6, 10	3767841	G	A	G -> A	CCG -> CTG	P -> L	transition		ECs3759	unknown function; in E. coli the aegA gene is regulated by Fnr, NarXL, and NarQ (but not ArcA), induced under anaerobic conditions and repressed in the presence of nitrate (anaerobic)	oxidoreductase Fe-S binding subunit
6, 10	3900713	G	A	G -> A	GCG -> GTG	A -> V	transition		ECs3900	similar to YGIR_ECOLI similar to gi|1789392, B3015_ECOLI gi|1789391	hypothetical protein
6, 10	3914944	G	C	G -> C	GCC -> GGC	A -> G	transversion		ECs3914	similar to ferrichrome ABC transporter (permease) e.g. [Bacillus subtilis] gi|1706797|sp|P49937|FHUG_BACSU	permease of ferrichrome ABC transporter
6, 10	3997201	C	T	C -> T	GTG -> ATG	V -> M	transition		ECs3991	similar to YHAO_ECOLI gi|1789497 (conserved in Escherichia coli K-12)	transport system permease
6, 10	4009396	A	G	A -> G			transition
6, 10	4105568	A	C	A -> C	GGT -> GGG		transversion		ECs4095	catalyzes the phosphorylation of the N-acetylmannosamine (ManNAc) liberated from N-acetyl-neuraminic acid by the nanA protein	N-acetylmannosamine kinase
6, 10	4110364	C	G	C -> G	GGC -> GGG		transversion		ECs4100	YhcL; uncharacterized member of the DcuC family of anaerobic dicarboxylate transporters; probable role in transport of carboxylates across the inner membrane from the periplasm; its encoding gene is not essential for growth and is probably cryptic	cryptic C4-dicarboxylate transporter DcuD
6, 10	4207271	A	C	A -> C	GAC -> GCC	D -> A	transversion		ECs4209	similar to YHFK_ECOLI gi|1789757 (conserved in Escherichia coli K-12)	hypothetical protein
6, 10	4221765	G	A	G -> A	GAA -> AAA	E -> K	transition	frlB	ECs4222	catalyzes the conversion of fructoselysine 6-phosphate to glucose 6-phosphate and lysine	fructoselysine-6-P-deglycase
6, 10	4269432	G	T	G -> T	GGC -> GGA		transversion		ECs4263	catalyzes the conversion of terminal3'-phosphate ofRNA to the 2',3'-cyclicphosphodiester	RNA 3'-terminal-phosphate cyclase
6, 10	4276058	G	A	G -> A	CTG -> CTA		transition	glpD	ECs4269	in Escherichia coli this homodimeric enzyme is expressed under aerobic conditions; anaerobic expression is repressed by the arcAB system; converts sn-glycerol-3-phosphate and ubiquinone-8 to dihydroxy acetone phosphate and ubiquinol-8; associates with the cytoplasmic membrane	glycerol-3-phosphate dehydrogenase
6, 10	4284574	C	A	C -> A	GAG -> GAT	E -> D	transversion	glgC	ECs4275	catalyzes the formation of ADP-glucose and diphosphate from ATP and alpha-D-glucose 1-phosphate	glucose-1-phosphate adenylyltransferase
6, 10	4295219	A	C	A -> C	GTG -> GGG	V -> G	transversion		ECs4285	similar to GNTU_1_ECOLI gi|1789844, GNTU_ECOLI SW: P46858	low affinity gluconate transporter
6, 10	4303775	G	A	G -> A	GCC -> GCT		transition	ggt	ECs4293	periplasmic enzyme; post-translationally processed into two subunits which are required for wild-type enzyme activity; cleaves the gammaglutamyl linkages of compounds such as glutathione and transfer the gammaglutamyl group to other amino acids and peptides	gamma-glutamyltranspeptidase
6, 10	4327120	C	A	C -> A	CAT -> AAT	H -> N	transversion	zntA	ECs4318	P-type ATPase involved in the export of lead, cadmium, zinc and mercury	zinc/cadmium/mercury/lead-transporting ATPase
6, 10	4327652	C	T	C -> T	GCG -> GTG	A -> V	transition	zntA	ECs4318	P-type ATPase involved in the export of lead, cadmium, zinc and mercury	zinc/cadmium/mercury/lead-transporting ATPase
6, 10	4327961	G	T	G -> T			transversion
6, 10	4372687	C	T	C -> T	CGC -> CGT		transition		ECs4365	similar to PITB_ECOLI gi|1789360 (conserved in Escherichia coli K-12)	low-affinity phosphate transport protein
6, 10	4411523	G	A	G -> A			transition
6, 10	4425666	C	T	C -> T			transition
6, 10	4432523	G	A	G -> A	CCG -> CTG	P -> L	transition		ECs4412	binds the cellulose synthase activator, bis-(3'-5')cyclic diguanylic acid (c-di-GMP)	cellulose synthase regulator protein
6, 10	4443619	T	C	T -> C	ATC -> ACC	I -> T	transition		ECs4419	similar to YHJV_ECOLI gi|1789961 (conserved in Escherichia coli K-12)	transporter protein
6, 10	4444084	G	A	G -> A	CCG -> TCG	P -> S	transition	dppF	ECs4420	Part of the ABC transporter complex DppABCDF involved in the transport of dipeptides	peptide ABC transporter ATP-binding protein
6, 10	4450876	G	A	G -> A	CTG -> TTG		transition		ECs4425	catalyzes the addition of a phosphoethanolamine group to the outer Kdo residue of lipopolysaccharide	phosphoethanolamine transferase
6, 10	4458325	G	A	G -> A			transition
6, 10	4529717	A	T	A -> T	CGT -> CGA		transversion	gpsA	ECs4486	catalyzes the NAD(P)H-dependent reduction of glycerol 3-phosphate to glycerone phosphate	NAD(P)H-dependent glycerol-3-phosphate dehydrogenase
6, 10	4530424	G	A	G -> A	CTG -> TTG		transition	gpsA	ECs4486	catalyzes the NAD(P)H-dependent reduction of glycerol 3-phosphate to glycerone phosphate	NAD(P)H-dependent glycerol-3-phosphate dehydrogenase
6, 10	4561396	A	G	A -> G	GAA -> GAG		transition		ECs4519	similar to YICC_ECOLI gi|1790075 (conserved in Escherichia coli K-12)	hypothetical protein
6, 10	4610208	A	T	A -> T	GCA -> GCT		transversion		ECs4572	similar to L0038 [Escherichia coli O157:H7 strain EDL933] gi|3414906|gb|AAC31517.1|, rOrf8 [Escherichia coli E2348/69] gi|2865287|gb|AAC38380.1|	hypothetical protein
6, 10	4679992	G	A	G -> A	GGC -> AGC	G -> S	transition		ECs4646	tryptophan transporter of low affinity	tryptophan permease TnaB
6, 10	4800817	A	C	A -> C	ATT -> AGT	I -> S	transversion		ECs4750	similar to YIGI_ECOLI gi|2367298 (conserved in Escherichia coli K-12)	hypothetical protein
6, 10	4804551	C	T	C -> T	GCG -> GTG	A -> V	transition		ECs4753	similar to RHTC_ECOLI gi|2851443|sp|P27846 (conserved in Escherichia coli K-12)	threonine efflux system
6, 10	4901519	A	G	A -> G			transition
6, 10	4915198	T	C	T -> C	AAC -> AGC	N -> S	transition	glpX	ECs4850	type II fructose 1,6-bisphosphatae; in Escherichia coli this protein forms a dimer and binds manganese	fructose 1,6-bisphosphatase II
6, 10	4933194	T	C	T -> C			transition
6, 10	5109107	C	A	C -> A	GGC -> GTC	G -> V	transversion		ECs5024	PlsB; catalyzes the formation of 1-acyl-sn-glycerol3-phosphate by transfering the acyl moiety from acyl-CoA	glycerol-3-phosphate acyltransferase
6, 10	5116894	C	T	C -> T	CTG -> CTA		transition		ECs5033	similar to QOR_ECOLI gi|1790485 (conserved in Escherichia coli K-12)	quinone oxidoreductase
6, 10	5165975	T	C	T -> C	CAG -> CGG	Q -> R	transition		ECs5073	similar to sugar ABC transporter, ATP-binding proteins e.g. ribose ABC transporter (ATP-binding protein) rbsA [Bacillus subtilis] gi|7404442|sp|P36947|RBSA_BACSU	sugar ABC transporter ATP-binding protein
6, 10	5166788	G	A	G -> A	GCG -> GCA		transition		ECs5074	similar to histidine protein kinases e.g. histidineprotein kinase-response regulator hybrid protein CvgSY[Pseudomonas syringae pv. syringae]gi|5019771|gb|AAD37857.1|AF133263_2	histidine protein kinase
6, 10	5250728	T	G	T -> G	GGT -> GGG		transversion		ECs5145	similar to AMIB_ECOLI gi|1790611 (conserved in Escherichia coli K-12)	N-acetylmuramoyl-l-alanine amidase II
6, 10	5323664	G	A	G -> A	GAA -> AAA	E -> K	transition		ECs5219	P-type ATPase involved in magnesium influx	magnesium-transporting ATPase MgtA
6, 10	5374445	G	C	G -> C	CGT -> CCT	R -> P	transversion		ECs5261	similar to ATP-dependent helicases e.g. [Halobacterium sp. (strain NRC-1) plasmid pNRC100] gi|7484100|pir||T08316	ATP-dependent helicase
6, 10	5432867	T	G	T -> G	TGC -> GGC	C -> G	transversion		ECs5301	similar to YJIP_ECOLI gi|1790795, YJIQ_ECOLI gi|1790796	hypothetical protein
6, 10	5497596	A	G	A -> G			transition
7, 8	1417125	A	G	A -> G	AAA -> AAG		transition		ECs1357		hypothetical protein
7, 8	2250139	G	A	G -> A	GCG -> GCA		transition		ECs5458		hypothetical protein
7, 8	2250177	A	G	A -> G	CAC -> CGC	H -> R	transition		ECs5458		hypothetical protein
7, 8	2250244	T	A	T -> A	AAT -> AAA	N -> K	transversion		ECs5458		hypothetical protein
7, 8	2250363	G	T	G -> T			transversion
7, 8	2250401	A	G	A -> G			transition
7, 8	2250746	C	T	C -> T			transition
7, 8	2252399	G	A	G -> A	GGA -> GAA	G -> E	transition		ECs2286	similar to YDFE_ECOLI gi|1787859	hypothetical protein
7, 8	5331682	T	C	T -> C	AAT -> AAC		transition		ECs5230	similar to YJGL_ECOLI gi|1790702	hypothetical protein
7, 8	5331691	G	C	G -> C	GAG -> GAC	E -> D	transversion		ECs5230	similar to YJGL_ECOLI gi|1790702	hypothetical protein
7, 9	2252334	C	T	C -> T	GAC -> GAT		transition		ECs2286	similar to YDFE_ECOLI gi|1787859	hypothetical protein
7, 9	5114932	C	T	C -> T	ACG -> ATG	T -> M	transition		ECs5031	similar to YJBN_ECOLI gi|1790483 (conserved in Escherichia coli K-12)	tRNA-dihydrouridine synthase A
7, 9	5114934	G	T	G -> T	GAC -> TAC	D -> Y	transversion		ECs5031	similar to YJBN_ECOLI gi|1790483 (conserved in Escherichia coli K-12)	tRNA-dihydrouridine synthase A
8, 9	249994	A	C	A -> C	GTA -> GGA	V -> G	transversion		ECs0221		hypothetical protein
8, 9	628494	T	G	T -> G	GGT -> GGG		transversion		ECs0569	similar to HYI_ECOLI gi|232160 (conserved in Escherichia coli K-12)	hydroxypyruvate isomerase
8, 9	2879750	C	A	C -> A	CTC -> ATC	L -> I	transversion		ECs2925	similar to YEHI_ECOLI gi|1788436 (conserved in Escherichia coli K-12)	regulator
