# Supplementary material for: Canonical Single Nucleotide Polymorphisms (SNPs) for High-Resolution Subtyping of Shiga-Toxin Producing Escherichia coli (STEC) O157:H7
Source: PLoS One. 2015 Jul 1;10(7):e0131967. doi: 10.1371/journal.pone.0131967 (PMC4488506; doi:10.1371/journal.pone.0131967)
Supplement: S9 Table — Each cluster was color coded to make it easier to identify similar SNPs. (XLSX) [file pone.0131967.s009.xlsx]

## Sheet: Sheet1
Summarized raw data for multi-cluster SNPs
Cluster	SNP Location	Reference Nucleotide(s)	Reference Frequency	Variant Nucleotide(s)	Variant Frequency	Change	Codon Change	Amino Acid Change	Polymorphism Type	gene	locus_tag	note	product
8	249994	A	0.917	C	0.083	A -> C	GTA -> GGA	V -> G	transversion		ECs0221		hypothetical protein
9	249994	A	0.947	C	0.053	A -> C	GTA -> GGA	V -> G	transversion		ECs0221		hypothetical protein
8	628494	T	0.95	G	0.05	T -> G	GGT -> GGG		transversion		ECs0569	similar to HYI_ECOLI gi|232160 (conserved in Escherichia coli K-12)	hydroxypyruvate isomerase
9	628494	T	0.919	G	0.081	T -> G	GGT -> GGG		transversion		ECs0569	similar to HYI_ECOLI gi|232160 (conserved in Escherichia coli K-12)	hydroxypyruvate isomerase
8	2879750	C	0.913	A	0.087	C -> A	CTC -> ATC	L -> I	transversion		ECs2925	similar to YEHI_ECOLI gi|1788436 (conserved in Escherichia coli K-12)	regulator
9	2879750	C	0.92	A	0.08	C -> A	CTC -> ATC	L -> I	transversion		ECs2925	similar to YEHI_ECOLI gi|1788436 (conserved in Escherichia coli K-12)	regulator
4	64052	C	0.944	G	0.056	C -> G	CTG -> GTG	L -> V	transversion		ECs0061	similar to YABP_ECOLI gi|1786242 (conserved in Escherichia coli K-12)	hypothetical protein
8	64052	C	0.586	G	0.414	C -> G	CTG -> GTG	L -> V	transversion		ECs0061	similar to YABP_ECOLI gi|1786242 (conserved in Escherichia coli K-12)	hypothetical protein
9	64052	C	0.757	G	0.243	C -> G	CTG -> GTG	L -> V	transversion		ECs0061	similar to YABP_ECOLI gi|1786242 (conserved in Escherichia coli K-12)	hypothetical protein
6	37149	A	0.944	G	0.056	A -> G	GCA -> GCG		transition	carB	ECs0036	four CarB-CarA dimers form the carbamoyl phosphate synthetase holoenzyme that catalyzes the production of carbamoyl phosphate; CarB is responsible for the amidotransferase activity	carbamoyl phosphate synthase large subunit
10	37149	A	0.944	G	0.056	A -> G	GCA -> GCG		transition	carB	ECs0036	four CarB-CarA dimers form the carbamoyl phosphate synthetase holoenzyme that catalyzes the production of carbamoyl phosphate; CarB is responsible for the amidotransferase activity	carbamoyl phosphate synthase large subunit
6	100367	C	0.95	A	0.05	C -> A			transversion	murF	ECs0090	similar to MURF_ECOLI gi|1786274 (conserved in Escherichia coli K-12)	UDP-N-acetylmuramoyl-tripeptide--D-alanyl-D- alanine ligase
10	100367	C	0.95	A	0.05	C -> A			transversion	murF	ECs0090	similar to MURF_ECOLI gi|1786274 (conserved in Escherichia coli K-12)	UDP-N-acetylmuramoyl-tripeptide--D-alanyl-D- alanine ligase
6	100380	G	0.933	A	0.067	G -> A	GGC -> AGC	G -> S	transition	murF	ECs0090	similar to MURF_ECOLI gi|1786274 (conserved in Escherichia coli K-12)	UDP-N-acetylmuramoyl-tripeptide--D-alanyl-D- alanine ligase
10	100380	G	0.933	A	0.067	G -> A	GGC -> AGC	G -> S	transition	murF	ECs0090	similar to MURF_ECOLI gi|1786274 (conserved in Escherichia coli K-12)	UDP-N-acetylmuramoyl-tripeptide--D-alanyl-D- alanine ligase
6	100399	C	0.941	A	0.059	C -> A	GCT -> GAT	A -> D	transversion	murF	ECs0090	similar to MURF_ECOLI gi|1786274 (conserved in Escherichia coli K-12)	UDP-N-acetylmuramoyl-tripeptide--D-alanyl-D- alanine ligase
10	100399	C	0.941	A	0.059	C -> A	GCT -> GAT	A -> D	transversion	murF	ECs0090	similar to MURF_ECOLI gi|1786274 (conserved in Escherichia coli K-12)	UDP-N-acetylmuramoyl-tripeptide--D-alanyl-D- alanine ligase
6	107172	C	0.941	T	0.059	C -> T	GCG -> GTG	A -> V	transition	ddl	ECs0096	D-alanine--D-alanine ligase; DdlA; DdlB; cytoplasmic; catalyzes the formation of D-alanyl-D-alanine from two D-alanines in peptidoglycan synthesis; there are two forms of this enzyme in Escherichia coli	D-alanine--D-alanine ligase
10	107172	C	0.941	T	0.059	C -> T	GCG -> GTG	A -> V	transition	ddl	ECs0096	D-alanine--D-alanine ligase; DdlA; DdlB; cytoplasmic; catalyzes the formation of D-alanyl-D-alanine from two D-alanines in peptidoglycan synthesis; there are two forms of this enzyme in Escherichia coli	D-alanine--D-alanine ligase
6	115993	T	0.946	C	0.054	T -> C	TTT -> TTC		transition		ECs0103	similar to MUTT_ECOLI gi|1786288 (conserved in Escherichia coli K-12)	nucleoside triphosphate pyrophosphohydrolase
10	115993	T	0.946	C	0.054	T -> C	TTT -> TTC		transition		ECs0103	similar to MUTT_ECOLI gi|1786288 (conserved in Escherichia coli K-12)	nucleoside triphosphate pyrophosphohydrolase
6	166691	T	0.95	A	0.05	T -> A	TGC -> AGC	C -> S	transversion		ECs0152	similar in sequence to the ATP-dependent RNA helicase HrpA	ATP-dependent RNA helicase HrpB
10	166691	T	0.95	A	0.05	T -> A	TGC -> AGC	C -> S	transversion		ECs0152	similar in sequence to the ATP-dependent RNA helicase HrpA	ATP-dependent RNA helicase HrpB
6	168327	G	0.911	T	0.089	G -> T	CGC -> CTC	R -> L	transversion		ECs0152	similar in sequence to the ATP-dependent RNA helicase HrpA	ATP-dependent RNA helicase HrpB
10	168327	G	0.911	T	0.089	G -> T	CGC -> CTC	R -> L	transversion		ECs0152	similar in sequence to the ATP-dependent RNA helicase HrpA	ATP-dependent RNA helicase HrpB
6	180474	C	0.95	G	0.05	C -> G	GCT -> GGT	A -> G	transversion		ECs0159	Acts as an electrical shunt for an outwardly-directed proton pump that is linked to amino acid decarboxylation	chloride channel protein
10	180474	C	0.95	G	0.05	C -> G	GCT -> GGT	A -> G	transversion		ECs0159	Acts as an electrical shunt for an outwardly-directed proton pump that is linked to amino acid decarboxylation	chloride channel protein
6	185093	C	0.434	A	0.566	C -> A	ACC -> AAC	T -> N	transversion		ECs0165	protease Do; required at high temperature; degradesdamaged proteins	serine endoprotease
10	185093	C	0.434	A	0.566	C -> A	ACC -> AAC	T -> N	transversion		ECs0165	protease Do; required at high temperature; degradesdamaged proteins	serine endoprotease
6	190193	T	0.551	C	0.449	T -> C	GCA -> GCG		transition		ECs0169	catalyzes the uridylylation or deuridylylation of the PII nitrogen regulatory protein	PII uridylyl-transferase
10	190193	T	0.551	C	0.449	T -> C	GCA -> GCG		transition		ECs0169	catalyzes the uridylylation or deuridylylation of the PII nitrogen regulatory protein	PII uridylyl-transferase
6	344206	C	0.938	T	0.062	C -> T			transition
10	344206	C	0.938	T	0.062	C -> T			transition
6	372778	C	0.495	T	0.505	C -> T			transition
10	372778	C	0.495	T	0.505	C -> T			transition
6	386428	C	0.944	T	0.056	C -> T			transition
10	386428	C	0.944	T	0.056	C -> T			transition
6	414697	C	0.933	G	0.067	C -> G	GCC -> CCC	A -> P	transversion		ECs0391	controls the expression of the cynTSX operon involved in degrading and using cyanate as a sole nitrogen source	DNA-binding transcriptional regulator CynR
10	414697	C	0.933	G	0.067	C -> G	GCC -> CCC	A -> P	transversion		ECs0391	controls the expression of the cynTSX operon involved in degrading and using cyanate as a sole nitrogen source	DNA-binding transcriptional regulator CynR
6	440339	T	0.949	C	0.051	T -> C	ACC -> GCC	T -> A	transition		ECs0414	similar to ferric transport system permeases e.g. AfuB [Actinobacillus pleuropneumoniae] gi|7387527|sp|Q44123|AFUB_ACTPL	ferric transport system permease
10	440339	T	0.949	C	0.051	T -> C	ACC -> GCC	T -> A	transition		ECs0414	similar to ferric transport system permeases e.g. AfuB [Actinobacillus pleuropneumoniae] gi|7387527|sp|Q44123|AFUB_ACTPL	ferric transport system permease
6	456188	T	0.938	G	0.062	T -> G			transversion
10	456188	T	0.938	G	0.062	T -> G			transversion
6	473519	T	0.582	G	0.418	T -> G	CAA -> CCA	Q -> P	transversion	araJ	ECs0446	member of the major facilitator superfamily (MFS) of transporters; unknown function; may be associated with transport or processing of arabinose polymers	MFS transport protein AraJ
10	473519	T	0.582	G	0.418	T -> G	CAA -> CCA	Q -> P	transversion	araJ	ECs0446	member of the major facilitator superfamily (MFS) of transporters; unknown function; may be associated with transport or processing of arabinose polymers	MFS transport protein AraJ
6	489203	C	0.596	T	0.404	C -> T	CCT -> CTT	P -> L	transition	queA	ECs0456	Synthesizes oQ from preQ1 in a single S-adenosylmethionine-requiring step	S-adenosylmethionine--tRNA ribosyltransferase-isomerase
10	489203	C	0.596	T	0.404	C -> T	CCT -> CTT	P -> L	transition	queA	ECs0456	Synthesizes oQ from preQ1 in a single S-adenosylmethionine-requiring step	S-adenosylmethionine--tRNA ribosyltransferase-isomerase
6	542853	C	0.625	T	0.375	C -> T	GTC -> GTT		transition		ECs0509	similar to YBAA_ECOLI gi|1786661 (conserved in Escherichia coli K-12)	hypothetical protein
10	542853	C	0.625	T	0.375	C -> T	GTC -> GTT		transition		ECs0509	similar to YBAA_ECOLI gi|1786661 (conserved in Escherichia coli K-12)	hypothetical protein
6	571702	G	0.95	A	0.05	G -> A	GTG -> GTA		transition	ushA	ECs0533	catalyzes the degradation of periplasmic UDP-glucose to uridine, glucose-1-phosphate and inorganic phosphate; specific for uridine nucleotides	bifunctional UDP-sugar hydrolase/5'-nucleotidaseperiplasmic
10	571702	G	0.95	A	0.05	G -> A	GTG -> GTA		transition	ushA	ECs0533	catalyzes the degradation of periplasmic UDP-glucose to uridine, glucose-1-phosphate and inorganic phosphate; specific for uridine nucleotides	bifunctional UDP-sugar hydrolase/5'-nucleotidaseperiplasmic
6	573321	T	0.49	G	0.51	T -> G	ACC -> CCC	T -> P	transversion		ECs0535	similar to YBAP_ECOLI gi|1786689 (conserved in Escherichia coli K-12)	ligase
10	573321	T	0.49	G	0.51	T -> G	ACC -> CCC	T -> P	transversion		ECs0535	similar to YBAP_ECOLI gi|1786689 (conserved in Escherichia coli K-12)	ligase
6	584829	C	0.935	A	0.065	C -> A	AGC -> AGA	S -> R	transversion		ECs0541	similar to hypothetical protein [Synechocystis sp. strain PCC 6803] gi|7469433|pir||S76109; similar toRTX protein [Aeromonas salmonicida] gi|6752871|gb|AAF27914.1|AF218037_1	hypothetical protein
10	584829	C	0.935	A	0.065	C -> A	AGC -> AGA	S -> R	transversion		ECs0541	similar to hypothetical protein [Synechocystis sp. strain PCC 6803] gi|7469433|pir||S76109; similar toRTX protein [Aeromonas salmonicida] gi|6752871|gb|AAF27914.1|AF218037_1	hypothetical protein
6	591924	G	0.938	C	0.063	G -> C	TGG -> TGC	W -> C	transversion		ECs0542	similar to hypothetical protein [Synechocystis sp. strain PCC 6803] gi|7469433|pir||S76109; , similar to RTX protein [Aeromonas salmonicida] gi|6752871|gb|AAF27914.1|AF218037_1	hypothetical protein
10	591924	G	0.938	C	0.063	G -> C	TGG -> TGC	W -> C	transversion		ECs0542	similar to hypothetical protein [Synechocystis sp. strain PCC 6803] gi|7469433|pir||S76109; , similar to RTX protein [Aeromonas salmonicida] gi|6752871|gb|AAF27914.1|AF218037_1	hypothetical protein
6	591987	C	0.938	A	0.063	C -> A	GCC -> GCA		transversion		ECs0542	similar to hypothetical protein [Synechocystis sp. strain PCC 6803] gi|7469433|pir||S76109; , similar to RTX protein [Aeromonas salmonicida] gi|6752871|gb|AAF27914.1|AF218037_1	hypothetical protein
10	591987	C	0.938	A	0.063	C -> A	GCC -> GCA		transversion		ECs0542	similar to hypothetical protein [Synechocystis sp. strain PCC 6803] gi|7469433|pir||S76109; , similar to RTX protein [Aeromonas salmonicida] gi|6752871|gb|AAF27914.1|AF218037_1	hypothetical protein
6	596007	G	0.944	A	0.056	G -> A	GCG -> GCA		transition		ECs0542	similar to hypothetical protein [Synechocystis sp. strain PCC 6803] gi|7469433|pir||S76109; , similar to RTX protein [Aeromonas salmonicida] gi|6752871|gb|AAF27914.1|AF218037_1	hypothetical protein
10	596007	G	0.944	A	0.056	G -> A	GCG -> GCA		transition		ECs0542	similar to hypothetical protein [Synechocystis sp. strain PCC 6803] gi|7469433|pir||S76109; , similar to RTX protein [Aeromonas salmonicida] gi|6752871|gb|AAF27914.1|AF218037_1	hypothetical protein
6	597214	G	0.947	T	0.053	G -> T	GGG -> TGG	G -> W	transversion		ECs0542	similar to hypothetical protein [Synechocystis sp. strain PCC 6803] gi|7469433|pir||S76109; , similar to RTX protein [Aeromonas salmonicida] gi|6752871|gb|AAF27914.1|AF218037_1	hypothetical protein
10	597214	G	0.947	T	0.053	G -> T	GGG -> TGG	G -> W	transversion		ECs0542	similar to hypothetical protein [Synechocystis sp. strain PCC 6803] gi|7469433|pir||S76109; , similar to RTX protein [Aeromonas salmonicida] gi|6752871|gb|AAF27914.1|AF218037_1	hypothetical protein
6	597215	G	0.947	T	0.053	G -> T	GGG -> GTG	G -> V	transversion		ECs0542	similar to hypothetical protein [Synechocystis sp. strain PCC 6803] gi|7469433|pir||S76109; , similar to RTX protein [Aeromonas salmonicida] gi|6752871|gb|AAF27914.1|AF218037_1	hypothetical protein
10	597215	G	0.947	T	0.053	G -> T	GGG -> GTG	G -> V	transversion		ECs0542	similar to hypothetical protein [Synechocystis sp. strain PCC 6803] gi|7469433|pir||S76109; , similar to RTX protein [Aeromonas salmonicida] gi|6752871|gb|AAF27914.1|AF218037_1	hypothetical protein
6	606790	C	0.938	T	0.063	C -> T	GAG -> GAA		transition		ECs0548	similar to adhesin/invasin [Neisseria meningitidisMC58] gi|7227256|gb|AAF42321.1|, surface protein [Xylellafastidiosa] gi|9106565|gb|AAF84338.1|AE003982_11	adhesin
10	606790	C	0.938	T	0.063	C -> T	GAG -> GAA		transition		ECs0548	similar to adhesin/invasin [Neisseria meningitidisMC58] gi|7227256|gb|AAF42321.1|, surface protein [Xylellafastidiosa] gi|9106565|gb|AAF84338.1|AE003982_11	adhesin
6	634945	G	0.944	A	0.056	G -> A	GCG -> ACG	A -> T	transition		ECs0576	similar to GLXK_ECOLI gi|2495546 (conserved in Escherichia coli K-12)	glycerate kinase
10	634945	G	0.944	A	0.056	G -> A	GCG -> ACG	A -> T	transition		ECs0576	similar to GLXK_ECOLI gi|2495546 (conserved in Escherichia coli K-12)	glycerate kinase
6	673937	A	0.946	G	0.054	A -> G	TTT -> TTC		transition		ECs0607	similar to Vgr proteins e.g. [Escherichia coli strain ec11] gi|2920640|gb|AAC32475.1	hypothetical protein
10	673937	A	0.946	G	0.054	A -> G	TTT -> TTC		transition		ECs0607	similar to Vgr proteins e.g. [Escherichia coli strain ec11] gi|2920640|gb|AAC32475.1	hypothetical protein
6	676653	T	0.895	G	0.105	T -> G	ACC -> CCC	T -> P	transversion		ECs0608	similar to YBCZ_ECOLI gi|1786783 (conserved in Escherichia coli K-12)	sensor kinase CusS
10	676653	T	0.895	G	0.105	T -> G	ACC -> CCC	T -> P	transversion		ECs0608	similar to YBCZ_ECOLI gi|1786783 (conserved in Escherichia coli K-12)	sensor kinase CusS
6	705756	G	0.95	A	0.05	G -> A	TCC -> TCT		transition		ECs0631	with FepCDG is involved in the transport of ferric enterobactin	iron-enterobactin transporter periplasmic binding protein
10	705756	G	0.95	A	0.05	G -> A	TCC -> TCT		transition		ECs0631	with FepCDG is involved in the transport of ferric enterobactin	iron-enterobactin transporter periplasmic binding protein
6	710942	C	0.589	T	0.411	C -> T	TCG -> TTG	S -> L	transition		ECs0636	similar to YBDB_ECOLI gi|1786813 (conserved in Escherichia coli K-12)	hypothetical protein
10	710942	C	0.589	T	0.411	C -> T	TCG -> TTG	S -> L	transition		ECs0636	similar to YBDB_ECOLI gi|1786813 (conserved in Escherichia coli K-12)	hypothetical protein
6	725370	A	0.538	C	0.462	A -> C			transversion
10	725370	A	0.538	C	0.462	A -> C			transversion
6	769624	G	0.933	T	0.067	G -> T	AAC -> AAA	N -> K	transversion	lnt	ECs0695	Transfers the fatty acyl group on membrane lipoproteins	apolipoprotein N-acyltransferase
10	769624	G	0.933	T	0.067	G -> T	AAC -> AAA	N -> K	transversion	lnt	ECs0695	Transfers the fatty acyl group on membrane lipoproteins	apolipoprotein N-acyltransferase
6	769691	A	0.941	G	0.059	A -> G	GTG -> GCG	V -> A	transition	lnt	ECs0695	Transfers the fatty acyl group on membrane lipoproteins	apolipoprotein N-acyltransferase
10	769691	A	0.941	G	0.059	A -> G	GTG -> GCG	V -> A	transition	lnt	ECs0695	Transfers the fatty acyl group on membrane lipoproteins	apolipoprotein N-acyltransferase
6	807924	C	0.948	T	0.052	C -> T			transition
10	807924	C	0.948	T	0.052	C -> T			transition
6	854796	A	0.524	T	0.476	A -> T	CCT -> CCA		transversion		ECs0767		hypothetical protein
10	854796	A	0.524	T	0.476	A -> T	CCT -> CCA		transversion		ECs0767		hypothetical protein
6	639098	C	0.95	A	0.05	C -> A			transversion
10	639098	C	0.95	A	0.05	C -> A			transversion
6	869922	T	0.938	G	0.063	T -> G	GGT -> GGG		transversion		ECs0782	catalyzes the formation of 3-deoxy-D-arabino-hept-2-ulosonate 7 phosphate from phosphoenolpyruvate and D-erythrose 4-phosphate, phenylalanine sensitive	phospho-2-dehydro-3-deoxyheptonate aldolase
10	869922	T	0.938	G	0.063	T -> G	GGT -> GGG		transversion		ECs0782	catalyzes the formation of 3-deoxy-D-arabino-hept-2-ulosonate 7 phosphate from phosphoenolpyruvate and D-erythrose 4-phosphate, phenylalanine sensitive	phospho-2-dehydro-3-deoxyheptonate aldolase
6	881279	C	0.939	A	0.061	C -> A	CAA -> AAA	Q -> K	transversion	modC	ECs0793	Part of the ABC transporter complex modABC involvedin molybdenum import	molybdate transporter ATP-binding protein
10	881279	C	0.939	A	0.061	C -> A	CAA -> AAA	Q -> K	transversion	modC	ECs0793	Part of the ABC transporter complex modABC involvedin molybdenum import	molybdate transporter ATP-binding protein
6	947590	T	0.95	C	0.05	T -> C	ATT -> GTT	I -> V	transition		ECs0870	similar to YBHR_ECOLI gi|1787010 (conserved in Escherichia coli K-12)	hypothetical protein
10	947590	T	0.95	C	0.05	T -> C	ATT -> GTT	I -> V	transition		ECs0870	similar to YBHR_ECOLI gi|1787010 (conserved in Escherichia coli K-12)	hypothetical protein
6	968289	C	0.95	A	0.05	C -> A	GGT -> GTT	G -> V	transversion		ECs0886	similar to YBIO_ECOLI gi|1787028 (conserved in Escherichia coli K-12)	hypothetical protein
10	968289	C	0.95	A	0.05	C -> A	GGT -> GTT	G -> V	transversion		ECs0886	similar to YBIO_ECOLI gi|1787028 (conserved in Escherichia coli K-12)	hypothetical protein
6	985943	C	0.534	T	0.466	C -> T			transition
10	985943	C	0.534	T	0.466	C -> T			transition
6	992752	C	0.943	A	0.057	C -> A	CCC -> CAC	P -> H	transversion		ECs0908	with GsiBCD is involved in glutathione import; GsiAcontains 2 ATP-binding domains	glutathione transporter ATP-binding protein
10	992752	C	0.943	A	0.057	C -> A	CCC -> CAC	P -> H	transversion		ECs0908	with GsiBCD is involved in glutathione import; GsiAcontains 2 ATP-binding domains	glutathione transporter ATP-binding protein
6	1032579	A	0.926	C	0.074	A -> C	GGT -> GGG		transversion		ECs0948	induced during stationary phase and by acivicin (a glutamine analog); regulated by Lrp and RpoS	lipoprotein
10	1032579	A	0.926	C	0.074	A -> C	GGT -> GGG		transversion		ECs0948	induced during stationary phase and by acivicin (a glutamine analog); regulated by Lrp and RpoS	lipoprotein
6	1038770	C	0.947	T	0.053	C -> T	GGA -> AGA	G -> R	transition		ECs0955	similar to YBJT_ECOLI gi|1787094 (conserved in Escherichia coli K-12)	dTDP-glucose enzyme
10	1038770	C	0.947	T	0.053	C -> T	GGA -> AGA	G -> R	transition		ECs0955	similar to YBJT_ECOLI gi|1787094 (conserved in Escherichia coli K-12)	dTDP-glucose enzyme
6	1039061	A	0.95	G	0.05	A -> G	TTG -> CTG		transition		ECs0955	similar to YBJT_ECOLI gi|1787094 (conserved in Escherichia coli K-12)	dTDP-glucose enzyme
10	1039061	A	0.95	G	0.05	A -> G	TTG -> CTG		transition		ECs0955	similar to YBJT_ECOLI gi|1787094 (conserved in Escherichia coli K-12)	dTDP-glucose enzyme
6	1048046	C	0.947	T	0.053	C -> T	CGT -> TGT	R -> C	transition		ECs0962	similar to YBJD_ECOLI gi|1787102 (conserved in Escherichia coli K-12)	hypothetical protein
10	1048046	C	0.947	T	0.053	C -> T	CGT -> TGT	R -> C	transition		ECs0962	similar to YBJD_ECOLI gi|1787102 (conserved in Escherichia coli K-12)	hypothetical protein
6	1096617	C	0.95	A	0.05	C -> A	CAG -> AAG	Q -> K	transversion		ECs0997	involved in the transport of lipid A across the inner membrane	lipid transporter ATP-binding protein/permease
10	1096617	C	0.95	A	0.05	C -> A	CAG -> AAG	Q -> K	transversion		ECs0997	involved in the transport of lipid A across the inner membrane	lipid transporter ATP-binding protein/permease
6	1104362	T	0.949	G	0.051	T -> G	GGT -> GGG		transversion		ECs1005	acts with MukB and MukE to condense the chromosome and allow for segregation during cell division	condesin subunit F
10	1104362	T	0.949	G	0.051	T -> G	GGT -> GGG		transversion		ECs1005	acts with MukB and MukE to condense the chromosome and allow for segregation during cell division	condesin subunit F
6	1108400	C	0.949	A	0.051	C -> A	ACC -> ACA		transversion	mukB	ECs1007	SMC (structural maintenance of chromosomes) family of proteins; involved in chromosome condensatin and partitioning; forms a homodimer and the C-terminal is essential for DNA-binding activity while the purified N-terminal domain binds FtsZ; mutations result in cell division defects	cell division protein MukB
10	1108400	C	0.949	A	0.051	C -> A	ACC -> ACA		transversion	mukB	ECs1007	SMC (structural maintenance of chromosomes) family of proteins; involved in chromosome condensatin and partitioning; forms a homodimer and the C-terminal is essential for DNA-binding activity while the purified N-terminal domain binds FtsZ; mutations result in cell division defects	cell division protein MukB
6	1125182	G	0.939	T	0.061	G -> T	GCC -> GCA		transversion		ECs1018	catalyzes the release of sulfite from alkanesulfonates	alkanesulfonate monooxygenase
10	1125182	G	0.939	T	0.061	G -> T	GCC -> GCA		transversion		ECs1018	catalyzes the release of sulfite from alkanesulfonates	alkanesulfonate monooxygenase
6	1211867	C	0.944	A	0.056	C -> A	GCC -> GCA		transversion		ECs1128	similar to HYAA_ECOLI gi|1787206 (conserved in Escherichia coli K-12)	hydrogenase-1 small subunit
10	1211867	C	0.944	A	0.056	C -> A	GCC -> GCA		transversion		ECs1128	similar to HYAA_ECOLI gi|1787206 (conserved in Escherichia coli K-12)	hydrogenase-1 small subunit
6	1245407	T	0.941	C	0.059	T -> C	GAA -> GGA	E -> G	transition		ECs1159	similar to YCCJ_ECOLI gi|1787238 (conserved in Escherichia coli K-12)	hypothetical protein
10	1245407	T	0.941	C	0.059	T -> C	GAA -> GGA	E -> G	transition		ECs1159	similar to YCCJ_ECOLI gi|1787238 (conserved in Escherichia coli K-12)	hypothetical protein
6	1245608	A	0.946	G	0.054	A -> G	TCA -> CCA	S -> P	transition	wrbA	ECs5596		TrpR binding protein WrbA
10	1245608	A	0.946	G	0.054	A -> G	TCA -> CCA	S -> P	transition	wrbA	ECs5596		TrpR binding protein WrbA
6	1313089	C	0.95	T	0.05	C -> T	GCC -> ACC	A -> T	transition		ECs1257	similar to B1011_ECOLI gi|1787246 (conserved in Escherichia coli K-12)	synthetase
10	1313089	C	0.95	T	0.05	C -> T	GCC -> ACC	A -> T	transition		ECs1257	similar to B1011_ECOLI gi|1787246 (conserved in Escherichia coli K-12)	synthetase
6	1313822	A	0.95	G	0.05	A -> G	GTC -> GCC	V -> A	transition		ECs1258	similar to B1012_ECOLI gi|1787247 (conserved in Escherichia coli K-12)	hypothetical protein
10	1313822	A	0.95	G	0.05	A -> G	GTC -> GCC	V -> A	transition		ECs1258	similar to B1012_ECOLI gi|1787247 (conserved in Escherichia coli K-12)	hypothetical protein
6	1348936	A	0.95	G	0.05	A -> G			transition
10	1348936	A	0.95	G	0.05	A -> G			transition
6	1367486	A	0.943	G	0.057	A -> G	ACA -> GCA	T -> A	transition		ECs1296		hypothetical protein
10	1367486	A	0.943	G	0.057	A -> G	ACA -> GCA	T -> A	transition		ECs1296		hypothetical protein
6	1385577	G	0.838	A	0.162	G -> A			transition		ECs1312	similar to lipoprotein traT precursors e.g. gi|418135|sp|P32885|TRT1_ECOLI	complement resistance protein
10	1385577	G	0.838	A	0.162	G -> A			transition		ECs1312	similar to lipoprotein traT precursors e.g. gi|418135|sp|P32885|TRT1_ECOLI	complement resistance protein
6	1398320	C	0.943	T	0.057	C -> T	GCC -> ACC	A -> T	transition		ECs1333	similar to hypothetical protein MAL4P2.26 [Plasmodium falciparum] gi|6562728|emb|CAB62867.1	hypothetical protein
10	1398320	C	0.943	T	0.057	C -> T	GCC -> ACC	A -> T	transition		ECs1333	similar to hypothetical protein MAL4P2.26 [Plasmodium falciparum] gi|6562728|emb|CAB62867.1	hypothetical protein
6	1408891	C	0.944	T	0.056	C -> T	GTT -> ATT	V -> I	transition		ECs1347	similar to hypothetical protein [Streptomyces coelicolor A3(2)] gi|8246803|emb|CAB92838.1	hypothetical protein
10	1408891	C	0.944	T	0.056	C -> T	GTT -> ATT	V -> I	transition		ECs1347	similar to hypothetical protein [Streptomyces coelicolor A3(2)] gi|8246803|emb|CAB92838.1	hypothetical protein
6	1409498	T	0.938	G	0.063	T -> G	ACC -> CCC	T -> P	transversion		ECs1348	similar to hypothetical protein [Serratia marcescens] gi|1695868|gb|AAB37122.1	hypothetical protein
10	1409498	T	0.938	G	0.063	T -> G	ACC -> CCC	T -> P	transversion		ECs1348	similar to hypothetical protein [Serratia marcescens] gi|1695868|gb|AAB37122.1	hypothetical protein
6	1430675	A	0.5	T	0.5	A -> T	AGG -> TGG	R -> W	transversion		ECs1377	similar to sensor-regulator protein HutT [Rhodobacter capsulatus] gi|1075537|pir||A49938	hypothetical protein
10	1430675	A	0.5	T	0.5	A -> T	AGG -> TGG	R -> W	transversion		ECs1377	similar to sensor-regulator protein HutT [Rhodobacter capsulatus] gi|1075537|pir||A49938	hypothetical protein
6	1444700	C	0.941	T	0.059	C -> T	GCA -> GTA	A -> V	transition		ECs1396	similar to adhesin AIDA-I precursor [Escherichia coli plasmid pIB6] gi|543788|sp|Q03155|AIDA_ECOLI, glycoprotein [Escherichia coli strain H10407] gi|5305639|gb|AAD41751.1, outer membrane fluffing protein [Escherichia coli] gi|7466262|pir||G64964; adhesin-like protein	AidA-I
10	1444700	C	0.941	T	0.059	C -> T	GCA -> GTA	A -> V	transition		ECs1396	similar to adhesin AIDA-I precursor [Escherichia coli plasmid pIB6] gi|543788|sp|Q03155|AIDA_ECOLI, glycoprotein [Escherichia coli strain H10407] gi|5305639|gb|AAD41751.1, outer membrane fluffing protein [Escherichia coli] gi|7466262|pir||G64964; adhesin-like protein	AidA-I
6	1478089	C	0.923	A	0.077	C -> A	CTG -> CTT		transversion		ECs1435	similar to B1057_ECOLI gi|1787296 (conserved in Escherichia coli K-12)	cytochrome
10	1478089	C	0.923	A	0.077	C -> A	CTG -> CTT		transversion		ECs1435	similar to B1057_ECOLI gi|1787296 (conserved in Escherichia coli K-12)	cytochrome
6	1485214	A	0.949	G	0.051	A -> G	TAT -> TGT	Y -> C	transition		ECs1444	similar to RIMJ_ECOLI gi|1787305 (conserved in Escherichia coli K-12)	ribosomal-protein-S5-alanine N-acetyltransferase
10	1485214	A	0.949	G	0.051	A -> G	TAT -> TGT	Y -> C	transition		ECs1444	similar to RIMJ_ECOLI gi|1787305 (conserved in Escherichia coli K-12)	ribosomal-protein-S5-alanine N-acetyltransferase
6	1473996	C	0.081	T	0.919	C -> T	GTG -> GTA		transition		ECs1431	similar to YCEE_ECOLI gi|1787291 (conserved in Escherichia coli K-12)	hypothetical protein
10	1473996	C	0.081	T	0.919	C -> T	GTG -> GTA		transition		ECs1431	similar to YCEE_ECOLI gi|1787291 (conserved in Escherichia coli K-12)	hypothetical protein
6	1504682	G	0.938	T	0.063	G -> T	GGC -> TGC	G -> C	transversion		ECs1464	catalyzes the transformation of uracil to pseudouracil at nucleotides U955, U2504, and U2580 in 23S rRNA	23S rRNA pseudouridylate synthase C
10	1504682	G	0.938	T	0.063	G -> T	GGC -> TGC	G -> C	transversion		ECs1464	catalyzes the transformation of uracil to pseudouracil at nucleotides U955, U2504, and U2580 in 23S rRNA	23S rRNA pseudouridylate synthase C
6	1593230	T	0.95	G	0.05	T -> G	GGT -> GGG		transversion		ECs1572	catalyzes the release of the N-terminal amino acid from a tripeptide	peptidase T
10	1593230	T	0.95	G	0.05	T -> G	GGT -> GGG		transversion		ECs1572	catalyzes the release of the N-terminal amino acid from a tripeptide	peptidase T
6	1610412	G	0.944	T	0.056	G -> T	CTC -> ATC	L -> I	transversion		ECs1601	sensor protein; similar to PHOQ_ECOLI gi|1787374 (conserved in Escherichia coli K-12)	sensor protein PhoQ
10	1610412	G	0.944	T	0.056	G -> T	CTC -> ATC	L -> I	transversion		ECs1601	sensor protein; similar to PHOQ_ECOLI gi|1787374 (conserved in Escherichia coli K-12)	sensor protein PhoQ
6	1617615	A	0.938	G	0.063	A -> G	GAA -> GAG		transition		ECs1608	Converts isocitrate to alpha ketoglutarate	isocitrate dehydrogenase
10	1617615	A	0.938	G	0.063	A -> G	GAA -> GAG		transition		ECs1608	Converts isocitrate to alpha ketoglutarate	isocitrate dehydrogenase
6	1679382	A	0.944	C	0.056	A -> C	ACC -> CCC	T -> P	transversion		ECs1684	catalyzes the oxidative deamination of D-amino acids	D-amino acid dehydrogenase small subunit
10	1679382	A	0.944	C	0.056	A -> C	ACC -> CCC	T -> P	transversion		ECs1684	catalyzes the oxidative deamination of D-amino acids	D-amino acid dehydrogenase small subunit
6	1681743	C	0.867	T	0.133	C -> T			transition
10	1681743	C	0.867	T	0.133	C -> T			transition
6	1681745	G	0.867	C	0.133	G -> C			transversion
10	1681745	G	0.867	C	0.133	G -> C			transversion
6	1681870	C	0.947	G	0.053	C -> G	GAA -> CAA	E -> Q	transversion		ECs1686	the Vibrio parahaemolyticus gene VP2867 was found to be a potassium/proton antiporter; can rapidly extrude potassium against a potassium gradient at alkaline pH when cloned and expressed in Escherichia coli	potassium/proton antiporter
10	1681870	C	0.947	G	0.053	C -> G	GAA -> CAA	E -> Q	transversion		ECs1686	the Vibrio parahaemolyticus gene VP2867 was found to be a potassium/proton antiporter; can rapidly extrude potassium against a potassium gradient at alkaline pH when cloned and expressed in Escherichia coli	potassium/proton antiporter
6	1704939	C	0.909	T	0.091	C -> T	CGC -> CGT		transition		ECs1710	YchH; transcription activated by CRP (cyclic AMP receptor protein), a global transcription factor involved in regulation of metabolism in enteric bacteria; ychH presents a class II promoter to bind CRP; unknown function	hypothetical protein
10	1704939	C	0.909	T	0.091	C -> T	CGC -> CGT		transition		ECs1710	YchH; transcription activated by CRP (cyclic AMP receptor protein), a global transcription factor involved in regulation of metabolism in enteric bacteria; ychH presents a class II promoter to bind CRP; unknown function	hypothetical protein
6	1711322	C	0.946	A	0.054	C -> A	CGC -> CGA		transversion	prfA	ECs1716	recognizes the termination signals UAG and UAA during protein translation a specificity which is dependent on amino acid residues residing in loops of the L-shaped tRNA-like molecule of RF1; this protein is similar to release factor 2	peptide chain release factor 1
10	1711322	C	0.946	A	0.054	C -> A	CGC -> CGA		transversion	prfA	ECs1716	recognizes the termination signals UAG and UAA during protein translation a specificity which is dependent on amino acid residues residing in loops of the L-shaped tRNA-like molecule of RF1; this protein is similar to release factor 2	peptide chain release factor 1
6	1728940	C	0.95	T	0.05	C -> T	TAC -> TAT		transition		ECs1730	similar to NARH_ECOLI gi|1787478 (conserved in Escherichia coli K-12)	nitrate reductase 1 subunit beta
10	1728940	C	0.95	T	0.05	C -> T	TAC -> TAT		transition		ECs1730	similar to NARH_ECOLI gi|1787478 (conserved in Escherichia coli K-12)	nitrate reductase 1 subunit beta
6	1821259	C	0.95	T	0.05	C -> T	CCG -> CCA		transition		ECs1835	bifunctional anthranilate synthase II/anthranilate phosphoribosyltransferase; TrpD; forms a heterotetramer with Trp E and the complex catalyzes the formation of anthranilate from chorismate and glutamine; also catalyzes the formation of N-(5-phospho-D-ribosyl)-anthranilate from athranilate and 5-phospho-alpha-D-ribose 1-diphosphate; functions in tryptophan biosynthesis	bifunctional glutamine amidotransferase/anthranilate phosphoribosyltransferase
10	1821259	C	0.95	T	0.05	C -> T	CCG -> CCA		transition		ECs1835	bifunctional anthranilate synthase II/anthranilate phosphoribosyltransferase; TrpD; forms a heterotetramer with Trp E and the complex catalyzes the formation of anthranilate from chorismate and glutamine; also catalyzes the formation of N-(5-phospho-D-ribosyl)-anthranilate from athranilate and 5-phospho-alpha-D-ribose 1-diphosphate; functions in tryptophan biosynthesis	bifunctional glutamine amidotransferase/anthranilate phosphoribosyltransferase
6	1835629	T	0.944	A	0.056	T -> A			transversion
10	1835629	T	0.944	A	0.056	T -> A			transversion
6	1836796	C	0.947	T	0.053	C -> T	CTG -> TTG		transition		ECs1849	Catalyzes the conversion of citrate to isocitrate	aconitate hydratase
10	1836796	C	0.947	T	0.053	C -> T	CTG -> TTG		transition		ECs1849	Catalyzes the conversion of citrate to isocitrate	aconitate hydratase
6	1841692	C	0.313	T	0.688	C -> T	GCG -> GTG	A -> V	transition		ECs1853	similar to YCIM_ECOLI gi|2367116 (conserved in Escherichia coli K-12)	tetratricopeptide repeat protein
10	1841692	C	0.313	T	0.688	C -> T	GCG -> GTG	A -> V	transition		ECs1853	similar to YCIM_ECOLI gi|2367116 (conserved in Escherichia coli K-12)	tetratricopeptide repeat protein
6	1851285	G	0.946	T	0.054	G -> T	CCG -> ACG	P -> T	transversion		ECs1861	Catalyzes a key regulatory step in fatty acid biosynthesis	enoyl-ACP reductase
10	1851285	G	0.946	T	0.054	G -> T	CCG -> ACG	P -> T	transversion		ECs1861	Catalyzes a key regulatory step in fatty acid biosynthesis	enoyl-ACP reductase
6	1860414	C	0.95	A	0.05	C -> A	GGT -> TGT	G -> C	transversion		ECs1867	similar to SAPF_ECOLI gi|1787547 (conserved in Escherichia coli K-12)	peptide ABC transporter ATP-binding protein
10	1860414	C	0.95	A	0.05	C -> A	GGT -> TGT	G -> C	transversion		ECs1867	similar to SAPF_ECOLI gi|1787547 (conserved in Escherichia coli K-12)	peptide ABC transporter ATP-binding protein
6	1865704	C	0.939	T	0.061	C -> T			transition
10	1865704	C	0.939	T	0.061	C -> T			transition
6	1865728	C	0.941	A	0.059	C -> A			transversion
10	1865728	C	0.941	A	0.059	C -> A			transversion
6	1881857	T	0.946	A	0.054	T -> A	ATC -> AAC	I -> N	transversion		ECs1890	similar to YCJO_ECOLI gi|1787570 (conserved in Escherichia coli K-12)	binding-protein dependent transport protein
10	1881857	T	0.946	A	0.054	T -> A	ATC -> AAC	I -> N	transversion		ECs1890	similar to YCJO_ECOLI gi|1787570 (conserved in Escherichia coli K-12)	binding-protein dependent transport protein
6	1033778	A	0.948	C	0.052	A -> C	AGT -> CGT	S -> R	transversion		ECs0949		hypothetical protein
10	1033778	A	0.948	C	0.052	A -> C	AGT -> CGT	S -> R	transversion		ECs0949		hypothetical protein
6	1872332	G	0.95	C	0.05	G -> C	AGC -> ACC	S -> T	transversion		ECs1878	similar to ORDL_ECOLI gi|1787559 (conserved in Escherichia coli K-12)	oxidoreductase
10	1872332	G	0.95	C	0.05	G -> C	AGC -> ACC	S -> T	transversion		ECs1878	similar to ORDL_ECOLI gi|1787559 (conserved in Escherichia coli K-12)	oxidoreductase
6	1975724	G	0.95	A	0.05	G -> A	CTG -> TTG		transition		ECs2000	similar to YDBK_ECOLI gi|1787642 (conserved in Escherichia coli K-12)	oxidoreductase
10	1975724	G	0.95	A	0.05	G -> A	CTG -> TTG		transition		ECs2000	similar to YDBK_ECOLI gi|1787642 (conserved in Escherichia coli K-12)	oxidoreductase
6	1977642	T	0.935	A	0.065	T -> A	TCA -> TCT		transversion		ECs2000	similar to YDBK_ECOLI gi|1787642 (conserved in Escherichia coli K-12)	oxidoreductase
10	1977642	T	0.935	A	0.065	T -> A	TCA -> TCT		transversion		ECs2000	similar to YDBK_ECOLI gi|1787642 (conserved in Escherichia coli K-12)	oxidoreductase
6	1980349	A	0.947	G	0.053	A -> G			transition
10	1980349	A	0.947	G	0.053	A -> G			transition
6	2000658	C	0.949	T	0.051	C -> T	CGT -> TGT	R -> C	transition		ECs2015	involved in the post-transcriptional processing of the daa operon mRNA, which encodes proteins involved in fimbrial biogenesis of an enteropathogenic E. coli strain	ATP-dependent RNA helicase HrpA
10	2000658	C	0.949	T	0.051	C -> T	CGT -> TGT	R -> C	transition		ECs2015	involved in the post-transcriptional processing of the daa operon mRNA, which encodes proteins involved in fimbrial biogenesis of an enteropathogenic E. coli strain	ATP-dependent RNA helicase HrpA
6	2006674	T	0.933	C	0.067	T -> C	GTT -> GCT	V -> A	transition		ECs2021	NAD-linked	aldehyde dehydrogenase
10	2006674	T	0.933	C	0.067	T -> C	GTT -> GCT	V -> A	transition		ECs2021	NAD-linked	aldehyde dehydrogenase
6	2006741	G	0.947	A	0.053	G -> A	CTG -> CTA		transition		ECs2021	NAD-linked	aldehyde dehydrogenase
10	2006741	G	0.947	A	0.053	G -> A	CTG -> CTA		transition		ECs2021	NAD-linked	aldehyde dehydrogenase
6	2011046	A	0.607	T	0.393	A -> T	GTA -> GTT		transversion		ECs2026	similar to TRG_ECOLI gi|1787690 (conserved in Escherichia coli K-12)	methyl-accepting chemotaxis protein III
10	2011046	A	0.607	T	0.393	A -> T	GTA -> GTT		transversion		ECs2026	similar to TRG_ECOLI gi|1787690 (conserved in Escherichia coli K-12)	methyl-accepting chemotaxis protein III
6	2029255	C	0.95	A	0.05	C -> A	CCG -> ACG	P -> T	transversion		ECs2045	similar to B1441_ECOLI gi|1787712 (conserved in Escherichia coli K-12)	ABC transporter ATP-binding protein
10	2029255	C	0.95	A	0.05	C -> A	CCG -> ACG	P -> T	transversion		ECs2045	similar to B1441_ECOLI gi|1787712 (conserved in Escherichia coli K-12)	ABC transporter ATP-binding protein
6	2029618	C	0.935	T	0.065	C -> T	CCT -> TCT	P -> S	transition		ECs2046	similar to B1442_ECOLI gi|1787713 (conserved in Escherichia coli K-12)	transport system permease
10	2029618	C	0.935	T	0.065	C -> T	CCT -> TCT	P -> S	transition		ECs2046	similar to B1442_ECOLI gi|1787713 (conserved in Escherichia coli K-12)	transport system permease
6	2031021	C	0.941	A	0.059	C -> A	GCG -> GAG	A -> E	transversion		ECs2047	similar to B1443_ECOLI gi|1787714 (conserved in Escherichia coli K-12)	transport system permease
10	2031021	C	0.941	A	0.059	C -> A	GCG -> GAG	A -> E	transversion		ECs2047	similar to B1443_ECOLI gi|1787714 (conserved in Escherichia coli K-12)	transport system permease
6	2033941	T	0.949	C	0.051	T -> C	ATT -> GTT	I -> V	transition		ECs2051	similar to B1447_ECOLI gi|1787718 (conserved in Escherichia coli K-12)	hypothetical protein
10	2033941	T	0.949	C	0.051	T -> C	ATT -> GTT	I -> V	transition		ECs2051	similar to B1447_ECOLI gi|1787718 (conserved in Escherichia coli K-12)	hypothetical protein
6	2035033	G	0.933	T	0.067	G -> T	GTC -> TTC	V -> F	transversion		ECs2053	similar to YNCB_ECOLI gi|1787721 (conserved in Escherichia coli K-12)	oxidoreductase
10	2035033	G	0.933	T	0.067	G -> T	GTC -> TTC	V -> F	transversion		ECs2053	similar to YNCB_ECOLI gi|1787721 (conserved in Escherichia coli K-12)	oxidoreductase
6	2040828	A	0.938	G	0.063	A -> G	ATT -> ATC		transition		ECs2057	similar to ANSP_ECOLI gi|1787725 (conserved in Escherichia coli K-12)	L-asparagine permease
10	2040828	A	0.938	G	0.063	A -> G	ATT -> ATC		transition		ECs2057	similar to ANSP_ECOLI gi|1787725 (conserved in Escherichia coli K-12)	L-asparagine permease
6	2044569	G	0.946	C	0.054	G -> C	GAT -> CAT	D -> H	transversion		ECs2060	similar to Vgr proteins e.g. VgrE protein [Escherichia coli] gi|2920625|gb|AAC32465.1	protein VgrE
10	2044569	G	0.946	C	0.054	G -> C	GAT -> CAT	D -> H	transversion		ECs2060	similar to Vgr proteins e.g. VgrE protein [Escherichia coli] gi|2920625|gb|AAC32465.1	protein VgrE
6	2045291	T	0.95	C	0.05	T -> C	GCT -> GCC		transition		ECs2060	similar to Vgr proteins e.g. VgrE protein [Escherichia coli] gi|2920625|gb|AAC32465.1	protein VgrE
10	2045291	T	0.95	C	0.05	T -> C	GCT -> GCC		transition		ECs2060	similar to Vgr proteins e.g. VgrE protein [Escherichia coli] gi|2920625|gb|AAC32465.1	protein VgrE
6	2052522	A	0.946	C	0.054	A -> C	GGT -> GGG		transversion		ECs2065	similar to B1462_ECOLI gi|1787735 (conserved in Escherichia coli K-12)	hypothetical protein
10	2052522	A	0.946	C	0.054	A -> C	GGT -> GGG		transversion		ECs2065	similar to B1462_ECOLI gi|1787735 (conserved in Escherichia coli K-12)	hypothetical protein
6	2053515	T	0.947	C	0.053	T -> C	TTT -> TTC		transition		ECs2066	similar to N-hydroxyarylamine O-acetyltransferase B1463_ECOLI gi|1787736	N-hydroxyarylamine O-acetyltransferase
10	2053515	T	0.947	C	0.053	T -> C	TTT -> TTC		transition		ECs2066	similar to N-hydroxyarylamine O-acetyltransferase B1463_ECOLI gi|1787736	N-hydroxyarylamine O-acetyltransferase
6	2078558	A	0.947	T	0.053	A -> T	TTG -> ATG	L -> M	transversion		ECs2087	similar to B1483_ECOLI gi|1787758 (conserved in Escherichia coli K-12)	ABC transporter ATP-binding protein
10	2078558	A	0.947	T	0.053	A -> T	TTG -> ATG	L -> M	transversion		ECs2087	similar to B1483_ECOLI gi|1787758 (conserved in Escherichia coli K-12)	ABC transporter ATP-binding protein
6	2078609	C	0.95	T	0.05	C -> T	GGG -> AGG	G -> R	transition		ECs2087	similar to B1483_ECOLI gi|1787758 (conserved in Escherichia coli K-12)	ABC transporter ATP-binding protein
10	2078609	C	0.95	T	0.05	C -> T	GGG -> AGG	G -> R	transition		ECs2087	similar to B1483_ECOLI gi|1787758 (conserved in Escherichia coli K-12)	ABC transporter ATP-binding protein
6	2150430	T	0.949	A	0.051	T -> A			transversion
10	2150430	T	0.949	A	0.051	T -> A			transversion
6	2253502	G	0.576	A	0.424	G -> A	GAA -> AAA	E -> K	transition		ECs2286	similar to YDFE_ECOLI gi|1787859	hypothetical protein
10	2253502	G	0.576	A	0.424	G -> A	GAA -> AAA	E -> K	transition		ECs2286	similar to YDFE_ECOLI gi|1787859	hypothetical protein
6	2259613	A	0.947	G	0.053	A -> G	CAG -> CGG	Q -> R	transition		ECs2293	similar to B1587_ECOLI gi|1787870 (conserved in Escherichia coli K-12)	oxidoreductase major subunit
10	2259613	A	0.947	G	0.053	A -> G	CAG -> CGG	Q -> R	transition		ECs2293	similar to B1587_ECOLI gi|1787870 (conserved in Escherichia coli K-12)	oxidoreductase major subunit
6	2259650	T	0.95	C	0.05	T -> C	CTT -> CTC		transition		ECs2293	similar to B1587_ECOLI gi|1787870 (conserved in Escherichia coli K-12)	oxidoreductase major subunit
10	2259650	T	0.95	C	0.05	T -> C	CTT -> CTC		transition		ECs2293	similar to B1587_ECOLI gi|1787870 (conserved in Escherichia coli K-12)	oxidoreductase major subunit
6	2055549	G	0.939	A	0.061	G -> A	ACG -> ATG	T -> M	transition		ECs2068	similar to NARV_ECOLI gi|1787738 (conserved in Escherichia coli K-12)	cryptic nitrate reductase 2 subunit gamma
10	2055549	G	0.939	A	0.061	G -> A	ACG -> ATG	T -> M	transition		ECs2068	similar to NARV_ECOLI gi|1787738 (conserved in Escherichia coli K-12)	cryptic nitrate reductase 2 subunit gamma
6	2028437	G	0.946	T	0.054	G -> T			transversion		ECs2044	similar to B1440_ECOLI gi|1787711 (conserved in Escherichia coli K-12)	transporter
10	2028437	G	0.946	T	0.054	G -> T			transversion		ECs2044	similar to B1440_ECOLI gi|1787711 (conserved in Escherichia coli K-12)	transporter
6	2088977	C	0.944	A	0.056	C -> A	CCG -> CCT		transversion		ECs2096	similar to B1491_ECOLI gi|1787767 (conserved in Escherichia coli K-12)	hypothetical protein
10	2088977	C	0.944	A	0.056	C -> A	CCG -> CCT		transversion		ECs2096	similar to B1491_ECOLI gi|1787767 (conserved in Escherichia coli K-12)	hypothetical protein
6	2098367	A	0.941	C	0.059	A -> C	GTA -> GGA	V -> G	transversion		ECs2100	similar to YDDB_ECOLI gi|1787771 (conserved in Escherichia coli K-12)	hypothetical protein
10	2098367	A	0.941	C	0.059	A -> C	GTA -> GGA	V -> G	transversion		ECs2100	similar to YDDB_ECOLI gi|1787771 (conserved in Escherichia coli K-12)	hypothetical protein
6	2127720	T	0.95	G	0.05	T -> G	GGT -> GGG		transversion		ECs2121	similar to YDEY_ECOLI gi|1787793 (conserved in Escherichia coli K-12)	transport system permease
10	2127720	T	0.95	G	0.05	T -> G	GGT -> GGG		transversion		ECs2121	similar to YDEY_ECOLI gi|1787793 (conserved in Escherichia coli K-12)	transport system permease
6	2280338	A	0.95	G	0.05	A -> G	CAA -> CAG		transition		ECs2311	similar to B1605_ECOLI gi|1787890 (conserved in Escherichia coli K-12)	arginine/ornithine antiporter
10	2280338	A	0.95	G	0.05	A -> G	CAA -> CAG		transition		ECs2311	similar to B1605_ECOLI gi|1787890 (conserved in Escherichia coli K-12)	arginine/ornithine antiporter
6	2282575	A	0.944	G	0.056	A -> G	ATT -> GTT	I -> V	transition		ECs2314	response regulator in two-component regulatory system with RstB	DNA-binding transcriptional regulator RstA
10	2282575	A	0.944	G	0.056	A -> G	ATT -> GTT	I -> V	transition		ECs2314	response regulator in two-component regulatory system with RstB	DNA-binding transcriptional regulator RstA
6	2330500	A	0.941	G	0.059	A -> G	GAA -> GGA	E -> G	transition		ECs2362	similar to the DNA and RNA helicase superfamily II and eukaryotic DEAD family of helicases; longest known protein in E. coli	ATP-dependent helicase Lhr
10	2330500	A	0.941	G	0.059	A -> G	GAA -> GGA	E -> G	transition		ECs2362	similar to the DNA and RNA helicase superfamily II and eukaryotic DEAD family of helicases; longest known protein in E. coli	ATP-dependent helicase Lhr
6	2330547	G	0.947	C	0.053	G -> C	GTA -> CTA	V -> L	transversion		ECs2362	similar to the DNA and RNA helicase superfamily II and eukaryotic DEAD family of helicases; longest known protein in E. coli	ATP-dependent helicase Lhr
10	2330547	G	0.947	C	0.053	G -> C	GTA -> CTA	V -> L	transversion		ECs2362	similar to the DNA and RNA helicase superfamily II and eukaryotic DEAD family of helicases; longest known protein in E. coli	ATP-dependent helicase Lhr
6	2340682	T	0.939	C	0.061	T -> C	CTG -> CCG	L -> P	transition		ECs2369	uncharacterized member of the major facilitator superfamily (MFS)	inner membrane transport protein YdhC
10	2340682	T	0.939	C	0.061	T -> C	CTG -> CCG	L -> P	transition		ECs2369	uncharacterized member of the major facilitator superfamily (MFS)	inner membrane transport protein YdhC
6	2349694	C	0.944	A	0.056	C -> A	TGG -> TGT	W -> C	transversion		ECs2377	similar to YDHU_ECOLI gi|1787959 (conserved in Escherichia coli K-12)	hypothetical protein
10	2349694	C	0.944	A	0.056	C -> A	TGG -> TGT	W -> C	transversion		ECs2377	similar to YDHU_ECOLI gi|1787959 (conserved in Escherichia coli K-12)	hypothetical protein
6	2355982	T	0.946	C	0.054	T -> C	GCT -> GCC		transition		ECs2383	catalyzes the formation of phosphoenolpyruvate frompyruvate	pyruvate kinase
10	2355982	T	0.946	C	0.054	T -> C	GCT -> GCC		transition		ECs2383	catalyzes the formation of phosphoenolpyruvate frompyruvate	pyruvate kinase
6	2362876	G	0.95	T	0.05	G -> T	TCC -> TAC	S -> Y	transversion		ECs2390	with SufCD activates cysteine desulfurase SufS	cysteine desulfurase activator complex subunit SufB
10	2362876	G	0.95	T	0.05	G -> T	TCC -> TAC	S -> Y	transversion		ECs2390	with SufCD activates cysteine desulfurase SufS	cysteine desulfurase activator complex subunit SufB
6	2372886	C	0.946	A	0.054	C -> A	TTC -> TTA	F -> L	transversion		ECs2398	similar to B1691_ECOLI gi|1787982 (conserved in Escherichia coli K-12)	amino acid/amine transport protein
10	2372886	C	0.946	A	0.054	C -> A	TTC -> TTA	F -> L	transversion		ECs2398	similar to B1691_ECOLI gi|1787982 (conserved in Escherichia coli K-12)	amino acid/amine transport protein
6	2380016	G	0.95	T	0.05	G -> T	CGT -> CTT	R -> L	transversion		ECs2404	YdiO, YdiQ, YdiR, YdiS, and YdiT may play a role inelectron transport between the anaerobic fatty acidoxidation pathway and the respiratory chain	electron transfer flavoprotein YdiQ
10	2380016	G	0.95	T	0.05	G -> T	CGT -> CTT	R -> L	transversion		ECs2404	YdiO, YdiQ, YdiR, YdiS, and YdiT may play a role inelectron transport between the anaerobic fatty acidoxidation pathway and the respiratory chain	electron transfer flavoprotein YdiQ
6	2387987	T	0.541	C	0.459	T -> C	TAC -> CAC	Y -> H	transition		ECs2410	similar to YDIA_ECOLI gi|1787995 (conserved in Escherichia coli K-12)	hypothetical protein
10	2387987	T	0.541	C	0.459	T -> C	TAC -> CAC	Y -> H	transition		ECs2410	similar to YDIA_ECOLI gi|1787995 (conserved in Escherichia coli K-12)	hypothetical protein
6	2406532	C	0.939	T	0.061	C -> T	ACC -> ATC	T -> I	transition		ECs2429	similar to PFKB_ECOLI gi|1788017 (conserved in Escherichia coli K-12)	6-phosphofructokinase
10	2406532	C	0.939	T	0.061	C -> T	ACC -> ATC	T -> I	transition		ECs2429	similar to PFKB_ECOLI gi|1788017 (conserved in Escherichia coli K-12)	6-phosphofructokinase
6	2411929	C	0.943	A	0.057	C -> A	CTA -> ATA	L -> I	transversion		ECs2435	similar to B1729_ECOLI gi|1788024 (conserved in Escherichia coli K-12)	hypothetical protein
10	2411929	C	0.943	A	0.057	C -> A	CTA -> ATA	L -> I	transversion		ECs2435	similar to B1729_ECOLI gi|1788024 (conserved in Escherichia coli K-12)	hypothetical protein
6	2425842	G	0.938	T	0.063	G -> T	AGC -> AGA	S -> R	transversion		ECs2450	catalyzes the formation of succinate and glutamate from N(2)-succinylglutamate in arginine catabolism	succinylglutamate desuccinylase
10	2425842	G	0.938	T	0.063	G -> T	AGC -> AGA	S -> R	transversion		ECs2450	catalyzes the formation of succinate and glutamate from N(2)-succinylglutamate in arginine catabolism	succinylglutamate desuccinylase
6	2425895	G	0.933	C	0.067	G -> C	CTG -> GTG	L -> V	transversion		ECs2450	catalyzes the formation of succinate and glutamate from N(2)-succinylglutamate in arginine catabolism	succinylglutamate desuccinylase
10	2425895	G	0.933	C	0.067	G -> C	CTG -> GTG	L -> V	transversion		ECs2450	catalyzes the formation of succinate and glutamate from N(2)-succinylglutamate in arginine catabolism	succinylglutamate desuccinylase
6	2440023	C	0.946	T	0.054	C -> T	CAT -> TAT	H -> Y	transition		ECs2463	similar to B1757_ECOLI gi|1788054 (conserved in Escherichia coli K-12)	thiosulfate sulfur transferase
10	2440023	C	0.946	T	0.054	C -> T	CAT -> TAT	H -> Y	transition		ECs2463	similar to B1757_ECOLI gi|1788054 (conserved in Escherichia coli K-12)	thiosulfate sulfur transferase
6	2477240	C	0.356	T	0.644	C -> T			transition
10	2477240	C	0.356	T	0.644	C -> T			transition
6	2490035	A	0.943	G	0.057	A -> G	GTG -> GCG	V -> A	transition		ECs2514	Activates fatty acids by binding to coenzyme A	long-chain-fatty-acid--CoA ligase
10	2490035	A	0.943	G	0.057	A -> G	GTG -> GCG	V -> A	transition		ECs2514	Activates fatty acids by binding to coenzyme A	long-chain-fatty-acid--CoA ligase
6	2495779	G	0.946	A	0.054	G -> A			transition
10	2495779	G	0.946	A	0.054	G -> A			transition
6	2502599	C	0.946	G	0.054	C -> G	ATG -> ATC	M -> I	transversion		ECs2525	similar to YOAE_ECOLI gi|1788119 (conserved in Escherichia coli K-12)	transporter
10	2502599	C	0.946	G	0.054	C -> G	ATG -> ATC	M -> I	transversion		ECs2525	similar to YOAE_ECOLI gi|1788119 (conserved in Escherichia coli K-12)	transporter
6	2508278	G	0.652	A	0.348	G -> A	CTG -> TTG		transition	rrmA	ECs2532	methylates the guanosine in position 745 of 23S rRNA; required for translation and cell growth	23S rRNA methyltransferase
10	2508278	G	0.652	A	0.348	G -> A	CTG -> TTG		transition	rrmA	ECs2532	methylates the guanosine in position 745 of 23S rRNA; required for translation and cell growth	23S rRNA methyltransferase
6	2523309	A	0.946	G	0.054	A -> G	CAA -> CGA	Q -> R	transition	yebU	ECs2545	in Escherichia coli this enzyme specifically methylates C1407 of the 16S rRNA	rRNA (cytosine-C(5)-)-methyltransferase RsmF
10	2523309	A	0.946	G	0.054	A -> G	CAA -> CGA	Q -> R	transition	yebU	ECs2545	in Escherichia coli this enzyme specifically methylates C1407 of the 16S rRNA	rRNA (cytosine-C(5)-)-methyltransferase RsmF
6	2536599	G	0.534	A	0.466	G -> A			transition
10	2536599	G	0.534	A	0.466	G -> A			transition
6	2537694	G	0.5	A	0.5	G -> A	ACG -> ATG	T -> M	transition		ECs2562	catalyzes the formation of D-glucono-1,5-lactone 6-phosphate from D-glucose 6-phosphate	glucose-6-phosphate 1-dehydrogenase
10	2537694	G	0.5	A	0.5	G -> A	ACG -> ATG	T -> M	transition		ECs2562	catalyzes the formation of D-glucono-1,5-lactone 6-phosphate from D-glucose 6-phosphate	glucose-6-phosphate 1-dehydrogenase
6	2548868	C	0.944	T	0.056	C -> T	GCC -> ACC	A -> T	transition	ruvC	ECs2573	endonuclease; resolves Holliday structures; forms acomplex of RuvABC; the junction binding protein RuvA formsa hexameric ring along with the RuvB helicase andcatalyzes branch migration; RuvC then interacts with RuvABto resolve the Holliday junction by nicking DNA strands oflike polarity	Holliday junction resolvase
10	2548868	C	0.944	T	0.056	C -> T	GCC -> ACC	A -> T	transition	ruvC	ECs2573	endonuclease; resolves Holliday structures; forms acomplex of RuvABC; the junction binding protein RuvA formsa hexameric ring along with the RuvB helicase andcatalyzes branch migration; RuvC then interacts with RuvABto resolve the Holliday junction by nicking DNA strands oflike polarity	Holliday junction resolvase
6	2570950	G	0.491	T	0.509	G -> T	GGC -> GGA		transversion		ECs2594	methylates the MCP	chemotaxis methyltransferase CheR
10	2570950	G	0.491	T	0.509	G -> T	GGC -> GGA		transversion		ECs2594	methylates the MCP	chemotaxis methyltransferase CheR
6	2571671	C	0.95	T	0.05	C -> T	GGG -> GAG	G -> E	transition		ECs2595	mediates taxis toward dipeptides	methyl-accepting protein IV
10	2571671	C	0.95	T	0.05	C -> T	GGG -> GAG	G -> E	transition		ECs2595	mediates taxis toward dipeptides	methyl-accepting protein IV
6	2571716	C	0.947	A	0.053	C -> A	CGC -> CTC	R -> L	transversion		ECs2595	mediates taxis toward dipeptides	methyl-accepting protein IV
10	2571716	C	0.947	A	0.053	C -> A	CGC -> CTC	R -> L	transversion		ECs2595	mediates taxis toward dipeptides	methyl-accepting protein IV
6	2624194	C	0.939	G	0.061	C -> G			transversion
10	2624194	C	0.939	G	0.061	C -> G			transversion
6	2631354	T	0.939	C	0.061	T -> C	CTG -> CCG	L -> P	transition		ECs2668	similar to YEDE_ECOLI gi|1788238 (conserved in Escherichia coli K-12)	hypothetical protein
10	2631354	T	0.939	C	0.061	T -> C	CTG -> CCG	L -> P	transition		ECs2668	similar to YEDE_ECOLI gi|1788238 (conserved in Escherichia coli K-12)	hypothetical protein
6	2664191	C	0.947	T	0.053	C -> T	CCC -> CTC	P -> L	transition		ECs2709	in Escherichia coli this periplasmic enzyme was found to encode the periplasmic catalytic subunit of an oxidoreductase; sulfite oxidase activity not demonstrated; requires inner membrane anchor protein YedZ	sulfite oxidase subunit YedY
10	2664191	C	0.947	T	0.053	C -> T	CCC -> CTC	P -> L	transition		ECs2709	in Escherichia coli this periplasmic enzyme was found to encode the periplasmic catalytic subunit of an oxidoreductase; sulfite oxidase activity not demonstrated; requires inner membrane anchor protein YedZ	sulfite oxidase subunit YedY
6	2664659	A	0.938	T	0.063	A -> T	CAT -> CTT	H -> L	transversion		ECs2709	in Escherichia coli this periplasmic enzyme was found to encode the periplasmic catalytic subunit of an oxidoreductase; sulfite oxidase activity not demonstrated; requires inner membrane anchor protein YedZ	sulfite oxidase subunit YedY
10	2664659	A	0.938	T	0.063	A -> T	CAT -> CTT	H -> L	transversion		ECs2709	in Escherichia coli this periplasmic enzyme was found to encode the periplasmic catalytic subunit of an oxidoreductase; sulfite oxidase activity not demonstrated; requires inner membrane anchor protein YedZ	sulfite oxidase subunit YedY
6	2715164	A	0.939	T	0.061	A -> T	ACA -> ACT		transversion		ECs2775	similar to B1978_ECOLI gi|1788288; may contain frameshift	hypothetical protein
10	2715164	A	0.939	T	0.061	A -> T	ACA -> ACT		transversion		ECs2775	similar to B1978_ECOLI gi|1788288; may contain frameshift	hypothetical protein
6	2715963	A	0.433	C	0.567	A -> C	ACC -> CCC	T -> P	transversion		ECs2775	similar to B1978_ECOLI gi|1788288; may contain frameshift	hypothetical protein
10	2715963	A	0.433	C	0.567	A -> C	ACC -> CCC	T -> P	transversion		ECs2775	similar to B1978_ECOLI gi|1788288; may contain frameshift	hypothetical protein
6	2734267	C	0.95	A	0.05	C -> A	CTG -> CTT		transversion	cobS	ECs2787	catalyzes the formation of adenosylcobalamin from Ado-cobinamide-GDP and alpha-ribazole	cobalamin synthase
10	2734267	C	0.95	A	0.05	C -> A	CTG -> CTT		transversion	cobS	ECs2787	catalyzes the formation of adenosylcobalamin from Ado-cobinamide-GDP and alpha-ribazole	cobalamin synthase
6	2770151	C	0.943	T	0.057	C -> T	GGC -> AGC	G -> S	transition		ECs2828	similar to WZZB_ECOLI gi|1788339 (conserved in Escherichia coli K-12)	regulator of length of O-antigen component of lipopolysaccharide chains
10	2770151	C	0.943	T	0.057	C -> T	GGC -> AGC	G -> S	transition		ECs2828	similar to WZZB_ECOLI gi|1788339 (conserved in Escherichia coli K-12)	regulator of length of O-antigen component of lipopolysaccharide chains
6	2809369	C	0.946	A	0.054	C -> A	CAG -> CAT	Q -> H	transversion		ECs2865	Wzc; catalyzes the autophosphorylation on tyrosine residues which downregulates the biosynthesis of colonic acid (an extracellular polysaccharide)	tyrosine kinase
10	2809369	C	0.946	A	0.054	C -> A	CAG -> CAT	Q -> H	transversion		ECs2865	Wzc; catalyzes the autophosphorylation on tyrosine residues which downregulates the biosynthesis of colonic acid (an extracellular polysaccharide)	tyrosine kinase
6	2831797	G	0.93	A	0.07	G -> A	GCG -> GCA		transition		ECs2883	Part of a tripartite efflux system composed of MdtA, MdtB and MdtC which confers resistance against novobiocin and deoxycholate	multidrug efflux system subunit MdtB
10	2831797	G	0.93	A	0.07	G -> A	GCG -> GCA		transition		ECs2883	Part of a tripartite efflux system composed of MdtA, MdtB and MdtC which confers resistance against novobiocin and deoxycholate	multidrug efflux system subunit MdtB
6	2835232	T	0.947	A	0.053	T -> A	ATT -> ATA		transversion		ECs2884	Part of a tripartite efflux system composed of MdtA, MdtB and MdtC; confers resistance against novobiocin and deoxycholate	multidrug efflux system subunit MdtC
10	2835232	T	0.947	A	0.053	T -> A	ATT -> ATA		transversion		ECs2884	Part of a tripartite efflux system composed of MdtA, MdtB and MdtC; confers resistance against novobiocin and deoxycholate	multidrug efflux system subunit MdtC
6	2842603	C	0.935	A	0.065	C -> A			transversion
10	2842603	C	0.935	A	0.065	C -> A			transversion
6	2847890	C	0.455	T	0.545	C -> T	ATG -> ATA	M -> I	transition		ECs2896	phosphoenolpyruvate-dependent sugar phosphotransferase system; catalyzes the phosphorylation of incoming sugar substrates concomitant with their translocation across the cell membrane; IIB is phosphorylated by IIA and then transfers the phosphoryl group to the sugar; IIC forms the translocation channel	PTS system galactitol-specific transporter subunit IIB
10	2847890	C	0.455	T	0.545	C -> T	ATG -> ATA	M -> I	transition		ECs2896	phosphoenolpyruvate-dependent sugar phosphotransferase system; catalyzes the phosphorylation of incoming sugar substrates concomitant with their translocation across the cell membrane; IIB is phosphorylated by IIA and then transfers the phosphoryl group to the sugar; IIC forms the translocation channel	PTS system galactitol-specific transporter subunit IIB
6	2858989	G	0.492	A	0.508	G -> A			transition
10	2858989	G	0.492	A	0.508	G -> A			transition
6	2881473	C	0.547	T	0.453	C -> T	GCC -> GTC	A -> V	transition		ECs2925	similar to YEHI_ECOLI gi|1788436 (conserved in Escherichia coli K-12)	regulator
10	2881473	C	0.547	T	0.453	C -> T	GCC -> GTC	A -> V	transition		ECs2925	similar to YEHI_ECOLI gi|1788436 (conserved in Escherichia coli K-12)	regulator
6	2862069	T	0.886	C	0.114	T -> C	CAT -> CAC		transition		ECs2912	membrane protein conferring nickel and cobalt resistance	nickel/cobalt efflux protein RcnA
10	2862069	T	0.886	C	0.114	T -> C	CAT -> CAC		transition		ECs2912	membrane protein conferring nickel and cobalt resistance	nickel/cobalt efflux protein RcnA
6	2862072	A	0.912	C	0.088	A -> C	GAA -> GAC	E -> D	transversion		ECs2912	membrane protein conferring nickel and cobalt resistance	nickel/cobalt efflux protein RcnA
10	2862072	A	0.912	C	0.088	A -> C	GAA -> GAC	E -> D	transversion		ECs2912	membrane protein conferring nickel and cobalt resistance	nickel/cobalt efflux protein RcnA
6	2862082	A	0.923	C	0.077	A -> C	AAC -> CAC	N -> H	transversion		ECs2912	membrane protein conferring nickel and cobalt resistance	nickel/cobalt efflux protein RcnA
10	2862082	A	0.923	C	0.077	A -> C	AAC -> CAC	N -> H	transversion		ECs2912	membrane protein conferring nickel and cobalt resistance	nickel/cobalt efflux protein RcnA
6	2958996	C	0.944	A	0.056	C -> A	GGT -> TGT	G -> C	transversion		ECs3026	similar to YOHI_ECOLI gi|1788462 (conserved in Escherichia coli K-12)	tRNA-dihydrouridine synthase C
10	2958996	C	0.944	A	0.056	C -> A	GGT -> TGT	G -> C	transversion		ECs3026	similar to YOHI_ECOLI gi|1788462 (conserved in Escherichia coli K-12)	tRNA-dihydrouridine synthase C
6	2983760	G	0.5	A	0.5	G -> A	CGG -> TGG	R -> W	transition		ECs3049	similar to YEIE_ECOLI gi|1788481 (conserved in Escherichia coli K-12)	DNA-binding transcriptional regulator
10	2983760	G	0.5	A	0.5	G -> A	CGG -> TGG	R -> W	transition		ECs3049	similar to YEIE_ECOLI gi|1788481 (conserved in Escherichia coli K-12)	DNA-binding transcriptional regulator
6	2992535	T	0.947	C	0.053	T -> C	CAG -> CGG	Q -> R	transition		ECs3057	similar to YEIN_ECOLI gi|1788490 (conserved in Escherichia coli K-12)	hypothetical protein
10	2992535	T	0.947	C	0.053	T -> C	CAG -> CGG	Q -> R	transition		ECs3057	similar to YEIN_ECOLI gi|1788490 (conserved in Escherichia coli K-12)	hypothetical protein
6	2993113	T	0.95	G	0.05	T -> G	GTA -> GTC		transversion		ECs3057	similar to YEIN_ECOLI gi|1788490 (conserved in Escherichia coli K-12)	hypothetical protein
10	2993113	T	0.95	G	0.05	T -> G	GTA -> GTC		transversion		ECs3057	similar to YEIN_ECOLI gi|1788490 (conserved in Escherichia coli K-12)	hypothetical protein
6	2996864	C	0.949	A	0.051	C -> A	GGC -> GTC	G -> V	transversion	fruK	ECs3060	converts fructose-1-phosphate and ATP to fructose-1,6-bisphosphate and ADP; highly specific for fructose-1-phopshate; similar to PfkB; forms homodimers	1-phosphofructokinase
10	2996864	C	0.949	A	0.051	C -> A	GGC -> GTC	G -> V	transversion	fruK	ECs3060	converts fructose-1-phosphate and ATP to fructose-1,6-bisphosphate and ADP; highly specific for fructose-1-phopshate; similar to PfkB; forms homodimers	1-phosphofructokinase
6	3015152	C	0.492	T	0.508	C -> T	GAT -> AAT	D -> N	transition		ECs3075	catalyzes the synthesis pseudouridine from uracil-516 in 16S ribosomal RNA	16S rRNA pseudouridylate synthase A
10	3015152	C	0.492	T	0.508	C -> T	GAT -> AAT	D -> N	transition		ECs3075	catalyzes the synthesis pseudouridine from uracil-516 in 16S ribosomal RNA	16S rRNA pseudouridylate synthase A
6	3031375	C	0.95	A	0.05	C -> A	GAG -> GAT	E -> D	transversion		ECs3091	with NapABDFGH functions as a nitrate reductase; NapC functions as an electron shuttle between NapAB and NapGH or quinone	cytochrome c-type protein NapC
10	3031375	C	0.95	A	0.05	C -> A	GAG -> GAT	E -> D	transversion		ECs3091	with NapABDFGH functions as a nitrate reductase; NapC functions as an electron shuttle between NapAB and NapGH or quinone	cytochrome c-type protein NapC
6	3042531	C	0.949	T	0.051	C -> T	GTC -> ATC	V -> I	transition		ECs3102	similar to ADA_ECOLI gi|1788542 (conserved in Escherichia coli K-12)	O6-methylguanine-DNA methyltransferase
10	3042531	C	0.949	T	0.051	C -> T	GTC -> ATC	V -> I	transition		ECs3102	similar to ADA_ECOLI gi|1788542 (conserved in Escherichia coli K-12)	O6-methylguanine-DNA methyltransferase
6	3056964	A	0.5	C	0.5	A -> C	GTG -> GGG	V -> G	transversion		ECs3111	similar to membrane protein B2228_ECOLI gi|1788559, B2227_ECOLI to gi|1788558	hypothetical protein
10	3056964	A	0.5	C	0.5	A -> C	GTG -> GGG	V -> G	transversion		ECs3111	similar to membrane protein B2228_ECOLI gi|1788559, B2227_ECOLI to gi|1788558	hypothetical protein
6	3056975	A	0.75	C	0.25	A -> C	TGG -> GGG	W -> G	transversion		ECs3111	similar to membrane protein B2228_ECOLI gi|1788559, B2227_ECOLI to gi|1788558	hypothetical protein
10	3056975	A	0.75	C	0.25	A -> C	TGG -> GGG	W -> G	transversion		ECs3111	similar to membrane protein B2228_ECOLI gi|1788559, B2227_ECOLI to gi|1788558	hypothetical protein
6	3082868	A	0.947	T	0.053	A -> T	ACG -> TCG	T -> S	transversion	glpA	ECs3126	anaerobic, catalyzes the conversion of glycerol 3-phosphate to dihydroxyacetone using fumarate or nitrate as electron acceptor	sn-glycerol-3-phosphate dehydrogenase subunit A
10	3082868	A	0.947	T	0.053	A -> T	ACG -> TCG	T -> S	transversion	glpA	ECs3126	anaerobic, catalyzes the conversion of glycerol 3-phosphate to dihydroxyacetone using fumarate or nitrate as electron acceptor	sn-glycerol-3-phosphate dehydrogenase subunit A
6	3088825	G	0.933	A	0.067	G -> A			transition
10	3088825	G	0.933	A	0.067	G -> A			transition
6	3088828	C	0.936	A	0.064	C -> A			transversion
10	3088828	C	0.936	A	0.064	C -> A			transversion
6	3090152	G	0.947	A	0.053	G -> A	CAT -> TAT	H -> Y	transition		ECs3134	similar to B2246_ECOLI gi|1788579	hypothetical protein
10	3090152	G	0.947	A	0.053	G -> A	CAT -> TAT	H -> Y	transition		ECs3134	similar to B2246_ECOLI gi|1788579	hypothetical protein
6	3097966	G	0.95	A	0.05	G -> A	CGC -> CAC	R -> H	transition		ECs3142	catalyzes the transfer of 4-deoxy-4-formamido-L-arabinose from UDP to undecaprenyl phosphate	undecaprenyl phosphate 4-deoxy-4-formamido-L-arabinose transferase
10	3097966	G	0.95	A	0.05	G -> A	CGC -> CAC	R -> H	transition		ECs3142	catalyzes the transfer of 4-deoxy-4-formamido-L-arabinose from UDP to undecaprenyl phosphate	undecaprenyl phosphate 4-deoxy-4-formamido-L-arabinose transferase
6	3105739	C	0.93	A	0.07	C -> A	CGC -> CTC	R -> L	transversion		ECs3149	catalyzes the dehydration of 2-succinyl-6-hydroxy-2,4-cyclohexadiene-1-carboxylic acid to form O-succinylbenzoate	O-succinylbenzoate synthase
10	3105739	C	0.93	A	0.07	C -> A	CGC -> CTC	R -> L	transversion		ECs3149	catalyzes the dehydration of 2-succinyl-6-hydroxy-2,4-cyclohexadiene-1-carboxylic acid to form O-succinylbenzoate	O-succinylbenzoate synthase
6	3106170	G	0.947	T	0.053	G -> T	GCC -> GCA		transversion		ECs3149	catalyzes the dehydration of 2-succinyl-6-hydroxy-2,4-cyclohexadiene-1-carboxylic acid to form O-succinylbenzoate	O-succinylbenzoate synthase
10	3106170	G	0.947	T	0.053	G -> T	GCC -> GCA		transversion		ECs3149	catalyzes the dehydration of 2-succinyl-6-hydroxy-2,4-cyclohexadiene-1-carboxylic acid to form O-succinylbenzoate	O-succinylbenzoate synthase
6	3116651	C	0.95	A	0.05	C -> A			transversion		ECs3160	Catalyzes the transfer of electrons from NADH to quinone	NADH dehydrogenase subunit N
10	3116651	C	0.95	A	0.05	C -> A			transversion		ECs3160	Catalyzes the transfer of electrons from NADH to quinone	NADH dehydrogenase subunit N
6	3118541	C	0.943	A	0.057	C -> A	GTC -> TTC	V -> F	transversion		ECs3161	Catalyzes the transfer of electrons from NADH to quinone	NADH dehydrogenase subunit M
10	3118541	C	0.943	A	0.057	C -> A	GTC -> TTC	V -> F	transversion		ECs3161	Catalyzes the transfer of electrons from NADH to quinone	NADH dehydrogenase subunit M
6	3127049	G	0.933	T	0.067	G -> T	CCG -> CAG	P -> Q	transversion		ECs3168	shuttles electrons from NADH, via FMN and iron-sulfur (Fe-S) centers, to quinones in the respiratory chain; NuoF is part of the soluble NADH dehydrogenase fragment, which represents the electron input part of NADH dehydrogenase	NADH dehydrogenase I subunit F
10	3127049	G	0.933	T	0.067	G -> T	CCG -> CAG	P -> Q	transversion		ECs3168	shuttles electrons from NADH, via FMN and iron-sulfur (Fe-S) centers, to quinones in the respiratory chain; NuoF is part of the soluble NADH dehydrogenase fragment, which represents the electron input part of NADH dehydrogenase	NADH dehydrogenase I subunit F
6	3233021	C	0.947	A	0.053	C -> A	GAT -> TAT	D -> Y	transversion		ECs3264	metalloprotein	exoaminopeptidase
10	3233021	C	0.947	A	0.053	C -> A	GAT -> TAT	D -> Y	transversion		ECs3264	metalloprotein	exoaminopeptidase
6	3257339	T	0.938	G	0.063	T -> G	GGT -> GGG		transversion		ECs3286	CysK; forms a complex with serine acetyltransferaseCysE; functions in cysteine biosynthesis	cysteine synthase A
10	3257339	T	0.938	G	0.063	T -> G	GGT -> GGG		transversion		ECs3286	CysK; forms a complex with serine acetyltransferaseCysE; functions in cysteine biosynthesis	cysteine synthase A
6	3263331	G	0.479	A	0.521	G -> A	TAC -> TAT		transition		ECs3293	similar to CYSA_ECOLI gi|1788761 (conserved in Escherichia coli K-12)	sulfate/thiosulfate transporter subunit
10	3263331	G	0.479	A	0.521	G -> A	TAC -> TAT		transition		ECs3293	similar to CYSA_ECOLI gi|1788761 (conserved in Escherichia coli K-12)	sulfate/thiosulfate transporter subunit
6	3271316	G	0.95	A	0.05	G -> A	CTG -> CTA		transition	murP	ECs3300	belongs to PEP-dependent PTS system; contains the PTS EIIBC domains; involved in uptake of exogenous N-acetylmuramic acid (MurNAc); requires crr-encoded enzyme IIA-glucose component	PTS system N-acetylmuramic acid transporter subunit IIBC
10	3271316	G	0.95	A	0.05	G -> A	CTG -> CTA		transition	murP	ECs3300	belongs to PEP-dependent PTS system; contains the PTS EIIBC domains; involved in uptake of exogenous N-acetylmuramic acid (MurNAc); requires crr-encoded enzyme IIA-glucose component	PTS system N-acetylmuramic acid transporter subunit IIBC
6	3293668	A	0.939	T	0.061	A -> T	GCT -> GCA		transversion		ECs3325	NADP-dependent; catalyzes the oxidative decarboxylation of malate to form pyruvate; decarboxylates oxaloacetate	malic enzyme
10	3293668	A	0.939	T	0.061	A -> T	GCT -> GCA		transversion		ECs3325	NADP-dependent; catalyzes the oxidative decarboxylation of malate to form pyruvate; decarboxylates oxaloacetate	malic enzyme
6	3398539	G	0.947	T	0.053	G -> T	AAC -> AAA	N -> K	transversion		ECs3413	similar to YPHE_ECOLI gi|1788897 (conserved in Escherichia coli K-12)	ABC transporter ATP-binding protein
10	3398539	G	0.947	T	0.053	G -> T	AAC -> AAA	N -> K	transversion		ECs3413	similar to YPHE_ECOLI gi|1788897 (conserved in Escherichia coli K-12)	ABC transporter ATP-binding protein
6	3464663	T	0.607	C	0.393	T -> C			transition
10	3464663	T	0.607	C	0.393	T -> C			transition
6	3359640	C	0.541	A	0.459	C -> A	CGC -> CTC	R -> L	transversion		ECs3379	23S rRNA m2A2503 methyltransferase; methylates the C2 position of the A2530 nucleotide in 23S rRNA; may be involved in antibiotic resistance	ribosomal RNA large subunit methyltransferase N
10	3359640	C	0.541	A	0.459	C -> A	CGC -> CTC	R -> L	transversion		ECs3379	23S rRNA m2A2503 methyltransferase; methylates the C2 position of the A2530 nucleotide in 23S rRNA; may be involved in antibiotic resistance	ribosomal RNA large subunit methyltransferase N
6	3504693	A	0.923	C	0.077	A -> C	GTA -> GGA	V -> G	transversion		ECs3515	similar to YPJA_ECOLI gi|1789001 (conserved in Escherichia coli K-12)	ABC transporter ATP-binding protein
10	3504693	A	0.923	C	0.077	A -> C	GTA -> GGA	V -> G	transversion		ECs3515	similar to YPJA_ECOLI gi|1789001 (conserved in Escherichia coli K-12)	ABC transporter ATP-binding protein
6	3531215	T	0.949	C	0.051	T -> C	TTC -> CTC	F -> L	transition		ECs3541	with ProVX is involved in the high-affinity uptake of glycine betaine	glycine betaine transporter membrane protein
10	3531215	T	0.949	C	0.051	T -> C	TTC -> CTC	F -> L	transition		ECs3541	with ProVX is involved in the high-affinity uptake of glycine betaine	glycine betaine transporter membrane protein
6	3549715	G	0.494	A	0.506	G -> A			transition
10	3549715	G	0.494	A	0.506	G -> A			transition
6	3550372	A	0.949	G	0.051	A -> G			transition
10	3550372	A	0.949	G	0.051	A -> G			transition
6	3550402	A	0.946	C	0.054	A -> C			transversion
10	3550402	A	0.946	C	0.054	A -> C			transversion
6	3552428	T	0.941	G	0.059	T -> G	GTG -> GGG	V -> G	transversion		ECs3561	catalyzes the conversion of sorbitol 6-phosphate into fructose 6-phosphate	sorbitol-6-phosphate dehydrogenase
10	3552428	T	0.941	G	0.059	T -> G	GTG -> GGG	V -> G	transversion		ECs3561	catalyzes the conversion of sorbitol 6-phosphate into fructose 6-phosphate	sorbitol-6-phosphate dehydrogenase
6	3572378	A	0.49	T	0.51	A -> T	CTG -> CAG	L -> Q	transversion		ECs3579	catalyzes the oxidation of formate to carbon dioxide and molecular hydrogen; formate hydrogenlyase comprises of a formate dehydrogenase, unidentified electron carriers and a hydrogenase (subunit 3)	formate hydrogenlyase subunit 3
10	3572378	A	0.49	T	0.51	A -> T	CTG -> CAG	L -> Q	transversion		ECs3579	catalyzes the oxidation of formate to carbon dioxide and molecular hydrogen; formate hydrogenlyase comprises of a formate dehydrogenase, unidentified electron carriers and a hydrogenase (subunit 3)	formate hydrogenlyase subunit 3
6	3606520	T	0.471	C	0.529	T -> C	GAA -> GAG		transition		ECs3615	similar to hypothetical protein YgcB [Escherichia coli strain K-12] gi|2506493|sp|P38036|YGCB_ECOLI	hypothetical protein
10	3606520	T	0.471	C	0.529	T -> C	GAA -> GAG		transition		ECs3615	similar to hypothetical protein YgcB [Escherichia coli strain K-12] gi|2506493|sp|P38036|YGCB_ECOLI	hypothetical protein
6	3638344	C	0.931	T	0.069	C -> T	CTG -> TTG		transition		ECs3646	part of the two-component regulatory system with UvrY; involved in the regulation of carbon metabolism via the csrA/csrB regulatory system	hybrid sensory histidine kinase BarA
10	3638344	C	0.931	T	0.069	C -> T	CTG -> TTG		transition		ECs3646	part of the two-component regulatory system with UvrY; involved in the regulation of carbon metabolism via the csrA/csrB regulatory system	hybrid sensory histidine kinase BarA
6	2880215	A	0.574	G	0.426	A -> G	ACT -> GCT	T -> A	transition		ECs2925	similar to YEHI_ECOLI gi|1788436 (conserved in Escherichia coli K-12)	regulator
10	2880215	A	0.574	G	0.426	A -> G	ACT -> GCT	T -> A	transition		ECs2925	similar to YEHI_ECOLI gi|1788436 (conserved in Escherichia coli K-12)	regulator
6	3739467	C	0.95	A	0.05	C -> A	TCC -> TCA		transversion		ECs3739	molybdenum cofactor-binding protein; participates in purine salvage	xanthine dehydrogenase subunit XdhA
10	3739467	C	0.95	A	0.05	C -> A	TCC -> TCA		transversion		ECs3739	molybdenum cofactor-binding protein; participates in purine salvage	xanthine dehydrogenase subunit XdhA
6	3767841	G	0.933	A	0.067	G -> A	CCG -> CTG	P -> L	transition		ECs3759	unknown function; in E. coli the aegA gene is regulated by Fnr, NarXL, and NarQ (but not ArcA), induced under anaerobic conditions and repressed in the presence of nitrate (anaerobic)	oxidoreductase Fe-S binding subunit
10	3767841	G	0.933	A	0.067	G -> A	CCG -> CTG	P -> L	transition		ECs3759	unknown function; in E. coli the aegA gene is regulated by Fnr, NarXL, and NarQ (but not ArcA), induced under anaerobic conditions and repressed in the presence of nitrate (anaerobic)	oxidoreductase Fe-S binding subunit
6	3814090	T	0.913	G	0.087	T -> G	GGT -> GGG		transversion		ECs3803	similar to ABC transporter ATP-binding proteins e.g. PotA homolog [Agrobacterium rhizogenes plasmid pRi1724] gi|8918682|dbj|BAA97747.1|, [plasmid pNZ4000] gi|512351	ABC transporter ATP-binding protein
10	3814090	T	0.913	G	0.087	T -> G	GGT -> GGG		transversion		ECs3803	similar to ABC transporter ATP-binding proteins e.g. PotA homolog [Agrobacterium rhizogenes plasmid pRi1724] gi|8918682|dbj|BAA97747.1|, [plasmid pNZ4000] gi|512351	ABC transporter ATP-binding protein
6	3900713	G	0.946	A	0.054	G -> A	GCG -> GTG	A -> V	transition		ECs3900	similar to YGIR_ECOLI similar to gi|1789392, B3015_ECOLI gi|1789391	hypothetical protein
10	3900713	G	0.946	A	0.054	G -> A	GCG -> GTG	A -> V	transition		ECs3900	similar to YGIR_ECOLI similar to gi|1789392, B3015_ECOLI gi|1789391	hypothetical protein
6	3914944	G	0.914	C	0.086	G -> C	GCC -> GGC	A -> G	transversion		ECs3914	similar to ferrichrome ABC transporter (permease) e.g. [Bacillus subtilis] gi|1706797|sp|P49937|FHUG_BACSU	permease of ferrichrome ABC transporter
10	3914944	G	0.914	C	0.086	G -> C	GCC -> GGC	A -> G	transversion		ECs3914	similar to ferrichrome ABC transporter (permease) e.g. [Bacillus subtilis] gi|1706797|sp|P49937|FHUG_BACSU	permease of ferrichrome ABC transporter
6	3997201	C	0.917	T	0.083	C -> T	GTG -> ATG	V -> M	transition		ECs3991	similar to YHAO_ECOLI gi|1789497 (conserved in Escherichia coli K-12)	transport system permease
10	3997201	C	0.917	T	0.083	C -> T	GTG -> ATG	V -> M	transition		ECs3991	similar to YHAO_ECOLI gi|1789497 (conserved in Escherichia coli K-12)	transport system permease
6	4009396	A	0.941	G	0.059	A -> G			transition
10	4009396	A	0.941	G	0.059	A -> G			transition
6	4105568	A	0.95	C	0.05	A -> C	GGT -> GGG		transversion		ECs4095	catalyzes the phosphorylation of the N-acetylmannosamine (ManNAc) liberated from N-acetyl-neuraminic acid by the nanA protein	N-acetylmannosamine kinase
10	4105568	A	0.95	C	0.05	A -> C	GGT -> GGG		transversion		ECs4095	catalyzes the phosphorylation of the N-acetylmannosamine (ManNAc) liberated from N-acetyl-neuraminic acid by the nanA protein	N-acetylmannosamine kinase
6	4110364	C	0.949	G	0.051	C -> G	GGC -> GGG		transversion		ECs4100	YhcL; uncharacterized member of the DcuC family of anaerobic dicarboxylate transporters; probable role in transport of carboxylates across the inner membrane from the periplasm; its encoding gene is not essential for growth and is probably cryptic	cryptic C4-dicarboxylate transporter DcuD
10	4110364	C	0.949	G	0.051	C -> G	GGC -> GGG		transversion		ECs4100	YhcL; uncharacterized member of the DcuC family of anaerobic dicarboxylate transporters; probable role in transport of carboxylates across the inner membrane from the periplasm; its encoding gene is not essential for growth and is probably cryptic	cryptic C4-dicarboxylate transporter DcuD
6	4207271	A	0.514	C	0.486	A -> C	GAC -> GCC	D -> A	transversion		ECs4209	similar to YHFK_ECOLI gi|1789757 (conserved in Escherichia coli K-12)	hypothetical protein
10	4207271	A	0.514	C	0.486	A -> C	GAC -> GCC	D -> A	transversion		ECs4209	similar to YHFK_ECOLI gi|1789757 (conserved in Escherichia coli K-12)	hypothetical protein
6	4221765	G	0.54	A	0.46	G -> A	GAA -> AAA	E -> K	transition	frlB	ECs4222	catalyzes the conversion of fructoselysine 6-phosphate to glucose 6-phosphate and lysine	fructoselysine-6-P-deglycase
10	4221765	G	0.54	A	0.46	G -> A	GAA -> AAA	E -> K	transition	frlB	ECs4222	catalyzes the conversion of fructoselysine 6-phosphate to glucose 6-phosphate and lysine	fructoselysine-6-P-deglycase
6	4269432	G	0.944	T	0.056	G -> T	GGC -> GGA		transversion		ECs4263	catalyzes the conversion of terminal3'-phosphate ofRNA to the 2',3'-cyclicphosphodiester	RNA 3'-terminal-phosphate cyclase
10	4269432	G	0.944	T	0.056	G -> T	GGC -> GGA		transversion		ECs4263	catalyzes the conversion of terminal3'-phosphate ofRNA to the 2',3'-cyclicphosphodiester	RNA 3'-terminal-phosphate cyclase
6	4276058	G	0.6	A	0.4	G -> A	CTG -> CTA		transition	glpD	ECs4269	in Escherichia coli this homodimeric enzyme is expressed under aerobic conditions; anaerobic expression is repressed by the arcAB system; converts sn-glycerol-3-phosphate and ubiquinone-8 to dihydroxy acetone phosphate and ubiquinol-8; associates with the cytoplasmic membrane	glycerol-3-phosphate dehydrogenase
10	4276058	G	0.6	A	0.4	G -> A	CTG -> CTA		transition	glpD	ECs4269	in Escherichia coli this homodimeric enzyme is expressed under aerobic conditions; anaerobic expression is repressed by the arcAB system; converts sn-glycerol-3-phosphate and ubiquinone-8 to dihydroxy acetone phosphate and ubiquinol-8; associates with the cytoplasmic membrane	glycerol-3-phosphate dehydrogenase
6	4284574	C	0.938	A	0.063	C -> A	GAG -> GAT	E -> D	transversion	glgC	ECs4275	catalyzes the formation of ADP-glucose and diphosphate from ATP and alpha-D-glucose 1-phosphate	glucose-1-phosphate adenylyltransferase
10	4284574	C	0.938	A	0.063	C -> A	GAG -> GAT	E -> D	transversion	glgC	ECs4275	catalyzes the formation of ADP-glucose and diphosphate from ATP and alpha-D-glucose 1-phosphate	glucose-1-phosphate adenylyltransferase
6	4303775	G	0.517	A	0.483	G -> A	GCC -> GCT		transition	ggt	ECs4293	periplasmic enzyme; post-translationally processed into two subunits which are required for wild-type enzyme activity; cleaves the gammaglutamyl linkages of compounds such as glutathione and transfer the gammaglutamyl group to other amino acids and peptides	gamma-glutamyltranspeptidase
10	4303775	G	0.517	A	0.483	G -> A	GCC -> GCT		transition	ggt	ECs4293	periplasmic enzyme; post-translationally processed into two subunits which are required for wild-type enzyme activity; cleaves the gammaglutamyl linkages of compounds such as glutathione and transfer the gammaglutamyl group to other amino acids and peptides	gamma-glutamyltranspeptidase
6	4327120	C	0.95	A	0.05	C -> A	CAT -> AAT	H -> N	transversion	zntA	ECs4318	P-type ATPase involved in the export of lead, cadmium, zinc and mercury	zinc/cadmium/mercury/lead-transporting ATPase
10	4327120	C	0.95	A	0.05	C -> A	CAT -> AAT	H -> N	transversion	zntA	ECs4318	P-type ATPase involved in the export of lead, cadmium, zinc and mercury	zinc/cadmium/mercury/lead-transporting ATPase
6	4327652	C	0.943	T	0.057	C -> T	GCG -> GTG	A -> V	transition	zntA	ECs4318	P-type ATPase involved in the export of lead, cadmium, zinc and mercury	zinc/cadmium/mercury/lead-transporting ATPase
10	4327652	C	0.943	T	0.057	C -> T	GCG -> GTG	A -> V	transition	zntA	ECs4318	P-type ATPase involved in the export of lead, cadmium, zinc and mercury	zinc/cadmium/mercury/lead-transporting ATPase
6	4327961	G	0.944	T	0.056	G -> T			transversion
10	4327961	G	0.944	T	0.056	G -> T			transversion
6	4372687	C	0.933	T	0.067	C -> T	CGC -> CGT		transition		ECs4365	similar to PITB_ECOLI gi|1789360 (conserved in Escherichia coli K-12)	low-affinity phosphate transport protein
10	4372687	C	0.933	T	0.067	C -> T	CGC -> CGT		transition		ECs4365	similar to PITB_ECOLI gi|1789360 (conserved in Escherichia coli K-12)	low-affinity phosphate transport protein
6	4411523	G	0.566	A	0.434	G -> A			transition
10	4411523	G	0.566	A	0.434	G -> A			transition
6	4425666	C	0.517	T	0.483	C -> T			transition
10	4425666	C	0.517	T	0.483	C -> T			transition
6	4432523	G	0.944	A	0.056	G -> A	CCG -> CTG	P -> L	transition		ECs4412	binds the cellulose synthase activator, bis-(3'-5')cyclic diguanylic acid (c-di-GMP)	cellulose synthase regulator protein
10	4432523	G	0.944	A	0.056	G -> A	CCG -> CTG	P -> L	transition		ECs4412	binds the cellulose synthase activator, bis-(3'-5')cyclic diguanylic acid (c-di-GMP)	cellulose synthase regulator protein
6	4443619	T	0.5	C	0.5	T -> C	ATC -> ACC	I -> T	transition		ECs4419	similar to YHJV_ECOLI gi|1789961 (conserved in Escherichia coli K-12)	transporter protein
10	4443619	T	0.5	C	0.5	T -> C	ATC -> ACC	I -> T	transition		ECs4419	similar to YHJV_ECOLI gi|1789961 (conserved in Escherichia coli K-12)	transporter protein
6	4444084	G	0.481	A	0.519	G -> A	CCG -> TCG	P -> S	transition	dppF	ECs4420	Part of the ABC transporter complex DppABCDF involved in the transport of dipeptides	peptide ABC transporter ATP-binding protein
10	4444084	G	0.481	A	0.519	G -> A	CCG -> TCG	P -> S	transition	dppF	ECs4420	Part of the ABC transporter complex DppABCDF involved in the transport of dipeptides	peptide ABC transporter ATP-binding protein
6	4450876	G	0.559	A	0.441	G -> A	CTG -> TTG		transition		ECs4425	catalyzes the addition of a phosphoethanolamine group to the outer Kdo residue of lipopolysaccharide	phosphoethanolamine transferase
10	4450876	G	0.559	A	0.441	G -> A	CTG -> TTG		transition		ECs4425	catalyzes the addition of a phosphoethanolamine group to the outer Kdo residue of lipopolysaccharide	phosphoethanolamine transferase
6	4458325	G	0.561	A	0.439	G -> A			transition
10	4458325	G	0.561	A	0.439	G -> A			transition
6	4529717	A	0.882	T	0.118	A -> T	CGT -> CGA		transversion	gpsA	ECs4486	catalyzes the NAD(P)H-dependent reduction of glycerol 3-phosphate to glycerone phosphate	NAD(P)H-dependent glycerol-3-phosphate dehydrogenase
10	4529717	A	0.882	T	0.118	A -> T	CGT -> CGA		transversion	gpsA	ECs4486	catalyzes the NAD(P)H-dependent reduction of glycerol 3-phosphate to glycerone phosphate	NAD(P)H-dependent glycerol-3-phosphate dehydrogenase
6	4530424	G	0.947	A	0.053	G -> A	CTG -> TTG		transition	gpsA	ECs4486	catalyzes the NAD(P)H-dependent reduction of glycerol 3-phosphate to glycerone phosphate	NAD(P)H-dependent glycerol-3-phosphate dehydrogenase
10	4530424	G	0.947	A	0.053	G -> A	CTG -> TTG		transition	gpsA	ECs4486	catalyzes the NAD(P)H-dependent reduction of glycerol 3-phosphate to glycerone phosphate	NAD(P)H-dependent glycerol-3-phosphate dehydrogenase
6	4610208	A	0.467	T	0.533	A -> T	GCA -> GCT		transversion		ECs4572	similar to L0038 [Escherichia coli O157:H7 strain EDL933] gi|3414906|gb|AAC31517.1|, rOrf8 [Escherichia coli E2348/69] gi|2865287|gb|AAC38380.1|	hypothetical protein
10	4610208	A	0.467	T	0.533	A -> T	GCA -> GCT		transversion		ECs4572	similar to L0038 [Escherichia coli O157:H7 strain EDL933] gi|3414906|gb|AAC31517.1|, rOrf8 [Escherichia coli E2348/69] gi|2865287|gb|AAC38380.1|	hypothetical protein
6	4561396	A	0.93	G	0.07	A -> G	GAA -> GAG		transition		ECs4519	similar to YICC_ECOLI gi|1790075 (conserved in Escherichia coli K-12)	hypothetical protein
10	4561396	A	0.93	G	0.07	A -> G	GAA -> GAG		transition		ECs4519	similar to YICC_ECOLI gi|1790075 (conserved in Escherichia coli K-12)	hypothetical protein
6	4679992	G	0.949	A	0.051	G -> A	GGC -> AGC	G -> S	transition		ECs4646	tryptophan transporter of low affinity	tryptophan permease TnaB
10	4679992	G	0.949	A	0.051	G -> A	GGC -> AGC	G -> S	transition		ECs4646	tryptophan transporter of low affinity	tryptophan permease TnaB
6	3335125	C	0.92	G	0.08	C -> G	GCG -> GCC		transversion		ECs3359	similar to URAA_ECOLI gi|1788843 (conserved in Escherichia coli K-12)	uracil transporter
10	3335125	C	0.92	G	0.08	C -> G	GCG -> GCC		transversion		ECs3359	similar to URAA_ECOLI gi|1788843 (conserved in Escherichia coli K-12)	uracil transporter
6	4800764	T	0.944	G	0.056	T -> G	ACC -> CCC	T -> P	transversion		ECs4750	similar to YIGI_ECOLI gi|2367298 (conserved in Escherichia coli K-12)	hypothetical protein
10	4800764	T	0.944	G	0.056	T -> G	ACC -> CCC	T -> P	transversion		ECs4750	similar to YIGI_ECOLI gi|2367298 (conserved in Escherichia coli K-12)	hypothetical protein
6	4800817	A	0.947	C	0.053	A -> C	ATT -> AGT	I -> S	transversion		ECs4750	similar to YIGI_ECOLI gi|2367298 (conserved in Escherichia coli K-12)	hypothetical protein
10	4800817	A	0.947	C	0.053	A -> C	ATT -> AGT	I -> S	transversion		ECs4750	similar to YIGI_ECOLI gi|2367298 (conserved in Escherichia coli K-12)	hypothetical protein
6	4804551	C	0.625	T	0.375	C -> T	GCG -> GTG	A -> V	transition		ECs4753	similar to RHTC_ECOLI gi|2851443|sp|P27846 (conserved in Escherichia coli K-12)	threonine efflux system
10	4804551	C	0.625	T	0.375	C -> T	GCG -> GTG	A -> V	transition		ECs4753	similar to RHTC_ECOLI gi|2851443|sp|P27846 (conserved in Escherichia coli K-12)	threonine efflux system
6	4901519	A	0.457	G	0.543	A -> G			transition
10	4901519	A	0.457	G	0.543	A -> G			transition
6	4915198	T	0.933	C	0.067	T -> C	AAC -> AGC	N -> S	transition	glpX	ECs4850	type II fructose 1,6-bisphosphatae; in Escherichia coli this protein forms a dimer and binds manganese	fructose 1,6-bisphosphatase II
10	4915198	T	0.933	C	0.067	T -> C	AAC -> AGC	N -> S	transition	glpX	ECs4850	type II fructose 1,6-bisphosphatae; in Escherichia coli this protein forms a dimer and binds manganese	fructose 1,6-bisphosphatase II
6	4933194	T	0.576	C	0.424	T -> C			transition
10	4933194	T	0.576	C	0.424	T -> C			transition
6	4295219	A	0.917	C	0.083	A -> C	GTG -> GGG	V -> G	transversion		ECs4285	similar to GNTU_1_ECOLI gi|1789844, GNTU_ECOLI SW: P46858	low affinity gluconate transporter
10	4295219	A	0.917	C	0.083	A -> C	GTG -> GGG	V -> G	transversion		ECs4285	similar to GNTU_1_ECOLI gi|1789844, GNTU_ECOLI SW: P46858	low affinity gluconate transporter
6	5116894	C	0.532	T	0.468	C -> T	CTG -> CTA		transition		ECs5033	similar to QOR_ECOLI gi|1790485 (conserved in Escherichia coli K-12)	quinone oxidoreductase
10	5116894	C	0.532	T	0.468	C -> T	CTG -> CTA		transition		ECs5033	similar to QOR_ECOLI gi|1790485 (conserved in Escherichia coli K-12)	quinone oxidoreductase
6	5165975	T	0.941	C	0.059	T -> C	CAG -> CGG	Q -> R	transition		ECs5073	similar to sugar ABC transporter, ATP-binding proteins e.g. ribose ABC transporter (ATP-binding protein) rbsA [Bacillus subtilis] gi|7404442|sp|P36947|RBSA_BACSU	sugar ABC transporter ATP-binding protein
10	5165975	T	0.941	C	0.059	T -> C	CAG -> CGG	Q -> R	transition		ECs5073	similar to sugar ABC transporter, ATP-binding proteins e.g. ribose ABC transporter (ATP-binding protein) rbsA [Bacillus subtilis] gi|7404442|sp|P36947|RBSA_BACSU	sugar ABC transporter ATP-binding protein
6	5166788	G	0.95	A	0.05	G -> A	GCG -> GCA		transition		ECs5074	similar to histidine protein kinases e.g. histidineprotein kinase-response regulator hybrid protein CvgSY[Pseudomonas syringae pv. syringae]gi|5019771|gb|AAD37857.1|AF133263_2	histidine protein kinase
10	5166788	G	0.95	A	0.05	G -> A	GCG -> GCA		transition		ECs5074	similar to histidine protein kinases e.g. histidineprotein kinase-response regulator hybrid protein CvgSY[Pseudomonas syringae pv. syringae]gi|5019771|gb|AAD37857.1|AF133263_2	histidine protein kinase
6	5109107	C	0.95	A	0.05	C -> A	GGC -> GTC	G -> V	transversion		ECs5024	PlsB; catalyzes the formation of 1-acyl-sn-glycerol3-phosphate by transfering the acyl moiety from acyl-CoA	glycerol-3-phosphate acyltransferase
10	5109107	C	0.95	A	0.05	C -> A	GGC -> GTC	G -> V	transversion		ECs5024	PlsB; catalyzes the formation of 1-acyl-sn-glycerol3-phosphate by transfering the acyl moiety from acyl-CoA	glycerol-3-phosphate acyltransferase
6	5250728	T	0.925	G	0.075	T -> G	GGT -> GGG		transversion		ECs5145	similar to AMIB_ECOLI gi|1790611 (conserved in Escherichia coli K-12)	N-acetylmuramoyl-l-alanine amidase II
10	5250728	T	0.925	G	0.075	T -> G	GGT -> GGG		transversion		ECs5145	similar to AMIB_ECOLI gi|1790611 (conserved in Escherichia coli K-12)	N-acetylmuramoyl-l-alanine amidase II
6	5323664	G	0.465	A	0.535	G -> A	GAA -> AAA	E -> K	transition		ECs5219	P-type ATPase involved in magnesium influx	magnesium-transporting ATPase MgtA
10	5323664	G	0.465	A	0.535	G -> A	GAA -> AAA	E -> K	transition		ECs5219	P-type ATPase involved in magnesium influx	magnesium-transporting ATPase MgtA
6	5374445	G	0.511	C	0.489	G -> C	CGT -> CCT	R -> P	transversion		ECs5261	similar to ATP-dependent helicases e.g. [Halobacterium sp. (strain NRC-1) plasmid pNRC100] gi|7484100|pir||T08316	ATP-dependent helicase
10	5374445	G	0.511	C	0.489	G -> C	CGT -> CCT	R -> P	transversion		ECs5261	similar to ATP-dependent helicases e.g. [Halobacterium sp. (strain NRC-1) plasmid pNRC100] gi|7484100|pir||T08316	ATP-dependent helicase
6	5432867	T	0.943	G	0.057	T -> G	TGC -> GGC	C -> G	transversion		ECs5301	similar to YJIP_ECOLI gi|1790795, YJIQ_ECOLI gi|1790796	hypothetical protein
10	5432867	T	0.943	G	0.057	T -> G	TGC -> GGC	C -> G	transversion		ECs5301	similar to YJIP_ECOLI gi|1790795, YJIQ_ECOLI gi|1790796	hypothetical protein
6	5497596	A	0.914	G	0.086	A -> G			transition
10	5497596	A	0.914	G	0.086	A -> G			transition
6	3161214	G	0.9	T	0.1	G -> T	CCA -> CAA	P -> Q	transversion	truA	ECs3202	mediates pseudouridylation (positions 38, 39, 40) at the tRNA anticodon region which contributes to the structural stability	tRNA pseudouridine synthase A
10	3161214	G	0.9	T	0.1	G -> T	CCA -> CAA	P -> Q	transversion	truA	ECs3202	mediates pseudouridylation (positions 38, 39, 40) at the tRNA anticodon region which contributes to the structural stability	tRNA pseudouridine synthase A
2	402027	C	0.947	A	0.053	C -> A			transversion
3	402027	C	0.944	A	0.056	C -> A			transversion
2	3329262	T	0.865	C	0.135	T -> C	ATC -> ACC	I -> T	transition		ECs3353	similar to HYFR_ECOLI gi|1788836 (conserved in Escherichia coli K-12)	2-component regulator
3	3329262	T	0.867	C	0.133	T -> C	ATC -> ACC	I -> T	transition		ECs3353	similar to HYFR_ECOLI gi|1788836 (conserved in Escherichia coli K-12)	2-component regulator
2	4158282	C	0.935	G	0.065	C -> G			transversion
3	4158282	C	0.933	G	0.067	C -> G			transversion
2	3829436	C	0.92	A	0.08	C -> A			transversion
3	3829436	C	0.881	A	0.119	C -> A			transversion
2	4734024	A	0.889	C	0.111	A -> C	GGT -> GGG		transversion		ECs4696	similar to YIEO_ECOLI gi|1790195 (conserved in Escherichia coli K-12)	transporter
3	4734024	A	0.933	C	0.067	A -> C	GGT -> GGG		transversion		ECs4696	similar to YIEO_ECOLI gi|1790195 (conserved in Escherichia coli K-12)	transporter
2	5330227	A	0.925	G	0.075	A -> G	GAA -> GGA	E -> G	transition		ECs5228	similar to YJGJ_ECOLI gi|1790700 (conserved in Escherichia coli K-12)	hypothetical protein
3	5330227	A	0.909	G	0.091	A -> G	GAA -> GGA	E -> G	transition		ECs5228	similar to YJGJ_ECOLI gi|1790700 (conserved in Escherichia coli K-12)	hypothetical protein
2	236668	T	0.915	C	0.085	T -> C	ATT -> GTT	I -> V	transition	mltD	ECs0207	catalyzes the cleavage of the beta-1,4-glycosidic bond between N-acetylmuramic acid and N-acetylglucosamine residues; may play a role in recycling muropeptides during cell division and/or cell elongation; in Helicobacter pylori MltD is a endolytic transglycosylase involved mainly in the rearrangement of the peptidoglycan layer of the bacterial cell wall	membrane-bound lytic murein transglycosylase D
4	236668	T	0.947	C	0.053	T -> C	ATT -> GTT	I -> V	transition	mltD	ECs0207	catalyzes the cleavage of the beta-1,4-glycosidic bond between N-acetylmuramic acid and N-acetylglucosamine residues; may play a role in recycling muropeptides during cell division and/or cell elongation; in Helicobacter pylori MltD is a endolytic transglycosylase involved mainly in the rearrangement of the peptidoglycan layer of the bacterial cell wall	membrane-bound lytic murein transglycosylase D
6	236668	T	0.94	C	0.06	T -> C	ATT -> GTT	I -> V	transition	mltD	ECs0207	catalyzes the cleavage of the beta-1,4-glycosidic bond between N-acetylmuramic acid and N-acetylglucosamine residues; may play a role in recycling muropeptides during cell division and/or cell elongation; in Helicobacter pylori MltD is a endolytic transglycosylase involved mainly in the rearrangement of the peptidoglycan layer of the bacterial cell wall	membrane-bound lytic murein transglycosylase D
10	236668	T	0.94	C	0.06	T -> C	ATT -> GTT	I -> V	transition	mltD	ECs0207	catalyzes the cleavage of the beta-1,4-glycosidic bond between N-acetylmuramic acid and N-acetylglucosamine residues; may play a role in recycling muropeptides during cell division and/or cell elongation; in Helicobacter pylori MltD is a endolytic transglycosylase involved mainly in the rearrangement of the peptidoglycan layer of the bacterial cell wall	membrane-bound lytic murein transglycosylase D
5	334265	T	0.923	G	0.077	T -> G	ACC -> CCC	T -> P	transversion		ECs0315	similar to YAGS_ECOLI gi|1786479 (conserved in Escherichia coli K-12)	hypothetical protein
6	334265	T	0.923	G	0.077	T -> G	ACC -> CCC	T -> P	transversion		ECs0315	similar to YAGS_ECOLI gi|1786479 (conserved in Escherichia coli K-12)	hypothetical protein
10	334265	T	0.923	G	0.077	T -> G	ACC -> CCC	T -> P	transversion		ECs0315	similar to YAGS_ECOLI gi|1786479 (conserved in Escherichia coli K-12)	hypothetical protein
6	340856	A	0.92	C	0.08	A -> C	GGT -> GGG		transversion		ECs0321	similar to YAGX_ECOLI gi|1786484 (conserved in Escherichia coli K-12)	hypothetical protein
8	340856	A	0.943	C	0.057	A -> C	GGT -> GGG		transversion		ECs0321	similar to YAGX_ECOLI gi|1786484 (conserved in Escherichia coli K-12)	hypothetical protein
10	340856	A	0.92	C	0.08	A -> C	GGT -> GGG		transversion		ECs0321	similar to YAGX_ECOLI gi|1786484 (conserved in Escherichia coli K-12)	hypothetical protein
6	390923	T	0.895	G	0.105	T -> G	TTT -> GTT	F -> V	transversion		ECs0370	similar to YAHG_ECOLI gi|1786514 (conserved in Escherichia coli K-12)	hypothetical protein
8	390923	T	0.92	G	0.08	T -> G	TTT -> GTT	F -> V	transversion		ECs0370	similar to YAHG_ECOLI gi|1786514 (conserved in Escherichia coli K-12)	hypothetical protein
10	390923	T	0.895	G	0.105	T -> G	TTT -> GTT	F -> V	transversion		ECs0370	similar to YAHG_ECOLI gi|1786514 (conserved in Escherichia coli K-12)	hypothetical protein
6	861555	A	0.93	G	0.07	A -> G	AAA -> AAG		transition	tolA	ECs0774	inner membrane component of 7 member Tol-Pal envelope-spanning complex; involved in maintaining cell envelope integrity; utilized by colicins and filamentous phages for import; interacts with TolB, Pal, and through TolB to various outer membrane porins	cell envelope integrity inner membrane protein TolA
8	861555	A	0.919	G	0.081	A -> G	AAA -> AAG		transition	tolA	ECs0774	inner membrane component of 7 member Tol-Pal envelope-spanning complex; involved in maintaining cell envelope integrity; utilized by colicins and filamentous phages for import; interacts with TolB, Pal, and through TolB to various outer membrane porins	cell envelope integrity inner membrane protein TolA
10	861555	A	0.93	G	0.07	A -> G	AAA -> AAG		transition	tolA	ECs0774	inner membrane component of 7 member Tol-Pal envelope-spanning complex; involved in maintaining cell envelope integrity; utilized by colicins and filamentous phages for import; interacts with TolB, Pal, and through TolB to various outer membrane porins	cell envelope integrity inner membrane protein TolA
6	650332	A	0.927	G	0.073	A -> G			transition
8	650332	A	0.884	G	0.116	A -> G			transition
10	650332	A	0.927	G	0.073	A -> G			transition
6	861594	A	0.926	T	0.074	A -> T	GCA -> GCT		transversion	tolA	ECs0774	inner membrane component of 7 member Tol-Pal envelope-spanning complex; involved in maintaining cell envelope integrity; utilized by colicins and filamentous phages for import; interacts with TolB, Pal, and through TolB to various outer membrane porins	cell envelope integrity inner membrane protein TolA
8	861594	A	0.94	T	0.06	A -> T	GCA -> GCT		transversion	tolA	ECs0774	inner membrane component of 7 member Tol-Pal envelope-spanning complex; involved in maintaining cell envelope integrity; utilized by colicins and filamentous phages for import; interacts with TolB, Pal, and through TolB to various outer membrane porins	cell envelope integrity inner membrane protein TolA
10	861594	A	0.926	T	0.074	A -> T	GCA -> GCT		transversion	tolA	ECs0774	inner membrane component of 7 member Tol-Pal envelope-spanning complex; involved in maintaining cell envelope integrity; utilized by colicins and filamentous phages for import; interacts with TolB, Pal, and through TolB to various outer membrane porins	cell envelope integrity inner membrane protein TolA
6	861603	A	0.92	G	0.08	A -> G	AAA -> AAG		transition	tolA	ECs0774	inner membrane component of 7 member Tol-Pal envelope-spanning complex; involved in maintaining cell envelope integrity; utilized by colicins and filamentous phages for import; interacts with TolB, Pal, and through TolB to various outer membrane porins	cell envelope integrity inner membrane protein TolA
8	861603	A	0.941	G	0.059	A -> G	AAA -> AAG		transition	tolA	ECs0774	inner membrane component of 7 member Tol-Pal envelope-spanning complex; involved in maintaining cell envelope integrity; utilized by colicins and filamentous phages for import; interacts with TolB, Pal, and through TolB to various outer membrane porins	cell envelope integrity inner membrane protein TolA
10	861603	A	0.92	G	0.08	A -> G	AAA -> AAG		transition	tolA	ECs0774	inner membrane component of 7 member Tol-Pal envelope-spanning complex; involved in maintaining cell envelope integrity; utilized by colicins and filamentous phages for import; interacts with TolB, Pal, and through TolB to various outer membrane porins	cell envelope integrity inner membrane protein TolA
2	340221	T	0.909	G	0.091	T -> G	GAC -> GCC	D -> A	transversion		ECs0321	similar to YAGX_ECOLI gi|1786484 (conserved in Escherichia coli K-12)	hypothetical protein
5	340221	T	0.933	G	0.067	T -> G	GAC -> GCC	D -> A	transversion		ECs0321	similar to YAGX_ECOLI gi|1786484 (conserved in Escherichia coli K-12)	hypothetical protein
7	340221	T	0.944	G	0.056	T -> G	GAC -> GCC	D -> A	transversion		ECs0321	similar to YAGX_ECOLI gi|1786484 (conserved in Escherichia coli K-12)	hypothetical protein
8	340221	T	0.941	G	0.059	T -> G	GAC -> GCC	D -> A	transversion		ECs0321	similar to YAGX_ECOLI gi|1786484 (conserved in Escherichia coli K-12)	hypothetical protein
1	385929	T	0.95	C	0.05	T -> C			transition
2	385929	T	0.95	C	0.05	T -> C			transition
3	385929	T	0.913	C	0.087	T -> C			transition
6	4561383	T	0.902	A	0.098	T -> A	ATT -> AAT	I -> N	transversion		ECs4519	similar to YICC_ECOLI gi|1790075 (conserved in Escherichia coli K-12)	hypothetical protein
7	4561383	T	0.84	A	0.16	T -> A	ATT -> AAT	I -> N	transversion		ECs4519	similar to YICC_ECOLI gi|1790075 (conserved in Escherichia coli K-12)	hypothetical protein
10	4561383	T	0.902	A	0.098	T -> A	ATT -> AAT	I -> N	transversion		ECs4519	similar to YICC_ECOLI gi|1790075 (conserved in Escherichia coli K-12)	hypothetical protein
6	4561385	C	0.9	G	0.1	C -> G	CAG -> GAG	Q -> E	transversion		ECs4519	similar to YICC_ECOLI gi|1790075 (conserved in Escherichia coli K-12)	hypothetical protein
7	4561385	C	0.8	G	0.2	C -> G	CAG -> GAG	Q -> E	transversion		ECs4519	similar to YICC_ECOLI gi|1790075 (conserved in Escherichia coli K-12)	hypothetical protein
10	4561385	C	0.9	G	0.1	C -> G	CAG -> GAG	Q -> E	transversion		ECs4519	similar to YICC_ECOLI gi|1790075 (conserved in Escherichia coli K-12)	hypothetical protein
6	4561387	G	0.1	A	0.9	G -> A	CAG -> CAA		transition		ECs4519	similar to YICC_ECOLI gi|1790075 (conserved in Escherichia coli K-12)	hypothetical protein
7	4561387	G	0.2	A	0.8	G -> A	CAG -> CAA		transition		ECs4519	similar to YICC_ECOLI gi|1790075 (conserved in Escherichia coli K-12)	hypothetical protein
10	4561387	G	0.1	A	0.9	G -> A	CAG -> CAA		transition		ECs4519	similar to YICC_ECOLI gi|1790075 (conserved in Escherichia coli K-12)	hypothetical protein
6	4561388	A	0.897	C	0.103	A -> C	AAC -> CAC	N -> H	transversion		ECs4519	similar to YICC_ECOLI gi|1790075 (conserved in Escherichia coli K-12)	hypothetical protein
7	4561388	A	0.8	C	0.2	A -> C	AAC -> CAC	N -> H	transversion		ECs4519	similar to YICC_ECOLI gi|1790075 (conserved in Escherichia coli K-12)	hypothetical protein
10	4561388	A	0.897	C	0.103	A -> C	AAC -> CAC	N -> H	transversion		ECs4519	similar to YICC_ECOLI gi|1790075 (conserved in Escherichia coli K-12)	hypothetical protein
6	4561394	G	0.07	C	0.93	G -> C	GAA -> CAA	E -> Q	transversion		ECs4519	similar to YICC_ECOLI gi|1790075 (conserved in Escherichia coli K-12)	hypothetical protein
7	4561394	G	0.056	C	0.944	G -> C	GAA -> CAA	E -> Q	transversion		ECs4519	similar to YICC_ECOLI gi|1790075 (conserved in Escherichia coli K-12)	hypothetical protein
10	4561394	G	0.07	C	0.93	G -> C	GAA -> CAA	E -> Q	transversion		ECs4519	similar to YICC_ECOLI gi|1790075 (conserved in Escherichia coli K-12)	hypothetical protein
6	2061355	A	0.933	C	0.067	A -> C	TTT -> GTT	F -> V	transversion		ECs2071	similar to NARG_ECOLI gi|1787477 (conserved in Escherichia coli K-12)	cryptic nitrate reductase 2 subunit alpha
7	2061355	A	0.75	C	0.25	A -> C	TTT -> GTT	F -> V	transversion		ECs2071	similar to NARG_ECOLI gi|1787477 (conserved in Escherichia coli K-12)	cryptic nitrate reductase 2 subunit alpha
10	2061355	A	0.933	C	0.067	A -> C	TTT -> GTT	F -> V	transversion		ECs2071	similar to NARG_ECOLI gi|1787477 (conserved in Escherichia coli K-12)	cryptic nitrate reductase 2 subunit alpha
6	2418062	C	0.939	G	0.061	C -> G			transversion
7	2418062	C	0.939	G	0.061	C -> G			transversion
10	2418062	C	0.939	G	0.061	C -> G			transversion
6	2454178	C	0.947	G	0.053	C -> G			transversion
7	2454178	C	0.913	G	0.087	C -> G			transversion
10	2454178	C	0.947	G	0.053	C -> G			transversion
6	5140868	T	0.927	A	0.073	T -> A			transversion
7	5140868	T	0.925	A	0.075	T -> A			transversion
10	5140868	T	0.927	A	0.073	T -> A			transversion
1	498646	T	0.938	G	0.063	T -> G	TTA -> GTA	L -> V	transversion	ribD	ECs0467	riboflavin biosynthesis protein which catalyzes thedeamination and reduction steps in the riboflavinbiosynthesis pathway; catalyzes the formation of5-amino-6-(5-phosphoribosylamino)uracil from2,5-diamino-6-hydroxy-4-(5-phosphoribosylamino)pyrimidineand the formation of5-amino-6-(5-phosphoribosylamino)uracil from5-amino-6-(5-phosphoribitylamino)uracil	bifunctional diaminohydroxyphosphoribosylaminopyrimidine deaminase/5-amino-6-(5-phosphoribosylamino)uracil reductase
2	498646	T	0.941	G	0.059	T -> G	TTA -> GTA	L -> V	transversion	ribD	ECs0467	riboflavin biosynthesis protein which catalyzes thedeamination and reduction steps in the riboflavinbiosynthesis pathway; catalyzes the formation of5-amino-6-(5-phosphoribosylamino)uracil from2,5-diamino-6-hydroxy-4-(5-phosphoribosylamino)pyrimidineand the formation of5-amino-6-(5-phosphoribosylamino)uracil from5-amino-6-(5-phosphoribitylamino)uracil	bifunctional diaminohydroxyphosphoribosylaminopyrimidine deaminase/5-amino-6-(5-phosphoribosylamino)uracil reductase
1	3350329	C	0.412	T	0.588	C -> T			transition
2	3350329	C	0.134	T	0.866	C -> T			transition
1	4829856	C	0.566	T	0.434	C -> T	CTG -> TTG		transition		ECs4777	similar to TRKH_ECOLI gi|2367317, TRKH_ECOLI SW: P21166 (conserved in Escherichia coli K-12)	potassium transporter
2	4829856	C	0.09	T	0.91	C -> T	CTG -> TTG		transition		ECs4777	similar to TRKH_ECOLI gi|2367317, TRKH_ECOLI SW: P21166 (conserved in Escherichia coli K-12)	potassium transporter
1	4891379	C	0.408	T	0.592	C -> T	AAG -> AAA		transition		ECs4826	with FrvBRX is part of the phosphoenolpyruvate-dependent sugar phosphotransferase system involved in the transport and phosphorylation of sugars; possibly responsible for the sugar specificity of the system	fructose-like phosphotransferase system subunit EIIA
2	4891379	C	0.167	T	0.833	C -> T	AAG -> AAA		transition		ECs4826	with FrvBRX is part of the phosphoenolpyruvate-dependent sugar phosphotransferase system involved in the transport and phosphorylation of sugars; possibly responsible for the sugar specificity of the system	fructose-like phosphotransferase system subunit EIIA
1	3814090	T	0.933	G	0.067	T -> G	GGT -> GGG		transversion		ECs3803	similar to ABC transporter ATP-binding proteins e.g. PotA homolog [Agrobacterium rhizogenes plasmid pRi1724] gi|8918682|dbj|BAA97747.1|, [plasmid pNZ4000] gi|512351	ABC transporter ATP-binding protein
2	3814090	T	0.9	G	0.1	T -> G	GGT -> GGG		transversion		ECs3803	similar to ABC transporter ATP-binding proteins e.g. PotA homolog [Agrobacterium rhizogenes plasmid pRi1724] gi|8918682|dbj|BAA97747.1|, [plasmid pNZ4000] gi|512351	ABC transporter ATP-binding protein
1	4325164	T	0.5	A	0.5	T -> A	CTG -> CAG	L -> Q	transversion		ECs4317	similar to YHHN_ECOLI gi|1789878 (conserved in Escherichia coli K-12)	hypothetical protein
2	4325164	T	0.304	A	0.696	T -> A	CTG -> CAG	L -> Q	transversion		ECs4317	similar to YHHN_ECOLI gi|1789878 (conserved in Escherichia coli K-12)	hypothetical protein
1	710512	T	0.938	G	0.063	T -> G	GGT -> GGG		transversion		ECs0635	catalyzes the formation of 2,3-dihydroxybenzoate from 2,3-dihydro-2,3-dihydroxybenzoate; involved in the biosynthesis of siderophores, enterobactin, bacillibactin or vibriobactin	2,3-dihydroxybenzoate-2,3-dehydrogenase
4	710512	T	0.88	G	0.12	T -> G	GGT -> GGG		transversion		ECs0635	catalyzes the formation of 2,3-dihydroxybenzoate from 2,3-dihydro-2,3-dihydroxybenzoate; involved in the biosynthesis of siderophores, enterobactin, bacillibactin or vibriobactin	2,3-dihydroxybenzoate-2,3-dehydrogenase
8	710512	T	0.947	G	0.053	T -> G	GGT -> GGG		transversion		ECs0635	catalyzes the formation of 2,3-dihydroxybenzoate from 2,3-dihydro-2,3-dihydroxybenzoate; involved in the biosynthesis of siderophores, enterobactin, bacillibactin or vibriobactin	2,3-dihydroxybenzoate-2,3-dehydrogenase
1	784269	T	0.917	G	0.083	T -> G	GGT -> GGG		transversion		ECs0709	phosphoenolpyruvate-dependent sugar phosphotransferase system; catalyzes the phosphorylation of incoming sugar substrates concomitant with their translocation across the cell membrane; IIB is phosphorylated by IIA and then transfers the phosphoryl group to the sugar; IIC forms the translocation channel	PTS system N-acetyl glucosamine specific transporter subunit IIABC
2	784269	T	0.895	G	0.105	T -> G	GGT -> GGG		transversion		ECs0709	phosphoenolpyruvate-dependent sugar phosphotransferase system; catalyzes the phosphorylation of incoming sugar substrates concomitant with their translocation across the cell membrane; IIB is phosphorylated by IIA and then transfers the phosphoryl group to the sugar; IIC forms the translocation channel	PTS system N-acetyl glucosamine specific transporter subunit IIABC
9	784269	T	0.933	G	0.067	T -> G	GGT -> GGG		transversion		ECs0709	phosphoenolpyruvate-dependent sugar phosphotransferase system; catalyzes the phosphorylation of incoming sugar substrates concomitant with their translocation across the cell membrane; IIB is phosphorylated by IIA and then transfers the phosphoryl group to the sugar; IIC forms the translocation channel	PTS system N-acetyl glucosamine specific transporter subunit IIABC
1	2081994	T	0.875	G	0.125	T -> G			transversion
2	2081994	T	0.909	G	0.091	T -> G			transversion
9	2081994	T	0.944	G	0.056	T -> G			transversion
6	767397	C	0.929	A	0.071	C -> A	TCG -> TCT		transversion		ECs0693	similar to GLTJ_ECOLI gi|1786874 (conserved in Escherichia coli K-12)	glutamate/aspartate transport system permease
9	767397	C	0.941	A	0.059	C -> A	TCG -> TCT		transversion		ECs0693	similar to GLTJ_ECOLI gi|1786874 (conserved in Escherichia coli K-12)	glutamate/aspartate transport system permease
10	767397	C	0.929	A	0.071	C -> A	TCG -> TCT		transversion		ECs0693	similar to GLTJ_ECOLI gi|1786874 (conserved in Escherichia coli K-12)	glutamate/aspartate transport system permease
6	861570	A	0.938	G	0.063	A -> G	AAA -> AAG		transition	tolA	ECs0774	inner membrane component of 7 member Tol-Pal envelope-spanning complex; involved in maintaining cell envelope integrity; utilized by colicins and filamentous phages for import; interacts with TolB, Pal, and through TolB to various outer membrane porins	cell envelope integrity inner membrane protein TolA
9	861570	A	0.917	G	0.083	A -> G	AAA -> AAG		transition	tolA	ECs0774	inner membrane component of 7 member Tol-Pal envelope-spanning complex; involved in maintaining cell envelope integrity; utilized by colicins and filamentous phages for import; interacts with TolB, Pal, and through TolB to various outer membrane porins	cell envelope integrity inner membrane protein TolA
10	861570	A	0.938	G	0.063	A -> G	AAA -> AAG		transition	tolA	ECs0774	inner membrane component of 7 member Tol-Pal envelope-spanning complex; involved in maintaining cell envelope integrity; utilized by colicins and filamentous phages for import; interacts with TolB, Pal, and through TolB to various outer membrane porins	cell envelope integrity inner membrane protein TolA
6	1910472	G	0.667	C	0.333	G -> C	AAC -> AAG	N -> K	transversion		ECs1920	similar to YDAH_ECOLI gi|1787597; may be truncated	pump protein
9	1910472	G	0.75	C	0.25	G -> C	AAC -> AAG	N -> K	transversion		ECs1920	similar to YDAH_ECOLI gi|1787597; may be truncated	pump protein
10	1910472	G	0.667	C	0.333	G -> C	AAC -> AAG	N -> K	transversion		ECs1920	similar to YDAH_ECOLI gi|1787597; may be truncated	pump protein
2	852605	T	0.809	G	0.191	T -> G	ACC -> CCC	T -> P	transversion		ECs0763	methylaspartate mutase L; similar to glutamate mutase L (methylaspartate mutase L) e.g. [Clostridium tetanomorphum] gi|444421|prf||1907157C	glutamate mutase L
6	852605	T	0.458	G	0.542	T -> G	ACC -> CCC	T -> P	transversion		ECs0763	methylaspartate mutase L; similar to glutamate mutase L (methylaspartate mutase L) e.g. [Clostridium tetanomorphum] gi|444421|prf||1907157C	glutamate mutase L
10	852605	T	0.458	G	0.542	T -> G	ACC -> CCC	T -> P	transversion		ECs0763	methylaspartate mutase L; similar to glutamate mutase L (methylaspartate mutase L) e.g. [Clostridium tetanomorphum] gi|444421|prf||1907157C	glutamate mutase L
7	861440	A	0.848	C	0.152	A -> C	GAA -> GCA	E -> A	transversion	tolA	ECs0774	inner membrane component of 7 member Tol-Pal envelope-spanning complex; involved in maintaining cell envelope integrity; utilized by colicins and filamentous phages for import; interacts with TolB, Pal, and through TolB to various outer membrane porins	cell envelope integrity inner membrane protein TolA
8	861440	A	0.915	C	0.085	A -> C	GAA -> GCA	E -> A	transversion	tolA	ECs0774	inner membrane component of 7 member Tol-Pal envelope-spanning complex; involved in maintaining cell envelope integrity; utilized by colicins and filamentous phages for import; interacts with TolB, Pal, and through TolB to various outer membrane porins	cell envelope integrity inner membrane protein TolA
9	861440	A	0.932	C	0.068	A -> C	GAA -> GCA	E -> A	transversion	tolA	ECs0774	inner membrane component of 7 member Tol-Pal envelope-spanning complex; involved in maintaining cell envelope integrity; utilized by colicins and filamentous phages for import; interacts with TolB, Pal, and through TolB to various outer membrane porins	cell envelope integrity inner membrane protein TolA
7	1034922	A	0.947	G	0.053	A -> G	AAC -> AGC	N -> S	transition		ECs0949		hypothetical protein
8	1034922	A	0.915	G	0.085	A -> G	AAC -> AGC	N -> S	transition		ECs0949		hypothetical protein
9	1034922	A	0.922	G	0.078	A -> G	AAC -> AGC	N -> S	transition		ECs0949		hypothetical protein
7	4781602	C	0.933	G	0.067	C -> G	GCT -> CCT	A -> P	transversion		ECs4733	similar to HEMX_ECOLI gi|1790235	uroporphyrinogen III C-methyltransferase
8	4781602	C	0.944	G	0.056	C -> G	GCT -> CCT	A -> P	transversion		ECs4733	similar to HEMX_ECOLI gi|1790235	uroporphyrinogen III C-methyltransferase
9	4781602	C	0.933	G	0.067	C -> G	GCT -> CCT	A -> P	transversion		ECs4733	similar to HEMX_ECOLI gi|1790235	uroporphyrinogen III C-methyltransferase
1	1540633	A	0.941	C	0.059	A -> C	GGT -> GGG		transversion	potD	ECs1499	can transport spermidine and putrescine but affinity is higher for spermidine; forms a complex of PotA2BCD; PotD is a periplasmic component that binds the substrate	spermidine/putrescine ABC transporter substrate-binding protein
8	1540633	A	0.944	C	0.056	A -> C	GGT -> GGG		transversion	potD	ECs1499	can transport spermidine and putrescine but affinity is higher for spermidine; forms a complex of PotA2BCD; PotD is a periplasmic component that binds the substrate	spermidine/putrescine ABC transporter substrate-binding protein
1	3332771	A	0.947	G	0.053	A -> G	ATG -> GTG	M -> V	transition		ECs3356	similar to B2494_ECOLI gi|1788840 (conserved in Escherichia coli K-12)	hypothetical protein
8	3332771	A	0.946	G	0.054	A -> G	ATG -> GTG	M -> V	transition		ECs3356	similar to B2494_ECOLI gi|1788840 (conserved in Escherichia coli K-12)	hypothetical protein
1	1910463	T	0.923	C	0.077	T -> C	GGA -> GGG		transition		ECs1920	similar to YDAH_ECOLI gi|1787597; may be truncated	pump protein
8	1910463	T	0.944	C	0.056	T -> C	GGA -> GGG		transition		ECs1920	similar to YDAH_ECOLI gi|1787597; may be truncated	pump protein
1	2279113	A	0.939	C	0.061	A -> C	ACC -> CCC	T -> P	transversion		ECs2310	similar to B1604_ECOLI gi|1787889 (conserved in Escherichia coli K-12)	hypothetical protein
8	2279113	A	0.931	C	0.069	A -> C	ACC -> CCC	T -> P	transversion		ECs2310	similar to B1604_ECOLI gi|1787889 (conserved in Escherichia coli K-12)	hypothetical protein
3	961196	T	0.95	G	0.05	T -> G	TTT -> GTT	F -> V	transversion		ECs0879	similar to YBIC_ECOLI gi|1787020 (conserved in Escherichia coli K-12)	hypothetical protein
7	961196	T	0.941	G	0.059	T -> G	TTT -> GTT	F -> V	transversion		ECs0879	similar to YBIC_ECOLI gi|1787020 (conserved in Escherichia coli K-12)	hypothetical protein
1	1130668	T	0.507	C	0.493	T -> C			transition
3	1130668	T	0.821	G	0.179	T -> G			transversion
1	1520731	T	0.939	A	0.061	T -> A			transversion
3	1520731	T	0.94	A	0.06	T -> A			transversion
3	2021801	A	0.929	C	0.071	A -> C	TTT -> GTT	F -> V	transversion		ECs2038	similar to membrane transport protein B1433_ECOLI gi|1787703 (conserved in Escherichia coli K-12)	hypothetical protein
8	2021801	A	0.87	C	0.13	A -> C	TTT -> GTT	F -> V	transversion		ECs2038	similar to membrane transport protein B1433_ECOLI gi|1787703 (conserved in Escherichia coli K-12)	hypothetical protein
7	2250139	G	0.888	A	0.113	G -> A	GCG -> GCA		transition		ECs5458		hypothetical protein
8	2250139	G	0.935	A	0.065	G -> A	GCG -> GCA		transition		ECs5458		hypothetical protein
7	2250177	A	0.905	G	0.095	A -> G	CAC -> CGC	H -> R	transition		ECs5458		hypothetical protein
8	2250177	A	0.907	G	0.093	A -> G	CAC -> CGC	H -> R	transition		ECs5458		hypothetical protein
7	2250244	T	0.812	A	0.188	T -> A	AAT -> AAA	N -> K	transversion		ECs5458		hypothetical protein
8	2250244	T	0.904	A	0.096	T -> A	AAT -> AAA	N -> K	transversion		ECs5458		hypothetical protein
7	2250363	G	0.756	T	0.244	G -> T			transversion
8	2250363	G	0.881	T	0.119	G -> T			transversion
7	1417125	A	0.93	G	0.07	A -> G	AAA -> AAG		transition		ECs1357		hypothetical protein
8	1417125	A	0.941	G	0.059	A -> G	AAA -> AAG		transition		ECs1357		hypothetical protein
7	5331682	T	0.898	C	0.102	T -> C	AAT -> AAC		transition		ECs5230	similar to YJGL_ECOLI gi|1790702	hypothetical protein
8	5331682	T	0.892	C	0.108	T -> C	AAT -> AAC		transition		ECs5230	similar to YJGL_ECOLI gi|1790702	hypothetical protein
7	5331691	G	0.942	C	0.058	G -> C	GAG -> GAC	E -> D	transversion		ECs5230	similar to YJGL_ECOLI gi|1790702	hypothetical protein
8	5331691	G	0.899	C	0.101	G -> C	GAG -> GAC	E -> D	transversion		ECs5230	similar to YJGL_ECOLI gi|1790702	hypothetical protein
7	2250401	A	0.775	G	0.225	A -> G			transition
8	2250401	A	0.909	G	0.091	A -> G			transition
7	2250746	C	0.813	T	0.188	C -> T			transition
8	2250746	C	0.766	T	0.234	C -> T			transition
4	1868782	A	0.938	C	0.063	A -> C	GGT -> GGG		transversion		ECs1874	similar to B1297_ECOLI gi|1787555 (conserved in Escherichia coli K-12)	glutamine synthetase
7	1868782	A	0.949	C	0.051	A -> C	GGT -> GGG		transversion		ECs1874	similar to B1297_ECOLI gi|1787555 (conserved in Escherichia coli K-12)	glutamine synthetase
4	1905989	T	0.941	C	0.059	T -> C	ATT -> GTT	I -> V	transition		ECs1914	with UspC and UspD is involved in resistance to UV irradiation	universal stress protein UspE
7	1905989	T	0.92	C	0.08	T -> C	ATT -> GTT	I -> V	transition		ECs1914	with UspC and UspD is involved in resistance to UV irradiation	universal stress protein UspE
7	2252334	C	0.853	T	0.147	C -> T	GAC -> GAT		transition		ECs2286	similar to YDFE_ECOLI gi|1787859	hypothetical protein
9	2252334	C	0.939	A	0.061	C -> A	GAC -> GAA	D -> E	transversion		ECs2286	similar to YDFE_ECOLI gi|1787859	hypothetical protein
7	5114932	C	0.936	T	0.064	C -> T	ACG -> ATG	T -> M	transition		ECs5031	similar to YJBN_ECOLI gi|1790483 (conserved in Escherichia coli K-12)	tRNA-dihydrouridine synthase A
9	5114932	C	0.945	T	0.055	C -> T	ACG -> ATG	T -> M	transition		ECs5031	similar to YJBN_ECOLI gi|1790483 (conserved in Escherichia coli K-12)	tRNA-dihydrouridine synthase A
7	5114934	G	0.936	T	0.064	G -> T	GAC -> TAC	D -> Y	transversion		ECs5031	similar to YJBN_ECOLI gi|1790483 (conserved in Escherichia coli K-12)	tRNA-dihydrouridine synthase A
9	5114934	G	0.945	T	0.055	G -> T	GAC -> TAC	D -> Y	transversion		ECs5031	similar to YJBN_ECOLI gi|1790483 (conserved in Escherichia coli K-12)	tRNA-dihydrouridine synthase A
7	2252399	G	0.8	A	0.2	G -> A	GGA -> GAA	G -> E	transition		ECs2286	similar to YDFE_ECOLI gi|1787859	hypothetical protein
8	2252399	G	0.944	T	0.056	G -> T	GGA -> GTA	G -> V	transversion		ECs2286	similar to YDFE_ECOLI gi|1787859	hypothetical protein
4	2148711	G	0.857	A	0.143	G -> A			transition
9	2148711	G	0.944	A	0.056	G -> A			transition
2	2614078	G	0.642	T	0.358	G -> T			transversion
7	2614078	G	0.947	T	0.053	G -> T			transversion
2	2251014	C	0.942	T	0.058	C -> T	CTA -> TTA		transition		ECs2284	similar to DICB_ECOLI gi|1787857 (conserved in Escherichia coli K-12)	inhibitor of cell division
7	2251014	C	0.923	T	0.077	C -> T	CTA -> TTA		transition		ECs2284	similar to DICB_ECOLI gi|1787857 (conserved in Escherichia coli K-12)	inhibitor of cell division
2	2960623	A	0.941	C	0.059	A -> C	GGT -> GGG		transversion		ECs3027	catalyzes the formation of catechol from salicylate	salicylate hydroxylase
7	2960623	A	0.929	C	0.071	A -> C	GGT -> GGG		transversion		ECs3027	catalyzes the formation of catechol from salicylate	salicylate hydroxylase
2	3521174	C	0.943	A	0.057	C -> A			transversion
7	3521174	C	0.946	A	0.054	C -> A			transversion
2	4589636	T	0.909	G	0.091	T -> G	CAG -> CCG	Q -> P	transversion		ECs4550	similar to L0016 [Escherichia coli EDL933] gi|3414884|gb|AAC31495.1|, EspF [Escherichia coli E2348/69] gi|2865308|gb|AAC38400.1|	protein EspF
7	4589636	T	0.95	G	0.05	T -> G	CAG -> CCG	Q -> P	transversion		ECs4550	similar to L0016 [Escherichia coli EDL933] gi|3414884|gb|AAC31495.1|, EspF [Escherichia coli E2348/69] gi|2865308|gb|AAC38400.1|	protein EspF
4	3340645	T	0.92	G	0.08	T -> G	GTA -> GGA	V -> G	transversion		ECs3363	catalyzes the reversible transfer of the terminal phosphate of ATP to form a long chain polyphosphate	polyphosphate kinase
5	3340645	T	0.933	G	0.067	T -> G	GTA -> GGA	V -> G	transversion		ECs3363	catalyzes the reversible transfer of the terminal phosphate of ATP to form a long chain polyphosphate	polyphosphate kinase
4	3587692	A	0.77	T	0.23	A -> T	ATC -> AAC	I -> N	transversion		ECs3595	sigma factors are initiation factors that promote the attachment of RNA polymerase to specific initiation sites and are then released; this sigma factor controls a regulon of genes required for protection against external stresses	RNA polymerase sigma factor RpoS
5	3587692	A	0.817	T	0.183	A -> T	ATC -> AAC	I -> N	transversion		ECs3595	sigma factors are initiation factors that promote the attachment of RNA polymerase to specific initiation sites and are then released; this sigma factor controls a regulon of genes required for protection against external stresses	RNA polymerase sigma factor RpoS
1	3970643	T	0.938	A	0.063	T -> A			transversion		ECs3962	similar to YGJK_ECOLI gi|1789462 (conserved in Escherichia coli K-12)	glycosyl hydrolase
3	3970643	T	0.933	A	0.067	T -> A			transversion		ECs3962	similar to YGJK_ECOLI gi|1789462 (conserved in Escherichia coli K-12)	glycosyl hydrolase
2	3980616	T	0.939	G	0.061	T -> G	GGT -> GGG		transversion		ECs3971	involved in the import of serine and threonine coupled with the import of sodium	serine/threonine transporter SstT
5	3980616	T	0.886	G	0.114	T -> G	GGT -> GGG		transversion		ECs3971	involved in the import of serine and threonine coupled with the import of sodium	serine/threonine transporter SstT
2	1448362	T	0.909	G	0.091	T -> G	GTT -> GGT	V -> G	transversion		ECs1397	similar to hypothetical protein YjDA [Escherichia coli] gi|731985|sp|P16694|YJDA_ECOLI	hypothetical protein
5	1448362	T	0.912	G	0.088	T -> G	GTT -> GGT	V -> G	transversion		ECs1397	similar to hypothetical protein YjDA [Escherichia coli] gi|731985|sp|P16694|YJDA_ECOLI	hypothetical protein
2	3717041	C	0.742	T	0.258	C -> T	ACC -> ACT		transition		ECs3711	similar to B2854_ECOLI gi|1789218 (conserved in Escherichia coli K-12)	hypothetical protein
5	3717041	C	0.564	T	0.436	C -> T	ACC -> ACT		transition		ECs3711	similar to B2854_ECOLI gi|1789218 (conserved in Escherichia coli K-12)	hypothetical protein
5	4600422	T	0.926	A	0.074	T -> A	ACA -> ACT		transversion		ECs4561	similar to translocated intimin receptor Tir (L0027) [Escherichia coli O157:H7 strain EDL933] gi|3414895|gb|AAC31506.1|	hypothetical protein
7	4600422	T	0.929	A	0.071	T -> A	ACA -> ACT		transversion		ECs4561	similar to translocated intimin receptor Tir (L0027) [Escherichia coli O157:H7 strain EDL933] gi|3414895|gb|AAC31506.1|	hypothetical protein
1	4757979	T	0.43	C	0.57	T -> C	AAC -> AGC	N -> S	transition		ECs4713	enables ATP-dependent unwinding of double stranded RNA as a component of the RNA degradosome, a multi-enzyme complex important in RNA processing and messenger RNA degradation	ATP-dependent RNA helicase RhlB
5	4757979	T	0.94	C	0.06	T -> C	AAC -> AGC	N -> S	transition		ECs4713	enables ATP-dependent unwinding of double stranded RNA as a component of the RNA degradosome, a multi-enzyme complex important in RNA processing and messenger RNA degradation	ATP-dependent RNA helicase RhlB
3	4763463	A	0.947	C	0.053	A -> C	ACC -> CCC	T -> P	transversion		ECs4718	Enterobacterial Common Antigen (ECA) polysaccharidechain length modulation protein	lipopolysaccharide biosynthesis protein WzzE
4	4763463	A	0.912	C	0.088	A -> C	ACC -> CCC	T -> P	transversion		ECs4718	Enterobacterial Common Antigen (ECA) polysaccharidechain length modulation protein	lipopolysaccharide biosynthesis protein WzzE
2	4800764	T	0.938	G	0.063	T -> G	ACC -> CCC	T -> P	transversion		ECs4750	similar to YIGI_ECOLI gi|2367298 (conserved in Escherichia coli K-12)	hypothetical protein
4	4800764	T	0.95	G	0.05	T -> G	ACC -> CCC	T -> P	transversion		ECs4750	similar to YIGI_ECOLI gi|2367298 (conserved in Escherichia coli K-12)	hypothetical protein
2	5448567	A	0.914	C	0.086	A -> C	GTA -> GGA	V -> G	transversion		ECs5313	similar to YJIY_ECOLI gi|1790814 (conserved in Escherichia coli K-12)	carbon starvation protein
4	5448567	A	0.935	C	0.065	A -> C	GTA -> GGA	V -> G	transversion		ECs5313	similar to YJIY_ECOLI gi|1790814 (conserved in Escherichia coli K-12)	carbon starvation protein
5	5158614	A	0.943	C	0.057	A -> C	GGT -> GGG		transversion		ECs5066	similar to YJCS_ECOLI gi|2367350 (conserved in Escherichia coli K-12)	hypothetical protein
8	5158614	A	0.946	C	0.054	A -> C	GGT -> GGG		transversion		ECs5066	similar to YJCS_ECOLI gi|2367350 (conserved in Escherichia coli K-12)	hypothetical protein
2	5186236	T	0.923	G	0.077	T -> G	GTG -> GGG	V -> G	transversion		ECs5093	similar to PROP_ECOLI gi|1790550 (conserved in Escherichia coli K-12)	proline/glycine betaine transporter
8	5186236	T	0.931	G	0.069	T -> G	GTG -> GGG	V -> G	transversion		ECs5093	similar to PROP_ECOLI gi|1790550 (conserved in Escherichia coli K-12)	proline/glycine betaine transporter
1	1056960	A	0.922	C	0.078	A -> C			transversion
2	1056960	A	0.917	C	0.083	A -> C			transversion
5	1056960	A	0.689	C	0.311	A -> C			transversion
4	4285048	T	0.941	C	0.059	T -> C	GGA -> GGG		transition	glgC	ECs4275	catalyzes the formation of ADP-glucose and diphosphate from ATP and alpha-D-glucose 1-phosphate	glucose-1-phosphate adenylyltransferase
8	4285048	T	0.938	C	0.063	T -> C	GGA -> GGG		transition	glgC	ECs4275	catalyzes the formation of ADP-glucose and diphosphate from ATP and alpha-D-glucose 1-phosphate	glucose-1-phosphate adenylyltransferase
6	861459	A	0.915	T	0.085	A -> T	GCA -> GCT		transversion	tolA	ECs0774	inner membrane component of 7 member Tol-Pal envelope-spanning complex; involved in maintaining cell envelope integrity; utilized by colicins and filamentous phages for import; interacts with TolB, Pal, and through TolB to various outer membrane porins	cell envelope integrity inner membrane protein TolA
8	861459	A	0.817	T	0.183	A -> T	GCA -> GCT		transversion	tolA	ECs0774	inner membrane component of 7 member Tol-Pal envelope-spanning complex; involved in maintaining cell envelope integrity; utilized by colicins and filamentous phages for import; interacts with TolB, Pal, and through TolB to various outer membrane porins	cell envelope integrity inner membrane protein TolA
9	861459	A	0.803	T	0.197	A -> T	GCA -> GCT		transversion	tolA	ECs0774	inner membrane component of 7 member Tol-Pal envelope-spanning complex; involved in maintaining cell envelope integrity; utilized by colicins and filamentous phages for import; interacts with TolB, Pal, and through TolB to various outer membrane porins	cell envelope integrity inner membrane protein TolA
10	861459	A	0.915	T	0.085	A -> T	GCA -> GCT		transversion	tolA	ECs0774	inner membrane component of 7 member Tol-Pal envelope-spanning complex; involved in maintaining cell envelope integrity; utilized by colicins and filamentous phages for import; interacts with TolB, Pal, and through TolB to various outer membrane porins	cell envelope integrity inner membrane protein TolA
6	861456	T	0.915	G	0.085	T -> G	GCT -> GCG		transversion	tolA	ECs0774	inner membrane component of 7 member Tol-Pal envelope-spanning complex; involved in maintaining cell envelope integrity; utilized by colicins and filamentous phages for import; interacts with TolB, Pal, and through TolB to various outer membrane porins	cell envelope integrity inner membrane protein TolA
8	861456	T	0.823	G	0.177	T -> G	GCT -> GCG		transversion	tolA	ECs0774	inner membrane component of 7 member Tol-Pal envelope-spanning complex; involved in maintaining cell envelope integrity; utilized by colicins and filamentous phages for import; interacts with TolB, Pal, and through TolB to various outer membrane porins	cell envelope integrity inner membrane protein TolA
9	861456	T	0.803	G	0.197	T -> G	GCT -> GCG		transversion	tolA	ECs0774	inner membrane component of 7 member Tol-Pal envelope-spanning complex; involved in maintaining cell envelope integrity; utilized by colicins and filamentous phages for import; interacts with TolB, Pal, and through TolB to various outer membrane porins	cell envelope integrity inner membrane protein TolA
10	861456	T	0.915	G	0.085	T -> G	GCT -> GCG		transversion	tolA	ECs0774	inner membrane component of 7 member Tol-Pal envelope-spanning complex; involved in maintaining cell envelope integrity; utilized by colicins and filamentous phages for import; interacts with TolB, Pal, and through TolB to various outer membrane porins	cell envelope integrity inner membrane protein TolA
6	2250784	C	0.83	T	0.17	C -> T			transition
8	2250784	C	0.873	T	0.127	C -> T			transition
9	2250784	C	0.886	T	0.114	C -> T			transition
10	2250784	C	0.83	T	0.17	C -> T			transition
6	2250782	A	0.826	G	0.174	A -> G			transition
8	2250782	A	0.875	G	0.125	A -> G			transition
9	2250782	A	0.891	G	0.109	A -> G			transition
10	2250782	A	0.826	G	0.174	A -> G			transition
6	5331664	T	0.781	C	0.219	T -> C	AAT -> AAC		transition		ECs5230	similar to YJGL_ECOLI gi|1790702	hypothetical protein
8	5331664	T	0.901	C	0.099	T -> C	AAT -> AAC		transition		ECs5230	similar to YJGL_ECOLI gi|1790702	hypothetical protein
9	5331664	T	0.737	C	0.263	T -> C	AAT -> AAC		transition		ECs5230	similar to YJGL_ECOLI gi|1790702	hypothetical protein
10	5331664	T	0.781	C	0.219	T -> C	AAT -> AAC		transition		ECs5230	similar to YJGL_ECOLI gi|1790702	hypothetical protein
6	5331673	G	0.862	C	0.138	G -> C	GAG -> GAC	E -> D	transversion		ECs5230	similar to YJGL_ECOLI gi|1790702	hypothetical protein
8	5331673	G	0.944	C	0.056	G -> C	GAG -> GAC	E -> D	transversion		ECs5230	similar to YJGL_ECOLI gi|1790702	hypothetical protein
9	5331673	G	0.822	C	0.178	G -> C	GAG -> GAC	E -> D	transversion		ECs5230	similar to YJGL_ECOLI gi|1790702	hypothetical protein
10	5331673	G	0.862	C	0.138	G -> C	GAG -> GAC	E -> D	transversion		ECs5230	similar to YJGL_ECOLI gi|1790702	hypothetical protein
6	812219	G	0.931	T	0.069	G -> T			transversion
7	812219	G	0.931	T	0.069	G -> T			transversion
9	812219	G	0.935	T	0.065	G -> T			transversion
10	812219	G	0.931	T	0.069	G -> T			transversion
6	3669976	C	0.913	T	0.087	C -> T			transition
7	3669976	C	0.95	T	0.05	C -> T			transition
9	3669976	C	0.889	T	0.111	C -> T			transition
10	3669976	C	0.913	T	0.087	C -> T			transition
6	4959192	T	0.931	G	0.069	T -> G	ACC -> CCC	T -> P	transversion		ECs4885	catalyzes the formation of oxaloacetate from phosphoenolpyruvate	phosphoenolpyruvate carboxylase
7	4959192	T	0.943	G	0.057	T -> G	ACC -> CCC	T -> P	transversion		ECs4885	catalyzes the formation of oxaloacetate from phosphoenolpyruvate	phosphoenolpyruvate carboxylase
9	4959192	T	0.938	G	0.063	T -> G	ACC -> CCC	T -> P	transversion		ECs4885	catalyzes the formation of oxaloacetate from phosphoenolpyruvate	phosphoenolpyruvate carboxylase
10	4959192	T	0.931	G	0.069	T -> G	ACC -> CCC	T -> P	transversion		ECs4885	catalyzes the formation of oxaloacetate from phosphoenolpyruvate	phosphoenolpyruvate carboxylase
6	2250747	G	0.816	A	0.184	G -> A			transition
7	2250747	G	0.938	A	0.063	G -> A			transition
9	2250747	G	0.922	A	0.078	G -> A			transition
10	2250747	G	0.816	A	0.184	G -> A			transition
1	2008612	A	0.944	C	0.056	A -> C	ACC -> CCC	T -> P	transversion		ECs2023	B-type di-heme cytochrome with a major alpha-absorption peak at 561 nm and a minor peak at 555 nm	cytochrome b561
2	2008612	A	0.929	C	0.071	A -> C	ACC -> CCC	T -> P	transversion		ECs2023	B-type di-heme cytochrome with a major alpha-absorption peak at 561 nm and a minor peak at 555 nm	cytochrome b561
8	2008612	A	0.882	C	0.118	A -> C	ACC -> CCC	T -> P	transversion		ECs2023	B-type di-heme cytochrome with a major alpha-absorption peak at 561 nm and a minor peak at 555 nm	cytochrome b561
6	861444	G	0.879	A	0.121	G -> A	GCG -> GCA		transition	tolA	ECs0774	inner membrane component of 7 member Tol-Pal envelope-spanning complex; involved in maintaining cell envelope integrity; utilized by colicins and filamentous phages for import; interacts with TolB, Pal, and through TolB to various outer membrane porins	cell envelope integrity inner membrane protein TolA
7	861444	G	0.831	A	0.169	G -> A	GCG -> GCA		transition	tolA	ECs0774	inner membrane component of 7 member Tol-Pal envelope-spanning complex; involved in maintaining cell envelope integrity; utilized by colicins and filamentous phages for import; interacts with TolB, Pal, and through TolB to various outer membrane porins	cell envelope integrity inner membrane protein TolA
8	861444	G	0.738	A	0.262	G -> A	GCG -> GCA		transition	tolA	ECs0774	inner membrane component of 7 member Tol-Pal envelope-spanning complex; involved in maintaining cell envelope integrity; utilized by colicins and filamentous phages for import; interacts with TolB, Pal, and through TolB to various outer membrane porins	cell envelope integrity inner membrane protein TolA
9	861444	G	0.763	A	0.237	G -> A	GCG -> GCA		transition	tolA	ECs0774	inner membrane component of 7 member Tol-Pal envelope-spanning complex; involved in maintaining cell envelope integrity; utilized by colicins and filamentous phages for import; interacts with TolB, Pal, and through TolB to various outer membrane porins	cell envelope integrity inner membrane protein TolA
10	861444	G	0.879	A	0.121	G -> A	GCG -> GCA		transition	tolA	ECs0774	inner membrane component of 7 member Tol-Pal envelope-spanning complex; involved in maintaining cell envelope integrity; utilized by colicins and filamentous phages for import; interacts with TolB, Pal, and through TolB to various outer membrane porins	cell envelope integrity inner membrane protein TolA
6	861519	A	0.609	G	0.391	A -> G	GAA -> GAG		transition	tolA	ECs0774	inner membrane component of 7 member Tol-Pal envelope-spanning complex; involved in maintaining cell envelope integrity; utilized by colicins and filamentous phages for import; interacts with TolB, Pal, and through TolB to various outer membrane porins	cell envelope integrity inner membrane protein TolA
7	861519	A	0.738	G	0.262	A -> G	GAA -> GAG		transition	tolA	ECs0774	inner membrane component of 7 member Tol-Pal envelope-spanning complex; involved in maintaining cell envelope integrity; utilized by colicins and filamentous phages for import; interacts with TolB, Pal, and through TolB to various outer membrane porins	cell envelope integrity inner membrane protein TolA
8	861519	A	0.677	G	0.323	A -> G	GAA -> GAG		transition	tolA	ECs0774	inner membrane component of 7 member Tol-Pal envelope-spanning complex; involved in maintaining cell envelope integrity; utilized by colicins and filamentous phages for import; interacts with TolB, Pal, and through TolB to various outer membrane porins	cell envelope integrity inner membrane protein TolA
9	861519	A	0.732	G	0.268	A -> G	GAA -> GAG		transition	tolA	ECs0774	inner membrane component of 7 member Tol-Pal envelope-spanning complex; involved in maintaining cell envelope integrity; utilized by colicins and filamentous phages for import; interacts with TolB, Pal, and through TolB to various outer membrane porins	cell envelope integrity inner membrane protein TolA
10	861519	A	0.609	G	0.391	A -> G	GAA -> GAG		transition	tolA	ECs0774	inner membrane component of 7 member Tol-Pal envelope-spanning complex; involved in maintaining cell envelope integrity; utilized by colicins and filamentous phages for import; interacts with TolB, Pal, and through TolB to various outer membrane porins	cell envelope integrity inner membrane protein TolA
6	2842637	T	0.545	C	0.455	T -> C	CAT -> CGT	H -> R	transition		ECs2890	similar to B2084_ECOLI gi|1788400	hypothetical protein
7	2842637	T	0.635	C	0.365	T -> C	CAT -> CGT	H -> R	transition		ECs2890	similar to B2084_ECOLI gi|1788400	hypothetical protein
8	2842637	T	0.667	C	0.333	T -> C	CAT -> CGT	H -> R	transition		ECs2890	similar to B2084_ECOLI gi|1788400	hypothetical protein
9	2842637	T	0.574	C	0.426	T -> C	CAT -> CGT	H -> R	transition		ECs2890	similar to B2084_ECOLI gi|1788400	hypothetical protein
10	2842637	T	0.545	C	0.455	T -> C	CAT -> CGT	H -> R	transition		ECs2890	similar to B2084_ECOLI gi|1788400	hypothetical protein
6	2842640	A	0.564	G	0.436	A -> G	ATG -> ACG	M -> T	transition		ECs2890	similar to B2084_ECOLI gi|1788400	hypothetical protein
7	2842640	A	0.646	G	0.354	A -> G	ATG -> ACG	M -> T	transition		ECs2890	similar to B2084_ECOLI gi|1788400	hypothetical protein
8	2842640	A	0.681	G	0.319	A -> G	ATG -> ACG	M -> T	transition		ECs2890	similar to B2084_ECOLI gi|1788400	hypothetical protein
9	2842640	A	0.593	G	0.407	A -> G	ATG -> ACG	M -> T	transition		ECs2890	similar to B2084_ECOLI gi|1788400	hypothetical protein
10	2842640	A	0.564	G	0.436	A -> G	ATG -> ACG	M -> T	transition		ECs2890	similar to B2084_ECOLI gi|1788400	hypothetical protein
6	5114830	G	0.896	A	0.104	G -> A	GGT -> GAT	G -> D	transition		ECs5031	similar to YJBN_ECOLI gi|1790483 (conserved in Escherichia coli K-12)	tRNA-dihydrouridine synthase A
7	5114830	G	0.743	A	0.257	G -> A	GGT -> GAT	G -> D	transition		ECs5031	similar to YJBN_ECOLI gi|1790483 (conserved in Escherichia coli K-12)	tRNA-dihydrouridine synthase A
8	5114830	G	0.803	A	0.197	G -> A	GGT -> GAT	G -> D	transition		ECs5031	similar to YJBN_ECOLI gi|1790483 (conserved in Escherichia coli K-12)	tRNA-dihydrouridine synthase A
9	5114830	G	0.643	A	0.357	G -> A	GGT -> GAT	G -> D	transition		ECs5031	similar to YJBN_ECOLI gi|1790483 (conserved in Escherichia coli K-12)	tRNA-dihydrouridine synthase A
10	5114830	G	0.896	A	0.104	G -> A	GGT -> GAT	G -> D	transition		ECs5031	similar to YJBN_ECOLI gi|1790483 (conserved in Escherichia coli K-12)	tRNA-dihydrouridine synthase A
6	5295293	A	0.806	T	0.194	A -> T			transversion
7	5295293	A	0.83	T	0.17	A -> T			transversion
8	5295293	A	0.753	T	0.247	A -> T			transversion
9	5295293	A	0.784	T	0.216	A -> T			transversion
10	5295293	A	0.806	T	0.194	A -> T			transversion
6	2250459	C	0.637	G	0.363	C -> G			transversion
7	2250459	C	0.747	G	0.253	C -> G			transversion
8	2250459	C	0.674	G	0.326	C -> G			transversion
9	2250459	C	0.581	G	0.419	C -> G			transversion
10	2250459	C	0.637	G	0.363	C -> G			transversion
1	861462	T	0.919	C	0.081	T -> C	GCT -> GCC		transition	tolA	ECs0774	inner membrane component of 7 member Tol-Pal envelope-spanning complex; involved in maintaining cell envelope integrity; utilized by colicins and filamentous phages for import; interacts with TolB, Pal, and through TolB to various outer membrane porins	cell envelope integrity inner membrane protein TolA
6	861462	T	0.928	C	0.072	T -> C	GCT -> GCC		transition	tolA	ECs0774	inner membrane component of 7 member Tol-Pal envelope-spanning complex; involved in maintaining cell envelope integrity; utilized by colicins and filamentous phages for import; interacts with TolB, Pal, and through TolB to various outer membrane porins	cell envelope integrity inner membrane protein TolA
7	861462	T	0.766	C	0.234	T -> C	GCT -> GCC		transition	tolA	ECs0774	inner membrane component of 7 member Tol-Pal envelope-spanning complex; involved in maintaining cell envelope integrity; utilized by colicins and filamentous phages for import; interacts with TolB, Pal, and through TolB to various outer membrane porins	cell envelope integrity inner membrane protein TolA
8	861462	T	0.885	C	0.115	T -> C	GCT -> GCC		transition	tolA	ECs0774	inner membrane component of 7 member Tol-Pal envelope-spanning complex; involved in maintaining cell envelope integrity; utilized by colicins and filamentous phages for import; interacts with TolB, Pal, and through TolB to various outer membrane porins	cell envelope integrity inner membrane protein TolA
9	861462	T	0.932	C	0.068	T -> C	GCT -> GCC		transition	tolA	ECs0774	inner membrane component of 7 member Tol-Pal envelope-spanning complex; involved in maintaining cell envelope integrity; utilized by colicins and filamentous phages for import; interacts with TolB, Pal, and through TolB to various outer membrane porins	cell envelope integrity inner membrane protein TolA
10	861462	T	0.928	C	0.072	T -> C	GCT -> GCC		transition	tolA	ECs0774	inner membrane component of 7 member Tol-Pal envelope-spanning complex; involved in maintaining cell envelope integrity; utilized by colicins and filamentous phages for import; interacts with TolB, Pal, and through TolB to various outer membrane porins	cell envelope integrity inner membrane protein TolA
1	861470	G	0.919	A	0.081	G -> A	AGA -> AAA	R -> K	transition	tolA	ECs0774	inner membrane component of 7 member Tol-Pal envelope-spanning complex; involved in maintaining cell envelope integrity; utilized by colicins and filamentous phages for import; interacts with TolB, Pal, and through TolB to various outer membrane porins	cell envelope integrity inner membrane protein TolA
6	861470	G	0.942	A	0.058	G -> A	AGA -> AAA	R -> K	transition	tolA	ECs0774	inner membrane component of 7 member Tol-Pal envelope-spanning complex; involved in maintaining cell envelope integrity; utilized by colicins and filamentous phages for import; interacts with TolB, Pal, and through TolB to various outer membrane porins	cell envelope integrity inner membrane protein TolA
7	861470	G	0.762	A	0.238	G -> A	AGA -> AAA	R -> K	transition	tolA	ECs0774	inner membrane component of 7 member Tol-Pal envelope-spanning complex; involved in maintaining cell envelope integrity; utilized by colicins and filamentous phages for import; interacts with TolB, Pal, and through TolB to various outer membrane porins	cell envelope integrity inner membrane protein TolA
8	861470	G	0.875	A	0.125	G -> A	AGA -> AAA	R -> K	transition	tolA	ECs0774	inner membrane component of 7 member Tol-Pal envelope-spanning complex; involved in maintaining cell envelope integrity; utilized by colicins and filamentous phages for import; interacts with TolB, Pal, and through TolB to various outer membrane porins	cell envelope integrity inner membrane protein TolA
9	861470	G	0.93	A	0.07	G -> A	AGA -> AAA	R -> K	transition	tolA	ECs0774	inner membrane component of 7 member Tol-Pal envelope-spanning complex; involved in maintaining cell envelope integrity; utilized by colicins and filamentous phages for import; interacts with TolB, Pal, and through TolB to various outer membrane porins	cell envelope integrity inner membrane protein TolA
10	861470	G	0.942	A	0.058	G -> A	AGA -> AAA	R -> K	transition	tolA	ECs0774	inner membrane component of 7 member Tol-Pal envelope-spanning complex; involved in maintaining cell envelope integrity; utilized by colicins and filamentous phages for import; interacts with TolB, Pal, and through TolB to various outer membrane porins	cell envelope integrity inner membrane protein TolA
1	861525	G	0.766	T	0.234	G -> T	GCG -> GCT		transversion	tolA	ECs0774	inner membrane component of 7 member Tol-Pal envelope-spanning complex; involved in maintaining cell envelope integrity; utilized by colicins and filamentous phages for import; interacts with TolB, Pal, and through TolB to various outer membrane porins	cell envelope integrity inner membrane protein TolA
6	861525	G	0.655	T	0.345	G -> T	GCG -> GCT		transversion	tolA	ECs0774	inner membrane component of 7 member Tol-Pal envelope-spanning complex; involved in maintaining cell envelope integrity; utilized by colicins and filamentous phages for import; interacts with TolB, Pal, and through TolB to various outer membrane porins	cell envelope integrity inner membrane protein TolA
7	861525	G	0.783	T	0.217	G -> T	GCG -> GCT		transversion	tolA	ECs0774	inner membrane component of 7 member Tol-Pal envelope-spanning complex; involved in maintaining cell envelope integrity; utilized by colicins and filamentous phages for import; interacts with TolB, Pal, and through TolB to various outer membrane porins	cell envelope integrity inner membrane protein TolA
8	861525	G	0.742	T	0.258	G -> T	GCG -> GCT		transversion	tolA	ECs0774	inner membrane component of 7 member Tol-Pal envelope-spanning complex; involved in maintaining cell envelope integrity; utilized by colicins and filamentous phages for import; interacts with TolB, Pal, and through TolB to various outer membrane porins	cell envelope integrity inner membrane protein TolA
9	861525	G	0.757	T	0.243	G -> T	GCG -> GCT		transversion	tolA	ECs0774	inner membrane component of 7 member Tol-Pal envelope-spanning complex; involved in maintaining cell envelope integrity; utilized by colicins and filamentous phages for import; interacts with TolB, Pal, and through TolB to various outer membrane porins	cell envelope integrity inner membrane protein TolA
10	861525	G	0.655	T	0.345	G -> T	GCG -> GCT		transversion	tolA	ECs0774	inner membrane component of 7 member Tol-Pal envelope-spanning complex; involved in maintaining cell envelope integrity; utilized by colicins and filamentous phages for import; interacts with TolB, Pal, and through TolB to various outer membrane porins	cell envelope integrity inner membrane protein TolA
1	861528	T	0.746	A	0.254	T -> A	GCT -> GCA		transversion	tolA	ECs0774	inner membrane component of 7 member Tol-Pal envelope-spanning complex; involved in maintaining cell envelope integrity; utilized by colicins and filamentous phages for import; interacts with TolB, Pal, and through TolB to various outer membrane porins	cell envelope integrity inner membrane protein TolA
6	861528	T	0.647	A	0.353	T -> A	GCT -> GCA		transversion	tolA	ECs0774	inner membrane component of 7 member Tol-Pal envelope-spanning complex; involved in maintaining cell envelope integrity; utilized by colicins and filamentous phages for import; interacts with TolB, Pal, and through TolB to various outer membrane porins	cell envelope integrity inner membrane protein TolA
7	861528	T	0.797	A	0.203	T -> A	GCT -> GCA		transversion	tolA	ECs0774	inner membrane component of 7 member Tol-Pal envelope-spanning complex; involved in maintaining cell envelope integrity; utilized by colicins and filamentous phages for import; interacts with TolB, Pal, and through TolB to various outer membrane porins	cell envelope integrity inner membrane protein TolA
8	861528	T	0.742	A	0.258	T -> A	GCT -> GCA		transversion	tolA	ECs0774	inner membrane component of 7 member Tol-Pal envelope-spanning complex; involved in maintaining cell envelope integrity; utilized by colicins and filamentous phages for import; interacts with TolB, Pal, and through TolB to various outer membrane porins	cell envelope integrity inner membrane protein TolA
9	861528	T	0.775	A	0.225	T -> A	GCT -> GCA		transversion	tolA	ECs0774	inner membrane component of 7 member Tol-Pal envelope-spanning complex; involved in maintaining cell envelope integrity; utilized by colicins and filamentous phages for import; interacts with TolB, Pal, and through TolB to various outer membrane porins	cell envelope integrity inner membrane protein TolA
10	861528	T	0.647	A	0.353	T -> A	GCT -> GCA		transversion	tolA	ECs0774	inner membrane component of 7 member Tol-Pal envelope-spanning complex; involved in maintaining cell envelope integrity; utilized by colicins and filamentous phages for import; interacts with TolB, Pal, and through TolB to various outer membrane porins	cell envelope integrity inner membrane protein TolA
1	861537	G	0.868	A	0.132	G -> A	AAG -> AAA		transition	tolA	ECs0774	inner membrane component of 7 member Tol-Pal envelope-spanning complex; involved in maintaining cell envelope integrity; utilized by colicins and filamentous phages for import; interacts with TolB, Pal, and through TolB to various outer membrane porins	cell envelope integrity inner membrane protein TolA
6	861537	G	0.687	A	0.313	G -> A	AAG -> AAA		transition	tolA	ECs0774	inner membrane component of 7 member Tol-Pal envelope-spanning complex; involved in maintaining cell envelope integrity; utilized by colicins and filamentous phages for import; interacts with TolB, Pal, and through TolB to various outer membrane porins	cell envelope integrity inner membrane protein TolA
7	861537	G	0.889	A	0.111	G -> A	AAG -> AAA		transition	tolA	ECs0774	inner membrane component of 7 member Tol-Pal envelope-spanning complex; involved in maintaining cell envelope integrity; utilized by colicins and filamentous phages for import; interacts with TolB, Pal, and through TolB to various outer membrane porins	cell envelope integrity inner membrane protein TolA
8	861537	G	0.8	A	0.2	G -> A	AAG -> AAA		transition	tolA	ECs0774	inner membrane component of 7 member Tol-Pal envelope-spanning complex; involved in maintaining cell envelope integrity; utilized by colicins and filamentous phages for import; interacts with TolB, Pal, and through TolB to various outer membrane porins	cell envelope integrity inner membrane protein TolA
9	861537	G	0.831	A	0.169	G -> A	AAG -> AAA		transition	tolA	ECs0774	inner membrane component of 7 member Tol-Pal envelope-spanning complex; involved in maintaining cell envelope integrity; utilized by colicins and filamentous phages for import; interacts with TolB, Pal, and through TolB to various outer membrane porins	cell envelope integrity inner membrane protein TolA
10	861537	G	0.687	A	0.313	G -> A	AAG -> AAA		transition	tolA	ECs0774	inner membrane component of 7 member Tol-Pal envelope-spanning complex; involved in maintaining cell envelope integrity; utilized by colicins and filamentous phages for import; interacts with TolB, Pal, and through TolB to various outer membrane porins	cell envelope integrity inner membrane protein TolA
1	2250380	G	0.913	A	0.087	G -> A			transition
6	2250380	G	0.821	A	0.179	G -> A			transition
7	2250380	G	0.88	A	0.12	G -> A			transition
8	2250380	G	0.875	A	0.125	G -> A			transition
9	2250380	G	0.9	A	0.1	G -> A			transition
10	2250380	G	0.821	A	0.179	G -> A			transition
1	2250409	G	0.863	A	0.137	G -> A			transition
6	2250409	G	0.75	A	0.25	G -> A			transition
7	2250409	G	0.866	A	0.134	G -> A			transition
8	2250409	G	0.807	A	0.193	G -> A			transition
9	2250409	G	0.75	A	0.25	G -> A			transition
10	2250409	G	0.75	A	0.25	G -> A			transition
1	2250413	A	0.861	C	0.139	A -> C			transversion
6	2250413	A	0.75	C	0.25	A -> C			transversion
7	2250413	A	0.643	C	0.357	A -> C			transversion
8	2250413	A	0.699	C	0.301	A -> C			transversion
9	2250413	A	0.737	C	0.263	A -> C			transversion
10	2250413	A	0.75	C	0.25	A -> C			transversion
1	2250445	C	0.814	T	0.186	C -> T			transition
6	2250445	C	0.652	T	0.348	C -> T			transition
7	2250445	C	0.769	T	0.231	C -> T			transition
8	2250445	C	0.708	T	0.292	C -> T			transition
9	2250445	C	0.618	T	0.382	C -> T			transition
10	2250445	C	0.652	T	0.348	C -> T			transition
1	2250486	A	0.761	T	0.239	A -> T			transversion
6	2250486	A	0.532	T	0.468	A -> T			transversion
7	2250486	A	0.703	T	0.297	A -> T			transversion
8	2250486	A	0.667	T	0.323	A -> T			transversion
9	2250486	A	0.547	T	0.453	A -> T			transversion
10	2250486	A	0.532	T	0.468	A -> T			transversion
1	2250563	G	0.818	A	0.182	G -> A			transition
6	2250563	G	0.535	A	0.465	G -> A			transition
7	2250563	G	0.681	A	0.319	G -> A			transition
8	2250563	G	0.651	A	0.349	G -> A			transition
9	2250563	G	0.493	A	0.507	G -> A			transition
10	2250563	G	0.535	A	0.465	G -> A			transition
1	2250577	A	0.796	C	0.204	A -> C			transversion
6	2250577	A	0.507	C	0.493	A -> C			transversion
7	2250577	A	0.481	C	0.519	A -> C			transversion
8	2250577	A	0.554	C	0.446	A -> C			transversion
9	2250577	A	0.471	C	0.529	A -> C			transversion
10	2250577	A	0.507	C	0.493	A -> C			transversion
1	2250690	T	0.932	C	0.068	T -> C			transition
6	2250690	T	0.755	C	0.245	T -> C			transition
7	2250690	T	0.945	C	0.055	T -> C			transition
8	2250690	T	0.883	C	0.117	T -> C			transition
9	2250690	T	0.919	C	0.081	T -> C			transition
10	2250690	T	0.755	C	0.245	T -> C			transition
1	2250694	A	0.932	T	0.068	A -> T			transversion
6	2250694	A	0.75	T	0.25	A -> T			transversion
7	2250694	A	0.945	T	0.055	A -> T			transversion
8	2250694	A	0.885	T	0.115	A -> T			transversion
9	2250694	A	0.947	T	0.053	A -> T			transversion
10	2250694	A	0.75	T	0.25	A -> T			transversion
1	2250802	G	0.905	T	0.095	G -> T			transversion
6	2250802	G	0.851	T	0.149	G -> T			transversion
7	2250802	G	0.821	T	0.179	G -> T			transversion
8	2250802	G	0.929	T	0.071	G -> T			transversion
9	2250802	G	0.905	T	0.095	G -> T			transversion
10	2250802	G	0.851	T	0.149	G -> T			transversion
1	3157114	A	0.929	G	0.071	A -> G			transition
6	3157114	A	0.913	G	0.087	A -> G			transition
7	3157114	A	0.932	G	0.068	A -> G			transition
8	3157114	A	0.915	G	0.085	A -> G			transition
9	3157114	A	0.903	G	0.097	A -> G			transition
10	3157114	A	0.913	G	0.087	A -> G			transition
1	3157119	T	0.93	C	0.07	T -> C			transition
6	3157119	T	0.912	C	0.088	T -> C			transition
7	3157119	T	0.915	C	0.085	T -> C			transition
8	3157119	T	0.873	C	0.127	T -> C			transition
9	3157119	T	0.864	C	0.136	T -> C			transition
10	3157119	T	0.912	C	0.088	T -> C			transition
1	3157188	C	0.671	G	0.329	C -> G			transversion
6	3157188	C	0.377	G	0.623	C -> G			transversion
7	3157188	C	0.388	G	0.612	C -> G			transversion
8	3157188	C	0.384	G	0.616	C -> G			transversion
9	3157188	C	0.369	G	0.631	C -> G			transversion
10	3157188	C	0.377	G	0.623	C -> G			transversion
1	3157208	T	0.72	C	0.28	T -> C			transition
6	3157208	T	0.523	C	0.477	T -> C			transition
7	3157208	T	0.483	C	0.517	T -> C			transition
8	3157208	T	0.476	C	0.524	T -> C			transition
9	3157208	T	0.434	C	0.566	T -> C			transition
10	3157208	T	0.523	C	0.477	T -> C			transition
1	3157257	G	0.824	A	0.176	G -> A			transition
6	3157257	G	0.783	A	0.217	G -> A			transition
7	3157257	G	0.717	A	0.283	G -> A			transition
8	3157257	G	0.714	A	0.268	G -> A			transition
9	3157257	G	0.656	A	0.344	G -> A			transition
10	3157257	G	0.783	A	0.217	G -> A			transition
1	3157279	G	0.848	C	0.152	G -> C			transversion
6	3157279	G	0.857	C	0.143	G -> C			transversion
7	3157279	G	0.783	C	0.217	G -> C			transversion
8	3157279	G	0.807	C	0.193	G -> C			transversion
9	3157279	G	0.742	C	0.258	G -> C			transversion
10	3157279	G	0.857	C	0.143	G -> C			transversion
1	3157296	A	0.891	G	0.109	A -> G			transition
6	3157296	A	0.833	G	0.167	A -> G			transition
7	3157296	A	0.811	G	0.189	A -> G			transition
8	3157296	A	0.759	G	0.241	A -> G			transition
9	3157296	A	0.759	G	0.241	A -> G			transition
10	3157296	A	0.833	G	0.167	A -> G			transition
1	3192906	T	0.838	A	0.162	T -> A			transversion
6	3192906	T	0.569	A	0.431	T -> A			transversion
7	3192906	T	0.491	A	0.509	T -> A			transversion
8	3192906	T	0.459	A	0.541	T -> A			transversion
9	3192906	T	0.508	A	0.492	T -> A			transversion
10	3192906	T	0.569	A	0.431	T -> A			transversion
1	5114852	C	0.939	T	0.061	C -> T	ATC -> ATT		transition		ECs5031	similar to YJBN_ECOLI gi|1790483 (conserved in Escherichia coli K-12)	tRNA-dihydrouridine synthase A
6	5114852	C	0.873	T	0.127	C -> T	ATC -> ATT		transition		ECs5031	similar to YJBN_ECOLI gi|1790483 (conserved in Escherichia coli K-12)	tRNA-dihydrouridine synthase A
7	5114852	C	0.662	T	0.338	C -> T	ATC -> ATT		transition		ECs5031	similar to YJBN_ECOLI gi|1790483 (conserved in Escherichia coli K-12)	tRNA-dihydrouridine synthase A
8	5114852	C	0.651	T	0.349	C -> T	ATC -> ATT		transition		ECs5031	similar to YJBN_ECOLI gi|1790483 (conserved in Escherichia coli K-12)	tRNA-dihydrouridine synthase A
9	5114852	C	0.59	T	0.41	C -> T	ATC -> ATT		transition		ECs5031	similar to YJBN_ECOLI gi|1790483 (conserved in Escherichia coli K-12)	tRNA-dihydrouridine synthase A
10	5114852	C	0.873	T	0.127	C -> T	ATC -> ATT		transition		ECs5031	similar to YJBN_ECOLI gi|1790483 (conserved in Escherichia coli K-12)	tRNA-dihydrouridine synthase A
1	5114855	C	0.94	T	0.06	C -> T	AAC -> AAT		transition		ECs5031	similar to YJBN_ECOLI gi|1790483 (conserved in Escherichia coli K-12)	tRNA-dihydrouridine synthase A
6	5114855	C	0.863	T	0.137	C -> T	AAC -> AAT		transition		ECs5031	similar to YJBN_ECOLI gi|1790483 (conserved in Escherichia coli K-12)	tRNA-dihydrouridine synthase A
7	5114855	C	0.658	T	0.342	C -> T	AAC -> AAT		transition		ECs5031	similar to YJBN_ECOLI gi|1790483 (conserved in Escherichia coli K-12)	tRNA-dihydrouridine synthase A
8	5114855	C	0.641	T	0.359	C -> T	AAC -> AAT		transition		ECs5031	similar to YJBN_ECOLI gi|1790483 (conserved in Escherichia coli K-12)	tRNA-dihydrouridine synthase A
9	5114855	C	0.588	T	0.412	C -> T	AAC -> AAT		transition		ECs5031	similar to YJBN_ECOLI gi|1790483 (conserved in Escherichia coli K-12)	tRNA-dihydrouridine synthase A
10	5114855	C	0.863	T	0.137	C -> T	AAC -> AAT		transition		ECs5031	similar to YJBN_ECOLI gi|1790483 (conserved in Escherichia coli K-12)	tRNA-dihydrouridine synthase A
1	5114889	C	0.901	T	0.099	C -> T	CAC -> TAC	H -> Y	transition		ECs5031	similar to YJBN_ECOLI gi|1790483 (conserved in Escherichia coli K-12)	tRNA-dihydrouridine synthase A
6	5114889	C	0.814	T	0.186	C -> T	CAC -> TAC	H -> Y	transition		ECs5031	similar to YJBN_ECOLI gi|1790483 (conserved in Escherichia coli K-12)	tRNA-dihydrouridine synthase A
7	5114889	C	0.562	T	0.438	C -> T	CAC -> TAC	H -> Y	transition		ECs5031	similar to YJBN_ECOLI gi|1790483 (conserved in Escherichia coli K-12)	tRNA-dihydrouridine synthase A
8	5114889	C	0.545	T	0.455	C -> T	CAC -> TAC	H -> Y	transition		ECs5031	similar to YJBN_ECOLI gi|1790483 (conserved in Escherichia coli K-12)	tRNA-dihydrouridine synthase A
9	5114889	C	0.529	T	0.471	C -> T	CAC -> TAC	H -> Y	transition		ECs5031	similar to YJBN_ECOLI gi|1790483 (conserved in Escherichia coli K-12)	tRNA-dihydrouridine synthase A
10	5114889	C	0.814	T	0.186	C -> T	CAC -> TAC	H -> Y	transition		ECs5031	similar to YJBN_ECOLI gi|1790483 (conserved in Escherichia coli K-12)	tRNA-dihydrouridine synthase A
1	5114896	G	0.921	A	0.079	G -> A	AGT -> AAT	S -> N	transition		ECs5031	similar to YJBN_ECOLI gi|1790483 (conserved in Escherichia coli K-12)	tRNA-dihydrouridine synthase A
6	5114896	G	0.819	A	0.181	G -> A	AGT -> AAT	S -> N	transition		ECs5031	similar to YJBN_ECOLI gi|1790483 (conserved in Escherichia coli K-12)	tRNA-dihydrouridine synthase A
7	5114896	G	0.571	A	0.429	G -> A	AGT -> AAT	S -> N	transition		ECs5031	similar to YJBN_ECOLI gi|1790483 (conserved in Escherichia coli K-12)	tRNA-dihydrouridine synthase A
8	5114896	G	0.537	A	0.463	G -> A	AGT -> AAT	S -> N	transition		ECs5031	similar to YJBN_ECOLI gi|1790483 (conserved in Escherichia coli K-12)	tRNA-dihydrouridine synthase A
9	5114896	G	0.524	A	0.476	G -> A	AGT -> AAT	S -> N	transition		ECs5031	similar to YJBN_ECOLI gi|1790483 (conserved in Escherichia coli K-12)	tRNA-dihydrouridine synthase A
10	5114896	G	0.819	A	0.181	G -> A	AGT -> AAT	S -> N	transition		ECs5031	similar to YJBN_ECOLI gi|1790483 (conserved in Escherichia coli K-12)	tRNA-dihydrouridine synthase A
1	861576	C	0.926	A	0.074	C -> A	GCC -> GCA		transversion	tolA	ECs0774	inner membrane component of 7 member Tol-Pal envelope-spanning complex; involved in maintaining cell envelope integrity; utilized by colicins and filamentous phages for import; interacts with TolB, Pal, and through TolB to various outer membrane porins	cell envelope integrity inner membrane protein TolA
6	861576	C	0.762	A	0.238	C -> A	GCC -> GCA		transversion	tolA	ECs0774	inner membrane component of 7 member Tol-Pal envelope-spanning complex; involved in maintaining cell envelope integrity; utilized by colicins and filamentous phages for import; interacts with TolB, Pal, and through TolB to various outer membrane porins	cell envelope integrity inner membrane protein TolA
8	861576	C	0.797	A	0.203	C -> A	GCC -> GCA		transversion	tolA	ECs0774	inner membrane component of 7 member Tol-Pal envelope-spanning complex; involved in maintaining cell envelope integrity; utilized by colicins and filamentous phages for import; interacts with TolB, Pal, and through TolB to various outer membrane porins	cell envelope integrity inner membrane protein TolA
9	861576	C	0.817	A	0.183	C -> A	GCC -> GCA		transversion	tolA	ECs0774	inner membrane component of 7 member Tol-Pal envelope-spanning complex; involved in maintaining cell envelope integrity; utilized by colicins and filamentous phages for import; interacts with TolB, Pal, and through TolB to various outer membrane porins	cell envelope integrity inner membrane protein TolA
10	861576	C	0.762	A	0.238	C -> A	GCC -> GCA		transversion	tolA	ECs0774	inner membrane component of 7 member Tol-Pal envelope-spanning complex; involved in maintaining cell envelope integrity; utilized by colicins and filamentous phages for import; interacts with TolB, Pal, and through TolB to various outer membrane porins	cell envelope integrity inner membrane protein TolA
1	861579	A	0.94	C	0.06	A -> C	GCA -> GCC		transversion	tolA	ECs0774	inner membrane component of 7 member Tol-Pal envelope-spanning complex; involved in maintaining cell envelope integrity; utilized by colicins and filamentous phages for import; interacts with TolB, Pal, and through TolB to various outer membrane porins	cell envelope integrity inner membrane protein TolA
6	861579	A	0.917	C	0.071	A -> C	GCA -> GCC		transversion	tolA	ECs0774	inner membrane component of 7 member Tol-Pal envelope-spanning complex; involved in maintaining cell envelope integrity; utilized by colicins and filamentous phages for import; interacts with TolB, Pal, and through TolB to various outer membrane porins	cell envelope integrity inner membrane protein TolA
8	861579	A	0.886	C	0.114	A -> C	GCA -> GCC		transversion	tolA	ECs0774	inner membrane component of 7 member Tol-Pal envelope-spanning complex; involved in maintaining cell envelope integrity; utilized by colicins and filamentous phages for import; interacts with TolB, Pal, and through TolB to various outer membrane porins	cell envelope integrity inner membrane protein TolA
9	861579	A	0.944	C	0.056	A -> C	GCA -> GCC		transversion	tolA	ECs0774	inner membrane component of 7 member Tol-Pal envelope-spanning complex; involved in maintaining cell envelope integrity; utilized by colicins and filamentous phages for import; interacts with TolB, Pal, and through TolB to various outer membrane porins	cell envelope integrity inner membrane protein TolA
10	861579	A	0.917	C	0.071	A -> C	GCA -> GCC		transversion	tolA	ECs0774	inner membrane component of 7 member Tol-Pal envelope-spanning complex; involved in maintaining cell envelope integrity; utilized by colicins and filamentous phages for import; interacts with TolB, Pal, and through TolB to various outer membrane porins	cell envelope integrity inner membrane protein TolA
1	1854375	G	0.941	T	0.059	G -> T	GTG -> GTT		transversion		ECs1864	similar to multidrug-efflux transport proteins e.g.AcrB [Escherichia coli K-12]gi|399001|sp|P31224|ACRB_ECOLI	multidrug-efflux transport protein
6	1854375	G	0.906	T	0.094	G -> T	GTG -> GTT		transversion		ECs1864	similar to multidrug-efflux transport proteins e.g.AcrB [Escherichia coli K-12]gi|399001|sp|P31224|ACRB_ECOLI	multidrug-efflux transport protein
8	1854375	G	0.846	T	0.154	G -> T	GTG -> GTT		transversion		ECs1864	similar to multidrug-efflux transport proteins e.g.AcrB [Escherichia coli K-12]gi|399001|sp|P31224|ACRB_ECOLI	multidrug-efflux transport protein
9	1854375	G	0.935	T	0.065	G -> T	GTG -> GTT		transversion		ECs1864	similar to multidrug-efflux transport proteins e.g.AcrB [Escherichia coli K-12]gi|399001|sp|P31224|ACRB_ECOLI	multidrug-efflux transport protein
10	1854375	G	0.906	T	0.094	G -> T	GTG -> GTT		transversion		ECs1864	similar to multidrug-efflux transport proteins e.g.AcrB [Escherichia coli K-12]gi|399001|sp|P31224|ACRB_ECOLI	multidrug-efflux transport protein
1	2862012	T	0.947	C	0.053	T -> C	GAT -> GAC		transition		ECs2912	membrane protein conferring nickel and cobalt resistance	nickel/cobalt efflux protein RcnA
6	2862012	T	0.818	C	0.182	T -> C	GAT -> GAC		transition		ECs2912	membrane protein conferring nickel and cobalt resistance	nickel/cobalt efflux protein RcnA
8	2862012	T	0.848	C	0.152	T -> C	GAT -> GAC		transition		ECs2912	membrane protein conferring nickel and cobalt resistance	nickel/cobalt efflux protein RcnA
9	2862012	T	0.885	C	0.115	T -> C	GAT -> GAC		transition		ECs2912	membrane protein conferring nickel and cobalt resistance	nickel/cobalt efflux protein RcnA
10	2862012	T	0.818	C	0.182	T -> C	GAT -> GAC		transition		ECs2912	membrane protein conferring nickel and cobalt resistance	nickel/cobalt efflux protein RcnA
2	1072825	T	0.933	G	0.067	T -> G	GTG -> GGG	V -> G	transversion		ECs0979	similar to DMSA_ECOLI gi|1787121 (conserved in Escherichia coli K-12)	anaerobic dimethyl sulfoxide reductase subunit A
3	1072825	T	0.941	G	0.059	T -> G	GTG -> GGG	V -> G	transversion		ECs0979	similar to DMSA_ECOLI gi|1787121 (conserved in Escherichia coli K-12)	anaerobic dimethyl sulfoxide reductase subunit A
6	1072825	T	0.913	G	0.087	T -> G	GTG -> GGG	V -> G	transversion		ECs0979	similar to DMSA_ECOLI gi|1787121 (conserved in Escherichia coli K-12)	anaerobic dimethyl sulfoxide reductase subunit A
7	1072825	T	0.926	G	0.074	T -> G	GTG -> GGG	V -> G	transversion		ECs0979	similar to DMSA_ECOLI gi|1787121 (conserved in Escherichia coli K-12)	anaerobic dimethyl sulfoxide reductase subunit A
10	1072825	T	0.913	G	0.087	T -> G	GTG -> GGG	V -> G	transversion		ECs0979	similar to DMSA_ECOLI gi|1787121 (conserved in Escherichia coli K-12)	anaerobic dimethyl sulfoxide reductase subunit A
1	1370477	G	0.902	T	0.098	G -> T			transversion
5	1370477	G	0.569	T	0.431	G -> T			transversion
1	1370503	T	0.878	G	0.122	T -> G			transversion
5	1370503	T	0.491	G	0.509	T -> G			transversion
1	1370530	T	0.818	C	0.182	T -> C			transition
5	1370530	T	0.393	C	0.607	T -> C			transition
1	1370571	A	0.806	C	0.194	A -> C			transversion
5	1370571	A	0.378	C	0.622	A -> C			transversion
1	1371878	A	0.824	G	0.176	A -> G			transition
5	1371878	A	0.337	G	0.663	A -> G			transition
1	1372306	C	0.802	T	0.198	C -> T	GAC -> AAC	D -> N	transition		ECs1300	similar to hemagglutinin main component [Clostridium botulinum phage (type C)] gi|1346254|sp|P46084|HA33_CLOBO	hypothetical protein
5	1372306	C	0.385	T	0.615	C -> T	GAC -> AAC	D -> N	transition		ECs1300	similar to hemagglutinin main component [Clostridium botulinum phage (type C)] gi|1346254|sp|P46084|HA33_CLOBO	hypothetical protein
1	1372321	G	0.806	T	0.194	G -> T	CTT -> ATT	L -> I	transversion		ECs1300	similar to hemagglutinin main component [Clostridium botulinum phage (type C)] gi|1346254|sp|P46084|HA33_CLOBO	hypothetical protein
5	1372321	G	0.372	T	0.628	G -> T	CTT -> ATT	L -> I	transversion		ECs1300	similar to hemagglutinin main component [Clostridium botulinum phage (type C)] gi|1346254|sp|P46084|HA33_CLOBO	hypothetical protein
1	1372362	G	0.77	A	0.23	G -> A	TCA -> TTA	S -> L	transition		ECs1300	similar to hemagglutinin main component [Clostridium botulinum phage (type C)] gi|1346254|sp|P46084|HA33_CLOBO	hypothetical protein
5	1372362	G	0.348	A	0.652	G -> A	TCA -> TTA	S -> L	transition		ECs1300	similar to hemagglutinin main component [Clostridium botulinum phage (type C)] gi|1346254|sp|P46084|HA33_CLOBO	hypothetical protein
1	1372777	A	0.784	T	0.216	A -> T	TCT -> ACT	S -> T	transversion		ECs1300	similar to hemagglutinin main component [Clostridium botulinum phage (type C)] gi|1346254|sp|P46084|HA33_CLOBO	hypothetical protein
5	1372777	A	0.432	T	0.568	A -> T	TCT -> ACT	S -> T	transversion		ECs1300	similar to hemagglutinin main component [Clostridium botulinum phage (type C)] gi|1346254|sp|P46084|HA33_CLOBO	hypothetical protein
1	1373179	C	0.813	T	0.188	C -> T	GTT -> ATT	V -> I	transition		ECs1300	similar to hemagglutinin main component [Clostridium botulinum phage (type C)] gi|1346254|sp|P46084|HA33_CLOBO	hypothetical protein
5	1373179	C	0.366	T	0.634	C -> T	GTT -> ATT	V -> I	transition		ECs1300	similar to hemagglutinin main component [Clostridium botulinum phage (type C)] gi|1346254|sp|P46084|HA33_CLOBO	hypothetical protein
1	1373366	C	0.82	T	0.18	C -> T	ACG -> ACA		transition		ECs1300	similar to hemagglutinin main component [Clostridium botulinum phage (type C)] gi|1346254|sp|P46084|HA33_CLOBO	hypothetical protein
5	1373366	C	0.365	T	0.628	C -> T	ACG -> ACA		transition		ECs1300	similar to hemagglutinin main component [Clostridium botulinum phage (type C)] gi|1346254|sp|P46084|HA33_CLOBO	hypothetical protein
1	1373661	T	0.802	G	0.198	T -> G	AAA -> ACA	K -> T	transversion		ECs1300	similar to hemagglutinin main component [Clostridium botulinum phage (type C)] gi|1346254|sp|P46084|HA33_CLOBO	hypothetical protein
5	1373661	T	0.388	G	0.612	T -> G	AAA -> ACA	K -> T	transversion		ECs1300	similar to hemagglutinin main component [Clostridium botulinum phage (type C)] gi|1346254|sp|P46084|HA33_CLOBO	hypothetical protein
1	1373766	C	0.809	G	0.191	C -> G	AGC -> ACC	S -> T	transversion		ECs1300	similar to hemagglutinin main component [Clostridium botulinum phage (type C)] gi|1346254|sp|P46084|HA33_CLOBO	hypothetical protein
5	1373766	C	0.336	G	0.664	C -> G	AGC -> ACC	S -> T	transversion		ECs1300	similar to hemagglutinin main component [Clostridium botulinum phage (type C)] gi|1346254|sp|P46084|HA33_CLOBO	hypothetical protein
1	1373804	G	0.804	A	0.196	G -> A	GTC -> GTT		transition		ECs1300	similar to hemagglutinin main component [Clostridium botulinum phage (type C)] gi|1346254|sp|P46084|HA33_CLOBO	hypothetical protein
5	1373804	G	0.371	A	0.629	G -> A	GTC -> GTT		transition		ECs1300	similar to hemagglutinin main component [Clostridium botulinum phage (type C)] gi|1346254|sp|P46084|HA33_CLOBO	hypothetical protein
1	1373933	C	0.824	T	0.176	C -> T			transition
5	1373933	C	0.474	T	0.526	C -> T			transition
1	1374799	A	0.871	G	0.129	A -> G			transition
5	1374799	A	0.368	G	0.632	A -> G			transition
1	1374866	T	0.838	G	0.162	T -> G			transversion
5	1374866	T	0.403	G	0.597	T -> G			transversion
1	1374871	A	0.828	G	0.172	A -> G			transition
5	1374871	A	0.402	G	0.598	A -> G			transition
1	1375355	T	0.79	G	0.21	T -> G			transversion
5	1375355	T	0.272	G	0.728	T -> G			transversion
1	1375392	G	0.74	A	0.26	G -> A			transition
5	1375392	G	0.294	A	0.706	G -> A			transition
1	1375423	C	0.714	T	0.286	C -> T			transition
5	1375423	C	0.275	T	0.725	C -> T			transition
1	1375444	T	0.702	C	0.298	T -> C			transition
5	1375444	T	0.309	C	0.691	T -> C			transition
1	1375461	A	0.696	G	0.304	A -> G			transition
5	1375461	A	0.323	G	0.677	A -> G			transition
1	1375590	T	0.754	C	0.246	T -> C	AGT -> AGC		transition		ECs5412		hypothetical protein
5	1375590	T	0.35	C	0.65	T -> C	AGT -> AGC		transition		ECs5412		hypothetical protein
1	1375681	C	0.782	T	0.218	C -> T			transition
5	1375681	C	0.275	T	0.725	C -> T			transition
1	1375723	G	0.836	A	0.164	G -> A			transition
5	1375723	G	0.308	A	0.692	G -> A			transition
1	1375737	T	0.845	G	0.155	T -> G			transversion
5	1375737	T	0.315	G	0.685	T -> G			transversion
1	1375843	T	0.789	G	0.211	T -> G			transversion
5	1375843	T	0.315	G	0.685	T -> G			transversion
1	1375860	A	0.772	T	0.228	A -> T			transversion
5	1375860	A	0.339	T	0.661	A -> T			transversion
1	1376000	A	0.73	G	0.27	A -> G	GCA -> GCG		transition		ECs1303	similar to hypothetical protein b2625 (YfjI) [Escherichia coli K-12] gi|1723621|sp|P52124|YFJI_ECOLI	hypothetical protein
5	1376000	A	0.328	G	0.672	A -> G	GCA -> GCG		transition		ECs1303	similar to hypothetical protein b2625 (YfjI) [Escherichia coli K-12] gi|1723621|sp|P52124|YFJI_ECOLI	hypothetical protein
1	1376002	C	0.732	T	0.268	C -> T	ACA -> ATA	T -> I	transition		ECs1303	similar to hypothetical protein b2625 (YfjI) [Escherichia coli K-12] gi|1723621|sp|P52124|YFJI_ECOLI	hypothetical protein
5	1376002	C	0.325	T	0.675	C -> T	ACA -> ATA	T -> I	transition		ECs1303	similar to hypothetical protein b2625 (YfjI) [Escherichia coli K-12] gi|1723621|sp|P52124|YFJI_ECOLI	hypothetical protein
1	1376019	A	0.698	T	0.302	A -> T	ATC -> TTC	I -> F	transversion		ECs1303	similar to hypothetical protein b2625 (YfjI) [Escherichia coli K-12] gi|1723621|sp|P52124|YFJI_ECOLI	hypothetical protein
5	1376019	A	0.358	T	0.642	A -> T	ATC -> TTC	I -> F	transversion		ECs1303	similar to hypothetical protein b2625 (YfjI) [Escherichia coli K-12] gi|1723621|sp|P52124|YFJI_ECOLI	hypothetical protein
1	1376071	A	0.707	G	0.293	A -> G	CAT -> CGT	H -> R	transition		ECs1303	similar to hypothetical protein b2625 (YfjI) [Escherichia coli K-12] gi|1723621|sp|P52124|YFJI_ECOLI	hypothetical protein
5	1376071	A	0.352	G	0.648	A -> G	CAT -> CGT	H -> R	transition		ECs1303	similar to hypothetical protein b2625 (YfjI) [Escherichia coli K-12] gi|1723621|sp|P52124|YFJI_ECOLI	hypothetical protein
1	1376183	T	0.868	A	0.132	T -> A	GAT -> GAA	D -> E	transversion		ECs1303	similar to hypothetical protein b2625 (YfjI) [Escherichia coli K-12] gi|1723621|sp|P52124|YFJI_ECOLI	hypothetical protein
5	1376183	T	0.486	A	0.514	T -> A	GAT -> GAA	D -> E	transversion		ECs1303	similar to hypothetical protein b2625 (YfjI) [Escherichia coli K-12] gi|1723621|sp|P52124|YFJI_ECOLI	hypothetical protein
1	1376240	A	0.917	G	0.083	A -> G	AAA -> AAG		transition		ECs1303	similar to hypothetical protein b2625 (YfjI) [Escherichia coli K-12] gi|1723621|sp|P52124|YFJI_ECOLI	hypothetical protein
5	1376240	A	0.567	G	0.433	A -> G	AAA -> AAG		transition		ECs1303	similar to hypothetical protein b2625 (YfjI) [Escherichia coli K-12] gi|1723621|sp|P52124|YFJI_ECOLI	hypothetical protein
1	1376249	G	0.901	A	0.099	G -> A	GCG -> GCA		transition		ECs1303	similar to hypothetical protein b2625 (YfjI) [Escherichia coli K-12] gi|1723621|sp|P52124|YFJI_ECOLI	hypothetical protein
5	1376249	G	0.6	A	0.4	G -> A	GCG -> GCA		transition		ECs1303	similar to hypothetical protein b2625 (YfjI) [Escherichia coli K-12] gi|1723621|sp|P52124|YFJI_ECOLI	hypothetical protein
1	1376255	A	0.92	G	0.08	A -> G	GAA -> GAG		transition		ECs1303	similar to hypothetical protein b2625 (YfjI) [Escherichia coli K-12] gi|1723621|sp|P52124|YFJI_ECOLI	hypothetical protein
5	1376255	A	0.611	G	0.389	A -> G	GAA -> GAG		transition		ECs1303	similar to hypothetical protein b2625 (YfjI) [Escherichia coli K-12] gi|1723621|sp|P52124|YFJI_ECOLI	hypothetical protein
1	1376273	G	0.928	A	0.072	G -> A	GAG -> GAA		transition		ECs1303	similar to hypothetical protein b2625 (YfjI) [Escherichia coli K-12] gi|1723621|sp|P52124|YFJI_ECOLI	hypothetical protein
5	1376273	G	0.711	A	0.289	G -> A	GAG -> GAA		transition		ECs1303	similar to hypothetical protein b2625 (YfjI) [Escherichia coli K-12] gi|1723621|sp|P52124|YFJI_ECOLI	hypothetical protein
1	1376279	T	0.928	C	0.072	T -> C	CGT -> CGC		transition		ECs1303	similar to hypothetical protein b2625 (YfjI) [Escherichia coli K-12] gi|1723621|sp|P52124|YFJI_ECOLI	hypothetical protein
5	1376279	T	0.727	C	0.273	T -> C	CGT -> CGC		transition		ECs1303	similar to hypothetical protein b2625 (YfjI) [Escherichia coli K-12] gi|1723621|sp|P52124|YFJI_ECOLI	hypothetical protein
1	1376574	A	0.938	G	0.063	A -> G	ATA -> GTA	I -> V	transition		ECs1303	similar to hypothetical protein b2625 (YfjI) [Escherichia coli K-12] gi|1723621|sp|P52124|YFJI_ECOLI	hypothetical protein
5	1376574	A	0.833	G	0.167	A -> G	ATA -> GTA	I -> V	transition		ECs1303	similar to hypothetical protein b2625 (YfjI) [Escherichia coli K-12] gi|1723621|sp|P52124|YFJI_ECOLI	hypothetical protein
1	1376606	C	0.937	G	0.063	C -> G	CAC -> CAG	H -> Q	transversion		ECs1303	similar to hypothetical protein b2625 (YfjI) [Escherichia coli K-12] gi|1723621|sp|P52124|YFJI_ECOLI	hypothetical protein
5	1376606	C	0.75	G	0.25	C -> G	CAC -> CAG	H -> Q	transversion		ECs1303	similar to hypothetical protein b2625 (YfjI) [Escherichia coli K-12] gi|1723621|sp|P52124|YFJI_ECOLI	hypothetical protein
1	1376634	A	0.915	C	0.085	A -> C	ATT -> CTT	I -> L	transversion		ECs1303	similar to hypothetical protein b2625 (YfjI) [Escherichia coli K-12] gi|1723621|sp|P52124|YFJI_ECOLI	hypothetical protein
5	1376634	A	0.774	C	0.226	A -> C	ATT -> CTT	I -> L	transversion		ECs1303	similar to hypothetical protein b2625 (YfjI) [Escherichia coli K-12] gi|1723621|sp|P52124|YFJI_ECOLI	hypothetical protein
1	1376807	T	0.86	C	0.14	T -> C	AAT -> AAC		transition		ECs1303	similar to hypothetical protein b2625 (YfjI) [Escherichia coli K-12] gi|1723621|sp|P52124|YFJI_ECOLI	hypothetical protein
5	1376807	T	0.469	C	0.531	T -> C	AAT -> AAC		transition		ECs1303	similar to hypothetical protein b2625 (YfjI) [Escherichia coli K-12] gi|1723621|sp|P52124|YFJI_ECOLI	hypothetical protein
1	1376907	T	0.743	C	0.257	T -> C	TAC -> CAC	Y -> H	transition		ECs1303	similar to hypothetical protein b2625 (YfjI) [Escherichia coli K-12] gi|1723621|sp|P52124|YFJI_ECOLI	hypothetical protein
5	1376907	T	0.351	C	0.649	T -> C	TAC -> CAC	Y -> H	transition		ECs1303	similar to hypothetical protein b2625 (YfjI) [Escherichia coli K-12] gi|1723621|sp|P52124|YFJI_ECOLI	hypothetical protein
1	1376933	G	0.764	C	0.236	G -> C	GAG -> GAC	E -> D	transversion		ECs1303	similar to hypothetical protein b2625 (YfjI) [Escherichia coli K-12] gi|1723621|sp|P52124|YFJI_ECOLI	hypothetical protein
5	1376933	G	0.315	C	0.685	G -> C	GAG -> GAC	E -> D	transversion		ECs1303	similar to hypothetical protein b2625 (YfjI) [Escherichia coli K-12] gi|1723621|sp|P52124|YFJI_ECOLI	hypothetical protein
1	1377027	T	0.722	C	0.278	T -> C	TCT -> CCT	S -> P	transition		ECs1303	similar to hypothetical protein b2625 (YfjI) [Escherichia coli K-12] gi|1723621|sp|P52124|YFJI_ECOLI	hypothetical protein
5	1377027	T	0.311	C	0.689	T -> C	TCT -> CCT	S -> P	transition		ECs1303	similar to hypothetical protein b2625 (YfjI) [Escherichia coli K-12] gi|1723621|sp|P52124|YFJI_ECOLI	hypothetical protein
1	1377098	T	0.783	C	0.217	T -> C	TGT -> TGC		transition		ECs1303	similar to hypothetical protein b2625 (YfjI) [Escherichia coli K-12] gi|1723621|sp|P52124|YFJI_ECOLI	hypothetical protein
5	1377098	T	0.33	C	0.67	T -> C	TGT -> TGC		transition		ECs1303	similar to hypothetical protein b2625 (YfjI) [Escherichia coli K-12] gi|1723621|sp|P52124|YFJI_ECOLI	hypothetical protein
1	1377115	T	0.783	C	0.217	T -> C	CTC -> CCC	L -> P	transition		ECs1303	similar to hypothetical protein b2625 (YfjI) [Escherichia coli K-12] gi|1723621|sp|P52124|YFJI_ECOLI	hypothetical protein
5	1377115	T	0.363	C	0.637	T -> C	CTC -> CCC	L -> P	transition		ECs1303	similar to hypothetical protein b2625 (YfjI) [Escherichia coli K-12] gi|1723621|sp|P52124|YFJI_ECOLI	hypothetical protein
1	1377247	G	0.874	A	0.126	G -> A	TGT -> TAT	C -> Y	transition		ECs1303	similar to hypothetical protein b2625 (YfjI) [Escherichia coli K-12] gi|1723621|sp|P52124|YFJI_ECOLI	hypothetical protein
5	1377247	G	0.514	A	0.486	G -> A	TGT -> TAT	C -> Y	transition		ECs1303	similar to hypothetical protein b2625 (YfjI) [Escherichia coli K-12] gi|1723621|sp|P52124|YFJI_ECOLI	hypothetical protein
1	1377295	A	0.914	C	0.086	A -> C			transversion
5	1377295	A	0.573	C	0.427	A -> C			transversion
1	1377300	T	0.522	C	0.478	T -> C			transition
5	1377300	T	0.567	C	0.433	T -> C			transition
1	1377330	T	0.905	C	0.095	T -> C			transition
5	1377330	T	0.558	C	0.442	T -> C			transition
1	1378059	C	0.922	T	0.078	C -> T			transition
5	1378059	C	0.681	T	0.319	C -> T			transition
1	1378067	A	0.921	C	0.079	A -> C			transversion
5	1378067	A	0.674	C	0.326	A -> C			transversion
1	1378143	C	0.93	T	0.07	C -> T	GAC -> GAT		transition		ECs1304	similar to hypothetical protein Cj1244 [Campylobacter jejuni] gi|6968677|emb|CAB73498.1	hypothetical protein
5	1378143	C	0.708	T	0.292	C -> T	GAC -> GAT		transition		ECs1304	similar to hypothetical protein Cj1244 [Campylobacter jejuni] gi|6968677|emb|CAB73498.1	hypothetical protein
1	1378371	C	0.95	T	0.05	C -> T	TAC -> TAT		transition		ECs1304	similar to hypothetical protein Cj1244 [Campylobacter jejuni] gi|6968677|emb|CAB73498.1	hypothetical protein
5	1378371	C	0.547	T	0.453	C -> T	TAC -> TAT		transition		ECs1304	similar to hypothetical protein Cj1244 [Campylobacter jejuni] gi|6968677|emb|CAB73498.1	hypothetical protein
1	1378392	C	0.95	G	0.05	C -> G	AAC -> AAG	N -> K	transversion		ECs1304	similar to hypothetical protein Cj1244 [Campylobacter jejuni] gi|6968677|emb|CAB73498.1	hypothetical protein
5	1378392	C	0.581	G	0.419	C -> G	AAC -> AAG	N -> K	transversion		ECs1304	similar to hypothetical protein Cj1244 [Campylobacter jejuni] gi|6968677|emb|CAB73498.1	hypothetical protein
1	1378395	A	0.936	C	0.064	A -> C	AAA -> AAC	K -> N	transversion		ECs1304	similar to hypothetical protein Cj1244 [Campylobacter jejuni] gi|6968677|emb|CAB73498.1	hypothetical protein
5	1378395	A	0.563	C	0.438	A -> C	AAA -> AAC	K -> N	transversion		ECs1304	similar to hypothetical protein Cj1244 [Campylobacter jejuni] gi|6968677|emb|CAB73498.1	hypothetical protein
1	1378422	A	0.929	G	0.071	A -> G	GGA -> GGG		transition		ECs1304	similar to hypothetical protein Cj1244 [Campylobacter jejuni] gi|6968677|emb|CAB73498.1	hypothetical protein
5	1378422	A	0.559	G	0.441	A -> G	GGA -> GGG		transition		ECs1304	similar to hypothetical protein Cj1244 [Campylobacter jejuni] gi|6968677|emb|CAB73498.1	hypothetical protein
1	1378471	A	0.909	C	0.091	A -> C	AGG -> CGG		transversion		ECs1304	similar to hypothetical protein Cj1244 [Campylobacter jejuni] gi|6968677|emb|CAB73498.1	hypothetical protein
5	1378471	A	0.483	C	0.517	A -> C	AGG -> CGG		transversion		ECs1304	similar to hypothetical protein Cj1244 [Campylobacter jejuni] gi|6968677|emb|CAB73498.1	hypothetical protein
1	1378506	C	0.896	T	0.104	C -> T	CAC -> CAT		transition		ECs1304	similar to hypothetical protein Cj1244 [Campylobacter jejuni] gi|6968677|emb|CAB73498.1	hypothetical protein
5	1378506	C	0.486	T	0.514	C -> T	CAC -> CAT		transition		ECs1304	similar to hypothetical protein Cj1244 [Campylobacter jejuni] gi|6968677|emb|CAB73498.1	hypothetical protein
1	1378569	C	0.892	G	0.098	C -> G	GCC -> GCG		transversion		ECs1304	similar to hypothetical protein Cj1244 [Campylobacter jejuni] gi|6968677|emb|CAB73498.1	hypothetical protein
5	1378569	C	0.538	G	0.462	C -> G	GCC -> GCG		transversion		ECs1304	similar to hypothetical protein Cj1244 [Campylobacter jejuni] gi|6968677|emb|CAB73498.1	hypothetical protein
1	1378638	C	0.938	T	0.062	C -> T	GGC -> GGT		transition		ECs1304	similar to hypothetical protein Cj1244 [Campylobacter jejuni] gi|6968677|emb|CAB73498.1	hypothetical protein
5	1378638	C	0.66	T	0.34	C -> T	GGC -> GGT		transition		ECs1304	similar to hypothetical protein Cj1244 [Campylobacter jejuni] gi|6968677|emb|CAB73498.1	hypothetical protein
1	1433224	G	0.941	A	0.059	G -> A			transition
5	1433224	G	0.658	A	0.342	G -> A			transition
1	1433280	A	0.918	G	0.082	A -> G			transition
5	1433280	A	0.553	G	0.447	A -> G			transition
1	1433341	C	0.885	T	0.115	C -> T			transition
5	1433341	C	0.58	T	0.42	C -> T			transition
1	1433376	G	0.869	A	0.131	G -> A			transition
5	1433376	G	0.541	A	0.459	G -> A			transition
1	1433387	C	0.89	T	0.11	C -> T			transition
5	1433387	C	0.532	T	0.468	C -> T			transition
1	1433393	T	0.883	G	0.117	T -> G			transversion
5	1433393	T	0.557	G	0.443	T -> G			transversion
1	1433468	C	0.835	T	0.165	C -> T			transition
5	1433468	C	0.457	T	0.543	C -> T			transition
1	1433672	C	0.775	T	0.225	C -> T	GTC -> GTT		transition		ECs1382	similar to hemolysin activation protein HecB [Neisseria meningitidis MC58] gi|7227016|gb|AAF42103.1	HecB-like protein
5	1433672	C	0.404	T	0.596	C -> T	GTC -> GTT		transition		ECs1382	similar to hemolysin activation protein HecB [Neisseria meningitidis MC58] gi|7227016|gb|AAF42103.1	HecB-like protein
1	1433696	T	0.797	G	0.203	T -> G	CGT -> CGG		transversion		ECs1382	similar to hemolysin activation protein HecB [Neisseria meningitidis MC58] gi|7227016|gb|AAF42103.1	HecB-like protein
5	1433696	T	0.402	G	0.598	T -> G	CGT -> CGG		transversion		ECs1382	similar to hemolysin activation protein HecB [Neisseria meningitidis MC58] gi|7227016|gb|AAF42103.1	HecB-like protein
1	1433762	G	0.867	A	0.133	G -> A	GTG -> GTA		transition		ECs1382	similar to hemolysin activation protein HecB [Neisseria meningitidis MC58] gi|7227016|gb|AAF42103.1	HecB-like protein
5	1433762	G	0.471	A	0.529	G -> A	GTG -> GTA		transition		ECs1382	similar to hemolysin activation protein HecB [Neisseria meningitidis MC58] gi|7227016|gb|AAF42103.1	HecB-like protein
1	1433785	A	0.897	G	0.103	A -> G	GAC -> GGC	D -> G	transition		ECs1382	similar to hemolysin activation protein HecB [Neisseria meningitidis MC58] gi|7227016|gb|AAF42103.1	HecB-like protein
5	1433785	A	0.494	G	0.506	A -> G	GAC -> GGC	D -> G	transition		ECs1382	similar to hemolysin activation protein HecB [Neisseria meningitidis MC58] gi|7227016|gb|AAF42103.1	HecB-like protein
1	1433906	T	0.947	C	0.053	T -> C	ACT -> ACC		transition		ECs1382	similar to hemolysin activation protein HecB [Neisseria meningitidis MC58] gi|7227016|gb|AAF42103.1	HecB-like protein
5	1433906	T	0.792	C	0.208	T -> C	ACT -> ACC		transition		ECs1382	similar to hemolysin activation protein HecB [Neisseria meningitidis MC58] gi|7227016|gb|AAF42103.1	HecB-like protein
1	1433908	A	0.946	G	0.054	A -> G	GAG -> GGG	E -> G	transition		ECs1382	similar to hemolysin activation protein HecB [Neisseria meningitidis MC58] gi|7227016|gb|AAF42103.1	HecB-like protein
5	1433908	A	0.792	G	0.208	A -> G	GAG -> GGG	E -> G	transition		ECs1382	similar to hemolysin activation protein HecB [Neisseria meningitidis MC58] gi|7227016|gb|AAF42103.1	HecB-like protein
1	1433913	A	0.934	G	0.066	A -> G	AAT -> GAT	N -> D	transition		ECs1382	similar to hemolysin activation protein HecB [Neisseria meningitidis MC58] gi|7227016|gb|AAF42103.1	HecB-like protein
5	1433913	A	0.8	G	0.2	A -> G	AAT -> GAT	N -> D	transition		ECs1382	similar to hemolysin activation protein HecB [Neisseria meningitidis MC58] gi|7227016|gb|AAF42103.1	HecB-like protein
1	1433924	T	0.896	C	0.104	T -> C	AGT -> AGC		transition		ECs1382	similar to hemolysin activation protein HecB [Neisseria meningitidis MC58] gi|7227016|gb|AAF42103.1	HecB-like protein
5	1433924	T	0.782	C	0.218	T -> C	AGT -> AGC		transition		ECs1382	similar to hemolysin activation protein HecB [Neisseria meningitidis MC58] gi|7227016|gb|AAF42103.1	HecB-like protein
1	1433936	T	0.863	C	0.138	T -> C	TCT -> TCC		transition		ECs1382	similar to hemolysin activation protein HecB [Neisseria meningitidis MC58] gi|7227016|gb|AAF42103.1	HecB-like protein
5	1433936	T	0.772	C	0.228	T -> C	TCT -> TCC		transition		ECs1382	similar to hemolysin activation protein HecB [Neisseria meningitidis MC58] gi|7227016|gb|AAF42103.1	HecB-like protein
1	1433998	G	0.857	A	0.143	G -> A	AGT -> AAT	S -> N	transition		ECs1382	similar to hemolysin activation protein HecB [Neisseria meningitidis MC58] gi|7227016|gb|AAF42103.1	HecB-like protein
5	1433998	G	0.696	A	0.304	G -> A	AGT -> AAT	S -> N	transition		ECs1382	similar to hemolysin activation protein HecB [Neisseria meningitidis MC58] gi|7227016|gb|AAF42103.1	HecB-like protein
1	1434208	A	0.917	C	0.083	A -> C	GAG -> GCG	E -> A	transversion		ECs1382	similar to hemolysin activation protein HecB [Neisseria meningitidis MC58] gi|7227016|gb|AAF42103.1	HecB-like protein
5	1434208	A	0.574	C	0.426	A -> C	GAG -> GCG	E -> A	transversion		ECs1382	similar to hemolysin activation protein HecB [Neisseria meningitidis MC58] gi|7227016|gb|AAF42103.1	HecB-like protein
1	1442797	T	0.917	G	0.083	T -> G			transversion
5	1442797	T	0.706	G	0.294	T -> G			transversion
1	1442799	A	0.917	T	0.083	A -> T			transversion
5	1442799	A	0.714	T	0.286	A -> T			transversion
1	1442801	A	0.917	C	0.083	A -> C			transversion
5	1442801	A	0.714	C	0.286	A -> C			transversion
1	1442803	G	0.918	T	0.082	G -> T			transversion
5	1442803	G	0.7	T	0.3	G -> T			transversion
1	1442814	C	0.908	T	0.092	C -> T			transition
5	1442814	C	0.658	T	0.342	C -> T			transition
1	1442816	T	0.907	C	0.093	T -> C			transition
5	1442816	T	0.663	C	0.338	T -> C			transition
1	1442965	G	0.795	A	0.205	G -> A	TCG -> TCA		transition		ECs1395	similar to hypothetical proteins e.g. yfjP protein [Escherichia coli] gi|7449539|pir||B65042, YeeP [Escherichia coli] gi|2495624|sp|P76359|YEEP_ECOLI	hypothetical protein
5	1442965	G	0.505	A	0.495	G -> A	TCG -> TCA		transition		ECs1395	similar to hypothetical proteins e.g. yfjP protein [Escherichia coli] gi|7449539|pir||B65042, YeeP [Escherichia coli] gi|2495624|sp|P76359|YEEP_ECOLI	hypothetical protein
1	1443005	A	0.767	C	0.233	A -> C	AGT -> CGT	S -> R	transversion		ECs1395	similar to hypothetical proteins e.g. yfjP protein [Escherichia coli] gi|7449539|pir||B65042, YeeP [Escherichia coli] gi|2495624|sp|P76359|YEEP_ECOLI	hypothetical protein
5	1443005	A	0.446	C	0.554	A -> C	AGT -> CGT	S -> R	transversion		ECs1395	similar to hypothetical proteins e.g. yfjP protein [Escherichia coli] gi|7449539|pir||B65042, YeeP [Escherichia coli] gi|2495624|sp|P76359|YEEP_ECOLI	hypothetical protein
1	1443111	C	0.818	T	0.182	C -> T	GCC -> GTC	A -> V	transition		ECs1395	similar to hypothetical proteins e.g. yfjP protein [Escherichia coli] gi|7449539|pir||B65042, YeeP [Escherichia coli] gi|2495624|sp|P76359|YEEP_ECOLI	hypothetical protein
5	1443111	C	0.378	T	0.622	C -> T	GCC -> GTC	A -> V	transition		ECs1395	similar to hypothetical proteins e.g. yfjP protein [Escherichia coli] gi|7449539|pir||B65042, YeeP [Escherichia coli] gi|2495624|sp|P76359|YEEP_ECOLI	hypothetical protein
1	1443127	G	0.766	A	0.234	G -> A	GTG -> GTA		transition		ECs1395	similar to hypothetical proteins e.g. yfjP protein [Escherichia coli] gi|7449539|pir||B65042, YeeP [Escherichia coli] gi|2495624|sp|P76359|YEEP_ECOLI	hypothetical protein
5	1443127	G	0.398	A	0.602	G -> A	GTG -> GTA		transition		ECs1395	similar to hypothetical proteins e.g. yfjP protein [Escherichia coli] gi|7449539|pir||B65042, YeeP [Escherichia coli] gi|2495624|sp|P76359|YEEP_ECOLI	hypothetical protein
1	1443151	T	0.784	C	0.216	T -> C	CAT -> CAC		transition		ECs1395	similar to hypothetical proteins e.g. yfjP protein [Escherichia coli] gi|7449539|pir||B65042, YeeP [Escherichia coli] gi|2495624|sp|P76359|YEEP_ECOLI	hypothetical protein
5	1443151	T	0.435	C	0.565	T -> C	CAT -> CAC		transition		ECs1395	similar to hypothetical proteins e.g. yfjP protein [Escherichia coli] gi|7449539|pir||B65042, YeeP [Escherichia coli] gi|2495624|sp|P76359|YEEP_ECOLI	hypothetical protein
1	1443220	A	0.802	G	0.198	A -> G	GAA -> GAG		transition		ECs1395	similar to hypothetical proteins e.g. yfjP protein [Escherichia coli] gi|7449539|pir||B65042, YeeP [Escherichia coli] gi|2495624|sp|P76359|YEEP_ECOLI	hypothetical protein
5	1443220	A	0.434	G	0.566	A -> G	GAA -> GAG		transition		ECs1395	similar to hypothetical proteins e.g. yfjP protein [Escherichia coli] gi|7449539|pir||B65042, YeeP [Escherichia coli] gi|2495624|sp|P76359|YEEP_ECOLI	hypothetical protein
1	1443250	G	0.788	T	0.213	G -> T	CTG -> CTT		transversion		ECs1395	similar to hypothetical proteins e.g. yfjP protein [Escherichia coli] gi|7449539|pir||B65042, YeeP [Escherichia coli] gi|2495624|sp|P76359|YEEP_ECOLI	hypothetical protein
5	1443250	G	0.449	T	0.551	G -> T	CTG -> CTT		transversion		ECs1395	similar to hypothetical proteins e.g. yfjP protein [Escherichia coli] gi|7449539|pir||B65042, YeeP [Escherichia coli] gi|2495624|sp|P76359|YEEP_ECOLI	hypothetical protein
1	1443254	T	0.793	C	0.207	T -> C	TTG -> CTG		transition		ECs1395	similar to hypothetical proteins e.g. yfjP protein [Escherichia coli] gi|7449539|pir||B65042, YeeP [Escherichia coli] gi|2495624|sp|P76359|YEEP_ECOLI	hypothetical protein
5	1443254	T	0.442	C	0.558	T -> C	TTG -> CTG		transition		ECs1395	similar to hypothetical proteins e.g. yfjP protein [Escherichia coli] gi|7449539|pir||B65042, YeeP [Escherichia coli] gi|2495624|sp|P76359|YEEP_ECOLI	hypothetical protein
1	1443322	A	0.786	C	0.214	A -> C	ATA -> ATC		transversion		ECs1395	similar to hypothetical proteins e.g. yfjP protein [Escherichia coli] gi|7449539|pir||B65042, YeeP [Escherichia coli] gi|2495624|sp|P76359|YEEP_ECOLI	hypothetical protein
5	1443322	A	0.338	C	0.662	A -> C	ATA -> ATC		transversion		ECs1395	similar to hypothetical proteins e.g. yfjP protein [Escherichia coli] gi|7449539|pir||B65042, YeeP [Escherichia coli] gi|2495624|sp|P76359|YEEP_ECOLI	hypothetical protein
1	1443376	A	0.831	G	0.169	A -> G	ACA -> ACG		transition		ECs1395	similar to hypothetical proteins e.g. yfjP protein [Escherichia coli] gi|7449539|pir||B65042, YeeP [Escherichia coli] gi|2495624|sp|P76359|YEEP_ECOLI	hypothetical protein
5	1443376	A	0.324	G	0.676	A -> G	ACA -> ACG		transition		ECs1395	similar to hypothetical proteins e.g. yfjP protein [Escherichia coli] gi|7449539|pir||B65042, YeeP [Escherichia coli] gi|2495624|sp|P76359|YEEP_ECOLI	hypothetical protein
1	1443403	A	0.823	C	0.177	A -> C	GCA -> GCC		transversion		ECs1395	similar to hypothetical proteins e.g. yfjP protein [Escherichia coli] gi|7449539|pir||B65042, YeeP [Escherichia coli] gi|2495624|sp|P76359|YEEP_ECOLI	hypothetical protein
5	1443403	A	0.306	C	0.694	A -> C	GCA -> GCC		transversion		ECs1395	similar to hypothetical proteins e.g. yfjP protein [Escherichia coli] gi|7449539|pir||B65042, YeeP [Escherichia coli] gi|2495624|sp|P76359|YEEP_ECOLI	hypothetical protein
1	1443406	T	0.765	C	0.235	T -> C	GGT -> GGC		transition		ECs1395	similar to hypothetical proteins e.g. yfjP protein [Escherichia coli] gi|7449539|pir||B65042, YeeP [Escherichia coli] gi|2495624|sp|P76359|YEEP_ECOLI	hypothetical protein
5	1443406	T	0.246	C	0.754	T -> C	GGT -> GGC		transition		ECs1395	similar to hypothetical proteins e.g. yfjP protein [Escherichia coli] gi|7449539|pir||B65042, YeeP [Escherichia coli] gi|2495624|sp|P76359|YEEP_ECOLI	hypothetical protein
1	1443429	A	0.714	C	0.286	A -> C	GAA -> GCA	E -> A	transversion		ECs1395	similar to hypothetical proteins e.g. yfjP protein [Escherichia coli] gi|7449539|pir||B65042, YeeP [Escherichia coli] gi|2495624|sp|P76359|YEEP_ECOLI	hypothetical protein
5	1443429	A	0.279	C	0.721	A -> C	GAA -> GCA	E -> A	transversion		ECs1395	similar to hypothetical proteins e.g. yfjP protein [Escherichia coli] gi|7449539|pir||B65042, YeeP [Escherichia coli] gi|2495624|sp|P76359|YEEP_ECOLI	hypothetical protein
1	1443466	G	0.675	T	0.325	G -> T	CGG -> CGT		transversion		ECs1395	similar to hypothetical proteins e.g. yfjP protein [Escherichia coli] gi|7449539|pir||B65042, YeeP [Escherichia coli] gi|2495624|sp|P76359|YEEP_ECOLI	hypothetical protein
5	1443466	G	0.296	T	0.704	G -> T	CGG -> CGT		transversion		ECs1395	similar to hypothetical proteins e.g. yfjP protein [Escherichia coli] gi|7449539|pir||B65042, YeeP [Escherichia coli] gi|2495624|sp|P76359|YEEP_ECOLI	hypothetical protein
1	1443520	A	0.742	G	0.258	A -> G	GAA -> GAG		transition		ECs1395	similar to hypothetical proteins e.g. yfjP protein [Escherichia coli] gi|7449539|pir||B65042, YeeP [Escherichia coli] gi|2495624|sp|P76359|YEEP_ECOLI	hypothetical protein
5	1443520	A	0.263	G	0.737	A -> G	GAA -> GAG		transition		ECs1395	similar to hypothetical proteins e.g. yfjP protein [Escherichia coli] gi|7449539|pir||B65042, YeeP [Escherichia coli] gi|2495624|sp|P76359|YEEP_ECOLI	hypothetical protein
1	1443620	T	0.283	C	0.717	T -> C	TGG -> CGG	W -> R	transition		ECs1395	similar to hypothetical proteins e.g. yfjP protein [Escherichia coli] gi|7449539|pir||B65042, YeeP [Escherichia coli] gi|2495624|sp|P76359|YEEP_ECOLI	hypothetical protein
5	1443620	T	0.333	C	0.667	T -> C	TGG -> CGG	W -> R	transition		ECs1395	similar to hypothetical proteins e.g. yfjP protein [Escherichia coli] gi|7449539|pir||B65042, YeeP [Escherichia coli] gi|2495624|sp|P76359|YEEP_ECOLI	hypothetical protein
1	1443689	G	0.625	A	0.375	G -> A	GTT -> ATT	V -> I	transition		ECs1395	similar to hypothetical proteins e.g. yfjP protein [Escherichia coli] gi|7449539|pir||B65042, YeeP [Escherichia coli] gi|2495624|sp|P76359|YEEP_ECOLI	hypothetical protein
5	1443689	G	0.372	A	0.628	G -> A	GTT -> ATT	V -> I	transition		ECs1395	similar to hypothetical proteins e.g. yfjP protein [Escherichia coli] gi|7449539|pir||B65042, YeeP [Escherichia coli] gi|2495624|sp|P76359|YEEP_ECOLI	hypothetical protein
1	1443709	A	0.614	G	0.386	A -> G	ACA -> ACG		transition		ECs1395	similar to hypothetical proteins e.g. yfjP protein [Escherichia coli] gi|7449539|pir||B65042, YeeP [Escherichia coli] gi|2495624|sp|P76359|YEEP_ECOLI	hypothetical protein
5	1443709	A	0.38	G	0.62	A -> G	ACA -> ACG		transition		ECs1395	similar to hypothetical proteins e.g. yfjP protein [Escherichia coli] gi|7449539|pir||B65042, YeeP [Escherichia coli] gi|2495624|sp|P76359|YEEP_ECOLI	hypothetical protein
1	1443754	G	0.683	T	0.317	G -> T	GCG -> GCT		transversion		ECs1395	similar to hypothetical proteins e.g. yfjP protein [Escherichia coli] gi|7449539|pir||B65042, YeeP [Escherichia coli] gi|2495624|sp|P76359|YEEP_ECOLI	hypothetical protein
5	1443754	G	0.422	T	0.578	G -> T	GCG -> GCT		transversion		ECs1395	similar to hypothetical proteins e.g. yfjP protein [Escherichia coli] gi|7449539|pir||B65042, YeeP [Escherichia coli] gi|2495624|sp|P76359|YEEP_ECOLI	hypothetical protein
1	1443786	G	0.761	A	0.239	G -> A			transition
5	1443786	G	0.423	A	0.577	G -> A			transition
1	1443799	T	0.773	C	0.227	T -> C			transition
5	1443799	T	0.418	C	0.582	T -> C			transition
1	1443879	A	0.606	G	0.394	A -> G			transition
5	1443911	G	0.775	T	0.225	G -> T			transversion
1	1444006	A	0.867	G	0.133	A -> G			transition
5	1444006	A	0.344	G	0.656	A -> G			transition
1	1444023	T	0.873	G	0.127	T -> G			transversion
5	1444023	T	0.362	G	0.638	T -> G			transversion
1	1444025	T	0.873	G	0.127	T -> G			transversion
5	1444025	T	0.373	G	0.627	T -> G			transversion
1	1444042	G	0.851	A	0.149	G -> A			transition
5	1444042	G	0.38	A	0.62	G -> A			transition
1	1444047	C	0.873	T	0.127	C -> T			transition
5	1444047	C	0.392	T	0.608	C -> T			transition
1	1444049	C	0.87	T	0.13	C -> T			transition
5	1444049	C	0.392	T	0.608	C -> T			transition
1	1444060	T	0.896	C	0.104	T -> C			transition
5	1444060	T	0.679	C	0.321	T -> C			transition
1	1444062	G	0.889	A	0.111	G -> A			transition
5	1444062	G	0.7	A	0.3	G -> A			transition
1	1444065	G	0.891	T	0.109	G -> T			transversion
5	1444065	G	0.7	T	0.3	G -> T			transversion
1	1444070	C	0.894	T	0.106	C -> T			transition
5	1444070	C	0.71	T	0.29	C -> T			transition
1	1444103	T	0.865	A	0.135	T -> A			transversion
5	1444103	T	0.538	A	0.462	T -> A			transversion
1	1444249	G	0.825	A	0.175	G -> A	GCC -> ACC	A -> T	transition		ECs1396	similar to adhesin AIDA-I precursor [Escherichia coli plasmid pIB6] gi|543788|sp|Q03155|AIDA_ECOLI, glycoprotein [Escherichia coli strain H10407] gi|5305639|gb|AAD41751.1, outer membrane fluffing protein [Escherichia coli] gi|7466262|pir||G64964; adhesin-like protein	AidA-I
5	1444249	G	0.557	A	0.443	G -> A	GCC -> ACC	A -> T	transition		ECs1396	similar to adhesin AIDA-I precursor [Escherichia coli plasmid pIB6] gi|543788|sp|Q03155|AIDA_ECOLI, glycoprotein [Escherichia coli strain H10407] gi|5305639|gb|AAD41751.1, outer membrane fluffing protein [Escherichia coli] gi|7466262|pir||G64964; adhesin-like protein	AidA-I
1	1444266	G	0.842	A	0.158	G -> A	GCG -> GCA		transition		ECs1396	similar to adhesin AIDA-I precursor [Escherichia coli plasmid pIB6] gi|543788|sp|Q03155|AIDA_ECOLI, glycoprotein [Escherichia coli strain H10407] gi|5305639|gb|AAD41751.1, outer membrane fluffing protein [Escherichia coli] gi|7466262|pir||G64964; adhesin-like protein	AidA-I
5	1444266	G	0.615	A	0.385	G -> A	GCG -> GCA		transition		ECs1396	similar to adhesin AIDA-I precursor [Escherichia coli plasmid pIB6] gi|543788|sp|Q03155|AIDA_ECOLI, glycoprotein [Escherichia coli strain H10407] gi|5305639|gb|AAD41751.1, outer membrane fluffing protein [Escherichia coli] gi|7466262|pir||G64964; adhesin-like protein	AidA-I
1	1444278	T	0.825	G	0.175	T -> G	GCT -> GCG		transversion		ECs1396	similar to adhesin AIDA-I precursor [Escherichia coli plasmid pIB6] gi|543788|sp|Q03155|AIDA_ECOLI, glycoprotein [Escherichia coli strain H10407] gi|5305639|gb|AAD41751.1, outer membrane fluffing protein [Escherichia coli] gi|7466262|pir||G64964; adhesin-like protein	AidA-I
5	1444278	T	0.634	G	0.366	T -> G	GCT -> GCG		transversion		ECs1396	similar to adhesin AIDA-I precursor [Escherichia coli plasmid pIB6] gi|543788|sp|Q03155|AIDA_ECOLI, glycoprotein [Escherichia coli strain H10407] gi|5305639|gb|AAD41751.1, outer membrane fluffing protein [Escherichia coli] gi|7466262|pir||G64964; adhesin-like protein	AidA-I
1	1444313	A	0.659	C	0.341	A -> C	AAG -> ACG	K -> T	transversion		ECs1396	similar to adhesin AIDA-I precursor [Escherichia coli plasmid pIB6] gi|543788|sp|Q03155|AIDA_ECOLI, glycoprotein [Escherichia coli strain H10407] gi|5305639|gb|AAD41751.1, outer membrane fluffing protein [Escherichia coli] gi|7466262|pir||G64964; adhesin-like protein	AidA-I
5	1444313	A	0.556	C	0.444	A -> C	AAG -> ACG	K -> T	transversion		ECs1396	similar to adhesin AIDA-I precursor [Escherichia coli plasmid pIB6] gi|543788|sp|Q03155|AIDA_ECOLI, glycoprotein [Escherichia coli strain H10407] gi|5305639|gb|AAD41751.1, outer membrane fluffing protein [Escherichia coli] gi|7466262|pir||G64964; adhesin-like protein	AidA-I
1	1445613	G	0.412	A	0.588	G -> A	ACG -> ACA		transition		ECs1396	similar to adhesin AIDA-I precursor [Escherichia coli plasmid pIB6] gi|543788|sp|Q03155|AIDA_ECOLI, glycoprotein [Escherichia coli strain H10407] gi|5305639|gb|AAD41751.1, outer membrane fluffing protein [Escherichia coli] gi|7466262|pir||G64964; adhesin-like protein	AidA-I
5	1445613	G	0.456	A	0.544	G -> A	ACG -> ACA		transition		ECs1396	similar to adhesin AIDA-I precursor [Escherichia coli plasmid pIB6] gi|543788|sp|Q03155|AIDA_ECOLI, glycoprotein [Escherichia coli strain H10407] gi|5305639|gb|AAD41751.1, outer membrane fluffing protein [Escherichia coli] gi|7466262|pir||G64964; adhesin-like protein	AidA-I
1	1445620	A	0.392	G	0.608	A -> G	AAT -> GAT	N -> D	transition		ECs1396	similar to adhesin AIDA-I precursor [Escherichia coli plasmid pIB6] gi|543788|sp|Q03155|AIDA_ECOLI, glycoprotein [Escherichia coli strain H10407] gi|5305639|gb|AAD41751.1, outer membrane fluffing protein [Escherichia coli] gi|7466262|pir||G64964; adhesin-like protein	AidA-I
5	1445620	A	0.417	G	0.583	A -> G	AAT -> GAT	N -> D	transition		ECs1396	similar to adhesin AIDA-I precursor [Escherichia coli plasmid pIB6] gi|543788|sp|Q03155|AIDA_ECOLI, glycoprotein [Escherichia coli strain H10407] gi|5305639|gb|AAD41751.1, outer membrane fluffing protein [Escherichia coli] gi|7466262|pir||G64964; adhesin-like protein	AidA-I
1	1445625	C	0.44	T	0.56	C -> T	GCC -> GCT		transition		ECs1396	similar to adhesin AIDA-I precursor [Escherichia coli plasmid pIB6] gi|543788|sp|Q03155|AIDA_ECOLI, glycoprotein [Escherichia coli strain H10407] gi|5305639|gb|AAD41751.1, outer membrane fluffing protein [Escherichia coli] gi|7466262|pir||G64964; adhesin-like protein	AidA-I
5	1445625	C	0.4	T	0.6	C -> T	GCC -> GCT		transition		ECs1396	similar to adhesin AIDA-I precursor [Escherichia coli plasmid pIB6] gi|543788|sp|Q03155|AIDA_ECOLI, glycoprotein [Escherichia coli strain H10407] gi|5305639|gb|AAD41751.1, outer membrane fluffing protein [Escherichia coli] gi|7466262|pir||G64964; adhesin-like protein	AidA-I
1	1445700	C	0.459	T	0.541	C -> T	GGC -> GGT		transition		ECs1396	similar to adhesin AIDA-I precursor [Escherichia coli plasmid pIB6] gi|543788|sp|Q03155|AIDA_ECOLI, glycoprotein [Escherichia coli strain H10407] gi|5305639|gb|AAD41751.1, outer membrane fluffing protein [Escherichia coli] gi|7466262|pir||G64964; adhesin-like protein	AidA-I
5	1445700	C	0.457	T	0.543	C -> T	GGC -> GGT		transition		ECs1396	similar to adhesin AIDA-I precursor [Escherichia coli plasmid pIB6] gi|543788|sp|Q03155|AIDA_ECOLI, glycoprotein [Escherichia coli strain H10407] gi|5305639|gb|AAD41751.1, outer membrane fluffing protein [Escherichia coli] gi|7466262|pir||G64964; adhesin-like protein	AidA-I
1	1445706	C	0.476	T	0.524	C -> T	GGC -> GGT		transition		ECs1396	similar to adhesin AIDA-I precursor [Escherichia coli plasmid pIB6] gi|543788|sp|Q03155|AIDA_ECOLI, glycoprotein [Escherichia coli strain H10407] gi|5305639|gb|AAD41751.1, outer membrane fluffing protein [Escherichia coli] gi|7466262|pir||G64964; adhesin-like protein	AidA-I
5	1445706	C	0.437	T	0.563	C -> T	GGC -> GGT		transition		ECs1396	similar to adhesin AIDA-I precursor [Escherichia coli plasmid pIB6] gi|543788|sp|Q03155|AIDA_ECOLI, glycoprotein [Escherichia coli strain H10407] gi|5305639|gb|AAD41751.1, outer membrane fluffing protein [Escherichia coli] gi|7466262|pir||G64964; adhesin-like protein	AidA-I
1	1445728	C	0.5	A	0.5	C -> A	CGC -> AGC	R -> S	transversion		ECs1396	similar to adhesin AIDA-I precursor [Escherichia coli plasmid pIB6] gi|543788|sp|Q03155|AIDA_ECOLI, glycoprotein [Escherichia coli strain H10407] gi|5305639|gb|AAD41751.1, outer membrane fluffing protein [Escherichia coli] gi|7466262|pir||G64964; adhesin-like protein	AidA-I
5	1445728	C	0.453	A	0.547	C -> A	CGC -> AGC	R -> S	transversion		ECs1396	similar to adhesin AIDA-I precursor [Escherichia coli plasmid pIB6] gi|543788|sp|Q03155|AIDA_ECOLI, glycoprotein [Escherichia coli strain H10407] gi|5305639|gb|AAD41751.1, outer membrane fluffing protein [Escherichia coli] gi|7466262|pir||G64964; adhesin-like protein	AidA-I
1	1445823	C	0.5	T	0.5	C -> T	AGC -> AGT		transition		ECs1396	similar to adhesin AIDA-I precursor [Escherichia coli plasmid pIB6] gi|543788|sp|Q03155|AIDA_ECOLI, glycoprotein [Escherichia coli strain H10407] gi|5305639|gb|AAD41751.1, outer membrane fluffing protein [Escherichia coli] gi|7466262|pir||G64964; adhesin-like protein	AidA-I
5	1445823	C	0.603	T	0.397	C -> T	AGC -> AGT		transition		ECs1396	similar to adhesin AIDA-I precursor [Escherichia coli plasmid pIB6] gi|543788|sp|Q03155|AIDA_ECOLI, glycoprotein [Escherichia coli strain H10407] gi|5305639|gb|AAD41751.1, outer membrane fluffing protein [Escherichia coli] gi|7466262|pir||G64964; adhesin-like protein	AidA-I
1	1445880	C	0.542	T	0.458	C -> T	GGC -> GGT		transition		ECs1396	similar to adhesin AIDA-I precursor [Escherichia coli plasmid pIB6] gi|543788|sp|Q03155|AIDA_ECOLI, glycoprotein [Escherichia coli strain H10407] gi|5305639|gb|AAD41751.1, outer membrane fluffing protein [Escherichia coli] gi|7466262|pir||G64964; adhesin-like protein	AidA-I
5	1445880	C	0.651	T	0.349	C -> T	GGC -> GGT		transition		ECs1396	similar to adhesin AIDA-I precursor [Escherichia coli plasmid pIB6] gi|543788|sp|Q03155|AIDA_ECOLI, glycoprotein [Escherichia coli strain H10407] gi|5305639|gb|AAD41751.1, outer membrane fluffing protein [Escherichia coli] gi|7466262|pir||G64964; adhesin-like protein	AidA-I
1	1446028	T	0.675	C	0.325	T -> C	TTG -> CTG		transition		ECs1396	similar to adhesin AIDA-I precursor [Escherichia coli plasmid pIB6] gi|543788|sp|Q03155|AIDA_ECOLI, glycoprotein [Escherichia coli strain H10407] gi|5305639|gb|AAD41751.1, outer membrane fluffing protein [Escherichia coli] gi|7466262|pir||G64964; adhesin-like protein	AidA-I
5	1446028	T	0.694	C	0.306	T -> C	TTG -> CTG		transition		ECs1396	similar to adhesin AIDA-I precursor [Escherichia coli plasmid pIB6] gi|543788|sp|Q03155|AIDA_ECOLI, glycoprotein [Escherichia coli strain H10407] gi|5305639|gb|AAD41751.1, outer membrane fluffing protein [Escherichia coli] gi|7466262|pir||G64964; adhesin-like protein	AidA-I
1	1446088	G	0.676	A	0.324	G -> A	GTA -> ATA	V -> I	transition		ECs1396	similar to adhesin AIDA-I precursor [Escherichia coli plasmid pIB6] gi|543788|sp|Q03155|AIDA_ECOLI, glycoprotein [Escherichia coli strain H10407] gi|5305639|gb|AAD41751.1, outer membrane fluffing protein [Escherichia coli] gi|7466262|pir||G64964; adhesin-like protein	AidA-I
5	1446088	G	0.78	A	0.22	G -> A	GTA -> ATA	V -> I	transition		ECs1396	similar to adhesin AIDA-I precursor [Escherichia coli plasmid pIB6] gi|543788|sp|Q03155|AIDA_ECOLI, glycoprotein [Escherichia coli strain H10407] gi|5305639|gb|AAD41751.1, outer membrane fluffing protein [Escherichia coli] gi|7466262|pir||G64964; adhesin-like protein	AidA-I
1	1446141	T	0.828	G	0.172	T -> G	GGT -> GGG		transversion		ECs1396	similar to adhesin AIDA-I precursor [Escherichia coli plasmid pIB6] gi|543788|sp|Q03155|AIDA_ECOLI, glycoprotein [Escherichia coli strain H10407] gi|5305639|gb|AAD41751.1, outer membrane fluffing protein [Escherichia coli] gi|7466262|pir||G64964; adhesin-like protein	AidA-I
5	1446141	T	0.833	G	0.167	T -> G	GGT -> GGG		transversion		ECs1396	similar to adhesin AIDA-I precursor [Escherichia coli plasmid pIB6] gi|543788|sp|Q03155|AIDA_ECOLI, glycoprotein [Escherichia coli strain H10407] gi|5305639|gb|AAD41751.1, outer membrane fluffing protein [Escherichia coli] gi|7466262|pir||G64964; adhesin-like protein	AidA-I
1	1446156	C	0.862	T	0.138	C -> T	GGC -> GGT		transition		ECs1396	similar to adhesin AIDA-I precursor [Escherichia coli plasmid pIB6] gi|543788|sp|Q03155|AIDA_ECOLI, glycoprotein [Escherichia coli strain H10407] gi|5305639|gb|AAD41751.1, outer membrane fluffing protein [Escherichia coli] gi|7466262|pir||G64964; adhesin-like protein	AidA-I
5	1446156	C	0.824	T	0.176	C -> T	GGC -> GGT		transition		ECs1396	similar to adhesin AIDA-I precursor [Escherichia coli plasmid pIB6] gi|543788|sp|Q03155|AIDA_ECOLI, glycoprotein [Escherichia coli strain H10407] gi|5305639|gb|AAD41751.1, outer membrane fluffing protein [Escherichia coli] gi|7466262|pir||G64964; adhesin-like protein	AidA-I
1	1446171	A	0.818	G	0.182	A -> G	GGA -> GGG		transition		ECs1396	similar to adhesin AIDA-I precursor [Escherichia coli plasmid pIB6] gi|543788|sp|Q03155|AIDA_ECOLI, glycoprotein [Escherichia coli strain H10407] gi|5305639|gb|AAD41751.1, outer membrane fluffing protein [Escherichia coli] gi|7466262|pir||G64964; adhesin-like protein	AidA-I
5	1446171	A	0.723	G	0.277	A -> G	GGA -> GGG		transition		ECs1396	similar to adhesin AIDA-I precursor [Escherichia coli plasmid pIB6] gi|543788|sp|Q03155|AIDA_ECOLI, glycoprotein [Escherichia coli strain H10407] gi|5305639|gb|AAD41751.1, outer membrane fluffing protein [Escherichia coli] gi|7466262|pir||G64964; adhesin-like protein	AidA-I
1	1446202	T	0.875	C	0.125	T -> C	TTC -> CTC	F -> L	transition		ECs1396	similar to adhesin AIDA-I precursor [Escherichia coli plasmid pIB6] gi|543788|sp|Q03155|AIDA_ECOLI, glycoprotein [Escherichia coli strain H10407] gi|5305639|gb|AAD41751.1, outer membrane fluffing protein [Escherichia coli] gi|7466262|pir||G64964; adhesin-like protein	AidA-I
5	1446202	T	0.75	C	0.25	T -> C	TTC -> CTC	F -> L	transition		ECs1396	similar to adhesin AIDA-I precursor [Escherichia coli plasmid pIB6] gi|543788|sp|Q03155|AIDA_ECOLI, glycoprotein [Escherichia coli strain H10407] gi|5305639|gb|AAD41751.1, outer membrane fluffing protein [Escherichia coli] gi|7466262|pir||G64964; adhesin-like protein	AidA-I
1	1446525	T	0.885	C	0.115	T -> C	AAT -> AAC		transition		ECs1396	similar to adhesin AIDA-I precursor [Escherichia coli plasmid pIB6] gi|543788|sp|Q03155|AIDA_ECOLI, glycoprotein [Escherichia coli strain H10407] gi|5305639|gb|AAD41751.1, outer membrane fluffing protein [Escherichia coli] gi|7466262|pir||G64964; adhesin-like protein	AidA-I
5	1446525	T	0.902	C	0.098	T -> C	AAT -> AAC		transition		ECs1396	similar to adhesin AIDA-I precursor [Escherichia coli plasmid pIB6] gi|543788|sp|Q03155|AIDA_ECOLI, glycoprotein [Escherichia coli strain H10407] gi|5305639|gb|AAD41751.1, outer membrane fluffing protein [Escherichia coli] gi|7466262|pir||G64964; adhesin-like protein	AidA-I
1	1446564	A	0.885	G	0.115	A -> G	GGA -> GGG		transition		ECs1396	similar to adhesin AIDA-I precursor [Escherichia coli plasmid pIB6] gi|543788|sp|Q03155|AIDA_ECOLI, glycoprotein [Escherichia coli strain H10407] gi|5305639|gb|AAD41751.1, outer membrane fluffing protein [Escherichia coli] gi|7466262|pir||G64964; adhesin-like protein	AidA-I
5	1446564	A	0.911	G	0.089	A -> G	GGA -> GGG		transition		ECs1396	similar to adhesin AIDA-I precursor [Escherichia coli plasmid pIB6] gi|543788|sp|Q03155|AIDA_ECOLI, glycoprotein [Escherichia coli strain H10407] gi|5305639|gb|AAD41751.1, outer membrane fluffing protein [Escherichia coli] gi|7466262|pir||G64964; adhesin-like protein	AidA-I
1	1446567	C	0.885	T	0.115	C -> T	CTC -> CTT		transition		ECs1396	similar to adhesin AIDA-I precursor [Escherichia coli plasmid pIB6] gi|543788|sp|Q03155|AIDA_ECOLI, glycoprotein [Escherichia coli strain H10407] gi|5305639|gb|AAD41751.1, outer membrane fluffing protein [Escherichia coli] gi|7466262|pir||G64964; adhesin-like protein	AidA-I
5	1446567	C	0.911	T	0.089	C -> T	CTC -> CTT		transition		ECs1396	similar to adhesin AIDA-I precursor [Escherichia coli plasmid pIB6] gi|543788|sp|Q03155|AIDA_ECOLI, glycoprotein [Escherichia coli strain H10407] gi|5305639|gb|AAD41751.1, outer membrane fluffing protein [Escherichia coli] gi|7466262|pir||G64964; adhesin-like protein	AidA-I
1	1446570	C	0.889	G	0.111	C -> G	TCC -> TCG		transversion		ECs1396	similar to adhesin AIDA-I precursor [Escherichia coli plasmid pIB6] gi|543788|sp|Q03155|AIDA_ECOLI, glycoprotein [Escherichia coli strain H10407] gi|5305639|gb|AAD41751.1, outer membrane fluffing protein [Escherichia coli] gi|7466262|pir||G64964; adhesin-like protein	AidA-I
5	1446570	C	0.912	G	0.088	C -> G	TCC -> TCG		transversion		ECs1396	similar to adhesin AIDA-I precursor [Escherichia coli plasmid pIB6] gi|543788|sp|Q03155|AIDA_ECOLI, glycoprotein [Escherichia coli strain H10407] gi|5305639|gb|AAD41751.1, outer membrane fluffing protein [Escherichia coli] gi|7466262|pir||G64964; adhesin-like protein	AidA-I
1	1446588	T	0.815	C	0.185	T -> C	GAT -> GAC		transition		ECs1396	similar to adhesin AIDA-I precursor [Escherichia coli plasmid pIB6] gi|543788|sp|Q03155|AIDA_ECOLI, glycoprotein [Escherichia coli strain H10407] gi|5305639|gb|AAD41751.1, outer membrane fluffing protein [Escherichia coli] gi|7466262|pir||G64964; adhesin-like protein	AidA-I
5	1446588	T	0.875	C	0.125	T -> C	GAT -> GAC		transition		ECs1396	similar to adhesin AIDA-I precursor [Escherichia coli plasmid pIB6] gi|543788|sp|Q03155|AIDA_ECOLI, glycoprotein [Escherichia coli strain H10407] gi|5305639|gb|AAD41751.1, outer membrane fluffing protein [Escherichia coli] gi|7466262|pir||G64964; adhesin-like protein	AidA-I
1	1446658	C	0.674	T	0.326	C -> T	CAC -> TAC	H -> Y	transition		ECs1396	similar to adhesin AIDA-I precursor [Escherichia coli plasmid pIB6] gi|543788|sp|Q03155|AIDA_ECOLI, glycoprotein [Escherichia coli strain H10407] gi|5305639|gb|AAD41751.1, outer membrane fluffing protein [Escherichia coli] gi|7466262|pir||G64964; adhesin-like protein	AidA-I
5	1446658	C	0.815	T	0.185	C -> T	CAC -> TAC	H -> Y	transition		ECs1396	similar to adhesin AIDA-I precursor [Escherichia coli plasmid pIB6] gi|543788|sp|Q03155|AIDA_ECOLI, glycoprotein [Escherichia coli strain H10407] gi|5305639|gb|AAD41751.1, outer membrane fluffing protein [Escherichia coli] gi|7466262|pir||G64964; adhesin-like protein	AidA-I
1	1446715	G	0.609	A	0.391	G -> A	GCA -> ACA	A -> T	transition		ECs1396	similar to adhesin AIDA-I precursor [Escherichia coli plasmid pIB6] gi|543788|sp|Q03155|AIDA_ECOLI, glycoprotein [Escherichia coli strain H10407] gi|5305639|gb|AAD41751.1, outer membrane fluffing protein [Escherichia coli] gi|7466262|pir||G64964; adhesin-like protein	AidA-I
5	1446715	G	0.78	A	0.22	G -> A	GCA -> ACA	A -> T	transition		ECs1396	similar to adhesin AIDA-I precursor [Escherichia coli plasmid pIB6] gi|543788|sp|Q03155|AIDA_ECOLI, glycoprotein [Escherichia coli strain H10407] gi|5305639|gb|AAD41751.1, outer membrane fluffing protein [Escherichia coli] gi|7466262|pir||G64964; adhesin-like protein	AidA-I
1	1446724	A	0.596	G	0.404	A -> G	AGT -> GGT	S -> G	transition		ECs1396	similar to adhesin AIDA-I precursor [Escherichia coli plasmid pIB6] gi|543788|sp|Q03155|AIDA_ECOLI, glycoprotein [Escherichia coli strain H10407] gi|5305639|gb|AAD41751.1, outer membrane fluffing protein [Escherichia coli] gi|7466262|pir||G64964; adhesin-like protein	AidA-I
5	1446724	A	0.75	G	0.25	A -> G	AGT -> GGT	S -> G	transition		ECs1396	similar to adhesin AIDA-I precursor [Escherichia coli plasmid pIB6] gi|543788|sp|Q03155|AIDA_ECOLI, glycoprotein [Escherichia coli strain H10407] gi|5305639|gb|AAD41751.1, outer membrane fluffing protein [Escherichia coli] gi|7466262|pir||G64964; adhesin-like protein	AidA-I
1	1446741	G	0.609	T	0.391	G -> T	CCG -> CCT		transversion		ECs1396	similar to adhesin AIDA-I precursor [Escherichia coli plasmid pIB6] gi|543788|sp|Q03155|AIDA_ECOLI, glycoprotein [Escherichia coli strain H10407] gi|5305639|gb|AAD41751.1, outer membrane fluffing protein [Escherichia coli] gi|7466262|pir||G64964; adhesin-like protein	AidA-I
5	1446741	G	0.758	T	0.242	G -> T	CCG -> CCT		transversion		ECs1396	similar to adhesin AIDA-I precursor [Escherichia coli plasmid pIB6] gi|543788|sp|Q03155|AIDA_ECOLI, glycoprotein [Escherichia coli strain H10407] gi|5305639|gb|AAD41751.1, outer membrane fluffing protein [Escherichia coli] gi|7466262|pir||G64964; adhesin-like protein	AidA-I
1	1446786	C	0.698	A	0.302	C -> A	TCC -> TCA		transversion		ECs1396	similar to adhesin AIDA-I precursor [Escherichia coli plasmid pIB6] gi|543788|sp|Q03155|AIDA_ECOLI, glycoprotein [Escherichia coli strain H10407] gi|5305639|gb|AAD41751.1, outer membrane fluffing protein [Escherichia coli] gi|7466262|pir||G64964; adhesin-like protein	AidA-I
5	1446786	C	0.757	A	0.243	C -> A	TCC -> TCA		transversion		ECs1396	similar to adhesin AIDA-I precursor [Escherichia coli plasmid pIB6] gi|543788|sp|Q03155|AIDA_ECOLI, glycoprotein [Escherichia coli strain H10407] gi|5305639|gb|AAD41751.1, outer membrane fluffing protein [Escherichia coli] gi|7466262|pir||G64964; adhesin-like protein	AidA-I
1	1446807	G	0.676	T	0.324	G -> T	GGG -> GGT		transversion		ECs1396	similar to adhesin AIDA-I precursor [Escherichia coli plasmid pIB6] gi|543788|sp|Q03155|AIDA_ECOLI, glycoprotein [Escherichia coli strain H10407] gi|5305639|gb|AAD41751.1, outer membrane fluffing protein [Escherichia coli] gi|7466262|pir||G64964; adhesin-like protein	AidA-I
5	1446807	G	0.781	T	0.219	G -> T	GGG -> GGT		transversion		ECs1396	similar to adhesin AIDA-I precursor [Escherichia coli plasmid pIB6] gi|543788|sp|Q03155|AIDA_ECOLI, glycoprotein [Escherichia coli strain H10407] gi|5305639|gb|AAD41751.1, outer membrane fluffing protein [Escherichia coli] gi|7466262|pir||G64964; adhesin-like protein	AidA-I
1	1446834	G	0.72	A	0.28	G -> A	ACG -> ACA		transition		ECs1396	similar to adhesin AIDA-I precursor [Escherichia coli plasmid pIB6] gi|543788|sp|Q03155|AIDA_ECOLI, glycoprotein [Escherichia coli strain H10407] gi|5305639|gb|AAD41751.1, outer membrane fluffing protein [Escherichia coli] gi|7466262|pir||G64964; adhesin-like protein	AidA-I
5	1446834	G	0.813	A	0.187	G -> A	ACG -> ACA		transition		ECs1396	similar to adhesin AIDA-I precursor [Escherichia coli plasmid pIB6] gi|543788|sp|Q03155|AIDA_ECOLI, glycoprotein [Escherichia coli strain H10407] gi|5305639|gb|AAD41751.1, outer membrane fluffing protein [Escherichia coli] gi|7466262|pir||G64964; adhesin-like protein	AidA-I
1	1446846	C	0.753	A	0.247	C -> A	TCC -> TCA		transversion		ECs1396	similar to adhesin AIDA-I precursor [Escherichia coli plasmid pIB6] gi|543788|sp|Q03155|AIDA_ECOLI, glycoprotein [Escherichia coli strain H10407] gi|5305639|gb|AAD41751.1, outer membrane fluffing protein [Escherichia coli] gi|7466262|pir||G64964; adhesin-like protein	AidA-I
5	1446846	C	0.788	A	0.212	C -> A	TCC -> TCA		transversion		ECs1396	similar to adhesin AIDA-I precursor [Escherichia coli plasmid pIB6] gi|543788|sp|Q03155|AIDA_ECOLI, glycoprotein [Escherichia coli strain H10407] gi|5305639|gb|AAD41751.1, outer membrane fluffing protein [Escherichia coli] gi|7466262|pir||G64964; adhesin-like protein	AidA-I
1	1446848	G	0.756	A	0.244	G -> A	CGG -> CAG	R -> Q	transition		ECs1396	similar to adhesin AIDA-I precursor [Escherichia coli plasmid pIB6] gi|543788|sp|Q03155|AIDA_ECOLI, glycoprotein [Escherichia coli strain H10407] gi|5305639|gb|AAD41751.1, outer membrane fluffing protein [Escherichia coli] gi|7466262|pir||G64964; adhesin-like protein	AidA-I
5	1446848	G	0.793	A	0.207	G -> A	CGG -> CAG	R -> Q	transition		ECs1396	similar to adhesin AIDA-I precursor [Escherichia coli plasmid pIB6] gi|543788|sp|Q03155|AIDA_ECOLI, glycoprotein [Escherichia coli strain H10407] gi|5305639|gb|AAD41751.1, outer membrane fluffing protein [Escherichia coli] gi|7466262|pir||G64964; adhesin-like protein	AidA-I
1	1446892	A	0.775	G	0.225	A -> G	ATC -> GTC	I -> V	transition		ECs1396	similar to adhesin AIDA-I precursor [Escherichia coli plasmid pIB6] gi|543788|sp|Q03155|AIDA_ECOLI, glycoprotein [Escherichia coli strain H10407] gi|5305639|gb|AAD41751.1, outer membrane fluffing protein [Escherichia coli] gi|7466262|pir||G64964; adhesin-like protein	AidA-I
5	1446892	A	0.759	G	0.241	A -> G	ATC -> GTC	I -> V	transition		ECs1396	similar to adhesin AIDA-I precursor [Escherichia coli plasmid pIB6] gi|543788|sp|Q03155|AIDA_ECOLI, glycoprotein [Escherichia coli strain H10407] gi|5305639|gb|AAD41751.1, outer membrane fluffing protein [Escherichia coli] gi|7466262|pir||G64964; adhesin-like protein	AidA-I
1	1446899	A	0.775	G	0.225	A -> G	GAA -> GGA	E -> G	transition		ECs1396	similar to adhesin AIDA-I precursor [Escherichia coli plasmid pIB6] gi|543788|sp|Q03155|AIDA_ECOLI, glycoprotein [Escherichia coli strain H10407] gi|5305639|gb|AAD41751.1, outer membrane fluffing protein [Escherichia coli] gi|7466262|pir||G64964; adhesin-like protein	AidA-I
5	1446899	A	0.756	G	0.244	A -> G	GAA -> GGA	E -> G	transition		ECs1396	similar to adhesin AIDA-I precursor [Escherichia coli plasmid pIB6] gi|543788|sp|Q03155|AIDA_ECOLI, glycoprotein [Escherichia coli strain H10407] gi|5305639|gb|AAD41751.1, outer membrane fluffing protein [Escherichia coli] gi|7466262|pir||G64964; adhesin-like protein	AidA-I
1	1446978	T	0.821	C	0.179	T -> C	GCT -> GCC		transition		ECs1396	similar to adhesin AIDA-I precursor [Escherichia coli plasmid pIB6] gi|543788|sp|Q03155|AIDA_ECOLI, glycoprotein [Escherichia coli strain H10407] gi|5305639|gb|AAD41751.1, outer membrane fluffing protein [Escherichia coli] gi|7466262|pir||G64964; adhesin-like protein	AidA-I
5	1446978	T	0.732	C	0.268	T -> C	GCT -> GCC		transition		ECs1396	similar to adhesin AIDA-I precursor [Escherichia coli plasmid pIB6] gi|543788|sp|Q03155|AIDA_ECOLI, glycoprotein [Escherichia coli strain H10407] gi|5305639|gb|AAD41751.1, outer membrane fluffing protein [Escherichia coli] gi|7466262|pir||G64964; adhesin-like protein	AidA-I
1	1447031	A	0.756	G	0.244	A -> G			transition
5	1447031	A	0.677	G	0.323	A -> G			transition
1	1447237	T	0.486	A	0.514	T -> A	CTG -> CAG	L -> Q	transversion		ECs1397	similar to hypothetical protein YjDA [Escherichia coli] gi|731985|sp|P16694|YJDA_ECOLI	hypothetical protein
5	1447237	T	0.612	A	0.388	T -> A	CTG -> CAG	L -> Q	transversion		ECs1397	similar to hypothetical protein YjDA [Escherichia coli] gi|731985|sp|P16694|YJDA_ECOLI	hypothetical protein
1	1447252	G	0.515	A	0.485	G -> A	CGG -> CAG	R -> Q	transition		ECs1397	similar to hypothetical protein YjDA [Escherichia coli] gi|731985|sp|P16694|YJDA_ECOLI	hypothetical protein
5	1447252	G	0.627	A	0.373	G -> A	CGG -> CAG	R -> Q	transition		ECs1397	similar to hypothetical protein YjDA [Escherichia coli] gi|731985|sp|P16694|YJDA_ECOLI	hypothetical protein
1	1447277	G	0.534	A	0.466	G -> A	GAG -> GAA		transition		ECs1397	similar to hypothetical protein YjDA [Escherichia coli] gi|731985|sp|P16694|YJDA_ECOLI	hypothetical protein
5	1447277	G	0.64	A	0.36	G -> A	GAG -> GAA		transition		ECs1397	similar to hypothetical protein YjDA [Escherichia coli] gi|731985|sp|P16694|YJDA_ECOLI	hypothetical protein
1	1447286	C	0.574	T	0.426	C -> T	GGC -> GGT		transition		ECs1397	similar to hypothetical protein YjDA [Escherichia coli] gi|731985|sp|P16694|YJDA_ECOLI	hypothetical protein
5	1447286	C	0.667	T	0.333	C -> T	GGC -> GGT		transition		ECs1397	similar to hypothetical protein YjDA [Escherichia coli] gi|731985|sp|P16694|YJDA_ECOLI	hypothetical protein
1	1447300	C	0.571	A	0.429	C -> A	ACC -> AAC	T -> N	transversion		ECs1397	similar to hypothetical protein YjDA [Escherichia coli] gi|731985|sp|P16694|YJDA_ECOLI	hypothetical protein
5	1447300	C	0.653	A	0.347	C -> A	ACC -> AAC	T -> N	transversion		ECs1397	similar to hypothetical protein YjDA [Escherichia coli] gi|731985|sp|P16694|YJDA_ECOLI	hypothetical protein
1	1447447	G	0.57	A	0.43	G -> A	GGA -> GAA	G -> E	transition		ECs1397	similar to hypothetical protein YjDA [Escherichia coli] gi|731985|sp|P16694|YJDA_ECOLI	hypothetical protein
5	1447447	G	0.667	A	0.333	G -> A	GGA -> GAA	G -> E	transition		ECs1397	similar to hypothetical protein YjDA [Escherichia coli] gi|731985|sp|P16694|YJDA_ECOLI	hypothetical protein
1	1447874	A	0.577	G	0.423	A -> G	CTA -> CTG		transition		ECs1397	similar to hypothetical protein YjDA [Escherichia coli] gi|731985|sp|P16694|YJDA_ECOLI	hypothetical protein
5	1447874	A	0.539	G	0.461	A -> G	CTA -> CTG		transition		ECs1397	similar to hypothetical protein YjDA [Escherichia coli] gi|731985|sp|P16694|YJDA_ECOLI	hypothetical protein
1	1448132	G	0.549	T	0.451	G -> T	CTG -> CTT		transversion		ECs1397	similar to hypothetical protein YjDA [Escherichia coli] gi|731985|sp|P16694|YJDA_ECOLI	hypothetical protein
5	1448132	G	0.647	T	0.343	G -> T	CTG -> CTT		transversion		ECs1397	similar to hypothetical protein YjDA [Escherichia coli] gi|731985|sp|P16694|YJDA_ECOLI	hypothetical protein
1	1448426	T	0.679	C	0.321	T -> C	CGT -> CGC		transition		ECs1397	similar to hypothetical protein YjDA [Escherichia coli] gi|731985|sp|P16694|YJDA_ECOLI	hypothetical protein
5	1448426	T	0.736	C	0.264	T -> C	CGT -> CGC		transition		ECs1397	similar to hypothetical protein YjDA [Escherichia coli] gi|731985|sp|P16694|YJDA_ECOLI	hypothetical protein
1	1448441	G	0.673	A	0.327	G -> A	CAG -> CAA		transition		ECs1397	similar to hypothetical protein YjDA [Escherichia coli] gi|731985|sp|P16694|YJDA_ECOLI	hypothetical protein
5	1448441	G	0.739	A	0.261	G -> A	CAG -> CAA		transition		ECs1397	similar to hypothetical protein YjDA [Escherichia coli] gi|731985|sp|P16694|YJDA_ECOLI	hypothetical protein
1	1448447	C	0.667	T	0.333	C -> T	AGC -> AGT		transition		ECs1397	similar to hypothetical protein YjDA [Escherichia coli] gi|731985|sp|P16694|YJDA_ECOLI	hypothetical protein
5	1448447	C	0.746	T	0.254	C -> T	AGC -> AGT		transition		ECs1397	similar to hypothetical protein YjDA [Escherichia coli] gi|731985|sp|P16694|YJDA_ECOLI	hypothetical protein
1	1448459	A	0.661	G	0.339	A -> G	CTA -> CTG		transition		ECs1397	similar to hypothetical protein YjDA [Escherichia coli] gi|731985|sp|P16694|YJDA_ECOLI	hypothetical protein
5	1448459	A	0.767	G	0.233	A -> G	CTA -> CTG		transition		ECs1397	similar to hypothetical protein YjDA [Escherichia coli] gi|731985|sp|P16694|YJDA_ECOLI	hypothetical protein
1	1448471	T	0.615	C	0.385	T -> C	ATT -> ATC		transition		ECs1397	similar to hypothetical protein YjDA [Escherichia coli] gi|731985|sp|P16694|YJDA_ECOLI	hypothetical protein
5	1448471	T	0.786	C	0.214	T -> C	ATT -> ATC		transition		ECs1397	similar to hypothetical protein YjDA [Escherichia coli] gi|731985|sp|P16694|YJDA_ECOLI	hypothetical protein
1	1448505	G	0.6	A	0.4	G -> A	GAA -> AAA	E -> K	transition		ECs1397	similar to hypothetical protein YjDA [Escherichia coli] gi|731985|sp|P16694|YJDA_ECOLI	hypothetical protein
5	1448505	G	0.724	A	0.276	G -> A	GAA -> AAA	E -> K	transition		ECs1397	similar to hypothetical protein YjDA [Escherichia coli] gi|731985|sp|P16694|YJDA_ECOLI	hypothetical protein
1	1448525	C	0.593	T	0.407	C -> T	ACC -> ACT		transition		ECs1397	similar to hypothetical protein YjDA [Escherichia coli] gi|731985|sp|P16694|YJDA_ECOLI	hypothetical protein
5	1448525	C	0.726	T	0.274	C -> T	ACC -> ACT		transition		ECs1397	similar to hypothetical protein YjDA [Escherichia coli] gi|731985|sp|P16694|YJDA_ECOLI	hypothetical protein
1	1448536	G	0.588	A	0.412	G -> A	AGA -> AAA	R -> K	transition		ECs1397	similar to hypothetical protein YjDA [Escherichia coli] gi|731985|sp|P16694|YJDA_ECOLI	hypothetical protein
5	1448536	G	0.74	A	0.26	G -> A	AGA -> AAA	R -> K	transition		ECs1397	similar to hypothetical protein YjDA [Escherichia coli] gi|731985|sp|P16694|YJDA_ECOLI	hypothetical protein
1	1448540	G	0.588	T	0.412	G -> T	ATG -> ATT	M -> I	transversion		ECs1397	similar to hypothetical protein YjDA [Escherichia coli] gi|731985|sp|P16694|YJDA_ECOLI	hypothetical protein
5	1448540	G	0.73	T	0.27	G -> T	ATG -> ATT	M -> I	transversion		ECs1397	similar to hypothetical protein YjDA [Escherichia coli] gi|731985|sp|P16694|YJDA_ECOLI	hypothetical protein
1	1448568	G	0.698	C	0.302	G -> C	GGG -> CGG	G -> R	transversion		ECs1397	similar to hypothetical protein YjDA [Escherichia coli] gi|731985|sp|P16694|YJDA_ECOLI	hypothetical protein
5	1448568	G	0.743	C	0.257	G -> C	GGG -> CGG	G -> R	transversion		ECs1397	similar to hypothetical protein YjDA [Escherichia coli] gi|731985|sp|P16694|YJDA_ECOLI	hypothetical protein
1	1448603	G	0.778	A	0.222	G -> A	GAG -> GAA		transition		ECs1397	similar to hypothetical protein YjDA [Escherichia coli] gi|731985|sp|P16694|YJDA_ECOLI	hypothetical protein
5	1448603	G	0.792	A	0.208	G -> A	GAG -> GAA		transition		ECs1397	similar to hypothetical protein YjDA [Escherichia coli] gi|731985|sp|P16694|YJDA_ECOLI	hypothetical protein
1	1448608	A	0.787	C	0.213	A -> C	GAG -> GCG	E -> A	transversion		ECs1397	similar to hypothetical protein YjDA [Escherichia coli] gi|731985|sp|P16694|YJDA_ECOLI	hypothetical protein
5	1448608	A	0.787	C	0.213	A -> C	GAG -> GCG	E -> A	transversion		ECs1397	similar to hypothetical protein YjDA [Escherichia coli] gi|731985|sp|P16694|YJDA_ECOLI	hypothetical protein
1	1448615	C	0.804	T	0.196	C -> T	AAC -> AAT		transition		ECs1397	similar to hypothetical protein YjDA [Escherichia coli] gi|731985|sp|P16694|YJDA_ECOLI	hypothetical protein
5	1448615	C	0.766	T	0.234	C -> T	AAC -> AAT		transition		ECs1397	similar to hypothetical protein YjDA [Escherichia coli] gi|731985|sp|P16694|YJDA_ECOLI	hypothetical protein
1	1448759	T	0.754	C	0.246	T -> C	GAT -> GAC		transition		ECs1397	similar to hypothetical protein YjDA [Escherichia coli] gi|731985|sp|P16694|YJDA_ECOLI	hypothetical protein
5	1448759	T	0.72	C	0.28	T -> C	GAT -> GAC		transition		ECs1397	similar to hypothetical protein YjDA [Escherichia coli] gi|731985|sp|P16694|YJDA_ECOLI	hypothetical protein
1	1448797	C	0.811	A	0.189	C -> A	GCA -> GAA	A -> E	transversion		ECs1397	similar to hypothetical protein YjDA [Escherichia coli] gi|731985|sp|P16694|YJDA_ECOLI	hypothetical protein
5	1448797	C	0.782	A	0.218	C -> A	GCA -> GAA	A -> E	transversion		ECs1397	similar to hypothetical protein YjDA [Escherichia coli] gi|731985|sp|P16694|YJDA_ECOLI	hypothetical protein
1	1448805	G	0.82	A	0.18	G -> A	GAA -> AAA	E -> K	transition		ECs1397	similar to hypothetical protein YjDA [Escherichia coli] gi|731985|sp|P16694|YJDA_ECOLI	hypothetical protein
5	1448805	G	0.795	A	0.205	G -> A	GAA -> AAA	E -> K	transition		ECs1397	similar to hypothetical protein YjDA [Escherichia coli] gi|731985|sp|P16694|YJDA_ECOLI	hypothetical protein
1	1448835	A	0.882	G	0.118	A -> G	ACC -> GCC	T -> A	transition		ECs1397	similar to hypothetical protein YjDA [Escherichia coli] gi|731985|sp|P16694|YJDA_ECOLI	hypothetical protein
5	1448835	A	0.819	G	0.181	A -> G	ACC -> GCC	T -> A	transition		ECs1397	similar to hypothetical protein YjDA [Escherichia coli] gi|731985|sp|P16694|YJDA_ECOLI	hypothetical protein
1	1448846	C	0.865	T	0.135	C -> T	CAC -> CAT		transition		ECs1397	similar to hypothetical protein YjDA [Escherichia coli] gi|731985|sp|P16694|YJDA_ECOLI	hypothetical protein
5	1448846	C	0.822	T	0.178	C -> T	CAC -> CAT		transition		ECs1397	similar to hypothetical protein YjDA [Escherichia coli] gi|731985|sp|P16694|YJDA_ECOLI	hypothetical protein
1	1448876	G	0.863	A	0.137	G -> A	GAG -> GAA		transition		ECs1397	similar to hypothetical protein YjDA [Escherichia coli] gi|731985|sp|P16694|YJDA_ECOLI	hypothetical protein
5	1448876	G	0.89	A	0.11	G -> A	GAG -> GAA		transition		ECs1397	similar to hypothetical protein YjDA [Escherichia coli] gi|731985|sp|P16694|YJDA_ECOLI	hypothetical protein
1	1448882	G	0.854	A	0.146	G -> A	GAG -> GAA		transition		ECs1397	similar to hypothetical protein YjDA [Escherichia coli] gi|731985|sp|P16694|YJDA_ECOLI	hypothetical protein
5	1448882	G	0.9	A	0.1	G -> A	GAG -> GAA		transition		ECs1397	similar to hypothetical protein YjDA [Escherichia coli] gi|731985|sp|P16694|YJDA_ECOLI	hypothetical protein
1	1448894	C	0.833	G	0.167	C -> G	AGC -> AGG	S -> R	transversion		ECs1397	similar to hypothetical protein YjDA [Escherichia coli] gi|731985|sp|P16694|YJDA_ECOLI	hypothetical protein
5	1448894	C	0.892	G	0.108	C -> G	AGC -> AGG	S -> R	transversion		ECs1397	similar to hypothetical protein YjDA [Escherichia coli] gi|731985|sp|P16694|YJDA_ECOLI	hypothetical protein
1	1448897	G	0.851	T	0.149	G -> T	GGG -> GGT		transversion		ECs1397	similar to hypothetical protein YjDA [Escherichia coli] gi|731985|sp|P16694|YJDA_ECOLI	hypothetical protein
5	1448897	G	0.901	T	0.099	G -> T	GGG -> GGT		transversion		ECs1397	similar to hypothetical protein YjDA [Escherichia coli] gi|731985|sp|P16694|YJDA_ECOLI	hypothetical protein
1	1448918	C	0.843	T	0.157	C -> T	GGC -> GGT		transition		ECs1397	similar to hypothetical protein YjDA [Escherichia coli] gi|731985|sp|P16694|YJDA_ECOLI	hypothetical protein
5	1448918	C	0.859	T	0.141	C -> T	GGC -> GGT		transition		ECs1397	similar to hypothetical protein YjDA [Escherichia coli] gi|731985|sp|P16694|YJDA_ECOLI	hypothetical protein
1	1448921	G	0.852	A	0.148	G -> A	ACG -> ACA		transition		ECs1397	similar to hypothetical protein YjDA [Escherichia coli] gi|731985|sp|P16694|YJDA_ECOLI	hypothetical protein
5	1448921	G	0.864	A	0.136	G -> A	ACG -> ACA		transition		ECs1397	similar to hypothetical protein YjDA [Escherichia coli] gi|731985|sp|P16694|YJDA_ECOLI	hypothetical protein
1	1448930	C	0.873	T	0.127	C -> T	TAC -> TAT		transition		ECs1397	similar to hypothetical protein YjDA [Escherichia coli] gi|731985|sp|P16694|YJDA_ECOLI	hypothetical protein
5	1448930	C	0.859	T	0.141	C -> T	TAC -> TAT		transition		ECs1397	similar to hypothetical protein YjDA [Escherichia coli] gi|731985|sp|P16694|YJDA_ECOLI	hypothetical protein
1	1448942	C	0.86	T	0.14	C -> T	AAC -> AAT		transition		ECs1397	similar to hypothetical protein YjDA [Escherichia coli] gi|731985|sp|P16694|YJDA_ECOLI	hypothetical protein
5	1448942	C	0.833	T	0.167	C -> T	AAC -> AAT		transition		ECs1397	similar to hypothetical protein YjDA [Escherichia coli] gi|731985|sp|P16694|YJDA_ECOLI	hypothetical protein
1	1448951	T	0.893	A	0.107	T -> A	GGT -> GGA		transversion		ECs1397	similar to hypothetical protein YjDA [Escherichia coli] gi|731985|sp|P16694|YJDA_ECOLI	hypothetical protein
5	1448951	T	0.841	A	0.159	T -> A	GGT -> GGA		transversion		ECs1397	similar to hypothetical protein YjDA [Escherichia coli] gi|731985|sp|P16694|YJDA_ECOLI	hypothetical protein
1	1448978	G	0.873	A	0.127	G -> A	GAG -> GAA		transition		ECs1397	similar to hypothetical protein YjDA [Escherichia coli] gi|731985|sp|P16694|YJDA_ECOLI	hypothetical protein
5	1448978	G	0.793	A	0.207	G -> A	GAG -> GAA		transition		ECs1397	similar to hypothetical protein YjDA [Escherichia coli] gi|731985|sp|P16694|YJDA_ECOLI	hypothetical protein
1	1448981	C	0.871	T	0.129	C -> T	GGC -> GGT		transition		ECs1397	similar to hypothetical protein YjDA [Escherichia coli] gi|731985|sp|P16694|YJDA_ECOLI	hypothetical protein
5	1448981	C	0.776	T	0.224	C -> T	GGC -> GGT		transition		ECs1397	similar to hypothetical protein YjDA [Escherichia coli] gi|731985|sp|P16694|YJDA_ECOLI	hypothetical protein
1	1448984	T	0.861	C	0.139	T -> C	TTT -> TTC		transition		ECs1397	similar to hypothetical protein YjDA [Escherichia coli] gi|731985|sp|P16694|YJDA_ECOLI	hypothetical protein
5	1448984	T	0.75	C	0.25	T -> C	TTT -> TTC		transition		ECs1397	similar to hypothetical protein YjDA [Escherichia coli] gi|731985|sp|P16694|YJDA_ECOLI	hypothetical protein
1	1448987	C	0.861	T	0.139	C -> T	ACC -> ACT		transition		ECs1397	similar to hypothetical protein YjDA [Escherichia coli] gi|731985|sp|P16694|YJDA_ECOLI	hypothetical protein
5	1448987	C	0.746	T	0.254	C -> T	ACC -> ACT		transition		ECs1397	similar to hypothetical protein YjDA [Escherichia coli] gi|731985|sp|P16694|YJDA_ECOLI	hypothetical protein
1	1452273	C	0.831	T	0.169	C -> T	GGC -> GGT		transition		ECs1401	similar to hypothetical protein YfjQ [Escherichia coli] gi|1723629|sp|P52132|YFJQ_ECOLI, YafZ [Escherichia coli] gi|2495487|sp|P77206|YAFZ_ECOLI	hypothetical protein
5	1452273	C	0.412	G	0.588	C -> G	GGC -> GGG		transversion		ECs1401	similar to hypothetical protein YfjQ [Escherichia coli] gi|1723629|sp|P52132|YFJQ_ECOLI, YafZ [Escherichia coli] gi|2495487|sp|P77206|YAFZ_ECOLI	hypothetical protein
1	1452276	T	0.787	G	0.213	T -> G	GTT -> GTG		transversion		ECs1401	similar to hypothetical protein YfjQ [Escherichia coli] gi|1723629|sp|P52132|YFJQ_ECOLI, YafZ [Escherichia coli] gi|2495487|sp|P77206|YAFZ_ECOLI	hypothetical protein
5	1452288	A	0.386	T	0.614	A -> T	ATA -> ATT		transversion		ECs1401	similar to hypothetical protein YfjQ [Escherichia coli] gi|1723629|sp|P52132|YFJQ_ECOLI, YafZ [Escherichia coli] gi|2495487|sp|P77206|YAFZ_ECOLI	hypothetical protein
1	1452531	T	0.819	C	0.181	T -> C	CAT -> CAC		transition		ECs1401	similar to hypothetical protein YfjQ [Escherichia coli] gi|1723629|sp|P52132|YFJQ_ECOLI, YafZ [Escherichia coli] gi|2495487|sp|P77206|YAFZ_ECOLI	hypothetical protein
5	1452531	T	0.221	C	0.779	T -> C	CAT -> CAC		transition		ECs1401	similar to hypothetical protein YfjQ [Escherichia coli] gi|1723629|sp|P52132|YFJQ_ECOLI, YafZ [Escherichia coli] gi|2495487|sp|P77206|YAFZ_ECOLI	hypothetical protein
1	1452537	G	0.817	T	0.183	G -> T	CGG -> CGT		transversion		ECs1401	similar to hypothetical protein YfjQ [Escherichia coli] gi|1723629|sp|P52132|YFJQ_ECOLI, YafZ [Escherichia coli] gi|2495487|sp|P77206|YAFZ_ECOLI	hypothetical protein
5	1452537	G	0.536	T	0.464	G -> T	CGG -> CGT		transversion		ECs1401	similar to hypothetical protein YfjQ [Escherichia coli] gi|1723629|sp|P52132|YFJQ_ECOLI, YafZ [Escherichia coli] gi|2495487|sp|P77206|YAFZ_ECOLI	hypothetical protein
1	1452552	T	0.828	C	0.172	T -> C	ATT -> ATC		transition		ECs1401	similar to hypothetical protein YfjQ [Escherichia coli] gi|1723629|sp|P52132|YFJQ_ECOLI, YafZ [Escherichia coli] gi|2495487|sp|P77206|YAFZ_ECOLI	hypothetical protein
5	1452552	T	0.578	C	0.422	T -> C	ATT -> ATC		transition		ECs1401	similar to hypothetical protein YfjQ [Escherichia coli] gi|1723629|sp|P52132|YFJQ_ECOLI, YafZ [Escherichia coli] gi|2495487|sp|P77206|YAFZ_ECOLI	hypothetical protein
1	1452573	T	0.842	C	0.158	T -> C	AAT -> AAC		transition		ECs1401	similar to hypothetical protein YfjQ [Escherichia coli] gi|1723629|sp|P52132|YFJQ_ECOLI, YafZ [Escherichia coli] gi|2495487|sp|P77206|YAFZ_ECOLI	hypothetical protein
5	1452573	T	0.597	C	0.403	T -> C	AAT -> AAC		transition		ECs1401	similar to hypothetical protein YfjQ [Escherichia coli] gi|1723629|sp|P52132|YFJQ_ECOLI, YafZ [Escherichia coli] gi|2495487|sp|P77206|YAFZ_ECOLI	hypothetical protein
1	1452661	T	0.863	C	0.137	T -> C			transition
5	1452661	T	0.685	A	0.315	T -> A			transversion
1	1452708	C	0.804	T	0.196	C -> T			transition
5	1452708	C	0.714	T	0.286	C -> T			transition
1	1452800	C	0.829	T	0.171	C -> T	CCC -> CTC	P -> L	transition		ECs1402	similar to hypothetical protein YafK [Escherichia coli] gi|2495486|sp|P75676|YAFX_ECOLI, YfjX [Escherichia coli] gi|1723636|sp|P52139|YFJX_ECOLI	hypothetical protein
5	1452800	C	0.772	T	0.228	C -> T	CCC -> CTC	P -> L	transition		ECs1402	similar to hypothetical protein YafK [Escherichia coli] gi|2495486|sp|P75676|YAFX_ECOLI, YfjX [Escherichia coli] gi|1723636|sp|P52139|YFJX_ECOLI	hypothetical protein
1	1452837	G	0.776	A	0.224	G -> A	CAG -> CAA		transition		ECs1402	similar to hypothetical protein YafK [Escherichia coli] gi|2495486|sp|P75676|YAFX_ECOLI, YfjX [Escherichia coli] gi|1723636|sp|P52139|YFJX_ECOLI	hypothetical protein
5	1452837	G	0.635	A	0.365	G -> A	CAG -> CAA		transition		ECs1402	similar to hypothetical protein YafK [Escherichia coli] gi|2495486|sp|P75676|YAFX_ECOLI, YfjX [Escherichia coli] gi|1723636|sp|P52139|YFJX_ECOLI	hypothetical protein
1	1453026	C	0.841	T	0.159	C -> T	GGC -> GGT		transition		ECs1402	similar to hypothetical protein YafK [Escherichia coli] gi|2495486|sp|P75676|YAFX_ECOLI, YfjX [Escherichia coli] gi|1723636|sp|P52139|YFJX_ECOLI	hypothetical protein
5	1453026	C	0.286	T	0.714	C -> T	GGC -> GGT		transition		ECs1402	similar to hypothetical protein YafK [Escherichia coli] gi|2495486|sp|P75676|YAFX_ECOLI, YfjX [Escherichia coli] gi|1723636|sp|P52139|YFJX_ECOLI	hypothetical protein
1	1453086	T	0.789	C	0.211	T -> C	AGT -> AGC		transition		ECs1402	similar to hypothetical protein YafK [Escherichia coli] gi|2495486|sp|P75676|YAFX_ECOLI, YfjX [Escherichia coli] gi|1723636|sp|P52139|YFJX_ECOLI	hypothetical protein
5	1453086	T	0.321	C	0.679	T -> C	AGT -> AGC		transition		ECs1402	similar to hypothetical protein YafK [Escherichia coli] gi|2495486|sp|P75676|YAFX_ECOLI, YfjX [Escherichia coli] gi|1723636|sp|P52139|YFJX_ECOLI	hypothetical protein
1	1453128	C	0.75	T	0.25	C -> T	CAC -> CAT		transition		ECs1402	similar to hypothetical protein YafK [Escherichia coli] gi|2495486|sp|P75676|YAFX_ECOLI, YfjX [Escherichia coli] gi|1723636|sp|P52139|YFJX_ECOLI	hypothetical protein
5	1453128	C	0.319	T	0.681	C -> T	CAC -> CAT		transition		ECs1402	similar to hypothetical protein YafK [Escherichia coli] gi|2495486|sp|P75676|YAFX_ECOLI, YfjX [Escherichia coli] gi|1723636|sp|P52139|YFJX_ECOLI	hypothetical protein
1	1453191	T	0.907	C	0.093	T -> C	ATT -> ATC		transition		ECs1402	similar to hypothetical protein YafK [Escherichia coli] gi|2495486|sp|P75676|YAFX_ECOLI, YfjX [Escherichia coli] gi|1723636|sp|P52139|YFJX_ECOLI	hypothetical protein
5	1453191	T	0.404	C	0.596	T -> C	ATT -> ATC		transition		ECs1402	similar to hypothetical protein YafK [Escherichia coli] gi|2495486|sp|P75676|YAFX_ECOLI, YfjX [Escherichia coli] gi|1723636|sp|P52139|YFJX_ECOLI	hypothetical protein
1	1453206	A	0.931	C	0.069	A -> C			transversion
5	1453206	A	0.417	C	0.583	A -> C			transversion
1	1453282	C	0.931	A	0.069	C -> A	CAA -> AAA	Q -> K	transversion		ECs1403	probable DNA repair protein (RadC family), similar to RadC family protein YkfG [Escherichia coli] gi|3025218|sp|Q47685|YKFG_ECOLI, YeeS [Escherichia coli] gi|3025155|sp|P76362|YEES_ECOLI	DNA repair protein
5	1453282	C	0.432	A	0.568	C -> A	CAA -> AAA	Q -> K	transversion		ECs1403	probable DNA repair protein (RadC family), similar to RadC family protein YkfG [Escherichia coli] gi|3025218|sp|Q47685|YKFG_ECOLI, YeeS [Escherichia coli] gi|3025155|sp|P76362|YEES_ECOLI	DNA repair protein
1	1453380	G	0.923	T	0.077	G -> T	CGG -> CGT		transversion		ECs1403	probable DNA repair protein (RadC family), similar to RadC family protein YkfG [Escherichia coli] gi|3025218|sp|Q47685|YKFG_ECOLI, YeeS [Escherichia coli] gi|3025155|sp|P76362|YEES_ECOLI	DNA repair protein
5	1453380	G	0.478	T	0.522	G -> T	CGG -> CGT		transversion		ECs1403	probable DNA repair protein (RadC family), similar to RadC family protein YkfG [Escherichia coli] gi|3025218|sp|Q47685|YKFG_ECOLI, YeeS [Escherichia coli] gi|3025155|sp|P76362|YEES_ECOLI	DNA repair protein
1	1453386	G	0.915	A	0.085	G -> A	GAG -> GAA		transition		ECs1403	probable DNA repair protein (RadC family), similar to RadC family protein YkfG [Escherichia coli] gi|3025218|sp|Q47685|YKFG_ECOLI, YeeS [Escherichia coli] gi|3025155|sp|P76362|YEES_ECOLI	DNA repair protein
5	1453386	G	0.478	A	0.522	G -> A	GAG -> GAA		transition		ECs1403	probable DNA repair protein (RadC family), similar to RadC family protein YkfG [Escherichia coli] gi|3025218|sp|Q47685|YKFG_ECOLI, YeeS [Escherichia coli] gi|3025155|sp|P76362|YEES_ECOLI	DNA repair protein
1	1454243	A	0.538	G	0.462	A -> G	CAA -> CAG		transition		ECs1405	similar to hypothetical protein YeeU [Escherichia coli] gi|3025157|sp|P76364|YEEU_ECOLI, YfjZ [Escherichia coli] gi|1723638|sp|P52141|YFJZ_ECOLI	hypothetical protein
5	1454243	A	0.353	G	0.647	A -> G	CAA -> CAG		transition		ECs1405	similar to hypothetical protein YeeU [Escherichia coli] gi|3025157|sp|P76364|YEEU_ECOLI, YfjZ [Escherichia coli] gi|1723638|sp|P52141|YFJZ_ECOLI	hypothetical protein
1	1455236	C	0.618	A	0.382	C -> A	ACC -> ACA		transversion		ECs1407	similar to hypothetical protein L0008 [Escherichia coli] gi|3414876|gb|AAC31487.1, YeeW [Escherichia coli] gi|3025160|sp|P76366|YEEW_ECOLI	hypothetical protein
5	1455236	C	0.588	A	0.412	C -> A	ACC -> ACA		transversion		ECs1407	similar to hypothetical protein L0008 [Escherichia coli] gi|3414876|gb|AAC31487.1, YeeW [Escherichia coli] gi|3025160|sp|P76366|YEEW_ECOLI	hypothetical protein
1	1455241	A	0.613	G	0.387	A -> G	AAC -> AGC	N -> S	transition		ECs1407	similar to hypothetical protein L0008 [Escherichia coli] gi|3414876|gb|AAC31487.1, YeeW [Escherichia coli] gi|3025160|sp|P76366|YEEW_ECOLI	hypothetical protein
5	1455241	A	0.603	G	0.397	A -> G	AAC -> AGC	N -> S	transition		ECs1407	similar to hypothetical protein L0008 [Escherichia coli] gi|3414876|gb|AAC31487.1, YeeW [Escherichia coli] gi|3025160|sp|P76366|YEEW_ECOLI	hypothetical protein
1	1455254	G	0.622	A	0.378	G -> A	TTG -> TTA		transition		ECs1407	similar to hypothetical protein L0008 [Escherichia coli] gi|3414876|gb|AAC31487.1, YeeW [Escherichia coli] gi|3025160|sp|P76366|YEEW_ECOLI	hypothetical protein
5	1455254	G	0.611	A	0.389	G -> A	TTG -> TTA		transition		ECs1407	similar to hypothetical protein L0008 [Escherichia coli] gi|3414876|gb|AAC31487.1, YeeW [Escherichia coli] gi|3025160|sp|P76366|YEEW_ECOLI	hypothetical protein
1	1455302	T	0.663	G	0.337	T -> G	GGT -> GGG		transversion		ECs1407	similar to hypothetical protein L0008 [Escherichia coli] gi|3414876|gb|AAC31487.1, YeeW [Escherichia coli] gi|3025160|sp|P76366|YEEW_ECOLI	hypothetical protein
5	1455302	T	0.556	G	0.444	T -> G	GGT -> GGG		transversion		ECs1407	similar to hypothetical protein L0008 [Escherichia coli] gi|3414876|gb|AAC31487.1, YeeW [Escherichia coli] gi|3025160|sp|P76366|YEEW_ECOLI	hypothetical protein
1	1455881	G	0.816	A	0.184	G -> A	GGT -> AGT	G -> S	transition		ECs1409	similar to hypothetical protein L0010 [Escherichia coli] gi|3414878|gb|AAC31489.1, ydiA [Plasmid ColIb-P9] gi|4512489|dbj|BAA75138.1, L0012 [Escherichia coli] gi|3414880|gb|A	hypothetical protein
5	1455881	G	0.495	A	0.505	G -> A	GGT -> AGT	G -> S	transition		ECs1409	similar to hypothetical protein L0010 [Escherichia coli] gi|3414878|gb|AAC31489.1, ydiA [Plasmid ColIb-P9] gi|4512489|dbj|BAA75138.1, L0012 [Escherichia coli] gi|3414880|gb|A	hypothetical protein
1	1455925	C	0.849	T	0.151	C -> T	TGC -> TGT		transition		ECs1409	similar to hypothetical protein L0010 [Escherichia coli] gi|3414878|gb|AAC31489.1, ydiA [Plasmid ColIb-P9] gi|4512489|dbj|BAA75138.1, L0012 [Escherichia coli] gi|3414880|gb|A	hypothetical protein
5	1455925	C	0.568	T	0.432	C -> T	TGC -> TGT		transition		ECs1409	similar to hypothetical protein L0010 [Escherichia coli] gi|3414878|gb|AAC31489.1, ydiA [Plasmid ColIb-P9] gi|4512489|dbj|BAA75138.1, L0012 [Escherichia coli] gi|3414880|gb|A	hypothetical protein
1	1455937	G	0.85	C	0.15	G -> C	CTG -> CTC		transversion		ECs1409	similar to hypothetical protein L0010 [Escherichia coli] gi|3414878|gb|AAC31489.1, ydiA [Plasmid ColIb-P9] gi|4512489|dbj|BAA75138.1, L0012 [Escherichia coli] gi|3414880|gb|A	hypothetical protein
5	1455937	G	0.557	C	0.443	G -> C	CTG -> CTC		transversion		ECs1409	similar to hypothetical protein L0010 [Escherichia coli] gi|3414878|gb|AAC31489.1, ydiA [Plasmid ColIb-P9] gi|4512489|dbj|BAA75138.1, L0012 [Escherichia coli] gi|3414880|gb|A	hypothetical protein
1	1455949	C	0.849	T	0.151	C -> T	CCC -> CCT		transition		ECs1409	similar to hypothetical protein L0010 [Escherichia coli] gi|3414878|gb|AAC31489.1, ydiA [Plasmid ColIb-P9] gi|4512489|dbj|BAA75138.1, L0012 [Escherichia coli] gi|3414880|gb|A	hypothetical protein
5	1455949	C	0.613	T	0.387	C -> T	CCC -> CCT		transition		ECs1409	similar to hypothetical protein L0010 [Escherichia coli] gi|3414878|gb|AAC31489.1, ydiA [Plasmid ColIb-P9] gi|4512489|dbj|BAA75138.1, L0012 [Escherichia coli] gi|3414880|gb|A	hypothetical protein
1	1455952	A	0.843	T	0.157	A -> T	GAA -> GAT	E -> D	transversion		ECs1409	similar to hypothetical protein L0010 [Escherichia coli] gi|3414878|gb|AAC31489.1, ydiA [Plasmid ColIb-P9] gi|4512489|dbj|BAA75138.1, L0012 [Escherichia coli] gi|3414880|gb|A	hypothetical protein
5	1455952	A	0.615	T	0.385	A -> T	GAA -> GAT	E -> D	transversion		ECs1409	similar to hypothetical protein L0010 [Escherichia coli] gi|3414878|gb|AAC31489.1, ydiA [Plasmid ColIb-P9] gi|4512489|dbj|BAA75138.1, L0012 [Escherichia coli] gi|3414880|gb|A	hypothetical protein
1	1455967	C	0.873	T	0.127	C -> T	GCC -> GCT		transition		ECs1409	similar to hypothetical protein L0010 [Escherichia coli] gi|3414878|gb|AAC31489.1, ydiA [Plasmid ColIb-P9] gi|4512489|dbj|BAA75138.1, L0012 [Escherichia coli] gi|3414880|gb|A	hypothetical protein
5	1455967	C	0.635	T	0.365	C -> T	GCC -> GCT		transition		ECs1409	similar to hypothetical protein L0010 [Escherichia coli] gi|3414878|gb|AAC31489.1, ydiA [Plasmid ColIb-P9] gi|4512489|dbj|BAA75138.1, L0012 [Escherichia coli] gi|3414880|gb|A	hypothetical protein
1	1455970	T	0.885	C	0.115	T -> C	ATT -> ATC		transition		ECs1409	similar to hypothetical protein L0010 [Escherichia coli] gi|3414878|gb|AAC31489.1, ydiA [Plasmid ColIb-P9] gi|4512489|dbj|BAA75138.1, L0012 [Escherichia coli] gi|3414880|gb|A	hypothetical protein
5	1455970	T	0.651	C	0.349	T -> C	ATT -> ATC		transition		ECs1409	similar to hypothetical protein L0010 [Escherichia coli] gi|3414878|gb|AAC31489.1, ydiA [Plasmid ColIb-P9] gi|4512489|dbj|BAA75138.1, L0012 [Escherichia coli] gi|3414880|gb|A	hypothetical protein
1	1455976	G	0.899	C	0.101	G -> C	CGG -> CGC		transversion		ECs1409	similar to hypothetical protein L0010 [Escherichia coli] gi|3414878|gb|AAC31489.1, ydiA [Plasmid ColIb-P9] gi|4512489|dbj|BAA75138.1, L0012 [Escherichia coli] gi|3414880|gb|A	hypothetical protein
5	1455976	G	0.659	C	0.341	G -> C	CGG -> CGC		transversion		ECs1409	similar to hypothetical protein L0010 [Escherichia coli] gi|3414878|gb|AAC31489.1, ydiA [Plasmid ColIb-P9] gi|4512489|dbj|BAA75138.1, L0012 [Escherichia coli] gi|3414880|gb|A	hypothetical protein
1	1455982	T	0.88	C	0.12	T -> C	CTT -> CTC		transition		ECs1409	similar to hypothetical protein L0010 [Escherichia coli] gi|3414878|gb|AAC31489.1, ydiA [Plasmid ColIb-P9] gi|4512489|dbj|BAA75138.1, L0012 [Escherichia coli] gi|3414880|gb|A	hypothetical protein
5	1455982	T	0.667	C	0.333	T -> C	CTT -> CTC		transition		ECs1409	similar to hypothetical protein L0010 [Escherichia coli] gi|3414878|gb|AAC31489.1, ydiA [Plasmid ColIb-P9] gi|4512489|dbj|BAA75138.1, L0012 [Escherichia coli] gi|3414880|gb|A	hypothetical protein
1	1456024	G	0.932	T	0.068	G -> T	ATG -> ATT	M -> I	transversion		ECs1409	similar to hypothetical protein L0010 [Escherichia coli] gi|3414878|gb|AAC31489.1, ydiA [Plasmid ColIb-P9] gi|4512489|dbj|BAA75138.1, L0012 [Escherichia coli] gi|3414880|gb|A	hypothetical protein
5	1456024	G	0.688	T	0.313	G -> T	ATG -> ATT	M -> I	transversion		ECs1409	similar to hypothetical protein L0010 [Escherichia coli] gi|3414878|gb|AAC31489.1, ydiA [Plasmid ColIb-P9] gi|4512489|dbj|BAA75138.1, L0012 [Escherichia coli] gi|3414880|gb|A	hypothetical protein
1	1456027	G	0.932	T	0.068	G -> T	CTG -> CTT		transversion		ECs1409	similar to hypothetical protein L0010 [Escherichia coli] gi|3414878|gb|AAC31489.1, ydiA [Plasmid ColIb-P9] gi|4512489|dbj|BAA75138.1, L0012 [Escherichia coli] gi|3414880|gb|A	hypothetical protein
5	1456027	G	0.697	T	0.303	G -> T	CTG -> CTT		transversion		ECs1409	similar to hypothetical protein L0010 [Escherichia coli] gi|3414878|gb|AAC31489.1, ydiA [Plasmid ColIb-P9] gi|4512489|dbj|BAA75138.1, L0012 [Escherichia coli] gi|3414880|gb|A	hypothetical protein
1	1456030	A	0.931	C	0.069	A -> C	TCA -> TCC		transversion		ECs1409	similar to hypothetical protein L0010 [Escherichia coli] gi|3414878|gb|AAC31489.1, ydiA [Plasmid ColIb-P9] gi|4512489|dbj|BAA75138.1, L0012 [Escherichia coli] gi|3414880|gb|A	hypothetical protein
5	1456030	A	0.703	C	0.297	A -> C	TCA -> TCC		transversion		ECs1409	similar to hypothetical protein L0010 [Escherichia coli] gi|3414878|gb|AAC31489.1, ydiA [Plasmid ColIb-P9] gi|4512489|dbj|BAA75138.1, L0012 [Escherichia coli] gi|3414880|gb|A	hypothetical protein
1	1456605	C	0.948	T	0.052	C -> T			transition
5	1456605	C	0.814	T	0.186	C -> T			transition
1	1456621	G	0.924	A	0.076	G -> A			transition
5	1456621	G	0.825	A	0.175	G -> A			transition
1	1456627	G	0.92	A	0.08	G -> A			transition
5	1456627	G	0.81	A	0.19	G -> A			transition
1	1456640	A	0.901	G	0.099	A -> G			transition
5	1456640	A	0.813	G	0.188	A -> G			transition
1	1456651	T	0.894	C	0.106	T -> C			transition
5	1456651	T	0.831	C	0.169	T -> C			transition
1	2087133	T	0.8	C	0.2	T -> C	ATT -> GTT	I -> V	transition		ECs2095	similar to B1490_ECOLI gi|1787766 (conserved in Escherichia coli K-12)	hypothetical protein
5	2087133	T	0.05	C	0.95	T -> C	ATT -> GTT	I -> V	transition		ECs2095	similar to B1490_ECOLI gi|1787766 (conserved in Escherichia coli K-12)	hypothetical protein
1	2743437	G	0.931	A	0.069	G -> A	GAG -> GAA		transition		ECs2796	similar to hypothetical proteins e.g. YjdA [Escherichia coli] gi|731985|sp|P16694|YJDA_ECOLI	hypothetical protein
5	2743437	G	0.943	A	0.057	G -> A	GAG -> GAA		transition		ECs2796	similar to hypothetical proteins e.g. YjdA [Escherichia coli] gi|731985|sp|P16694|YJDA_ECOLI	hypothetical protein
1	2743440	C	0.931	T	0.069	C -> T	GGC -> GGT		transition		ECs2796	similar to hypothetical proteins e.g. YjdA [Escherichia coli] gi|731985|sp|P16694|YJDA_ECOLI	hypothetical protein
5	2743440	C	0.943	T	0.057	C -> T	GGC -> GGT		transition		ECs2796	similar to hypothetical proteins e.g. YjdA [Escherichia coli] gi|731985|sp|P16694|YJDA_ECOLI	hypothetical protein
1	2743443	T	0.93	C	0.07	T -> C	TTT -> TTC		transition		ECs2796	similar to hypothetical proteins e.g. YjdA [Escherichia coli] gi|731985|sp|P16694|YJDA_ECOLI	hypothetical protein
5	2743443	T	0.944	C	0.056	T -> C	TTT -> TTC		transition		ECs2796	similar to hypothetical proteins e.g. YjdA [Escherichia coli] gi|731985|sp|P16694|YJDA_ECOLI	hypothetical protein
1	2743446	C	0.93	T	0.07	C -> T	ACC -> ACT		transition		ECs2796	similar to hypothetical proteins e.g. YjdA [Escherichia coli] gi|731985|sp|P16694|YJDA_ECOLI	hypothetical protein
5	2743446	C	0.929	T	0.071	C -> T	ACC -> ACT		transition		ECs2796	similar to hypothetical proteins e.g. YjdA [Escherichia coli] gi|731985|sp|P16694|YJDA_ECOLI	hypothetical protein
1	2748783	T	0.932	C	0.068	T -> C			transition
5	2748783	T	0.864	C	0.136	T -> C			transition
1	2748790	A	0.933	G	0.067	A -> G	CAA -> CAG		transition		ECs2803	similar to RADC family DNA repair protein YEES_ECOLI gi|1788312 (conserved in Escherichia coli K-12)	DNA repair protein
5	2748790	A	0.871	G	0.129	A -> G	CAA -> CAG		transition		ECs2803	similar to RADC family DNA repair protein YEES_ECOLI gi|1788312 (conserved in Escherichia coli K-12)	DNA repair protein
1	2748794	A	0.919	C	0.081	A -> C	ATT -> CTT	I -> L	transversion		ECs2803	similar to RADC family DNA repair protein YEES_ECOLI gi|1788312 (conserved in Escherichia coli K-12)	DNA repair protein
5	2748794	A	0.869	C	0.131	A -> C	ATT -> CTT	I -> L	transversion		ECs2803	similar to RADC family DNA repair protein YEES_ECOLI gi|1788312 (conserved in Escherichia coli K-12)	DNA repair protein
1	2748764	T	0.93	C	0.07	T -> C	ATT -> ATC		transition		ECs2802	similar to hypothetical proteins e.g. YfjX [Escherichia coli] gi|1723636|sp|P52139|YFJX_ECOLI, antirestriction proteins e.g. KlcA protein [plasmid RK2] gi|1730051|sp|P52603	antirestriction protein
5	2748764	T	0.883	C	0.117	T -> C	ATT -> ATC		transition		ECs2802	similar to hypothetical proteins e.g. YfjX [Escherichia coli] gi|1723636|sp|P52139|YFJX_ECOLI, antirestriction proteins e.g. KlcA protein [plasmid RK2] gi|1730051|sp|P52603	antirestriction protein
1	2748886	T	0.903	C	0.097	T -> C	GGT -> GGC		transition		ECs2803	similar to RADC family DNA repair protein YEES_ECOLI gi|1788312 (conserved in Escherichia coli K-12)	DNA repair protein
5	2748886	T	0.773	C	0.227	T -> C	GGT -> GGC		transition		ECs2803	similar to RADC family DNA repair protein YEES_ECOLI gi|1788312 (conserved in Escherichia coli K-12)	DNA repair protein
1	2748910	A	0.884	G	0.116	A -> G	GCA -> GCG		transition		ECs2803	similar to RADC family DNA repair protein YEES_ECOLI gi|1788312 (conserved in Escherichia coli K-12)	DNA repair protein
5	2748910	A	0.733	G	0.267	A -> G	GCA -> GCG		transition		ECs2803	similar to RADC family DNA repair protein YEES_ECOLI gi|1788312 (conserved in Escherichia coli K-12)	DNA repair protein
1	2748958	G	0.81	A	0.19	G -> A	GAG -> GAA		transition		ECs2803	similar to RADC family DNA repair protein YEES_ECOLI gi|1788312 (conserved in Escherichia coli K-12)	DNA repair protein
5	2748958	G	0.632	A	0.368	G -> A	GAG -> GAA		transition		ECs2803	similar to RADC family DNA repair protein YEES_ECOLI gi|1788312 (conserved in Escherichia coli K-12)	DNA repair protein
1	2749096	A	0.885	G	0.115	A -> G	GTA -> GTG		transition		ECs2803	similar to RADC family DNA repair protein YEES_ECOLI gi|1788312 (conserved in Escherichia coli K-12)	DNA repair protein
5	2749096	A	0.63	G	0.37	A -> G	GTA -> GTG		transition		ECs2803	similar to RADC family DNA repair protein YEES_ECOLI gi|1788312 (conserved in Escherichia coli K-12)	DNA repair protein
1	2749156	C	0.889	G	0.111	C -> G	ACC -> ACG		transversion		ECs2803	similar to RADC family DNA repair protein YEES_ECOLI gi|1788312 (conserved in Escherichia coli K-12)	DNA repair protein
5	2749156	C	0.756	G	0.244	C -> G	ACC -> ACG		transversion		ECs2803	similar to RADC family DNA repair protein YEES_ECOLI gi|1788312 (conserved in Escherichia coli K-12)	DNA repair protein
1	2749216	C	0.929	T	0.071	C -> T	GTC -> GTT		transition		ECs2803	similar to RADC family DNA repair protein YEES_ECOLI gi|1788312 (conserved in Escherichia coli K-12)	DNA repair protein
5	2749216	C	0.798	T	0.202	C -> T	GTC -> GTT		transition		ECs2803	similar to RADC family DNA repair protein YEES_ECOLI gi|1788312 (conserved in Escherichia coli K-12)	DNA repair protein
1	2749332	T	0.933	C	0.067	T -> C	ATT -> ATC		transition		ECs2804	similar to YEET_ECOLI gi|1788313 (conserved in Escherichia coli K-12)	hypothetical protein
5	2749332	T	0.91	C	0.09	T -> C	ATT -> ATC		transition		ECs2804	similar to YEET_ECOLI gi|1788313 (conserved in Escherichia coli K-12)	hypothetical protein
1	594245	A	0.906	G	0.094	A -> G	GAA -> GGA	E -> G	transition		ECs0542	similar to hypothetical protein [Synechocystis sp. strain PCC 6803] gi|7469433|pir||S76109; , similar to RTX protein [Aeromonas salmonicida] gi|6752871|gb|AAF27914.1|AF218037_1	hypothetical protein
5	594245	A	0.933	G	0.067	A -> G	GAA -> GGA	E -> G	transition		ECs0542	similar to hypothetical protein [Synechocystis sp. strain PCC 6803] gi|7469433|pir||S76109; , similar to RTX protein [Aeromonas salmonicida] gi|6752871|gb|AAF27914.1|AF218037_1	hypothetical protein
1	3116098	C	0.865	A	0.135	C -> A			transversion
5	3116098	C	0.688	A	0.313	C -> A			transversion
1	1385616	T	0.855	C	0.145	T -> C	TGT -> TGC		transition		ECs1312	similar to lipoprotein traT precursors e.g. gi|418135|sp|P32885|TRT1_ECOLI	complement resistance protein
3	1385616	T	0.859	C	0.141	T -> C	TGT -> TGC		transition		ECs1312	similar to lipoprotein traT precursors e.g. gi|418135|sp|P32885|TRT1_ECOLI	complement resistance protein
5	1385616	T	0.843	C	0.157	T -> C	TGT -> TGC		transition		ECs1312	similar to lipoprotein traT precursors e.g. gi|418135|sp|P32885|TRT1_ECOLI	complement resistance protein
7	1385616	T	0.9	C	0.1	T -> C	TGT -> TGC		transition		ECs1312	similar to lipoprotein traT precursors e.g. gi|418135|sp|P32885|TRT1_ECOLI	complement resistance protein
9	1385616	T	0.925	C	0.075	T -> C	TGT -> TGC		transition		ECs1312	similar to lipoprotein traT precursors e.g. gi|418135|sp|P32885|TRT1_ECOLI	complement resistance protein
1	1700134	G	0.923	A	0.077	G -> A	ACG -> ACA		transition		ECs1706	similar to B1201_ECOLI (DhaR) gi|1787451|P76016	hypothetical protein
7	1700134	G	0.882	A	0.118	G -> A	ACG -> ACA		transition		ECs1706	similar to B1201_ECOLI (DhaR) gi|1787451|P76016	hypothetical protein
1	2251428	C	0.898	A	0.102	C -> A	GCC -> GCA		transversion		ECs2286	similar to YDFE_ECOLI gi|1787859	hypothetical protein
7	2251428	C	0.895	A	0.105	C -> A	GCC -> GCA		transversion		ECs2286	similar to YDFE_ECOLI gi|1787859	hypothetical protein
1	2251540	C	0.889	A	0.111	C -> A	CTT -> ATT	L -> I	transversion		ECs2286	similar to YDFE_ECOLI gi|1787859	hypothetical protein
7	2251540	C	0.873	A	0.127	C -> A	CTT -> ATT	L -> I	transversion		ECs2286	similar to YDFE_ECOLI gi|1787859	hypothetical protein
1	2251545	T	0.889	C	0.111	T -> C	GTT -> GTC		transition		ECs2286	similar to YDFE_ECOLI gi|1787859	hypothetical protein
7	2251545	T	0.87	C	0.13	T -> C	GTT -> GTC		transition		ECs2286	similar to YDFE_ECOLI gi|1787859	hypothetical protein
1	2251560	C	0.923	T	0.077	C -> T	CCC -> CCT		transition		ECs2286	similar to YDFE_ECOLI gi|1787859	hypothetical protein
7	2251560	C	0.878	T	0.122	C -> T	CCC -> CCT		transition		ECs2286	similar to YDFE_ECOLI gi|1787859	hypothetical protein
1	2251563	T	0.922	C	0.078	T -> C	GGT -> GGC		transition		ECs2286	similar to YDFE_ECOLI gi|1787859	hypothetical protein
7	2251563	T	0.898	C	0.102	T -> C	GGT -> GGC		transition		ECs2286	similar to YDFE_ECOLI gi|1787859	hypothetical protein
1	2251587	C	0.909	A	0.091	C -> A	TCC -> TCA		transversion		ECs2286	similar to YDFE_ECOLI gi|1787859	hypothetical protein
7	2251587	C	0.885	A	0.115	C -> A	TCC -> TCA		transversion		ECs2286	similar to YDFE_ECOLI gi|1787859	hypothetical protein
1	2251870	C	0.887	T	0.113	C -> T	CTG -> TTG		transition		ECs2286	similar to YDFE_ECOLI gi|1787859	hypothetical protein
7	2251870	C	0.931	T	0.069	C -> T	CTG -> TTG		transition		ECs2286	similar to YDFE_ECOLI gi|1787859	hypothetical protein
1	2251875	T	0.886	C	0.114	T -> C	CAT -> CAC		transition		ECs2286	similar to YDFE_ECOLI gi|1787859	hypothetical protein
7	2251875	T	0.931	C	0.069	T -> C	CAT -> CAC		transition		ECs2286	similar to YDFE_ECOLI gi|1787859	hypothetical protein
1	2251881	C	0.887	T	0.113	C -> T	ATC -> ATT		transition		ECs2286	similar to YDFE_ECOLI gi|1787859	hypothetical protein
7	2251881	C	0.932	T	0.068	C -> T	ATC -> ATT		transition		ECs2286	similar to YDFE_ECOLI gi|1787859	hypothetical protein
1	2251981	G	0.753	A	0.247	G -> A	GCC -> ACC	A -> T	transition		ECs2286	similar to YDFE_ECOLI gi|1787859	hypothetical protein
7	2251981	G	0.864	A	0.136	G -> A	GCC -> ACC	A -> T	transition		ECs2286	similar to YDFE_ECOLI gi|1787859	hypothetical protein
1	2252035	C	0.714	T	0.286	C -> T	CAC -> TAC	H -> Y	transition		ECs2286	similar to YDFE_ECOLI gi|1787859	hypothetical protein
7	2252035	C	0.815	T	0.185	C -> T	CAC -> TAC	H -> Y	transition		ECs2286	similar to YDFE_ECOLI gi|1787859	hypothetical protein
1	2252063	A	0.681	G	0.319	A -> G	AAC -> AGC	N -> S	transition		ECs2286	similar to YDFE_ECOLI gi|1787859	hypothetical protein
7	2252063	A	0.8	G	0.2	A -> G	AAC -> AGC	N -> S	transition		ECs2286	similar to YDFE_ECOLI gi|1787859	hypothetical protein
1	2251914	C	0.827	T	0.173	C -> T	GCC -> GCT		transition		ECs2286	similar to YDFE_ECOLI gi|1787859	hypothetical protein
7	2251914	C	0.921	T	0.079	C -> T	GCC -> GCT		transition		ECs2286	similar to YDFE_ECOLI gi|1787859	hypothetical protein
1	2252655	A	0.788	C	0.212	A -> C	CGA -> CGC		transversion		ECs2286	similar to YDFE_ECOLI gi|1787859	hypothetical protein
7	2252655	A	0.95	C	0.05	A -> C	CGA -> CGC		transversion		ECs2286	similar to YDFE_ECOLI gi|1787859	hypothetical protein
1	2252664	C	0.8	T	0.2	C -> T	GGC -> GGT		transition		ECs2286	similar to YDFE_ECOLI gi|1787859	hypothetical protein
7	2252664	C	0.07	T	0.93	C -> T	GGC -> GGT		transition		ECs2286	similar to YDFE_ECOLI gi|1787859	hypothetical protein
1	2820048	G	0.947	C	0.053	G -> C			transversion
7	2820048	G	0.923	C	0.077	G -> C			transversion
1	356207	T	0.938	G	0.063	T -> G	GGT -> GGG		transversion		ECs0336	similar to probable membrane protein b1978 [Escherichia coli] gi|7466779|pir||D64962; similar toinvasins e.g. [Yersinia pestis] gi|726319|gb|AAA96352.1	invasin
7	356207	T	0.932	G	0.068	T -> G	GGT -> GGG		transversion		ECs0336	similar to probable membrane protein b1978 [Escherichia coli] gi|7466779|pir||D64962; similar toinvasins e.g. [Yersinia pestis] gi|726319|gb|AAA96352.1	invasin
3	3391173	A	0.933	C	0.067	A -> C	ACC -> CCC	T -> P	transversion		ECs3405	similar to HCAA2_ECOLI gi|1788889 (conserved in Escherichia coli K-12)	3-phenylpropionate dioxygenase subunit beta
5	3391173	A	0.92	C	0.08	A -> C	ACC -> CCC	T -> P	transversion		ECs3405	similar to HCAA2_ECOLI gi|1788889 (conserved in Escherichia coli K-12)	3-phenylpropionate dioxygenase subunit beta
7	3391173	A	0.943	C	0.057	A -> C	ACC -> CCC	T -> P	transversion		ECs3405	similar to HCAA2_ECOLI gi|1788889 (conserved in Escherichia coli K-12)	3-phenylpropionate dioxygenase subunit beta
1	2055021	A	0.893	G	0.107	A -> G	TTC -> TCC	F -> S	transition		ECs2067	similar to YDDE_ECOLI gi|1787737 (conserved in Escherichia coli K-12)	hypothetical protein
2	2055021	A	0.9	G	0.1	A -> G	TTC -> TCC	F -> S	transition		ECs2067	similar to YDDE_ECOLI gi|1787737 (conserved in Escherichia coli K-12)	hypothetical protein
3	2055021	A	0.893	G	0.107	A -> G	TTC -> TCC	F -> S	transition		ECs2067	similar to YDDE_ECOLI gi|1787737 (conserved in Escherichia coli K-12)	hypothetical protein
7	2055021	A	0.902	G	0.098	A -> G	TTC -> TCC	F -> S	transition		ECs2067	similar to YDDE_ECOLI gi|1787737 (conserved in Escherichia coli K-12)	hypothetical protein
1	2072085	A	0.909	C	0.091	A -> C	AAC -> ACC	N -> T	transversion		ECs2079	similar to FDOH_ECOLI gi|1790326 (conserved in Escherichia coli K-12)	nitrate-inducible formate dehydrogenase-N iron-sulfur beta subunit
6	2072085	A	0.941	C	0.059	A -> C	AAC -> ACC	N -> T	transversion		ECs2079	similar to FDOH_ECOLI gi|1790326 (conserved in Escherichia coli K-12)	nitrate-inducible formate dehydrogenase-N iron-sulfur beta subunit
7	2072085	A	0.938	C	0.063	A -> C	AAC -> ACC	N -> T	transversion		ECs2079	similar to FDOH_ECOLI gi|1790326 (conserved in Escherichia coli K-12)	nitrate-inducible formate dehydrogenase-N iron-sulfur beta subunit
10	2072085	A	0.941	C	0.059	A -> C	AAC -> ACC	N -> T	transversion		ECs2079	similar to FDOH_ECOLI gi|1790326 (conserved in Escherichia coli K-12)	nitrate-inducible formate dehydrogenase-N iron-sulfur beta subunit
1	4557119	T	0.813	G	0.188	T -> G	GTA -> GGA	V -> G	transversion		ECs4514	catalyzes the conjugation of cysteine to 4'-phosphopantothenate to form 4-phosphopantothenoylcysteine, which is then decarboxylated to form 4'-phosphopantotheine	bifunctional phosphopantothenoylcysteine decarboxylase/phosphopantothenate synthase
6	4557119	T	0.941	G	0.059	T -> G	GTA -> GGA	V -> G	transversion		ECs4514	catalyzes the conjugation of cysteine to 4'-phosphopantothenate to form 4-phosphopantothenoylcysteine, which is then decarboxylated to form 4'-phosphopantotheine	bifunctional phosphopantothenoylcysteine decarboxylase/phosphopantothenate synthase
7	4557119	T	0.933	G	0.067	T -> G	GTA -> GGA	V -> G	transversion		ECs4514	catalyzes the conjugation of cysteine to 4'-phosphopantothenate to form 4-phosphopantothenoylcysteine, which is then decarboxylated to form 4'-phosphopantotheine	bifunctional phosphopantothenoylcysteine decarboxylase/phosphopantothenate synthase
10	4557119	T	0.941	G	0.059	T -> G	GTA -> GGA	V -> G	transversion		ECs4514	catalyzes the conjugation of cysteine to 4'-phosphopantothenate to form 4-phosphopantothenoylcysteine, which is then decarboxylated to form 4'-phosphopantotheine	bifunctional phosphopantothenoylcysteine decarboxylase/phosphopantothenate synthase
6	2250700	A	0.8	G	0.2	A -> G			transition
7	2250700	A	0.942	G	0.058	A -> G			transition
8	2250700	A	0.931	G	0.069	A -> G			transition
10	2250700	A	0.8	G	0.2	A -> G			transition
6	2250705	G	0.804	A	0.196	G -> A			transition
7	2250705	G	0.944	A	0.056	G -> A			transition
8	2250705	G	0.931	A	0.069	G -> A			transition
10	2250705	G	0.804	A	0.196	G -> A			transition
6	2250712	C	0.8	A	0.2	C -> A			transversion
7	2250712	C	0.942	A	0.058	C -> A			transversion
8	2250712	C	0.927	A	0.073	C -> A			transversion
10	2250712	C	0.8	A	0.2	C -> A			transversion
6	2250714	C	0.804	G	0.196	C -> G			transversion
7	2250714	C	0.942	G	0.058	C -> G			transversion
8	2250714	C	0.927	G	0.073	C -> G			transversion
10	2250714	C	0.804	G	0.196	C -> G			transversion
1	2339275	T	0.947	G	0.053	T -> G	ACC -> CCC	T -> P	transversion		ECs2368	similar to YDHB_ECOLI gi|1787949 (conserved in Escherichia coli K-12)	DNA-binding transcriptional regulator
3	2339275	T	0.944	G	0.056	T -> G	ACC -> CCC	T -> P	transversion		ECs2368	similar to YDHB_ECOLI gi|1787949 (conserved in Escherichia coli K-12)	DNA-binding transcriptional regulator
7	2339275	T	0.941	G	0.059	T -> G	ACC -> CCC	T -> P	transversion		ECs2368	similar to YDHB_ECOLI gi|1787949 (conserved in Escherichia coli K-12)	DNA-binding transcriptional regulator
2	2461287	A	0.927	C	0.073	A -> C	GTA -> GGA	V -> G	transversion		ECs2484	similar to B1775_ECOLI gi|1788074 (conserved in Escherichia coli K-12)	transporter
3	2461287	A	0.947	C	0.053	A -> C	GTA -> GGA	V -> G	transversion		ECs2484	similar to B1775_ECOLI gi|1788074 (conserved in Escherichia coli K-12)	transporter
5	2461287	A	0.943	C	0.057	A -> C	GTA -> GGA	V -> G	transversion		ECs2484	similar to B1775_ECOLI gi|1788074 (conserved in Escherichia coli K-12)	transporter
1	2624187	A	0.897	C	0.103	A -> C			transversion
5	2624187	A	0.889	C	0.111	A -> C			transversion
7	2624187	A	0.861	C	0.139	A -> C			transversion
8	2624187	A	0.947	C	0.053	A -> C			transversion
3	2717449	G	0.946	T	0.054	G -> T	GGT -> GTT	G -> V	transversion		ECs2775	similar to B1978_ECOLI gi|1788288; may contain frameshift	hypothetical protein
7	2717449	G	0.925	T	0.075	G -> T	GGT -> GTT	G -> V	transversion		ECs2775	similar to B1978_ECOLI gi|1788288; may contain frameshift	hypothetical protein
9	2717449	G	0.93	T	0.07	G -> T	GGT -> GTT	G -> V	transversion		ECs2775	similar to B1978_ECOLI gi|1788288; may contain frameshift	hypothetical protein
1	3238014	A	0.931	C	0.069	A -> C	GAC -> GCC	D -> A	transversion		ECs3269	similar to B2389_ECOLI gi|1788733 (conserved in Escherichia coli K-12)	hypothetical protein
3	3238014	A	0.95	C	0.05	A -> C	GAC -> GCC	D -> A	transversion		ECs3269	similar to B2389_ECOLI gi|1788733 (conserved in Escherichia coli K-12)	hypothetical protein
4	3238014	A	0.9	C	0.1	A -> C	GAC -> GCC	D -> A	transversion		ECs3269	similar to B2389_ECOLI gi|1788733 (conserved in Escherichia coli K-12)	hypothetical protein
7	3238014	A	0.927	C	0.073	A -> C	GAC -> GCC	D -> A	transversion		ECs3269	similar to B2389_ECOLI gi|1788733 (conserved in Escherichia coli K-12)	hypothetical protein
1	3550402	A	0.944	C	0.056	A -> C			transversion
2	3550402	A	0.936	C	0.064	A -> C			transversion
4	3550402	A	0.926	C	0.074	A -> C			transversion
1	3564359	A	0.931	G	0.069	A -> G	ATT -> GTT	I -> V	transition		ECs3571	phosphoenolpyruvate-dependent sugar phosphotransferase system; catalyzes the phosphorylation of incoming sugar substrates concomitant with their translocation across the cell membrane; IIB is phosphorylated by IIA and then transfers the phosphoryl group to the sugar; IIC forms the translocation channel	PTS system cellobiose/arbutin/salicin-specific transporter subunit IIBC
2	3564359	A	0.923	G	0.077	A -> G	ATT -> GTT	I -> V	transition		ECs3571	phosphoenolpyruvate-dependent sugar phosphotransferase system; catalyzes the phosphorylation of incoming sugar substrates concomitant with their translocation across the cell membrane; IIB is phosphorylated by IIA and then transfers the phosphoryl group to the sugar; IIC forms the translocation channel	PTS system cellobiose/arbutin/salicin-specific transporter subunit IIBC
4	3564359	A	0.933	G	0.067	A -> G	ATT -> GTT	I -> V	transition		ECs3571	phosphoenolpyruvate-dependent sugar phosphotransferase system; catalyzes the phosphorylation of incoming sugar substrates concomitant with their translocation across the cell membrane; IIB is phosphorylated by IIA and then transfers the phosphoryl group to the sugar; IIC forms the translocation channel	PTS system cellobiose/arbutin/salicin-specific transporter subunit IIBC
1	3868467	A	0.48	C	0.52	A -> C			transversion
4	3868467	A	0.756	C	0.244	A -> C			transversion
4	3982729	T	0.939	C	0.061	T -> C	GAA -> GGA	E -> G	transition		ECs3973	similar to UXAA_ECOLI gi|1789475 (conserved in Escherichia coli K-12)	altronate hydrolase
5	3982729	T	0.944	C	0.056	T -> C	GAA -> GGA	E -> G	transition		ECs3973	similar to UXAA_ECOLI gi|1789475 (conserved in Escherichia coli K-12)	altronate hydrolase
7	3982729	T	0.943	C	0.057	T -> C	GAA -> GGA	E -> G	transition		ECs3973	similar to UXAA_ECOLI gi|1789475 (conserved in Escherichia coli K-12)	altronate hydrolase
3	4000684	A	0.932	C	0.068	A -> C	GTG -> GGG	V -> G	transversion		ECs3994	similar to TDCE_ECOLI gi|1789502 (conserved in Escherichia coli K-12)	formate acetyltransferase 3
4	4000684	A	0.906	C	0.094	A -> C	GTG -> GGG	V -> G	transversion		ECs3994	similar to TDCE_ECOLI gi|1789502 (conserved in Escherichia coli K-12)	formate acetyltransferase 3
9	4000684	A	0.921	C	0.079	A -> C	GTG -> GGG	V -> G	transversion		ECs3994	similar to TDCE_ECOLI gi|1789502 (conserved in Escherichia coli K-12)	formate acetyltransferase 3
1	4504798	T	0.947	C	0.053	T -> C			transition
6	4504798	T	0.932	C	0.068	T -> C			transition
10	4504798	T	0.932	C	0.068	T -> C			transition
2	4663120	T	0.942	G	0.058	T -> G	TCA -> TCC		transversion		ECs4632	YidA; catalyzes the dephosphorylation of erythrose 4-phosphate (preferred substrate), mannose 1-phosphate and p-nitrophenyl phosphate; hydrolyzes the alpha-D-glucose-1-phosphate but not the beta form; member of the haloacid dehalogenase-like hydrolases superfamily and Cof family of proteins	sugar phosphatase
3	4663120	T	0.94	G	0.06	T -> G	TCA -> TCC		transversion		ECs4632	YidA; catalyzes the dephosphorylation of erythrose 4-phosphate (preferred substrate), mannose 1-phosphate and p-nitrophenyl phosphate; hydrolyzes the alpha-D-glucose-1-phosphate but not the beta form; member of the haloacid dehalogenase-like hydrolases superfamily and Cof family of proteins	sugar phosphatase
7	4663120	T	0.947	G	0.053	T -> G	TCA -> TCC		transversion		ECs4632	YidA; catalyzes the dephosphorylation of erythrose 4-phosphate (preferred substrate), mannose 1-phosphate and p-nitrophenyl phosphate; hydrolyzes the alpha-D-glucose-1-phosphate but not the beta form; member of the haloacid dehalogenase-like hydrolases superfamily and Cof family of proteins	sugar phosphatase
2	4695832	T	0.923	C	0.077	T -> C	ATT -> GTT	I -> V	transition	pstA	ECs4662	Part of the ABC transporter complex PstABCS responsible for inorganic phosphate (Pi) uptake under Pi starvation conditions	phosphate transporter permease PtsA
4	4695832	T	0.918	C	0.082	T -> C	ATT -> GTT	I -> V	transition	pstA	ECs4662	Part of the ABC transporter complex PstABCS responsible for inorganic phosphate (Pi) uptake under Pi starvation conditions	phosphate transporter permease PtsA
9	4695832	T	0.949	C	0.051	T -> C	ATT -> GTT	I -> V	transition	pstA	ECs4662	Part of the ABC transporter complex PstABCS responsible for inorganic phosphate (Pi) uptake under Pi starvation conditions	phosphate transporter permease PtsA
7	5113340	A	0.913	C	0.087	A -> C			transversion
8	5113340	A	0.93	C	0.07	A -> C			transversion
9	5113340	A	0.948	C	0.052	A -> C			transversion
6	5331679	T	0.866	A	0.134	T -> A	AAT -> AAA	N -> K	transversion		ECs5230	similar to YJGL_ECOLI gi|1790702	hypothetical protein
9	5331679	T	0.871	A	0.129	T -> A	AAT -> AAA	N -> K	transversion		ECs5230	similar to YJGL_ECOLI gi|1790702	hypothetical protein
10	5331679	T	0.866	A	0.134	T -> A	AAT -> AAA	N -> K	transversion		ECs5230	similar to YJGL_ECOLI gi|1790702	hypothetical protein
2	5155339	A	0.943	G	0.057	A -> G	TTC -> TCC	F -> S	transition		ECs5063	possibly part of a tripartite efflux system composed of MdtN, MdtO and MdtP which could be involved in resistance to puromycin, acriflavine and tetraphenylarsonium chloride	multidrug efflux system protein MdtO
4	5155339	A	0.95	G	0.05	A -> G	TTC -> TCC	F -> S	transition		ECs5063	possibly part of a tripartite efflux system composed of MdtN, MdtO and MdtP which could be involved in resistance to puromycin, acriflavine and tetraphenylarsonium chloride	multidrug efflux system protein MdtO
8	5155339	A	0.946	G	0.054	A -> G	TTC -> TCC	F -> S	transition		ECs5063	possibly part of a tripartite efflux system composed of MdtN, MdtO and MdtP which could be involved in resistance to puromycin, acriflavine and tetraphenylarsonium chloride	multidrug efflux system protein MdtO
7	4302742	A	0.917	C	0.083	A -> C	TAC -> GAC	Y -> D	transversion	ggt	ECs4293	periplasmic enzyme; post-translationally processed into two subunits which are required for wild-type enzyme activity; cleaves the gammaglutamyl linkages of compounds such as glutathione and transfer the gammaglutamyl group to other amino acids and peptides	gamma-glutamyltranspeptidase
8	4302742	A	0.935	C	0.065	A -> C	TAC -> GAC	Y -> D	transversion	ggt	ECs4293	periplasmic enzyme; post-translationally processed into two subunits which are required for wild-type enzyme activity; cleaves the gammaglutamyl linkages of compounds such as glutathione and transfer the gammaglutamyl group to other amino acids and peptides	gamma-glutamyltranspeptidase
9	4302742	A	0.942	C	0.058	A -> C	TAC -> GAC	Y -> D	transversion	ggt	ECs4293	periplasmic enzyme; post-translationally processed into two subunits which are required for wild-type enzyme activity; cleaves the gammaglutamyl linkages of compounds such as glutathione and transfer the gammaglutamyl group to other amino acids and peptides	gamma-glutamyltranspeptidase
1	4492870	A	0.933	C	0.067	A -> C	GTT -> GGT	V -> G	transversion		ECs4460	similar to YIAT_ECOLI gi|1790010 (conserved in Escherichia coli K-12)	outer membrane protein
7	4492870	A	0.947	C	0.053	A -> C	GTT -> GGT	V -> G	transversion		ECs4460	similar to YIAT_ECOLI gi|1790010 (conserved in Escherichia coli K-12)	outer membrane protein
8	4492870	A	0.921	C	0.079	A -> C	GTT -> GGT	V -> G	transversion		ECs4460	similar to YIAT_ECOLI gi|1790010 (conserved in Escherichia coli K-12)	outer membrane protein
9	4492870	A	0.946	C	0.054	A -> C	GTT -> GGT	V -> G	transversion		ECs4460	similar to YIAT_ECOLI gi|1790010 (conserved in Escherichia coli K-12)	outer membrane protein
1	5331700	C	0.923	T	0.077	C -> T	AAC -> AAT		transition		ECs5230	similar to YJGL_ECOLI gi|1790702	hypothetical protein
4	5331700	C	0.949	T	0.051	C -> T	AAC -> AAT		transition		ECs5230	similar to YJGL_ECOLI gi|1790702	hypothetical protein
5	5331700	C	0.941	T	0.059	C -> T	AAC -> AAT		transition		ECs5230	similar to YJGL_ECOLI gi|1790702	hypothetical protein
8	5331700	C	0.92	T	0.08	C -> T	AAC -> AAT		transition		ECs5230	similar to YJGL_ECOLI gi|1790702	hypothetical protein
1	331368	A	0.914	C	0.086	A -> C	TAT -> GAT	Y -> D	transversion		ECs0314	similar to YAGR_ECOLI gi|1786478 (conserved in Escherichia coli K-12)	hypothetical protein
2	331368	A	0.92	C	0.08	A -> C	TAT -> GAT	Y -> D	transversion		ECs0314	similar to YAGR_ECOLI gi|1786478 (conserved in Escherichia coli K-12)	hypothetical protein
3	331368	A	0.939	C	0.061	A -> C	TAT -> GAT	Y -> D	transversion		ECs0314	similar to YAGR_ECOLI gi|1786478 (conserved in Escherichia coli K-12)	hypothetical protein
4	331368	A	0.907	C	0.093	A -> C	TAT -> GAT	Y -> D	transversion		ECs0314	similar to YAGR_ECOLI gi|1786478 (conserved in Escherichia coli K-12)	hypothetical protein
5	331368	A	0.889	C	0.111	A -> C	TAT -> GAT	Y -> D	transversion		ECs0314	similar to YAGR_ECOLI gi|1786478 (conserved in Escherichia coli K-12)	hypothetical protein
6	331368	A	0.854	C	0.146	A -> C	TAT -> GAT	Y -> D	transversion		ECs0314	similar to YAGR_ECOLI gi|1786478 (conserved in Escherichia coli K-12)	hypothetical protein
7	331368	A	0.844	C	0.156	A -> C	TAT -> GAT	Y -> D	transversion		ECs0314	similar to YAGR_ECOLI gi|1786478 (conserved in Escherichia coli K-12)	hypothetical protein
10	331368	A	0.854	C	0.146	A -> C	TAT -> GAT	Y -> D	transversion		ECs0314	similar to YAGR_ECOLI gi|1786478 (conserved in Escherichia coli K-12)	hypothetical protein
1	2136069	A	0.86	C	0.14	A -> C			transversion
2	2136069	A	0.93	C	0.07	A -> C			transversion
3	2136069	A	0.903	C	0.097	A -> C			transversion
5	2136069	A	0.871	C	0.129	A -> C			transversion
6	2136069	A	0.8	C	0.2	A -> C			transversion
7	2136069	A	0.861	C	0.139	A -> C			transversion
8	2136069	A	0.939	C	0.061	A -> C			transversion
9	2136069	A	0.907	C	0.093	A -> C			transversion
10	2136069	A	0.8	C	0.2	A -> C			transversion
1	2339373	A	0.5	C	0.5	A -> C	GTG -> GGG	V -> G	transversion		ECs2368	similar to YDHB_ECOLI gi|1787949 (conserved in Escherichia coli K-12)	DNA-binding transcriptional regulator
2	2339373	A	0.682	C	0.318	A -> C	GTG -> GGG	V -> G	transversion		ECs2368	similar to YDHB_ECOLI gi|1787949 (conserved in Escherichia coli K-12)	DNA-binding transcriptional regulator
3	2339373	A	0.636	C	0.364	A -> C	GTG -> GGG	V -> G	transversion		ECs2368	similar to YDHB_ECOLI gi|1787949 (conserved in Escherichia coli K-12)	DNA-binding transcriptional regulator
4	2339373	A	0.622	C	0.378	A -> C	GTG -> GGG	V -> G	transversion		ECs2368	similar to YDHB_ECOLI gi|1787949 (conserved in Escherichia coli K-12)	DNA-binding transcriptional regulator
5	2339373	A	0.636	C	0.364	A -> C	GTG -> GGG	V -> G	transversion		ECs2368	similar to YDHB_ECOLI gi|1787949 (conserved in Escherichia coli K-12)	DNA-binding transcriptional regulator
6	2339373	A	0.5	C	0.5	A -> C	GTG -> GGG	V -> G	transversion		ECs2368	similar to YDHB_ECOLI gi|1787949 (conserved in Escherichia coli K-12)	DNA-binding transcriptional regulator
7	2339373	A	0.72	C	0.28	A -> C	GTG -> GGG	V -> G	transversion		ECs2368	similar to YDHB_ECOLI gi|1787949 (conserved in Escherichia coli K-12)	DNA-binding transcriptional regulator
8	2339373	A	0.677	C	0.323	A -> C	GTG -> GGG	V -> G	transversion		ECs2368	similar to YDHB_ECOLI gi|1787949 (conserved in Escherichia coli K-12)	DNA-binding transcriptional regulator
9	2339373	A	0.545	C	0.455	A -> C	GTG -> GGG	V -> G	transversion		ECs2368	similar to YDHB_ECOLI gi|1787949 (conserved in Escherichia coli K-12)	DNA-binding transcriptional regulator
10	2339373	A	0.5	C	0.5	A -> C	GTG -> GGG	V -> G	transversion		ECs2368	similar to YDHB_ECOLI gi|1787949 (conserved in Escherichia coli K-12)	DNA-binding transcriptional regulator
1	2339376	G	0.4	C	0.6	G -> C	GCG -> GGG	A -> G	transversion		ECs2368	similar to YDHB_ECOLI gi|1787949 (conserved in Escherichia coli K-12)	DNA-binding transcriptional regulator
2	2339376	G	0.596	C	0.404	G -> C	GCG -> GGG	A -> G	transversion		ECs2368	similar to YDHB_ECOLI gi|1787949 (conserved in Escherichia coli K-12)	DNA-binding transcriptional regulator
3	2339376	G	0.524	C	0.476	G -> C	GCG -> GGG	A -> G	transversion		ECs2368	similar to YDHB_ECOLI gi|1787949 (conserved in Escherichia coli K-12)	DNA-binding transcriptional regulator
4	2339376	G	0.5	C	0.5	G -> C	GCG -> GGG	A -> G	transversion		ECs2368	similar to YDHB_ECOLI gi|1787949 (conserved in Escherichia coli K-12)	DNA-binding transcriptional regulator
5	2339376	G	0.595	C	0.405	G -> C	GCG -> GGG	A -> G	transversion		ECs2368	similar to YDHB_ECOLI gi|1787949 (conserved in Escherichia coli K-12)	DNA-binding transcriptional regulator
6	2339376	G	0.364	C	0.636	G -> C	GCG -> GGG	A -> G	transversion		ECs2368	similar to YDHB_ECOLI gi|1787949 (conserved in Escherichia coli K-12)	DNA-binding transcriptional regulator
7	2339376	G	0.613	C	0.387	G -> C	GCG -> GGG	A -> G	transversion		ECs2368	similar to YDHB_ECOLI gi|1787949 (conserved in Escherichia coli K-12)	DNA-binding transcriptional regulator
8	2339376	G	0.571	C	0.429	G -> C	GCG -> GGG	A -> G	transversion		ECs2368	similar to YDHB_ECOLI gi|1787949 (conserved in Escherichia coli K-12)	DNA-binding transcriptional regulator
9	2339376	G	0.414	C	0.586	G -> C	GCG -> GGG	A -> G	transversion		ECs2368	similar to YDHB_ECOLI gi|1787949 (conserved in Escherichia coli K-12)	DNA-binding transcriptional regulator
10	2339376	G	0.364	C	0.636	G -> C	GCG -> GGG	A -> G	transversion		ECs2368	similar to YDHB_ECOLI gi|1787949 (conserved in Escherichia coli K-12)	DNA-binding transcriptional regulator
1	4178289	A	0.917	C	0.083	A -> C	GTA -> GGA	V -> G	transversion	secY	ECs4165	forms heterotrimeric complex in the membrane; in bacteria the complex consists of SecY which forms the channel pore and SecE and SecG; the SecG subunit is not essential; in bacteria translocation is driven via the SecA ATPase	preprotein translocase subunit SecY
2	4178289	A	0.891	C	0.109	A -> C	GTA -> GGA	V -> G	transversion	secY	ECs4165	forms heterotrimeric complex in the membrane; in bacteria the complex consists of SecY which forms the channel pore and SecE and SecG; the SecG subunit is not essential; in bacteria translocation is driven via the SecA ATPase	preprotein translocase subunit SecY
3	4178289	A	0.921	C	0.079	A -> C	GTA -> GGA	V -> G	transversion	secY	ECs4165	forms heterotrimeric complex in the membrane; in bacteria the complex consists of SecY which forms the channel pore and SecE and SecG; the SecG subunit is not essential; in bacteria translocation is driven via the SecA ATPase	preprotein translocase subunit SecY
4	4178289	A	0.9	C	0.1	A -> C	GTA -> GGA	V -> G	transversion	secY	ECs4165	forms heterotrimeric complex in the membrane; in bacteria the complex consists of SecY which forms the channel pore and SecE and SecG; the SecG subunit is not essential; in bacteria translocation is driven via the SecA ATPase	preprotein translocase subunit SecY
5	4178289	A	0.905	C	0.095	A -> C	GTA -> GGA	V -> G	transversion	secY	ECs4165	forms heterotrimeric complex in the membrane; in bacteria the complex consists of SecY which forms the channel pore and SecE and SecG; the SecG subunit is not essential; in bacteria translocation is driven via the SecA ATPase	preprotein translocase subunit SecY
6	4178289	A	0.946	C	0.054	A -> C	GTA -> GGA	V -> G	transversion	secY	ECs4165	forms heterotrimeric complex in the membrane; in bacteria the complex consists of SecY which forms the channel pore and SecE and SecG; the SecG subunit is not essential; in bacteria translocation is driven via the SecA ATPase	preprotein translocase subunit SecY
7	4178289	A	0.86	C	0.14	A -> C	GTA -> GGA	V -> G	transversion	secY	ECs4165	forms heterotrimeric complex in the membrane; in bacteria the complex consists of SecY which forms the channel pore and SecE and SecG; the SecG subunit is not essential; in bacteria translocation is driven via the SecA ATPase	preprotein translocase subunit SecY
8	4178289	A	0.922	C	0.078	A -> C	GTA -> GGA	V -> G	transversion	secY	ECs4165	forms heterotrimeric complex in the membrane; in bacteria the complex consists of SecY which forms the channel pore and SecE and SecG; the SecG subunit is not essential; in bacteria translocation is driven via the SecA ATPase	preprotein translocase subunit SecY
9	4178289	A	0.92	C	0.08	A -> C	GTA -> GGA	V -> G	transversion	secY	ECs4165	forms heterotrimeric complex in the membrane; in bacteria the complex consists of SecY which forms the channel pore and SecE and SecG; the SecG subunit is not essential; in bacteria translocation is driven via the SecA ATPase	preprotein translocase subunit SecY
10	4178289	A	0.946	C	0.054	A -> C	GTA -> GGA	V -> G	transversion	secY	ECs4165	forms heterotrimeric complex in the membrane; in bacteria the complex consists of SecY which forms the channel pore and SecE and SecG; the SecG subunit is not essential; in bacteria translocation is driven via the SecA ATPase	preprotein translocase subunit SecY
1	1009633	C	0.913	G	0.087	C -> G	GCG -> GGG	A -> G	transversion		ECs0922	similar to CMR_ECOLI gi|1787065 (conserved in Escherichia coli K-12)	proton motive force efflux pump
2	1009633	C	0.875	G	0.125	C -> G	GCG -> GGG	A -> G	transversion		ECs0922	similar to CMR_ECOLI gi|1787065 (conserved in Escherichia coli K-12)	proton motive force efflux pump
5	1009633	C	0.929	G	0.071	C -> G	GCG -> GGG	A -> G	transversion		ECs0922	similar to CMR_ECOLI gi|1787065 (conserved in Escherichia coli K-12)	proton motive force efflux pump
6	1009633	C	0.889	G	0.111	C -> G	GCG -> GGG	A -> G	transversion		ECs0922	similar to CMR_ECOLI gi|1787065 (conserved in Escherichia coli K-12)	proton motive force efflux pump
7	1009633	C	0.92	G	0.08	C -> G	GCG -> GGG	A -> G	transversion		ECs0922	similar to CMR_ECOLI gi|1787065 (conserved in Escherichia coli K-12)	proton motive force efflux pump
9	1009633	C	0.947	G	0.053	C -> G	GCG -> GGG	A -> G	transversion		ECs0922	similar to CMR_ECOLI gi|1787065 (conserved in Escherichia coli K-12)	proton motive force efflux pump
10	1009633	C	0.889	G	0.111	C -> G	GCG -> GGG	A -> G	transversion		ECs0922	similar to CMR_ECOLI gi|1787065 (conserved in Escherichia coli K-12)	proton motive force efflux pump
1	3074921	A	0.926	C	0.074	A -> C	TTC -> GTC	F -> V	transversion		ECs3120	similar to INAA_ECOLI gi|1788569 (conserved in Escherichia coli K-12)	hypothetical protein
2	3074921	A	0.885	C	0.115	A -> C	TTC -> GTC	F -> V	transversion		ECs3120	similar to INAA_ECOLI gi|1788569 (conserved in Escherichia coli K-12)	hypothetical protein
5	3074921	A	0.944	C	0.056	A -> C	TTC -> GTC	F -> V	transversion		ECs3120	similar to INAA_ECOLI gi|1788569 (conserved in Escherichia coli K-12)	hypothetical protein
6	3074921	A	0.897	C	0.103	A -> C	TTC -> GTC	F -> V	transversion		ECs3120	similar to INAA_ECOLI gi|1788569 (conserved in Escherichia coli K-12)	hypothetical protein
7	3074921	A	0.933	C	0.067	A -> C	TTC -> GTC	F -> V	transversion		ECs3120	similar to INAA_ECOLI gi|1788569 (conserved in Escherichia coli K-12)	hypothetical protein
10	3074921	A	0.897	C	0.103	A -> C	TTC -> GTC	F -> V	transversion		ECs3120	similar to INAA_ECOLI gi|1788569 (conserved in Escherichia coli K-12)	hypothetical protein
1	1144987	G	0.897	T	0.103	G -> T			transversion
3	1144987	G	0.949	T	0.051	G -> T			transversion
4	1144987	G	0.95	T	0.05	G -> T			transversion
5	1144987	G	0.92	T	0.08	G -> T			transversion
6	1144987	G	0.933	T	0.067	G -> T			transversion
7	1144987	G	0.917	T	0.083	G -> T			transversion
10	1144987	G	0.933	T	0.067	G -> T			transversion
1	5331617	A	0.766	G	0.234	A -> G	AAG -> GAG	K -> E	transition		ECs5230	similar to YJGL_ECOLI gi|1790702	hypothetical protein
3	5331617	A	0.919	G	0.081	A -> G	AAG -> GAG	K -> E	transition		ECs5230	similar to YJGL_ECOLI gi|1790702	hypothetical protein
4	5331617	A	0.881	G	0.119	A -> G	AAG -> GAG	K -> E	transition		ECs5230	similar to YJGL_ECOLI gi|1790702	hypothetical protein
6	5331617	A	0.5	G	0.5	A -> G	AAG -> GAG	K -> E	transition		ECs5230	similar to YJGL_ECOLI gi|1790702	hypothetical protein
7	5331617	A	0.506	G	0.494	A -> G	AAG -> GAG	K -> E	transition		ECs5230	similar to YJGL_ECOLI gi|1790702	hypothetical protein
8	5331617	A	0.62	G	0.38	A -> G	AAG -> GAG	K -> E	transition		ECs5230	similar to YJGL_ECOLI gi|1790702	hypothetical protein
9	5331617	A	0.481	G	0.519	A -> G	AAG -> GAG	K -> E	transition		ECs5230	similar to YJGL_ECOLI gi|1790702	hypothetical protein
10	5331617	A	0.5	G	0.5	A -> G	AAG -> GAG	K -> E	transition		ECs5230	similar to YJGL_ECOLI gi|1790702	hypothetical protein
1	1419004	T	0.895	G	0.105	T -> G	AAC -> ACC	N -> T	transversion		ECs1360	IrgA-homologue adhesin (Iha); TonB-dependent; acts as a specific receptor of enterobactin; fur-regulated; urovirulence factor	bifunctional enterobactin receptor/adhesin protein
2	1419004	T	0.898	G	0.102	T -> G	AAC -> ACC	N -> T	transversion		ECs1360	IrgA-homologue adhesin (Iha); TonB-dependent; acts as a specific receptor of enterobactin; fur-regulated; urovirulence factor	bifunctional enterobactin receptor/adhesin protein
3	1419004	T	0.8	G	0.2	T -> G	AAC -> ACC	N -> T	transversion		ECs1360	IrgA-homologue adhesin (Iha); TonB-dependent; acts as a specific receptor of enterobactin; fur-regulated; urovirulence factor	bifunctional enterobactin receptor/adhesin protein
4	1419004	T	0.947	G	0.053	T -> G	AAC -> ACC	N -> T	transversion		ECs1360	IrgA-homologue adhesin (Iha); TonB-dependent; acts as a specific receptor of enterobactin; fur-regulated; urovirulence factor	bifunctional enterobactin receptor/adhesin protein
5	1419004	T	0.885	G	0.115	T -> G	AAC -> ACC	N -> T	transversion		ECs1360	IrgA-homologue adhesin (Iha); TonB-dependent; acts as a specific receptor of enterobactin; fur-regulated; urovirulence factor	bifunctional enterobactin receptor/adhesin protein
6	1419004	T	0.9	G	0.1	T -> G	AAC -> ACC	N -> T	transversion		ECs1360	IrgA-homologue adhesin (Iha); TonB-dependent; acts as a specific receptor of enterobactin; fur-regulated; urovirulence factor	bifunctional enterobactin receptor/adhesin protein
10	1419004	T	0.9	G	0.1	T -> G	AAC -> ACC	N -> T	transversion		ECs1360	IrgA-homologue adhesin (Iha); TonB-dependent; acts as a specific receptor of enterobactin; fur-regulated; urovirulence factor	bifunctional enterobactin receptor/adhesin protein
2	1823495	A	0.943	C	0.057	A -> C	TTT -> GTT	F -> V	transversion		ECs1836	with component II, the glutamine amidotransferase, catalyzes the formation of anthranilate from chorismate and glutamine	anthranilate synthase component I
4	1823495	A	0.913	C	0.087	A -> C	TTT -> GTT	F -> V	transversion		ECs1836	with component II, the glutamine amidotransferase, catalyzes the formation of anthranilate from chorismate and glutamine	anthranilate synthase component I
5	1823495	A	0.935	C	0.065	A -> C	TTT -> GTT	F -> V	transversion		ECs1836	with component II, the glutamine amidotransferase, catalyzes the formation of anthranilate from chorismate and glutamine	anthranilate synthase component I
6	1823495	A	0.935	C	0.065	A -> C	TTT -> GTT	F -> V	transversion		ECs1836	with component II, the glutamine amidotransferase, catalyzes the formation of anthranilate from chorismate and glutamine	anthranilate synthase component I
7	1823495	A	0.839	C	0.161	A -> C	TTT -> GTT	F -> V	transversion		ECs1836	with component II, the glutamine amidotransferase, catalyzes the formation of anthranilate from chorismate and glutamine	anthranilate synthase component I
8	1823495	A	0.93	C	0.07	A -> C	TTT -> GTT	F -> V	transversion		ECs1836	with component II, the glutamine amidotransferase, catalyzes the formation of anthranilate from chorismate and glutamine	anthranilate synthase component I
10	1823495	A	0.935	C	0.065	A -> C	TTT -> GTT	F -> V	transversion		ECs1836	with component II, the glutamine amidotransferase, catalyzes the formation of anthranilate from chorismate and glutamine	anthranilate synthase component I
1	2033911	A	0.95	C	0.05	A -> C	TTT -> GTT	F -> V	transversion		ECs2051	similar to B1447_ECOLI gi|1787718 (conserved in Escherichia coli K-12)	hypothetical protein
4	2033911	A	0.944	C	0.056	A -> C	TTT -> GTT	F -> V	transversion		ECs2051	similar to B1447_ECOLI gi|1787718 (conserved in Escherichia coli K-12)	hypothetical protein
5	2033911	A	0.949	C	0.051	A -> C	TTT -> GTT	F -> V	transversion		ECs2051	similar to B1447_ECOLI gi|1787718 (conserved in Escherichia coli K-12)	hypothetical protein
8	2033911	A	0.933	C	0.067	A -> C	TTT -> GTT	F -> V	transversion		ECs2051	similar to B1447_ECOLI gi|1787718 (conserved in Escherichia coli K-12)	hypothetical protein
9	2033911	A	0.938	C	0.063	A -> C	TTT -> GTT	F -> V	transversion		ECs2051	similar to B1447_ECOLI gi|1787718 (conserved in Escherichia coli K-12)	hypothetical protein
4	2455493	C	0.932	G	0.068	C -> G			transversion
5	2455493	C	0.906	G	0.094	C -> G			transversion
7	2455493	C	0.786	G	0.214	C -> G			transversion
10	2455493	C	0.877	G	0.123	C -> G			transversion
1	2250760	G	0.842	A	0.158	G -> A			transition
6	2250760	G	0.813	A	0.188	G -> A			transition
7	2250760	G	0.939	A	0.061	G -> A			transition
9	2250760	G	0.918	A	0.082	G -> A			transition
10	2250760	G	0.813	A	0.188	G -> A			transition
3	2339371	G	0.913	C	0.087	G -> C	CCG -> GCG	P -> A	transversion		ECs2368	similar to YDHB_ECOLI gi|1787949 (conserved in Escherichia coli K-12)	DNA-binding transcriptional regulator
4	2339371	G	0.885	C	0.115	G -> C	CCG -> GCG	P -> A	transversion		ECs2368	similar to YDHB_ECOLI gi|1787949 (conserved in Escherichia coli K-12)	DNA-binding transcriptional regulator
7	2339371	G	0.783	C	0.217	G -> C	CCG -> GCG	P -> A	transversion		ECs2368	similar to YDHB_ECOLI gi|1787949 (conserved in Escherichia coli K-12)	DNA-binding transcriptional regulator
8	2339371	G	0.769	C	0.231	G -> C	CCG -> GCG	P -> A	transversion		ECs2368	similar to YDHB_ECOLI gi|1787949 (conserved in Escherichia coli K-12)	DNA-binding transcriptional regulator
5	2424569	G	0.929	A	0.071	G -> A			transition
9	2424569	G	0.923	A	0.077	G -> A			transition
4	2424574	G	0.925	A	0.075	G -> A			transition
5	2424574	G	0.889	A	0.111	G -> A			transition
7	2424574	G	0.944	A	0.056	G -> A			transition
9	2424574	G	0.923	A	0.077	G -> A			transition
2	2862018	A	0.944	C	0.056	A -> C	GAA -> GAC	E -> D	transversion		ECs2912	membrane protein conferring nickel and cobalt resistance	nickel/cobalt efflux protein RcnA
6	2862018	A	0.758	C	0.242	A -> C	GAA -> GAC	E -> D	transversion		ECs2912	membrane protein conferring nickel and cobalt resistance	nickel/cobalt efflux protein RcnA
8	2862018	A	0.75	C	0.25	A -> C	GAA -> GAC	E -> D	transversion		ECs2912	membrane protein conferring nickel and cobalt resistance	nickel/cobalt efflux protein RcnA
9	2862018	A	0.885	C	0.115	A -> C	GAA -> GAC	E -> D	transversion		ECs2912	membrane protein conferring nickel and cobalt resistance	nickel/cobalt efflux protein RcnA
10	2862018	A	0.758	C	0.242	A -> C	GAA -> GAC	E -> D	transversion		ECs2912	membrane protein conferring nickel and cobalt resistance	nickel/cobalt efflux protein RcnA
1	2862026	A	0.85	C	0.15	A -> C	CAA -> CAC	Q -> H	transversion		ECs2912	membrane protein conferring nickel and cobalt resistance	nickel/cobalt efflux protein RcnA
2	2862026	A	0.838	C	0.162	A -> C	CAA -> CAC	Q -> H	transversion		ECs2912	membrane protein conferring nickel and cobalt resistance	nickel/cobalt efflux protein RcnA
3	2862026	A	0.853	C	0.147	A -> C	CAA -> CAC	Q -> H	transversion		ECs2912	membrane protein conferring nickel and cobalt resistance	nickel/cobalt efflux protein RcnA
5	2862026	A	0.821	C	0.179	A -> C	CAA -> CAC	Q -> H	transversion		ECs2912	membrane protein conferring nickel and cobalt resistance	nickel/cobalt efflux protein RcnA
6	2862026	A	0.657	C	0.343	A -> C	CAA -> CAC	Q -> H	transversion		ECs2912	membrane protein conferring nickel and cobalt resistance	nickel/cobalt efflux protein RcnA
7	2862026	A	0.864	C	0.136	A -> C	CAA -> CAC	Q -> H	transversion		ECs2912	membrane protein conferring nickel and cobalt resistance	nickel/cobalt efflux protein RcnA
8	2862026	A	0.595	C	0.405	A -> C	CAA -> CAC	Q -> H	transversion		ECs2912	membrane protein conferring nickel and cobalt resistance	nickel/cobalt efflux protein RcnA
9	2862026	A	0.72	C	0.28	A -> C	CAA -> CAC	Q -> H	transversion		ECs2912	membrane protein conferring nickel and cobalt resistance	nickel/cobalt efflux protein RcnA
10	2862026	A	0.657	C	0.343	A -> C	CAA -> CAC	Q -> H	transversion		ECs2912	membrane protein conferring nickel and cobalt resistance	nickel/cobalt efflux protein RcnA
1	2862054	A	0.8	C	0.2	A -> C	GAA -> GAC	E -> D	transversion		ECs2912	membrane protein conferring nickel and cobalt resistance	nickel/cobalt efflux protein RcnA
2	2862054	A	0.865	C	0.135	A -> C	GAA -> GAC	E -> D	transversion		ECs2912	membrane protein conferring nickel and cobalt resistance	nickel/cobalt efflux protein RcnA
3	2862054	A	0.811	C	0.189	A -> C	GAA -> GAC	E -> D	transversion		ECs2912	membrane protein conferring nickel and cobalt resistance	nickel/cobalt efflux protein RcnA
5	2862054	A	0.857	C	0.143	A -> C	GAA -> GAC	E -> D	transversion		ECs2912	membrane protein conferring nickel and cobalt resistance	nickel/cobalt efflux protein RcnA
6	2862054	A	0.697	C	0.303	A -> C	GAA -> GAC	E -> D	transversion		ECs2912	membrane protein conferring nickel and cobalt resistance	nickel/cobalt efflux protein RcnA
7	2862054	A	0.891	C	0.109	A -> C	GAA -> GAC	E -> D	transversion		ECs2912	membrane protein conferring nickel and cobalt resistance	nickel/cobalt efflux protein RcnA
8	2862054	A	0.865	C	0.135	A -> C	GAA -> GAC	E -> D	transversion		ECs2912	membrane protein conferring nickel and cobalt resistance	nickel/cobalt efflux protein RcnA
9	2862054	A	0.737	C	0.263	A -> C	GAA -> GAC	E -> D	transversion		ECs2912	membrane protein conferring nickel and cobalt resistance	nickel/cobalt efflux protein RcnA
10	2862054	A	0.697	C	0.303	A -> C	GAA -> GAC	E -> D	transversion		ECs2912	membrane protein conferring nickel and cobalt resistance	nickel/cobalt efflux protein RcnA
1	3075398	A	0.95	C	0.05	A -> C	GGT -> GGG		transversion		ECs3121	similar to antibiotic resistance protein homolog YwoG [Bacillus subtilis] gi|7474437|pir||B70065	antibiotic resistance protein
2	3075398	A	0.949	C	0.051	A -> C	GGT -> GGG		transversion		ECs3121	similar to antibiotic resistance protein homolog YwoG [Bacillus subtilis] gi|7474437|pir||B70065	antibiotic resistance protein
3	3075398	A	0.911	C	0.089	A -> C	GGT -> GGG		transversion		ECs3121	similar to antibiotic resistance protein homolog YwoG [Bacillus subtilis] gi|7474437|pir||B70065	antibiotic resistance protein
4	3075398	A	0.877	C	0.123	A -> C	GGT -> GGG		transversion		ECs3121	similar to antibiotic resistance protein homolog YwoG [Bacillus subtilis] gi|7474437|pir||B70065	antibiotic resistance protein
6	3075398	A	0.895	C	0.105	A -> C	GGT -> GGG		transversion		ECs3121	similar to antibiotic resistance protein homolog YwoG [Bacillus subtilis] gi|7474437|pir||B70065	antibiotic resistance protein
7	3075398	A	0.917	C	0.083	A -> C	GGT -> GGG		transversion		ECs3121	similar to antibiotic resistance protein homolog YwoG [Bacillus subtilis] gi|7474437|pir||B70065	antibiotic resistance protein
9	3075398	A	0.897	C	0.103	A -> C	GGT -> GGG		transversion		ECs3121	similar to antibiotic resistance protein homolog YwoG [Bacillus subtilis] gi|7474437|pir||B70065	antibiotic resistance protein
10	3075398	A	0.895	C	0.105	A -> C	GGT -> GGG		transversion		ECs3121	similar to antibiotic resistance protein homolog YwoG [Bacillus subtilis] gi|7474437|pir||B70065	antibiotic resistance protein
1	3130904	A	0.946	C	0.054	A -> C	GGT -> GGG		transversion		ECs3172	Catalyzes the transfer of electrons from NADH to quinone	NADH dehydrogenase subunit A
3	3130904	A	0.95	C	0.05	A -> C	GGT -> GGG		transversion		ECs3172	Catalyzes the transfer of electrons from NADH to quinone	NADH dehydrogenase subunit A
6	3130904	A	0.857	C	0.143	A -> C	GGT -> GGG		transversion		ECs3172	Catalyzes the transfer of electrons from NADH to quinone	NADH dehydrogenase subunit A
7	3130904	A	0.867	C	0.133	A -> C	GGT -> GGG		transversion		ECs3172	Catalyzes the transfer of electrons from NADH to quinone	NADH dehydrogenase subunit A
10	3130904	A	0.857	C	0.143	A -> C	GGT -> GGG		transversion		ECs3172	Catalyzes the transfer of electrons from NADH to quinone	NADH dehydrogenase subunit A
1	3147614	A	0.925	C	0.075	A -> C	TAC -> TCC	Y -> S	transversion	folX	ECs3187	catalyzes the formation of dihydromonapterin triphosphate from dihydroneopterin triphosphate	D-erythro-7,8-dihydroneopterin triphosphate 2'-epimerase
2	3147614	A	0.917	C	0.083	A -> C	TAC -> TCC	Y -> S	transversion	folX	ECs3187	catalyzes the formation of dihydromonapterin triphosphate from dihydroneopterin triphosphate	D-erythro-7,8-dihydroneopterin triphosphate 2'-epimerase
4	3147614	A	0.889	C	0.111	A -> C	TAC -> TCC	Y -> S	transversion	folX	ECs3187	catalyzes the formation of dihydromonapterin triphosphate from dihydroneopterin triphosphate	D-erythro-7,8-dihydroneopterin triphosphate 2'-epimerase
6	3147614	A	0.935	C	0.065	A -> C	TAC -> TCC	Y -> S	transversion	folX	ECs3187	catalyzes the formation of dihydromonapterin triphosphate from dihydroneopterin triphosphate	D-erythro-7,8-dihydroneopterin triphosphate 2'-epimerase
8	3147614	A	0.907	C	0.093	A -> C	TAC -> TCC	Y -> S	transversion	folX	ECs3187	catalyzes the formation of dihydromonapterin triphosphate from dihydroneopterin triphosphate	D-erythro-7,8-dihydroneopterin triphosphate 2'-epimerase
9	3147614	A	0.913	C	0.087	A -> C	TAC -> TCC	Y -> S	transversion	folX	ECs3187	catalyzes the formation of dihydromonapterin triphosphate from dihydroneopterin triphosphate	D-erythro-7,8-dihydroneopterin triphosphate 2'-epimerase
10	3147614	A	0.935	C	0.065	A -> C	TAC -> TCC	Y -> S	transversion	folX	ECs3187	catalyzes the formation of dihydromonapterin triphosphate from dihydroneopterin triphosphate	D-erythro-7,8-dihydroneopterin triphosphate 2'-epimerase
1	3157299	C	0.921	T	0.079	C -> T			transition
7	3157299	C	0.87	T	0.13	C -> T			transition
8	3157299	C	0.889	T	0.111	C -> T			transition
9	3157299	C	0.789	T	0.211	C -> T			transition
6	3157348	G	0.932	A	0.068	G -> A			transition
10	3157348	G	0.932	A	0.068	G -> A			transition
2	3177948	T	0.894	C	0.106	T -> C	AGT -> GGT	S -> G	transition		ECs3219	similar to B2335_ECOLI gi|1788676, minor fimbrial subunit StfE protein [Salmonella typhimurium] dad|AF093503-5|AAC64155.1	fimbrial protein
3	3177948	T	0.88	C	0.12	T -> C	AGT -> GGT	S -> G	transition		ECs3219	similar to B2335_ECOLI gi|1788676, minor fimbrial subunit StfE protein [Salmonella typhimurium] dad|AF093503-5|AAC64155.1	fimbrial protein
5	3177948	T	0.929	C	0.071	T -> C	AGT -> GGT	S -> G	transition		ECs3219	similar to B2335_ECOLI gi|1788676, minor fimbrial subunit StfE protein [Salmonella typhimurium] dad|AF093503-5|AAC64155.1	fimbrial protein
6	3177948	T	0.919	C	0.081	T -> C	AGT -> GGT	S -> G	transition		ECs3219	similar to B2335_ECOLI gi|1788676, minor fimbrial subunit StfE protein [Salmonella typhimurium] dad|AF093503-5|AAC64155.1	fimbrial protein
8	3177948	T	0.925	C	0.075	T -> C	AGT -> GGT	S -> G	transition		ECs3219	similar to B2335_ECOLI gi|1788676, minor fimbrial subunit StfE protein [Salmonella typhimurium] dad|AF093503-5|AAC64155.1	fimbrial protein
9	3177948	T	0.833	C	0.167	T -> C	AGT -> GGT	S -> G	transition		ECs3219	similar to B2335_ECOLI gi|1788676, minor fimbrial subunit StfE protein [Salmonella typhimurium] dad|AF093503-5|AAC64155.1	fimbrial protein
10	3177948	T	0.919	C	0.081	T -> C	AGT -> GGT	S -> G	transition		ECs3219	similar to B2335_ECOLI gi|1788676, minor fimbrial subunit StfE protein [Salmonella typhimurium] dad|AF093503-5|AAC64155.1	fimbrial protein
1	3503829	A	0.935	C	0.065	A -> C	GTT -> GGT	V -> G	transversion		ECs3515	similar to YPJA_ECOLI gi|1789001 (conserved in Escherichia coli K-12)	ABC transporter ATP-binding protein
2	3503829	A	0.931	C	0.069	A -> C	GTT -> GGT	V -> G	transversion		ECs3515	similar to YPJA_ECOLI gi|1789001 (conserved in Escherichia coli K-12)	ABC transporter ATP-binding protein
3	3503829	A	0.947	C	0.053	A -> C	GTT -> GGT	V -> G	transversion		ECs3515	similar to YPJA_ECOLI gi|1789001 (conserved in Escherichia coli K-12)	ABC transporter ATP-binding protein
4	3503829	A	0.907	C	0.093	A -> C	GTT -> GGT	V -> G	transversion		ECs3515	similar to YPJA_ECOLI gi|1789001 (conserved in Escherichia coli K-12)	ABC transporter ATP-binding protein
6	3503829	A	0.914	C	0.086	A -> C	GTT -> GGT	V -> G	transversion		ECs3515	similar to YPJA_ECOLI gi|1789001 (conserved in Escherichia coli K-12)	ABC transporter ATP-binding protein
7	3503829	A	0.939	C	0.061	A -> C	GTT -> GGT	V -> G	transversion		ECs3515	similar to YPJA_ECOLI gi|1789001 (conserved in Escherichia coli K-12)	ABC transporter ATP-binding protein
8	3503829	A	0.929	C	0.071	A -> C	GTT -> GGT	V -> G	transversion		ECs3515	similar to YPJA_ECOLI gi|1789001 (conserved in Escherichia coli K-12)	ABC transporter ATP-binding protein
10	3503829	A	0.914	C	0.086	A -> C	GTT -> GGT	V -> G	transversion		ECs3515	similar to YPJA_ECOLI gi|1789001 (conserved in Escherichia coli K-12)	ABC transporter ATP-binding protein
1	3559052	A	0.868	C	0.132	A -> C	GTT -> GGT	V -> G	transversion		ECs3568	similar to HYPF_ECOLI gi|2367152 (conserved in Escherichia coli K-12)	transcriptional regulatory protein
2	3559052	A	0.905	C	0.095	A -> C	GTT -> GGT	V -> G	transversion		ECs3568	similar to HYPF_ECOLI gi|2367152 (conserved in Escherichia coli K-12)	transcriptional regulatory protein
3	3559052	A	0.875	C	0.125	A -> C	GTT -> GGT	V -> G	transversion		ECs3568	similar to HYPF_ECOLI gi|2367152 (conserved in Escherichia coli K-12)	transcriptional regulatory protein
4	3559052	A	0.931	C	0.069	A -> C	GTT -> GGT	V -> G	transversion		ECs3568	similar to HYPF_ECOLI gi|2367152 (conserved in Escherichia coli K-12)	transcriptional regulatory protein
7	3559052	A	0.935	C	0.065	A -> C	GTT -> GGT	V -> G	transversion		ECs3568	similar to HYPF_ECOLI gi|2367152 (conserved in Escherichia coli K-12)	transcriptional regulatory protein
9	3559052	A	0.921	C	0.079	A -> C	GTT -> GGT	V -> G	transversion		ECs3568	similar to HYPF_ECOLI gi|2367152 (conserved in Escherichia coli K-12)	transcriptional regulatory protein
1	4093206	A	0.895	C	0.105	A -> C	TCA -> GCA	S -> A	transversion		ECs4089	sensor-regulator protein which regulates the expression of many genes in response to respiratory growth conditions including anaerobic repression of the arc modulon; hybrid sensory histidine kinase in two-component regulatory system with ArcA	aerobic respiration control sensor protein ArcB
3	4093206	A	0.892	C	0.108	A -> C	TCA -> GCA	S -> A	transversion		ECs4089	sensor-regulator protein which regulates the expression of many genes in response to respiratory growth conditions including anaerobic repression of the arc modulon; hybrid sensory histidine kinase in two-component regulatory system with ArcA	aerobic respiration control sensor protein ArcB
6	4093206	A	0.929	C	0.071	A -> C	TCA -> GCA	S -> A	transversion		ECs4089	sensor-regulator protein which regulates the expression of many genes in response to respiratory growth conditions including anaerobic repression of the arc modulon; hybrid sensory histidine kinase in two-component regulatory system with ArcA	aerobic respiration control sensor protein ArcB
7	4093206	A	0.852	C	0.148	A -> C	TCA -> GCA	S -> A	transversion		ECs4089	sensor-regulator protein which regulates the expression of many genes in response to respiratory growth conditions including anaerobic repression of the arc modulon; hybrid sensory histidine kinase in two-component regulatory system with ArcA	aerobic respiration control sensor protein ArcB
9	4093206	A	0.913	C	0.087	A -> C	TCA -> GCA	S -> A	transversion		ECs4089	sensor-regulator protein which regulates the expression of many genes in response to respiratory growth conditions including anaerobic repression of the arc modulon; hybrid sensory histidine kinase in two-component regulatory system with ArcA	aerobic respiration control sensor protein ArcB
10	4093206	A	0.929	C	0.071	A -> C	TCA -> GCA	S -> A	transversion		ECs4089	sensor-regulator protein which regulates the expression of many genes in response to respiratory growth conditions including anaerobic repression of the arc modulon; hybrid sensory histidine kinase in two-component regulatory system with ArcA	aerobic respiration control sensor protein ArcB
2	5187240	A	0.942	C	0.058	A -> C	GTG -> GGG	V -> G	transversion		ECs5094	similar to BASS_ECOLI gi|1790551 (conserved in Escherichia coli K-12)	sensor protein BasS/PmrB
3	5187240	A	0.846	C	0.154	A -> C	GTG -> GGG	V -> G	transversion		ECs5094	similar to BASS_ECOLI gi|1790551 (conserved in Escherichia coli K-12)	sensor protein BasS/PmrB
5	5187240	A	0.879	C	0.121	A -> C	GTG -> GGG	V -> G	transversion		ECs5094	similar to BASS_ECOLI gi|1790551 (conserved in Escherichia coli K-12)	sensor protein BasS/PmrB
7	5187240	A	0.939	C	0.061	A -> C	GTG -> GGG	V -> G	transversion		ECs5094	similar to BASS_ECOLI gi|1790551 (conserved in Escherichia coli K-12)	sensor protein BasS/PmrB
8	5187240	A	0.913	C	0.087	A -> C	GTG -> GGG	V -> G	transversion		ECs5094	similar to BASS_ECOLI gi|1790551 (conserved in Escherichia coli K-12)	sensor protein BasS/PmrB
1	5309738	A	0.929	G	0.071	A -> G	ATT -> GTT	I -> V	transition		ECs5208	membrane component of a sugar ABC transporter system	ABC transporter permease
2	5309738	A	0.926	G	0.074	A -> G	ATT -> GTT	I -> V	transition		ECs5208	membrane component of a sugar ABC transporter system	ABC transporter permease
3	5309738	A	0.944	G	0.056	A -> G	ATT -> GTT	I -> V	transition		ECs5208	membrane component of a sugar ABC transporter system	ABC transporter permease
6	5309738	A	0.857	G	0.143	A -> G	ATT -> GTT	I -> V	transition		ECs5208	membrane component of a sugar ABC transporter system	ABC transporter permease
7	5309738	A	0.909	G	0.091	A -> G	ATT -> GTT	I -> V	transition		ECs5208	membrane component of a sugar ABC transporter system	ABC transporter permease
9	5309738	A	0.929	G	0.071	A -> G	ATT -> GTT	I -> V	transition		ECs5208	membrane component of a sugar ABC transporter system	ABC transporter permease
10	5309738	A	0.857	G	0.143	A -> G	ATT -> GTT	I -> V	transition		ECs5208	membrane component of a sugar ABC transporter system	ABC transporter permease
1	5313929	A	0.929	C	0.071	A -> C	AAC -> ACC	N -> T	transversion		ECs5212	protease involved in proteolytic processing of the antibiotic Microcin B17 and in sensitivity to the DNA gyrase inhibitor LetD	peptidase PmbA
5	5313929	A	0.897	C	0.103	A -> C	AAC -> ACC	N -> T	transversion		ECs5212	protease involved in proteolytic processing of the antibiotic Microcin B17 and in sensitivity to the DNA gyrase inhibitor LetD	peptidase PmbA
7	5313929	A	0.935	C	0.065	A -> C	AAC -> ACC	N -> T	transversion		ECs5212	protease involved in proteolytic processing of the antibiotic Microcin B17 and in sensitivity to the DNA gyrase inhibitor LetD	peptidase PmbA
8	5313929	A	0.893	C	0.071	A -> C	AAC -> ACC	N -> T	transversion		ECs5212	protease involved in proteolytic processing of the antibiotic Microcin B17 and in sensitivity to the DNA gyrase inhibitor LetD	peptidase PmbA
9	5313929	A	0.949	C	0.051	A -> C	AAC -> ACC	N -> T	transversion		ECs5212	protease involved in proteolytic processing of the antibiotic Microcin B17 and in sensitivity to the DNA gyrase inhibitor LetD	peptidase PmbA
4	5331593	C	0.844	A	0.156	C -> A	CTA -> ATA	L -> I	transversion		ECs5230	similar to YJGL_ECOLI gi|1790702	hypothetical protein
6	5331593	C	0.284	A	0.716	C -> A	CTA -> ATA	L -> I	transversion		ECs5230	similar to YJGL_ECOLI gi|1790702	hypothetical protein
7	5331593	C	0.356	A	0.644	C -> A	CTA -> ATA	L -> I	transversion		ECs5230	similar to YJGL_ECOLI gi|1790702	hypothetical protein
8	5331593	C	0.407	A	0.593	C -> A	CTA -> ATA	L -> I	transversion		ECs5230	similar to YJGL_ECOLI gi|1790702	hypothetical protein
9	5331593	C	0.338	A	0.662	C -> A	CTA -> ATA	L -> I	transversion		ECs5230	similar to YJGL_ECOLI gi|1790702	hypothetical protein
10	5331593	C	0.284	A	0.716	C -> A	CTA -> ATA	L -> I	transversion		ECs5230	similar to YJGL_ECOLI gi|1790702	hypothetical protein
2	5331611	A	0.607	C	0.393	A -> C	ATA -> CTA	I -> L	transversion		ECs5230	similar to YJGL_ECOLI gi|1790702	hypothetical protein
5	5331611	A	0.301	C	0.699	A -> C	ATA -> CTA	I -> L	transversion		ECs5230	similar to YJGL_ECOLI gi|1790702	hypothetical protein
6	5331611	A	0.676	C	0.324	A -> C	ATA -> CTA	I -> L	transversion		ECs5230	similar to YJGL_ECOLI gi|1790702	hypothetical protein
9	5331611	A	0.692	C	0.308	A -> C	ATA -> CTA	I -> L	transversion		ECs5230	similar to YJGL_ECOLI gi|1790702	hypothetical protein
10	5331611	A	0.676	C	0.324	A -> C	ATA -> CTA	I -> L	transversion		ECs5230	similar to YJGL_ECOLI gi|1790702	hypothetical protein
1	5331635	G	0.896	A	0.104	G -> A	GAG -> AAG	E -> K	transition		ECs5230	similar to YJGL_ECOLI gi|1790702	hypothetical protein
2	5331635	G	0.741	A	0.259	G -> A	GAG -> AAG	E -> K	transition		ECs5230	similar to YJGL_ECOLI gi|1790702	hypothetical protein
5	5331635	G	0.375	A	0.625	G -> A	GAG -> AAG	E -> K	transition		ECs5230	similar to YJGL_ECOLI gi|1790702	hypothetical protein
3	1439880	T	0.909	C	0.091	T -> C	TCC -> CCC	S -> P	transition		ECs1388	similar to PerC (BfpW) [Escherichia coli] gi|1172431|sp|P43475|PERC_ECOLI	transcriptional regulator
7	1439880	T	0.912	C	0.088	T -> C	TCC -> CCC	S -> P	transition		ECs1388	similar to PerC (BfpW) [Escherichia coli] gi|1172431|sp|P43475|PERC_ECOLI	transcriptional regulator
5	1445444	A	0.525	T	0.475	A -> T	CAG -> CTG	Q -> L	transversion		ECs1396	similar to adhesin AIDA-I precursor [Escherichia coli plasmid pIB6] gi|543788|sp|Q03155|AIDA_ECOLI, glycoprotein [Escherichia coli strain H10407] gi|5305639|gb|AAD41751.1, outer membrane fluffing protein [Escherichia coli] gi|7466262|pir||G64964; adhesin-like protein	AidA-I
7	1445444	A	0.947	G	0.053	A -> G	CAG -> CGG	Q -> R	transition		ECs1396	similar to adhesin AIDA-I precursor [Escherichia coli plasmid pIB6] gi|543788|sp|Q03155|AIDA_ECOLI, glycoprotein [Escherichia coli strain H10407] gi|5305639|gb|AAD41751.1, outer membrane fluffing protein [Escherichia coli] gi|7466262|pir||G64964; adhesin-like protein	AidA-I
