# Supplementary material for: Canonical Single Nucleotide Polymorphisms (SNPs) for High-Resolution Subtyping of Shiga-Toxin Producing Escherichia coli (STEC) O157:H7
Source: PLoS One. 2015 Jul 1;10(7):e0131967. doi: 10.1371/journal.pone.0131967 (PMC4488506; doi:10.1371/journal.pone.0131967)
Supplement: S10 Table — The upper summary table summarizes the number of SNPs found in each cluster and breaks them down into categories. “Multi Cluster SNPs” refers to SNPs that were found in multiple clusters. “Special Multi Cluster SNPs” refers to SNPs that had more than two alleles and occurred in multiple clusters. “Internal Cluster SNPs” refers to SNPs that only occurred in a single cluster. “Internal SNPs in Two Genes” refers to internal cluster SNPs that happened to fall within the coding area of two different genes. The column of “Total SNPs” is all of these SNPs added together for each cluster. However, as SNPs occurred in multiple clusters, this column cannot be added together as a count of total SNPs due to redundancy. The last line row called “Total SNPs” is an accurate count of the total number of SNPs in each column class. The lower table is summary of the distribution of multi-cluster SNPs, starting from the maximum of 10 clusters. The first column “Raw Count” represents the raw count of SNPs in each category. “Multi cluster SNPs in two genes” refers to multi-cluster SNPs that occurred in more than one gene. “Clusters including 1” refers to the number of multi-cluster SNPs in each category that included the erroneously identified cluster 1. The final column “Adjusted without 1” refers to an adjusted count of SNPs in each of nine remaining clusters after removing cluster 1 from consideration. “Total ‘useful’ SNPs” refers to the total SNPs that could be explored in the future. “Total 'useful' new SNPs” refers to SNPs that had not been reported previously. (XLSX) [file pone.0131967.s010.xlsx]

## Sheet: Sheet1
Summary of the SNP distribution among clusters and clusters covered by multi-cluster SNPs.
SNP distribution among clusters
	Multi Cluster SNPs	Special Multi Cluster SNPs	Internal Cluster SNPs	Internal SNPs in Two Genes	Multicluster SNPs in Two Genes	Total SNPs
Cluster 1	362	8	1161	1	0	1532
Cluster 2	60	1	291	0	0	352
Cluster 3	42	0	442	2	0	486
Cluster 4	38	0	141	0	0	179
Cluster 5	294	2	456	1	0	753
Cluster 6	352	7	0	0	1	360
Cluster 7	136	2	229	2	0	369
Cluster 8	106	6	328	1	0	441
Cluster 9	95	7	250	1	0	353
Cluster 10	353	7	0	0	1	361
Total SNPs	723	10	3298	8	1	4040
Cluster distribution of multi-cluster SNPs
	Raw Count	Multi cluster SNPs in two genes	Clusters Including 1	Adjusted without 1		Total 'useful' SNPs
10 cluster SNPs	3	0	3	-		2878
9 cluster SNPs	3	0	3	3		Total 'useful' new SNPs
8 Cluster SNPs	4	0	4	3		2815
7 cluster SNPs	7	0	5	6
6 cluster SNPs	27	0	26	6
5 cluster SNPs	21	0	10	37
4 cluster SNPs	33	0	9	34
3 cluster SNPs	45	0	10	44
2 cluster SNPs	580	1	285	305
Total SNPs	723	1	355	438
