# Supplementary material for: Canonical Single Nucleotide Polymorphisms (SNPs) for High-Resolution Subtyping of Shiga-Toxin Producing Escherichia coli (STEC) O157:H7
Source: PLoS One. 2015 Jul 1;10(7):e0131967. doi: 10.1371/journal.pone.0131967 (PMC4488506; doi:10.1371/journal.pone.0131967)
Supplement: S11 Table — This is raw data for SNPs that only occurred in one of the ten clusters referred to in the text. (XLSX) [file pone.0131967.s011.xlsx]

## Sheet: Sheet1
Summarized raw data for internal SNPs.
Cluster	SNP Location	Reference Nucleotide(s)	Reference Frequency	Variant Nucleotide(s)	Variant Frequency	Change	Codon Change	Amino Acid Change	Polymorphism Type	gene	locus_tag	note	product
1	12575	T	0.813	G	0.187	T -> G	GGT -> GGG		transversion	dnaK	ECs0014	heat shock protein 70; assists in folding of nascent polypeptide chains; refolding of misfolded proteins; utilizes ATPase activity to help fold; co-chaperones are DnaJ and GrpE; multiple copies in some bacteria	molecular chaperone DnaK
1	17613	T	0.667	C	0.333	T -> C	TTT -> TTC		transition	nhaR	ECs0018	Na+/H+ antiporter regulatory protein; activates thegenes nhaA and osmC	transcriptional activator NhaR
1	17937	C	0.573	T	0.427	C -> T	TTC -> TTT		transition	nhaR	ECs0018	Na+/H+ antiporter regulatory protein; activates thegenes nhaA and osmC	transcriptional activator NhaR
1	18711	A	0.582	C	0.418	A -> C	CTA -> CGA	L -> R	transversion		ECs0019		hypothetical protein
1	20943	C	0.545	T	0.455	C -> T	AGT -> AAT	S -> N	transition		ECs0022	similar to outer membrane usher protein precursors e.g. YehB [Escherichia coli K-12] gi|465572|sp|P33341|YEHB_ECOLI	outer membrane usher protein
1	39899	T	0.525	G	0.475	T -> G	AGC -> CGC	S -> R	transversion		ECs0039	catalyzes the dehydration of L-carnitinyl-CoA to crotonobetainyl-CoA	carnitinyl-CoA dehydratase
1	40637	C	0.663	A	0.338	C -> A			transversion
1	48272	A	0.436	G	0.564	A -> G	GAA -> GAG		transition	fixB	ECs0045	involved in electron transfer during carnitine metabolism	electron transfer flavoprotein FixB
1	49130	A	0.556	G	0.444	A -> G	AAT -> GAT	N -> D	transition		ECs0046	FAD/NAD(P)-binding domain; possibly part of an electron transfer system required for anaerobic carnitine reduction	oxidoreductase FixC
1	53715	C	0.442	T	0.558	C -> T	GTC -> GTT		transition		ECs0050	transport system that facilitates potassium-efflux	glutathione-regulated potassium-efflux system protein KefC
1	56049	C	0.413	A	0.588	C -> A	CGC -> CTC	R -> L	transversion	apaH	ECs0054	hydrolyzes P(1),P(4)-bis(5'-adenosyl) tetraphosphate to form 2 ADP	diadenosine tetraphosphatase
1	63127	T	0.5	G	0.5	T -> G	CTT -> CTG		transversion	djlA	ECs0060	functions as a co-chaperone with DnaK; involved in regulation of colanic acid capsule; inner membrane protein; dimerized via transmembrane domain; J-like domain is cytoplasmic and can functionally substitute for DnaJ; stimulates synthesis of colanic acid mucoid capsule through the RcsB/C signal transduction system	Dna-J like membrane chaperone protein
1	76938	T	0.95	C	0.05	T -> C	TTG -> CTG		transition		ECs0069	similar to YABI_ECOLI gi|1786252 (conserved in Escherichia coli K-12)	hypothetical protein
1	84308	T	0.408	C	0.592	T -> C	GCA -> GCG		transition		ECs0076	dehydratase component, catalyzes the isomerization between 2-isopropylmalate and 3-isopropylmalate	isopropylmalate isomerase large subunit
1	87499	T	0.721	G	0.279	T -> G	AAC -> ACC	N -> T	transversion		ECs0078	catalyzes the formation of 2-isopropylmalate from acetyl-CoA and 2-oxoisovalerate in leucine biosynthesis	2-isopropylmalate synthase
1	88701	T	0.512	C	0.488	T -> C			transition
1	93696	G	0.393	A	0.607	G -> A			transition
1	94998	C	0.754	T	0.246	C -> T	CTC -> CTT		transition	mraW	ECs0086	similar to YABC_ECOLI gi|1786270 (conserved in Escherichia coli K-12)	S-adenosyl-methyltransferase MraW
1	104967	T	0.568	C	0.432	T -> C	GTG -> GCG	V -> A	transition	murG	ECs0094	UDP-N-acetylglucosamine--N-acetylmuramyl- (pentapeptide) pyrophosphoryl-undecaprenol N-acetylglucosamine transferase; involved in cell wall formation; inner membrane-associated; last step of peptidoglycan synthesis	undecaprenyldiphospho-muramoylpentapeptide beta-N- acetylglucosaminyltransferase
1	122636	C	0.547	T	0.453	C -> T	GTA -> ATA	V -> I	transition		ECs0113	catalyzes the formation of pyridine-2,3-dicarboxylate and 5-phospho-alpha-D-ribose 1-diphosphate from nictinate D-ribonucleotide	quinolinate phosphoribosyltransferase
1	122688	C	0.77	T	0.23	C -> T	TTG -> TTA		transition		ECs0113	catalyzes the formation of pyridine-2,3-dicarboxylate and 5-phospho-alpha-D-ribose 1-diphosphate from nictinate D-ribonucleotide	quinolinate phosphoribosyltransferase
1	126319	C	0.538	T	0.462	C -> T			transition
1	130485	A	0.548	C	0.452	A -> C	GAG -> GCG	E -> A	transversion	aceF	ECs0119	E2 component of pyruvate dehydrogenase multienzyme complex; in Escherichia coli AceF contains three N-terminal lipoyl domains	dihydrolipoamide acetyltransferase
1	142584	T	0.528	C	0.472	T -> C	GTC -> GCC	V -> A	transition		ECs0127	laccase; copper-stimulated phenoloxidase and ferroxidase which may be involved in copper detoxification	multicopper oxidase
1	142879	C	0.375	A	0.625	C -> A	GTC -> GTA		transversion		ECs0127	laccase; copper-stimulated phenoloxidase and ferroxidase which may be involved in copper detoxification	multicopper oxidase
1	143345	C	0.939	T	0.061	C -> T	GCG -> GCA		transition		ECs0128	similar to GCD_ECOLI gi|1786316 (conserved in Escherichia coli K-12)	glucose dehydrogenase
1	147372	G	0.505	A	0.495	G -> A	GTG -> GTA		transition		ECs0131	similar to YADG_ECOLI gi|1786319 (conserved in Escherichia coli K-12)	ABC transporter ATP-binding protein
1	154544	G	0.375	A	0.625	G -> A	GCT -> GTT	A -> V	transition		ECs0139	probable fimbrial protein, similar to probable fimbrial proteins e.g. [Escherichia coli] gi|538781|pir||B47152, long polar fimbrial minor protein LpfE [Salmonella typhimurium] gi|1170819|sp|P43664|LPFE_SALTY	fimbrial protein
1	160085	G	0.527	A	0.473	G -> A	CCA -> CTA	P -> L	transition		ECs0144	similar to ECPD_ECOLI gi|1786333	chaperone protein EcpD
1	163814	C	0.792	T	0.208	C -> T	CCG -> CCA		transition		ECs0148	this tRNA synthetase lacks the tRNA anticodon interaction domain; instead this enzyme modifies tRNA(Asp) with glutamate by esterifying glutamate to the 2-amino-5-(4,5-dihydroxy-2-cyclopenten-1-yl) moiety of queosine generating a modified nucleoside at the first anticodon position of tRNAAsp; the modified tRNA does not bind elongation factor Tu	glutamyl-Q tRNA(Asp) synthetase
1	165907	C	0.474	T	0.526	C -> T	GTG -> GTA		transition		ECs0151	similar to YADP_ECOLI gi|1786341 (conserved in Escherichia coli K-12)	2'-5' RNA ligase
1	168888	G	0.943	T	0.057	G -> T	AGG -> AGT	R -> S	transversion		ECs5364		hypothetical protein
1	171915	T	0.552	C	0.448	T -> C	CTG -> CCG	L -> P	transition		ECs0154	involved with the transport of ferrichrome across the outer membrane; binds the ferrichrome-iron ligand and interacts with the TonB protein	ferrichrome outer membrane transporter
1	180160	T	0.5	C	0.5	T -> C	GGT -> GGC		transition		ECs0159	Acts as an electrical shunt for an outwardly-directed proton pump that is linked to amino acid decarboxylation	chloride channel protein
1	181573	T	0.423	C	0.577	T -> C	CAC -> CGC	H -> R	transition		ECs0161	similar to YADS_ECOLI gi|1786352 (conserved in Escherichia coli K-12)	hypothetical protein
1	184717	T	0.575	C	0.425	T -> C	TTG -> CTG		transition	dgt	ECs0164	forms a homotetramer; requires magnesium for activity; catalyzes the hydrolysis of dGTP to form deoxyguanosine and triphosphate	deoxyguanosinetriphosphate triphosphohydrolase
1	184958	G	0.684	T	0.316	G -> T			transversion
1	208349	G	0.722	A	0.278	G -> A	GAA -> AAA	E -> K	transition	rnhB	ECs0185	RNH2; RNase HII; binds manganese; endonuclease which specifically degrades the RNA of RNA-DNA hybrids	ribonuclease HII
1	213726	C	0.642	T	0.358	C -> T	GGC -> GGT		transition		ECs0188	similar to LDCC_ECOLI gi|1786384 (conserved in Escherichia coli K-12)	lysine decarboxylase 2
1	218091	T	0.389	C	0.611	T -> C			transition		ECs0192	similar to YAEQ_ECOLI gi|1786388 (conserved in Escherichia coli K-12)	hypothetical protein
1	219863	C	0.442	A	0.558	C -> A	GGC -> GTC	G -> V	transversion		ECs0195	similar to YAEF_ECOLI gi|1786391 (conserved in Escherichia coli K-12)	hypothetical protein
1	223873	T	0.511	C	0.489	T -> C	GAT -> GGT	D -> G	transition	metQ	ECs0199	similar to YAEC_ECOLI gi|1786396 (conserved in Escherichia coli K-12)	DL-methionine transporter substrate-binding subunit
1	239591	T	0.604	C	0.396	T -> C			transition
1	241254	C	0.521	T	0.479	C -> T			transition
1	244881	C	0.457	T	0.543	C -> T	ACG -> ACA		transition		ECs0217		hypothetical protein
1	248402	C	0.585	T	0.415	C -> T	CGC -> CAC	R -> H	transition		ECs0218	similar to IcmF protein [Legionella pneumophila] gi|7465644|pir||T18341	IcmF-like protein
1	254349	C	0.475	T	0.525	C -> T	TCG -> TCA		transition		ECs0224		hypothetical protein
1	261286	G	0.424	A	0.576	G -> A	CGC -> CGT		transition		ECs0231	similar to hypothetical 54.5 kDa protein [Edwardsiella ictaluri] gi|2708666|gb|AAB92576.1	hypothetical protein
1	262136	C	0.516	T	0.484	C -> T	GGC -> GAC	G -> D	transition		ECs0231	similar to hypothetical 54.5 kDa protein [Edwardsiella ictaluri] gi|2708666|gb|AAB92576.1	hypothetical protein
1	263701	G	0.262	A	0.738	G -> A			transition
1	263722	A	0.459	G	0.541	A -> G			transition
1	264970	C	0.386	A	0.614	C -> A	GCT -> GAT	A -> D	transversion		ECs0236	similar to VgrG [Escherichia coli strain ec11] gi|2920640|gb|AAC32475.1	protein VgrG
1	265145	G	0.593	A	0.407	G -> A	GTG -> GTA		transition		ECs0236	similar to VgrG [Escherichia coli strain ec11] gi|2920640|gb|AAC32475.1	protein VgrG
1	265423	T	0.529	G	0.471	T -> G	CTT -> CGT	L -> R	transversion		ECs0236	similar to VgrG [Escherichia coli strain ec11] gi|2920640|gb|AAC32475.1	protein VgrG
1	271823	C	0.5	T	0.5	C -> T			transition		ECs0238	similar to YbeQ [Escherichia coli] gi|3025010|sp|P77234; similar toYibG [Escherichia coli] gi|418454|sp|P32106|YIBG_ECOLI	hypothetical protein
1	287783	A	0.483	G	0.517	A -> G	AGT -> AGC		transition		ECs0257	similar to FHIA_ECOLI gi|1786423 (conserved in Escherichia coli K-12)	FhiA protein
1	289210	A	0.631	G	0.369	A -> G	ACA -> GCA	T -> A	transition		ECs0258	involved in translesion DNA polymerization with beta clamp of polymerase III; belongs to Y family of polymerases; does not contain proofreading function	DNA polymerase IV
1	329623	T	0.517	C	0.483	T -> C	ATA -> ACA	I -> T	transition		ECs0311	similar to transporters e.g. OpdE [Pseudomonas aeruginosa] gi|400678|sp|Q01602|OPDE_PSEAE	transporter
1	329641	G	0.515	T	0.485	G -> T	TGC -> TTC	C -> F	transversion		ECs0311	similar to transporters e.g. OpdE [Pseudomonas aeruginosa] gi|400678|sp|Q01602|OPDE_PSEAE	transporter
1	331010	C	0.362	A	0.638	C -> A	GGG -> GTG	G -> V	transversion		ECs0313	similar to YAGQ_ECOLI gi|1786477 (conserved in Escherichia coli K-12)	hypothetical protein
1	333584	T	0.51	C	0.49	T -> C	ACC -> GCC	T -> A	transition		ECs0315	similar to YAGS_ECOLI gi|1786479 (conserved in Escherichia coli K-12)	hypothetical protein
1	342978	T	0.5	C	0.5	T -> C	TCA -> TCG		transition		ECs0323	similar to YAGZ_ECOLI gi|1786486 (conserved in Escherichia coli K-12)	hypothetical protein
1	349932	G	0.408	A	0.592	G -> A			transition
1	351109	T	0.545	C	0.455	T -> C	GTT -> GCT	V -> A	transition		ECs0333	similar to transcriptional regulators e.g. [Escherichia coli] gi|2495398|sp|P75836|YCAN_ECOLI	transcriptional regulator
1	351630	A	0.398	C	0.602	A -> C	AGT -> CGT	S -> R	transversion		ECs0333	similar to transcriptional regulators e.g. [Escherichia coli] gi|2495398|sp|P75836|YCAN_ECOLI	transcriptional regulator
1	353010	G	0.5	A	0.5	G -> A	GCC -> GTC	A -> V	transition		ECs0335	similar to oxidoreductase, [Thermotoga maritima] gi|7431104|pir||A72308	oxidoreductase
1	357832	C	0.627	A	0.373	C -> A	ACA -> AAA	T -> K	transversion		ECs0336	similar to probable membrane protein b1978 [Escherichia coli] gi|7466779|pir||D64962; similar toinvasins e.g. [Yersinia pestis] gi|726319|gb|AAA96352.1	invasin
1	358636	G	0.508	A	0.492	G -> A	ACC -> ATC	T -> I	transition		ECs0337	similar to probable transcription regulator YkgA [Escherichia coli] gi|2495375|sp|P77601|YKGA_ECOLI	transcriptional regulator
1	359493	G	0.507	A	0.493	G -> A	TGC -> TAC	C -> Y	transition		ECs0338	similar to reductases e.g. oxidoreductase [Thermotoga maritima] gi|7431104|pir||A72308	reductase
1	366985	C	0.488	A	0.512	C -> A	CTC -> ATC	L -> I	transversion		ECs0346	similar to YKGG_ECOLI gi|1786499 (conserved in Escherichia coli K-12)	hypothetical protein
1	370260	C	0.493	T	0.507	C -> T	GGT -> AGT	G -> S	transition		ECs0351		hypothetical protein
1	371363	A	0.59	G	0.41	A -> G			transition
1	374416	C	0.51	T	0.49	C -> T	GTG -> ATG	V -> M	transition		ECs0357	catalyzes the oxidation of choline to betaine aldehyde and betain aldehyde to glycine betaine	choline dehydrogenase
1	374824	A	0.507	G	0.493	A -> G	TTG -> CTG		transition		ECs0357	catalyzes the oxidation of choline to betaine aldehyde and betain aldehyde to glycine betaine	choline dehydrogenase
1	379516	A	0.429	G	0.571	A -> G			transition
1	384347	G	0.623	T	0.377	G -> T	GCG -> GCT		transversion		ECs0363	similar to YAHA_ECOLI gi|1786507 (conserved in Escherichia coli K-12)	hypothetical protein
1	386316	C	0.538	T	0.463	C -> T			transition
1	388497	G	0.568	A	0.432	G -> A	GCG -> ACG	A -> T	transition		ECs0369	similar to YAHF_ECOLI gi|1786513 (conserved in Escherichia coli K-12)	oxidoreductase subunit
1	388728	G	0.763	A	0.237	G -> A	GAA -> AAA	E -> K	transition		ECs0369	similar to YAHF_ECOLI gi|1786513 (conserved in Escherichia coli K-12)	oxidoreductase subunit
1	396350	T	0.429	C	0.571	T -> C			transition		ECs0375	similar to N-terminal part of ABC transporter ATP-binding proteins e.g. [Streptomyces coelicolor A3(2)] gi|7479110|pir||T34924	ABC transporter ATP-binding protein
1	396854	A	0.472	C	0.528	A -> C	ACC -> CCC	T -> P	transversion		ECs0376	similar to C-terminal part of sugar ABC transporterATP-binding proteins e.g. [Bacillus subtilis]gi|7404442|sp|P36947|RBSA_BACSU	ABC transporter ATP-binding protein
1	401721	T	0.505	C	0.495	T -> C			transition
1	403937	C	0.8	T	0.2	C -> T	GTG -> GTA		transition		ECs0384	similar to PRPR_ECOLI gi|1786524 (conserved in Escherichia coli K-12)	regulator for prp operon
1	406869	T	0.949	A	0.051	T -> A	CTC -> CAC	L -> H	transversion		ECs0386	catalyzes the synthesis of 2-methylcitrate from propionyl-CoA and oxaloacetate; also catalyzes the condensation of oxaloacetate with acetyl-CoA but with a lower specificity	methylcitrate synthase
1	409160	C	0.528	G	0.472	C -> G	CCG -> GCG	P -> A	transversion	prpE	ECs0388	catalyzes the formation of propionyl-CoA using propionate as a substrate; PrpE from Ralstonia solanacearum can produce acetyl-, propionyl-, butyryl- and acrylyl-coenzyme A, and Salmonella enterica produces propionyl- and butyryl-coenzyme A; not expressed in Escherichia coli when grown on propionate/minimal media; ATP-dependent	propionyl-CoA synthetase
1	421747	T	0.515	C	0.485	T -> C	GTA -> GTG		transition	lacZ	ECs0397	forms a homotetramer; hydrolyzes lactose disaccharide to galactose and glucose; converts lactose to allolactose which is the natural inducer of the lac operon	beta-D-galactosidase
1	432432	G	0.38	T	0.62	G -> T	ATG -> ATT	M -> I	transversion		ECs0406	catalyzes the formation of acetyl-CoA from acetalaldehyde	acetaldehyde dehydrogenase
1	433105	T	0.95	C	0.05	T -> C	GTG -> GCG	V -> A	transition		ECs0407	catalyzes the formation of pyruvate and acetaldehyde from 4-hydroxy-2-ketovaleric acid; involved in the degradation of phenylpropionate	4-hydroxy-2-ketovalerate aldolase
1	435465	A	0.479	G	0.521	A -> G	AAC -> GAC	N -> D	transition		ECs0409	similar to YAIL_ECOLI gi|1786550 (conserved in Escherichia coli K-12)	nucleoprotein/polynucleotide-associated enzyme
1	435754	C	0.553	T	0.447	C -> T	CAG -> CAA		transition		ECs0410	similar to YAIM_ECOLI gi|1786551 (conserved in Escherichia coli K-12)	esterase
1	435873	G	0.524	C	0.476	G -> C	CAT -> GAT	H -> D	transversion		ECs0410	similar to YAIM_ECOLI gi|1786551 (conserved in Escherichia coli K-12)	esterase
1	438024	A	0.554	C	0.446	A -> C			transversion
1	444261	C	0.475	T	0.525	C -> T	GCG -> ACG	A -> T	transition		ECs0417	similar to sensor protein kinases e.g. hexosephosphate transport system sensor protein UhpB [Escherichia coli K-12] gi|7429062|pir||RGECUB	sensor histidine protein kinase
1	446906	T	0.463	G	0.537	T -> G	TCT -> GCT	S -> A	transversion	tauA	ECs0419	with TauB and TauC is responsible for taurine uptake.	taurine transporter substrate binding subunit
1	451279	A	0.629	G	0.371	A -> G	ATA -> GTA	I -> V	transition		ECs0424	similar to YAIT_ECOLI gi|1786569 (conserved in Escherichia coli K-12)	flagellin structural protein
1	462752	T	0.519	C	0.481	T -> C	ACT -> ACC		transition		ECs0433	similar to PHOA_ECOLI gi|1786582 (conserved in Escherichia coli K-12)	alkaline phosphatase
1	467555	A	0.519	C	0.481	A -> C	AGG -> CGG		transversion		ECs0440	similar to AROM_ECOLI gi|1786589 (conserved in Escherichia coli K-12)	hypothetical protein
1	467598	A	0.458	T	0.542	A -> T	CAG -> CTG	Q -> L	transversion		ECs0440	similar to AROM_ECOLI gi|1786589 (conserved in Escherichia coli K-12)	hypothetical protein
1	485302	A	0.712	T	0.288	A -> T	GGA -> GGT		transversion		ECs0453	similar to MALZ_ECOLI gi|1786604 (conserved in Escherichia coli K-12)	maltodextrin glucosidase
1	485392	G	0.524	A	0.476	G -> A	TTG -> TTA		transition		ECs0453	similar to MALZ_ECOLI gi|1786604 (conserved in Escherichia coli K-12)	maltodextrin glucosidase
1	496431	A	0.551	G	0.449	A -> G			transition
1	516632	G	0.449	A	0.551	G -> A	ATC -> ATT		transition		ECs0485	similar to CYOB_ECOLI gi|1786634 (conserved in Escherichia coli K-12)	cytochrome o ubiquinol oxidase subunit I
1	525668	G	0.446	A	0.554	G -> A	GAG -> GAA		transition		ECs0493	similar to LON_ECOLI gi|1786643 (conserved in Escherichia coli K-12)	DNA-binding ATP-dependent protease La
1	548438	G	0.475	T	0.525	G -> T	GCC -> GCA		transversion		ECs0515	similar to ACRB_ECOLI gi|1786667 (conserved in Escherichia coli K-12)	acridine efflux pump
1	552072	A	0.506	G	0.494	A -> G	AGC -> GGC	S -> G	transition		ECs0517	regulates the acrAB operon which is involved in susceptibility to dephalothin and cephaloridine	AcrR family transcriptional regulator
1	559468	G	0.95	T	0.05	G -> T	CCG -> CCT		transversion		ECs0523	catalyzes the DNA-template-directed extension of the 3'-end of a DNA strand; the tau chain serves as a scaffold to help in the dimerizaton of the alpha,epsilon and theta core complex; the gamma chain seems to interact with the delta and delta' subunits to transfer the beta subunit on the DNA	DNA polymerase III subunits gamma and tau
1	571991	G	0.86	A	0.14	G -> A	GGC -> AGC	G -> S	transition	ushA	ECs0533	catalyzes the degradation of periplasmic UDP-glucose to uridine, glucose-1-phosphate and inorganic phosphate; specific for uridine nucleotides	bifunctional UDP-sugar hydrolase/5'-nucleotidaseperiplasmic
1	579211	G	0.5	T	0.5	G -> T	CGA -> CTA	R -> L	transversion		ECs0539	similar to YBAT_ECOLI gi|1786694 (conserved in Escherichia coli K-12)	amino acid/amine transport protein
1	584484	A	0.41	T	0.59	A -> T	TTA -> TTT	L -> F	transversion		ECs0541	similar to hypothetical protein [Synechocystis sp. strain PCC 6803] gi|7469433|pir||S76109; similar toRTX protein [Aeromonas salmonicida] gi|6752871|gb|AAF27914.1|AF218037_1	hypothetical protein
1	592352	C	0.723	T	0.277	C -> T	CCG -> CTG	P -> L	transition		ECs0542	similar to hypothetical protein [Synechocystis sp. strain PCC 6803] gi|7469433|pir||S76109; , similar to RTX protein [Aeromonas salmonicida] gi|6752871|gb|AAF27914.1|AF218037_1	hypothetical protein
1	592664	T	0.944	A	0.056	T -> A	TTT -> TAT	F -> Y	transversion		ECs0542	similar to hypothetical protein [Synechocystis sp. strain PCC 6803] gi|7469433|pir||S76109; , similar to RTX protein [Aeromonas salmonicida] gi|6752871|gb|AAF27914.1|AF218037_1	hypothetical protein
1	593578	A	0.706	T	0.294	A -> T	AGC -> TGC	S -> C	transversion		ECs0542	similar to hypothetical protein [Synechocystis sp. strain PCC 6803] gi|7469433|pir||S76109; , similar to RTX protein [Aeromonas salmonicida] gi|6752871|gb|AAF27914.1|AF218037_1	hypothetical protein
1	595455	C	0.949	A	0.051	C -> A	ACC -> ACA		transversion		ECs0542	similar to hypothetical protein [Synechocystis sp. strain PCC 6803] gi|7469433|pir||S76109; , similar to RTX protein [Aeromonas salmonicida] gi|6752871|gb|AAF27914.1|AF218037_1	hypothetical protein
1	600475	T	0.532	A	0.468	T -> A	TGC -> AGC	C -> S	transversion		ECs0542	similar to hypothetical protein [Synechocystis sp. strain PCC 6803] gi|7469433|pir||S76109; , similar to RTX protein [Aeromonas salmonicida] gi|6752871|gb|AAF27914.1|AF218037_1	hypothetical protein
1	600873	C	0.941	T	0.059	C -> T	GCC -> GCT		transition		ECs0542	similar to hypothetical protein [Synechocystis sp. strain PCC 6803] gi|7469433|pir||S76109; , similar to RTX protein [Aeromonas salmonicida] gi|6752871|gb|AAF27914.1|AF218037_1	hypothetical protein
1	601005	T	0.935	C	0.065	T -> C	AAT -> AAC		transition		ECs0542	similar to hypothetical protein [Synechocystis sp. strain PCC 6803] gi|7469433|pir||S76109; , similar to RTX protein [Aeromonas salmonicida] gi|6752871|gb|AAF27914.1|AF218037_1	hypothetical protein
1	601061	A	0.526	C	0.474	A -> C	CAC -> CCC	H -> P	transversion		ECs0542	similar to hypothetical protein [Synechocystis sp. strain PCC 6803] gi|7469433|pir||S76109; , similar to RTX protein [Aeromonas salmonicida] gi|6752871|gb|AAF27914.1|AF218037_1	hypothetical protein
1	615323	T	0.524	G	0.476	T -> G	TAT -> GAT	Y -> D	transversion		ECs0559	similar to YBBP_ECOLI gi|1786704 (conserved in Escherichia coli K-12)	oxidoreductase
1	616762	G	0.382	A	0.618	G -> A			transition
1	622170	G	0.48	T	0.52	G -> T			transversion
1	626494	G	0.494	A	0.506	G -> A			transition
1	637325	T	0.949	C	0.051	T -> C	AAT -> AGT	N -> S	transition		ECs0578	allantoate amidohydrolase and N-carbamoyl-L-amino acid amidohydrolase are very similar; the allantoate amidohydrolase from Escherichia coli forms a dimer and binds zinc ions for catalytic activity and catalyzes the conversion of allantoate to (S)-ureidoglycolate and ammonia; carbamoyl amidohydrolase from Bacillus sp. converts N-carbamoyl amino acids to amino acids, ammonia, and carbon dioxide	allantoate amidohydrolase
1	638276	C	0.535	T	0.465	C -> T			transition		ECs0579	similar to ALLD_ECOLI gi|2497861 (conserved in Escherichia coli K-12)	ureidoglycolate dehydrogenase
1	645862	A	0.423	G	0.577	A -> G	AAT -> AAC		transition		ECs0586	catalyzes the formation of 2,3=diacylglucosamine 1-phosphate from UDP-2,3=diacylglucosamine	UDP-2,3-diacylglucosamine hydrolase
1	651644	T	0.289	C	0.711	T -> C	TTT -> TTC		transition		ECs0593	similar to SFMC_ECOLI gi|1786743 (conserved in Escherichia coli K-12)	chaperone
1	667574	C	0.828	G	0.172	C -> G			transversion
1	674023	T	0.816	G	0.184	T -> G	ACC -> CCC	T -> P	transversion		ECs0607	similar to Vgr proteins e.g. [Escherichia coli strain ec11] gi|2920640|gb|AAC32475.1	hypothetical protein
1	676234	C	0.816	T	0.184	C -> T	GTG -> GTA		transition		ECs0608	similar to YBCZ_ECOLI gi|1786783 (conserved in Escherichia coli K-12)	sensor kinase CusS
1	679052	A	0.685	C	0.315	A -> C	AGC -> CGC	S -> R	transversion		ECs0610	with CusA, CusB and CusF is part of a cation effluxsystem that mediates resistance to copper and silver	copper/silver efflux system outer membrane protein CusC
1	680970	C	0.507	T	0.493	C -> T	ACC -> ACT		transition		ECs0612	with CusA, CusC and CusF is part of a cation effluxsystem that mediates resistance to copper and silver	copper/silver efflux system membrane fusion protein CusB
1	693236	G	0.705	A	0.295	G -> A	CGC -> CGT		transition		ECs0623	Fep; Cbt; Cbr; FeuB; FepA; PfeA; IroN; BfeA; outer membrane receptor of ferric enterobactin and colicins B and D; interacts with the TonB-ExbBD complex which catalyzes the translocation of the siderophore to the periplasmic space	outer membrane receptor FepA
1	693914	C	0.586	T	0.414	C -> T	CTG -> CTA		transition		ECs0623	Fep; Cbt; Cbr; FeuB; FepA; PfeA; IroN; BfeA; outer membrane receptor of ferric enterobactin and colicins B and D; interacts with the TonB-ExbBD complex which catalyzes the translocation of the siderophore to the periplasmic space	outer membrane receptor FepA
1	696262	T	0.474	C	0.526	T -> C	ACT -> ACC		transition	entF	ECs0625	with EntB, EntD, and EntE forms the multienzyme complex enterobactin synthase; EntF is the serine activating enzyme which catalyzes the formation of the amide and ester bonds of the cyclic enterobactin	enterobactin synthase subunit F
1	697011	A	0.396	G	0.604	A -> G	CAT -> CGT	H -> R	transition	entF	ECs0625	with EntB, EntD, and EntE forms the multienzyme complex enterobactin synthase; EntF is the serine activating enzyme which catalyzes the formation of the amide and ester bonds of the cyclic enterobactin	enterobactin synthase subunit F
1	698940	A	0.705	G	0.295	A -> G	GAT -> GGT	D -> G	transition	entF	ECs0625	with EntB, EntD, and EntE forms the multienzyme complex enterobactin synthase; EntF is the serine activating enzyme which catalyzes the formation of the amide and ester bonds of the cyclic enterobactin	enterobactin synthase subunit F
1	706192	G	0.6	A	0.4	G -> A			transition
1	708208	G	0.741	A	0.259	G -> A	CAG -> CAA		transition	entE	ECs0633	bifunctional 2,3-dihydroxybenzoate-AMP ligase/S-dihydroxybenzoyltransferase; activates the carboxylate group of 2,3-dihydroxy-benzoate forming (2,3-dihydroxybenzoyl)adenylate then catalyzes the acylation of holo-entB with 2,3-dihydroxy-benzoate adenylate	enterobactin synthase subunit E
1	710428	G	0.529	T	0.471	G -> T	ACG -> ACT		transversion		ECs0635	catalyzes the formation of 2,3-dihydroxybenzoate from 2,3-dihydro-2,3-dihydroxybenzoate; involved in the biosynthesis of siderophores, enterobactin, bacillibactin or vibriobactin	2,3-dihydroxybenzoate-2,3-dehydrogenase
1	718468	C	0.538	T	0.463	C -> T	GGG -> GAG	G -> E	transition		ECs0642	similar to YBDO_ECOLI gi|1786820 (conserved in Escherichia coli K-12)	LysR family transcriptional regulator
1	722012	G	0.939	A	0.061	G -> A	CTG -> CTA		transition		ECs0645	similar to AHPF_ECOLI gi|1786823 (conserved in Escherichia coli K-12)	alkyl hydroperoxide reductase
1	723997	C	0.603	G	0.397	C -> G	CAA -> GAA	Q -> E	transversion		ECs0647	similar to YBDR_ECOLI gi|1786825 (conserved in Escherichia coli K-12)	oxidoreductase
1	731710	C	0.553	G	0.447	C -> G	GAG -> GAC	E -> D	transversion		ECs0655	similar to CITE_ECOLI gi|1786833 (conserved in Escherichia coli K-12)	citrate lyase subunit beta
1	732424	A	0.645	G	0.355	A -> G	TCC -> CCC	S -> P	transition		ECs0657	similar to CITC_ECOLI gi|1786835 (conserved in Escherichia coli K-12)	citrate lyase synthetase
1	733443	A	0.534	G	0.466	A -> G			transition
1	738521	C	0.54	T	0.46	C -> T			transition
1	748025	G	0.444	A	0.556	G -> A	GAC -> GAT		transition		ECs0673	similar to MRDA_ECOLI gi|1786854 (conserved in Escherichia coli K-12)	penicillin-binding protein 2
1	750570	C	0.524	T	0.476	C -> T			transition
1	752996	T	0.596	C	0.404	T -> C	ACA -> ACG		transition		ECs0679	rare lipoprotein B; involved in the assembly of LPSin the outer membrane	LPS-assembly lipoprotein RlpB
1	756551	C	0.453	T	0.547	C -> T	CTG -> TTG		transition		ECs0681	similar to YBEL_ECOLI gi|1786863 (conserved in Escherichia coli K-12)	hypothetical protein
1	759017	T	0.494	C	0.506	T -> C	CTT -> CTC		transition		ECs0684	similar to YBES_ECOLI gi|1786866 (conserved in Escherichia coli K-12)	hypothetical protein
1	763210	C	0.551	T	0.449	C -> T	GGT -> GAT	G -> D	transition		ECs0689	similar to YBEW_ECOLI gi|1786870 (conserved in Escherichia coli K-12)	molecular chaperone DnaK
1	765200	A	0.508	T	0.492	A -> T	GTT -> GTA		transversion	rihA	ECs0690	Hydrolyzes with equal efficiency cytidine or uridine to ribose and cytosine or uracil, respectively; pyrimidine-specific	ribonucleoside hydrolase 1
1	779527	A	0.429	G	0.571	A -> G			transition
1	780083	A	0.471	C	0.529	A -> C	GTT -> GTG		transversion		ECs0705	similar to NAGD_ECOLI gi|1786890 (conserved in Escherichia coli K-12)	UMP phosphatase
1	788407	G	0.794	T	0.206	G -> T			transversion
1	790018	C	0.526	T	0.474	C -> T			transition		ECs0713	similar to YBFN_ECOLI gi|1786898 (conserved in Escherichia coli K-12)	hypothetical protein
1	794988	T	0.5	C	0.5	T -> C	AGT -> AGC		transition		ECs0719	catalyzes the interconversion of alpha-D-glucose 1-phosphate to alpha-D-glucose 6-phosphate	phosphoglucomutase
1	797116	C	0.436	G	0.564	C -> G	GTA -> CTA	V -> L	transversion		ECs0721	similar to SPEF_ECOLI gi|1786909	ornithine decarboxylase
1	798715	C	0.471	T	0.529	C -> T	GAA -> AAA	E -> K	transition		ECs0721	similar to SPEF_ECOLI gi|1786909	ornithine decarboxylase
1	804363	C	0.765	T	0.235	C -> T	GTG -> GTA		transition		ECs0725	One of the components of the high-affinity ATP-driven potassium transport (or KDP) system, which catalyzes the hydrolysis of ATP coupled with the exchange of hydrogen and potassium ions	potassium-transporting ATPase subunit B
1	804804	G	0.436	A	0.564	G -> A	GCC -> GCT		transition		ECs0725	One of the components of the high-affinity ATP-driven potassium transport (or KDP) system, which catalyzes the hydrolysis of ATP coupled with the exchange of hydrogen and potassium ions	potassium-transporting ATPase subunit B
1	807415	G	0.407	A	0.593	G -> A			transition
1	812218	G	0.949	T	0.051	G -> T			transversion
1	823198	T	0.738	A	0.262	T -> A	CCT -> CCA		transversion		ECs0739	5-formyluracil/5-hydroxymethyluracil DNA glycosylase; involved in base excision repair of DNA damaged by oxidation or by mutagenic agents; acts as DNA glycosylase that recognizes and removes damaged bases with a preference for oxidized pyrimidines; has apurinic/apyrimidinic lyase activity	endonuclease VIII
1	823452	G	0.6	T	0.4	G -> T	CCC -> ACC	P -> T	transversion		ECs0740	similar to ABRB_ECOLI gi|1786933 (conserved in Escherichia coli K-12)	transporter
1	825854	G	0.611	T	0.389	G -> T	ACC -> AAC	T -> N	transversion		ECs0742	similar to YBGP_ECOLI gi|1786936	chaperone
1	826657	T	0.6	C	0.4	T -> C			transition		ECs0743	similar to YBGQ_ECOLI gi|1786937; truncated due to frameshift	hypothetical protein
1	827934	T	0.406	C	0.594	T -> C	CCA -> CCG		transition		ECs0743	similar to YBGQ_ECOLI gi|1786937; truncated due to frameshift	hypothetical protein
1	831510	A	0.786	G	0.214	A -> G			transition
1	839952	C	0.949	T	0.051	C -> T			transition	sucC	ECs0753	catalyzes the interconversion of succinyl-CoA and succinate	succinyl-CoA synthetase subunit beta
1	845085	A	0.426	C	0.574	A -> C	GTA -> GGA	V -> G	transversion		ECs0757	similar to fumarate hydratase class I, aerobic (fumarase) - Escherichia coli gi|120598|sp|P00923|FUMA_ECOLI	fumarate hydratase
1	849309	T	0.714	G	0.286	T -> G	ATC -> CTC	I -> L	transversion		ECs0761	beta-methylaspartase; similar to 3-methylaspartate ammonia-lyases (beta-methylaspartases) e.g. [Citrobacter amalonaticus] gi|3184397|dbj|BAA28709.1|; [Clostridium tetanomorphum] gi|729971|sp	3-methylaspartate ammonia-lyase
1	861518	A	0.75	G	0.25	A -> G	GAA -> GAG		transition	tolA	ECs0774	inner membrane component of 7 member Tol-Pal envelope-spanning complex; involved in maintaining cell envelope integrity; utilized by colicins and filamentous phages for import; interacts with TolB, Pal, and through TolB to various outer membrane porins	cell envelope integrity inner membrane protein TolA
1	861591	G	0.944	A	0.056	G -> A	GCG -> GCA		transition	tolA	ECs0774	inner membrane component of 7 member Tol-Pal envelope-spanning complex; involved in maintaining cell envelope integrity; utilized by colicins and filamentous phages for import; interacts with TolB, Pal, and through TolB to various outer membrane porins	cell envelope integrity inner membrane protein TolA
1	861984	G	0.379	A	0.621	G -> A	CAG -> CAA		transition	tolA	ECs0774	inner membrane component of 7 member Tol-Pal envelope-spanning complex; involved in maintaining cell envelope integrity; utilized by colicins and filamentous phages for import; interacts with TolB, Pal, and through TolB to various outer membrane porins	cell envelope integrity inner membrane protein TolA
1	862457	C	0.508	T	0.492	C -> T	GCT -> GTT	A -> V	transition	tolB	ECs0775	forms dimers; may be involved in cell envelope integrity; interacts with outer membrane proteins and with the C-terminal domain of inner membrane protein TolA	translocation protein TolB
1	863160	G	0.949	C	0.051	G -> C	TCG -> TCC		transversion	tolB	ECs0775	forms dimers; may be involved in cell envelope integrity; interacts with outer membrane proteins and with the C-terminal domain of inner membrane protein TolA	translocation protein TolB
1	881390	T	0.761	C	0.239	T -> C	TGG -> CGG	W -> R	transition	modC	ECs0793	Part of the ABC transporter complex modABC involvedin molybdenum import	molybdate transporter ATP-binding protein
1	889133	C	0.434	A	0.566	C -> A	AGC -> AGA	S -> R	transversion		ECs0799	similar to YBHJ_ECOLI gi|1786987 (conserved in Escherichia coli K-12)	hypothetical protein
1	889862	A	0.485	C	0.515	A -> C	AAT -> AAG	N -> K	transversion		ECs0800	outer membrane lipoprotein that catalyzes the hydrolysis of the thioester bond in palmitoyl-CoA; YbhC localizes to the cellular poles; member of pectinesterase	pectinesterase
1	933467	A	0.467	T	0.533	A -> T	AGC -> TGC	S -> C	transversion		ECs0854	catalyzes the formation of 8-amino-7-oxononanoate from 6-carboxyhexanoyl-CoA and L-alanine	8-amino-7-oxononanoate synthase
1	933875	T	0.412	C	0.588	T -> C	TTG -> CTG		transition		ECs0854	catalyzes the formation of 8-amino-7-oxononanoate from 6-carboxyhexanoyl-CoA and L-alanine	8-amino-7-oxononanoate synthase
1	935246	G	0.6	T	0.4	G -> T	AGC -> ATC	S -> I	transversion	bioD	ECs0856	DTB synthetase; dethiobiotin synthase; involved in production of dethiobiotin from ATP and 7,8-diaminononanoate and carbon dioxide; contains magnesium	dithiobiotin synthetase
1	939207	G	0.648	T	0.352	G -> T			transversion
1	941073	G	0.781	A	0.219	G -> A	GGT -> AGT	G -> S	transition	moaC	ECs0861	MoaC; along with MoaA is involved in conversion of a guanosine derivative into molybdopterin precursor Z; involved in molybdenum cofactor biosynthesis	molybdenum cofactor biosynthesis protein MoaC
1	941892	T	0.533	G	0.467	T -> G	CTC -> CGC	L -> R	transversion	moaE	ECs0863	catalyzes the conversion of molybdopterin precursorZ into molybdopterin	molybdopterin guanine dinucleotide biosynthesis protein MoaE
1	941948	A	0.449	G	0.551	A -> G	ATC -> GTC	I -> V	transition	moaE	ECs0863	catalyzes the conversion of molybdopterin precursorZ into molybdopterin	molybdopterin guanine dinucleotide biosynthesis protein MoaE
1	947607	A	0.938	C	0.063	A -> C	GTC -> GGC	V -> G	transversion		ECs0870	similar to YBHR_ECOLI gi|1787010 (conserved in Escherichia coli K-12)	hypothetical protein
1	950194	C	0.508	T	0.492	C -> T	CAG -> CAA		transition		ECs0872	similar to YBHF_ECOLI gi|1787012 (conserved in Escherichia coli K-12)	ABC transporter ATP-binding protein
1	951767	C	0.785	A	0.215	C -> A	GCG -> GCT		transversion		ECs0873	similar to B0795_ECOLI gi|1787013 (conserved in Escherichia coli K-12)	hypothetical protein
1	958137	G	0.512	A	0.488	G -> A	GCT -> ACT	A -> T	transition	dinG	ECs0877	helicase involved in DNA repair and perhaps also replication	ATP-dependent DNA helicase DinG
1	958598	T	0.5	G	0.5	T -> G	GCT -> GCG		transversion	dinG	ECs0877	helicase involved in DNA repair and perhaps also replication	ATP-dependent DNA helicase DinG
1	959109	C	0.419	T	0.581	C -> T	CAT -> TAT	H -> Y	transition	dinG	ECs0877	helicase involved in DNA repair and perhaps also replication	ATP-dependent DNA helicase DinG
1	959718	G	0.944	A	0.056	G -> A	GGG -> AGG	G -> R	transition		ECs0878	similar to YBIB_ECOLI gi|1787019 (conserved in Escherichia coli K-12)	glycosyl transferase family protein
1	964831	T	0.553	C	0.447	T -> C	ACA -> ACG		transition		ECs0883	Fiu; YbiL; porin involved in the uptake of iron complexed with catecholate siderophores (e.g. dihydroxybenzoylserine, dihydroxybenzoate) and beta lactam agents; Fiu interacts with TonB which provides the energy required for transport across the outer membrane; acts as a receptor for iron-siderophores and microcins E492, M, and H47; outer membrane protein	catecholate siderophore receptor Fiu
1	967383	T	0.475	C	0.525	T -> C	TGT -> CGT	C -> R	transition		ECs0885	similar to YBIN_ECOLI gi|1787027 (conserved in Escherichia coli K-12)	SAM-dependent methyltransferase
1	968044	T	0.456	G	0.544	T -> G	AAC -> CAC	N -> H	transversion		ECs0886	similar to YBIO_ECOLI gi|1787028 (conserved in Escherichia coli K-12)	hypothetical protein
1	973960	G	0.95	T	0.05	G -> T	ACC -> ACA		transversion		ECs0891	similar to YBIF_ECOLI gi|1787033 (conserved in Escherichia coli K-12)	threonine and homoserine efflux system
1	975256	T	0.574	A	0.426	T -> A	GTT -> GTA		transversion	ompX	ECs0892	OmpX; involved in cell adhesion; forms an eight-stranded antiparallel beta-barrel that protrudes from the cell surface; mutations in the gene increase cell-surface contact in fimbriated strains but decrease contact in nonfimbriated strains	outer membrane protein X
1	975515	C	0.472	T	0.528	C -> T	GTG -> GTA		transition		ECs0893	similar to YBIP_ECOLI gi|1787035 (conserved in Escherichia coli K-12)	hypothetical protein
1	976541	C	0.76	T	0.24	C -> T	GCG -> GCA		transition		ECs0893	similar to YBIP_ECOLI gi|1787035 (conserved in Escherichia coli K-12)	hypothetical protein
1	978530	T	0.612	G	0.388	T -> G	GTG -> GGG	V -> G	transversion		ECs0895	similar to YBIR_ECOLI gi|1787039 (conserved in Escherichia coli K-12)	hypothetical protein
1	992822	T	0.617	C	0.383	T -> C	TTT -> TTC		transition		ECs0908	with GsiBCD is involved in glutathione import; GsiAcontains 2 ATP-binding domains	glutathione transporter ATP-binding protein
1	994103	C	0.944	T	0.056	C -> T	GCG -> GTG	A -> V	transition		ECs0909	similar to B0830_ECOLI gi|1787052 (conserved in Escherichia coli K-12)	transporter
1	1000811	A	0.529	G	0.471	A -> G	ACA -> ACG		transition		ECs0913	similar to B0834_ECOLI gi|1787056 (conserved in Escherichia coli K-12)	hypothetical protein
1	1005148	A	0.646	G	0.354	A -> G	GTT -> GTC		transition		ECs0918	similar to YLIJ_ECOLI gi|1787061 (conserved in Escherichia coli K-12)	transferase
1	1010200	C	0.514	T	0.486	C -> T			transition
1	1012492	C	0.619	T	0.381	C -> T	TCG -> TCA		transition		ECs0925	similar to B0845_ECOLI gi|1787068 (conserved in Escherichia coli K-12)	DeoR family transcriptional regulator
1	1015134	A	0.516	G	0.484	A -> G			transition
1	1027219	A	0.481	G	0.519	A -> G	GAG -> GGG	E -> G	transition		ECs0942		hypothetical protein
1	1027363	G	0.696	T	0.304	G -> T	TGG -> TTG	W -> L	transversion		ECs0942		hypothetical protein
1	1030347	A	0.597	G	0.403	A -> G	AAT -> AAC		transition		ECs0945	with ArtPMJI transports arginine across the inner membrane	arginine transporter permease ArtQ
1	1036416	T	0.938	G	0.063	T -> G	GTG -> GGG	V -> G	transversion		ECs0953	similar to B0867_ECOLI gi|1787092 (conserved in Escherichia coli K-12)	regulator
1	1039857	G	0.472	T	0.528	G -> T	CTC -> ATC	L -> I	transversion		ECs0956	low- specificity; catalyzes the formation of acetaldehyde and glycine from L-threonine; acts on L-threonine, L-allo-threonine, L-threo-phenylserine, and L-erythro-phenylserine	L-threonine aldolase
1	1040788	A	0.5	G	0.5	A -> G	TTT -> TTC		transition		ECs0957	catalyzes the formation of acetate from pyruvate	pyruvate dehydrogenase
1	1042561	A	0.625	C	0.375	A -> C	GCT -> GCG		transversion		ECs0958	similar to HCR_ECOLI gi|7387728 (conserved in Escherichia coli K-12)	HCP oxidoreductase
1	1044369	G	0.949	C	0.051	G -> C	ATC -> ATG	I -> M	transversion		ECs0959	catalyzes the reduction of hydroxylamine to ammoniaand water	hydroxylamine reductase
1	1048825	C	0.516	T	0.484	C -> T	GCC -> GCT		transition		ECs0962	similar to YBJD_ECOLI gi|1787102 (conserved in Escherichia coli K-12)	hypothetical protein
1	1053842	G	0.743	T	0.257	G -> T			transversion
1	1057857	C	0.926	A	0.074	C -> A	CGA -> CTA	R -> L	transversion	aat	ECs0970	leucyltransferase; phenylalanyltransferse; functions in the N-end rule pathway; transfers Leu, Phe, Met, from aminoacyl-tRNAs to N-terminal of proteins with Arg or Lys	leucyl/phenylalanyl-tRNA--protein transferase
1	1059792	G	0.625	T	0.375	G -> T	CCC -> ACC	P -> T	transversion		ECs0971	in Escherichia coli the CydCD ABC transporter exports cysteine and glutathione into the periplasm in order to maintain redox balance; important for cytochrome bd and c	cysteine/glutathione ABC transporter membrane/ATP-binding protein
1	1068309	T	0.615	G	0.385	T -> G	TCC -> GCC	S -> A	transversion		ECs0975	DNA-binding membrane protein required for chromosome resolution and partitioning	DNA translocase FtsK
1	1076025	T	0.5	G	0.5	T -> G			transversion
1	1089855	G	0.814	T	0.186	G -> T			transversion
1	1105611	C	0.774	A	0.226	C -> A	ACC -> ACA		transversion		ECs1006	acts with MukB and MukF to condense the chromosome and allow for segregation during cell division	condesin subunit E
1	1108661	C	0.54	T	0.46	C -> T	ATC -> ATT		transition	mukB	ECs1007	SMC (structural maintenance of chromosomes) family of proteins; involved in chromosome condensatin and partitioning; forms a homodimer and the C-terminal is essential for DNA-binding activity while the purified N-terminal domain binds FtsZ; mutations result in cell division defects	cell division protein MukB
1	1124089	A	0.6	C	0.4	A -> C	GTT -> GGT	V -> G	transversion	ssuC	ECs1017	part of the ABC type transport system for alkanesulfonate SsuABC; SsuB the ATP-binding protein and SsuC the permease	alkanesulfonate transporter permease
1	1124559	G	0.86	A	0.14	G -> A	GCC -> GTC	A -> V	transition		ECs1018	catalyzes the release of sulfite from alkanesulfonates	alkanesulfonate monooxygenase
1	1129913	C	0.592	T	0.408	C -> T			transition
1	1131369	A	0.429	G	0.571	A -> G	TAT -> TGT	Y -> C	transition		ECs1025	similar to Salmonella FimH protein and B0941_ECOLI gi|1787173 (conserved in Escherichia coli K-12)	FimH-like protein
1	1132256	T	0.488	C	0.512	T -> C			transition		ECs1025	similar to Salmonella FimH protein and B0941_ECOLI gi|1787173 (conserved in Escherichia coli K-12)	FimH-like protein
1	1133596	C	0.674	A	0.326	C -> A	CGT -> AGT	R -> S	transversion		ECs1028	similar to chaperone YCBF_ECOLI gi|1787176	hypothetical protein
1	1138019	C	0.787	T	0.213	C -> T	ATC -> ATT		transition	rlmL	ECs1032	catalyzes the N2-methyl guanosine modification of the G2445 residue of 23S rRNA	23S rRNA m(2)G2445 methyltransferase
1	1141753	G	0.655	A	0.345	G -> A	GAG -> GAA		transition		ECs1034	similar to PQIA_ECOLI gi|1787183 (conserved in Escherichia coli K-12)	paraquat-inducible protein A
1	1145241	C	0.556	T	0.444	C -> T	GCC -> GTC	A -> V	transition		ECs1037	similar to RMF_ECOLI gi|1787186 (conserved in Escherichia coli K-12)	ribosome modulation factor
1	1159558	C	0.529	T	0.471	C -> T	GCC -> GCT		transition		ECs1052	catalyzes the hydrolysis of acylphosphate	acylphosphatase
1	1220711	C	0.949	A	0.051	C -> A	GCC -> GCA		transversion		ECs1136	similar to phosphoanhydride phosphorylase APPA_ECOLI gi|1787215 (conserved in Escherichia coli K-12)	phosphoanhydride phosphorylase
1	1226933	C	0.581	A	0.419	C -> A	GCG -> GCT		transversion		ECs1140	similar to YMCA_ECOLI gi|1787219 (conserved in Escherichia coli K-12)	hypothetical protein
1	1234243	G	0.583	A	0.417	G -> A			transition		ECs1148	Member of the two-component regulatory system torS/torR involved in the anaerobic utilization of trimethylamine-N-oxide	hybrid sensory histidine kinase TorS
1	1310870	T	0.609	G	0.391	T -> G	AAT -> ACT	N -> T	transversion		ECs1253	similar to B1007_ECOLI gi|1787242 (conserved in Escherichia coli K-12)	hypothetical protein
1	1313591	T	0.419	C	0.581	T -> C	ACA -> ACG		transition		ECs1257	similar to B1011_ECOLI gi|1787246 (conserved in Escherichia coli K-12)	synthetase
1	1314241	C	0.4	T	0.6	C -> T	CCG -> CCA		transition		ECs1258	similar to B1012_ECOLI gi|1787247 (conserved in Escherichia coli K-12)	hypothetical protein
1	1314546	C	0.708	T	0.292	C -> T	GTG -> ATG	V -> M	transition		ECs1258	similar to B1012_ECOLI gi|1787247 (conserved in Escherichia coli K-12)	hypothetical protein
1	1349155	A	0.48	G	0.52	A -> G			transition
1	1350743	T	0.63	G	0.37	T -> G	GGT -> GGG		transversion		ECs1282	similar to hemagglutinin/hemolysin-related proteins[Neisseria meningitidis] e.g. gi|7225719|gb|AAF40927.1	hemagglutinin/hemolysin-like protein
1	1356965	T	0.719	C	0.281	T -> C	TGG -> CGG	W -> R	transition		ECs1286	similar to (3R)-hydroxymyristol-(acyl carrier protein) dehydratases e.g. gi|7190847|gb|AAF39621.1	(3R)-hydroxymyristoyl-ACP dehydratase
1	1363416	T	0.472	C	0.528	T -> C	GTC -> GCC	V -> A	transition		ECs1291		hypothetical protein
1	1364374	C	0.7	T	0.3	C -> T	CTG -> TTG		transition		ECs1293		hypothetical protein
1	1368263	T	0.938	C	0.063	T -> C	TCC -> CCC	S -> P	transition		ECs1296		hypothetical protein
1	1376706	T	0.691	G	0.309	T -> G	ATG -> AGG	M -> R	transversion		ECs1303	similar to hypothetical protein b2625 (YfjI) [Escherichia coli K-12] gi|1723621|sp|P52124|YFJI_ECOLI	hypothetical protein
1	1378403	G	0.938	A	0.062	G -> A	CGG -> CAG	R -> Q	transition		ECs1304	similar to hypothetical protein Cj1244 [Campylobacter jejuni] gi|6968677|emb|CAB73498.1	hypothetical protein
1	1378852	G	0.95	T	0.05	G -> T	AGG -> AGT	R -> S	transversion		ECs1305	similar to hypothetical protein A153R [Chlorella virus PBCV-1] gi|7461298|pir||T17644, DNA repair protein rad25 PAB0128 [Pyrococcus abyssi (strain Orsay)] gi|7514780|pir||A75209	hypothetical protein
1	1378854	C	0.95	A	0.05	C -> A	GCA -> GAA	A -> E	transversion		ECs1305	similar to hypothetical protein A153R [Chlorella virus PBCV-1] gi|7461298|pir||T17644, DNA repair protein rad25 PAB0128 [Pyrococcus abyssi (strain Orsay)] gi|7514780|pir||A75209	hypothetical protein
1	1378983	T	0.609	A	0.391	T -> A	TTT -> TAT	F -> Y	transversion		ECs1305	similar to hypothetical protein A153R [Chlorella virus PBCV-1] gi|7461298|pir||T17644, DNA repair protein rad25 PAB0128 [Pyrococcus abyssi (strain Orsay)] gi|7514780|pir||A75209	hypothetical protein
1	1379305	T	0.551	G	0.449	T -> G	CCT -> CCG		transversion		ECs1305	similar to hypothetical protein A153R [Chlorella virus PBCV-1] gi|7461298|pir||T17644, DNA repair protein rad25 PAB0128 [Pyrococcus abyssi (strain Orsay)] gi|7514780|pir||A75209	hypothetical protein
1	1397979	A	0.439	G	0.561	A -> G	TGT -> TGC		transition		ECs1332	similar to colicin immunity proteins e.g. colicin E1 immunity protein gi|124395|sp|P02985|IMM1_ECOLI	colicin immunity protein
1	1398333	G	0.591	T	0.409	G -> T	CAC -> CAA	H -> Q	transversion		ECs1333	similar to hypothetical protein MAL4P2.26 [Plasmodium falciparum] gi|6562728|emb|CAB62867.1	hypothetical protein
1	1400997	G	0.667	A	0.333	G -> A			transition
1	1404301	C	0.607	A	0.393	C -> A	GGT -> TGT	G -> C	transversion		ECs1340	similar to hypothetical protein 57.8 kD protein [Pseudomonas putida] gi|2496740|sp|P55630|Y4QI_RHISN	hypothetical protein
1	1406256	T	0.318	C	0.682	T -> C	ACG -> GCG	T -> A	transition		ECs1344		hypothetical protein
1	1407469	C	0.95	G	0.05	C -> G	GAT -> CAT	D -> H	transversion		ECs1345	similar to hypothetical protein [Deinococcus radiodurans] gi|7472167|pir||B75302	hypothetical protein
1	1408018	C	0.674	T	0.326	C -> T	GGC -> AGC	G -> S	transition		ECs1345	similar to hypothetical protein [Deinococcus radiodurans] gi|7472167|pir||B75302	hypothetical protein
1	1413619	C	0.95	T	0.05	C -> T	CCA -> TCA	P -> S	transition		ECs1352	tellurium resistance protein; similar to TerA protein [Serratia marcescens] gi|5702379|gb|AAD47285.1|AF168355_3	protein TerA
1	1417180	G	0.464	A	0.536	G -> A	AGG -> AGA		transition		ECs1357		hypothetical protein
1	1417777	G	0.611	C	0.389	G -> C			transversion		ECs1358	tellurium resistance protein; similar to gi|7108481|gb|AAF36433.1|AF126104_2 TRLA_ECOLI, TerF [Serratia marcescens] gi|7387491|gb|AAA86852.2| TERF_SERMA	protein TerF
1	1417973	A	0.485	C	0.515	A -> C	CTG -> CGG	L -> R	transversion		ECs1359		hypothetical protein
1	1425000	C	0.95	T	0.05	C -> T	ACC -> ACT		transition		ECs1367		hypothetical protein
1	1429121	A	0.529	G	0.471	A -> G			transition
1	1442387	T	0.6	C	0.4	T -> C			transition
1	1442826	C	0.479	T	0.521	C -> T			transition
1	1443879	A	0.606	G	0.394	A -> G			transition
1	1444812	A	0.632	G	0.368	A -> G	GGA -> GGG		transition		ECs1396	similar to adhesin AIDA-I precursor [Escherichia coli plasmid pIB6] gi|543788|sp|Q03155|AIDA_ECOLI, glycoprotein [Escherichia coli strain H10407] gi|5305639|gb|AAD41751.1, outer membrane fluffing protein [Escherichia coli] gi|7466262|pir||G64964; adhesin-like protein	AidA-I
1	1444819	A	0.65	G	0.35	A -> G	ATT -> GTT	I -> V	transition		ECs1396	similar to adhesin AIDA-I precursor [Escherichia coli plasmid pIB6] gi|543788|sp|Q03155|AIDA_ECOLI, glycoprotein [Escherichia coli strain H10407] gi|5305639|gb|AAD41751.1, outer membrane fluffing protein [Escherichia coli] gi|7466262|pir||G64964; adhesin-like protein	AidA-I
1	1444829	T	0.682	C	0.318	T -> C	TTT -> TCT	F -> S	transition		ECs1396	similar to adhesin AIDA-I precursor [Escherichia coli plasmid pIB6] gi|543788|sp|Q03155|AIDA_ECOLI, glycoprotein [Escherichia coli strain H10407] gi|5305639|gb|AAD41751.1, outer membrane fluffing protein [Escherichia coli] gi|7466262|pir||G64964; adhesin-like protein	AidA-I
1	1444833	C	0.696	A	0.304	C -> A	TCC -> TCA		transversion		ECs1396	similar to adhesin AIDA-I precursor [Escherichia coli plasmid pIB6] gi|543788|sp|Q03155|AIDA_ECOLI, glycoprotein [Escherichia coli strain H10407] gi|5305639|gb|AAD41751.1, outer membrane fluffing protein [Escherichia coli] gi|7466262|pir||G64964; adhesin-like protein	AidA-I
1	1444845	T	0.654	G	0.346	T -> G	CGT -> CGG		transversion		ECs1396	similar to adhesin AIDA-I precursor [Escherichia coli plasmid pIB6] gi|543788|sp|Q03155|AIDA_ECOLI, glycoprotein [Escherichia coli strain H10407] gi|5305639|gb|AAD41751.1, outer membrane fluffing protein [Escherichia coli] gi|7466262|pir||G64964; adhesin-like protein	AidA-I
1	1444848	C	0.64	T	0.36	C -> T	GAC -> GAT		transition		ECs1396	similar to adhesin AIDA-I precursor [Escherichia coli plasmid pIB6] gi|543788|sp|Q03155|AIDA_ECOLI, glycoprotein [Escherichia coli strain H10407] gi|5305639|gb|AAD41751.1, outer membrane fluffing protein [Escherichia coli] gi|7466262|pir||G64964; adhesin-like protein	AidA-I
1	1444851	T	0.654	C	0.346	T -> C	ACT -> ACC		transition		ECs1396	similar to adhesin AIDA-I precursor [Escherichia coli plasmid pIB6] gi|543788|sp|Q03155|AIDA_ECOLI, glycoprotein [Escherichia coli strain H10407] gi|5305639|gb|AAD41751.1, outer membrane fluffing protein [Escherichia coli] gi|7466262|pir||G64964; adhesin-like protein	AidA-I
1	1444876	T	0.667	A	0.333	T -> A	TCG -> ACG	S -> T	transversion		ECs1396	similar to adhesin AIDA-I precursor [Escherichia coli plasmid pIB6] gi|543788|sp|Q03155|AIDA_ECOLI, glycoprotein [Escherichia coli strain H10407] gi|5305639|gb|AAD41751.1, outer membrane fluffing protein [Escherichia coli] gi|7466262|pir||G64964; adhesin-like protein	AidA-I
1	1444883	A	0.939	G	0.061	A -> G	CAC -> CGC	H -> R	transition		ECs1396	similar to adhesin AIDA-I precursor [Escherichia coli plasmid pIB6] gi|543788|sp|Q03155|AIDA_ECOLI, glycoprotein [Escherichia coli strain H10407] gi|5305639|gb|AAD41751.1, outer membrane fluffing protein [Escherichia coli] gi|7466262|pir||G64964; adhesin-like protein	AidA-I
1	1444893	C	0.667	G	0.333	C -> G	GCC -> GCG		transversion		ECs1396	similar to adhesin AIDA-I precursor [Escherichia coli plasmid pIB6] gi|543788|sp|Q03155|AIDA_ECOLI, glycoprotein [Escherichia coli strain H10407] gi|5305639|gb|AAD41751.1, outer membrane fluffing protein [Escherichia coli] gi|7466262|pir||G64964; adhesin-like protein	AidA-I
1	1444902	C	0.697	A	0.303	C -> A	ACC -> ACA		transversion		ECs1396	similar to adhesin AIDA-I precursor [Escherichia coli plasmid pIB6] gi|543788|sp|Q03155|AIDA_ECOLI, glycoprotein [Escherichia coli strain H10407] gi|5305639|gb|AAD41751.1, outer membrane fluffing protein [Escherichia coli] gi|7466262|pir||G64964; adhesin-like protein	AidA-I
1	1444923	A	0.8	G	0.2	A -> G	CAA -> CAG		transition		ECs1396	similar to adhesin AIDA-I precursor [Escherichia coli plasmid pIB6] gi|543788|sp|Q03155|AIDA_ECOLI, glycoprotein [Escherichia coli strain H10407] gi|5305639|gb|AAD41751.1, outer membrane fluffing protein [Escherichia coli] gi|7466262|pir||G64964; adhesin-like protein	AidA-I
1	1444934	G	0.733	A	0.267	G -> A	AGG -> AAG	R -> K	transition		ECs1396	similar to adhesin AIDA-I precursor [Escherichia coli plasmid pIB6] gi|543788|sp|Q03155|AIDA_ECOLI, glycoprotein [Escherichia coli strain H10407] gi|5305639|gb|AAD41751.1, outer membrane fluffing protein [Escherichia coli] gi|7466262|pir||G64964; adhesin-like protein	AidA-I
1	1444998	C	0.633	T	0.367	C -> T	GGC -> GGT		transition		ECs1396	similar to adhesin AIDA-I precursor [Escherichia coli plasmid pIB6] gi|543788|sp|Q03155|AIDA_ECOLI, glycoprotein [Escherichia coli strain H10407] gi|5305639|gb|AAD41751.1, outer membrane fluffing protein [Escherichia coli] gi|7466262|pir||G64964; adhesin-like protein	AidA-I
1	1445003	C	0.581	T	0.419	C -> T	GCC -> GTC	A -> V	transition		ECs1396	similar to adhesin AIDA-I precursor [Escherichia coli plasmid pIB6] gi|543788|sp|Q03155|AIDA_ECOLI, glycoprotein [Escherichia coli strain H10407] gi|5305639|gb|AAD41751.1, outer membrane fluffing protein [Escherichia coli] gi|7466262|pir||G64964; adhesin-like protein	AidA-I
1	1445120	T	0.727	C	0.273	T -> C	ATC -> ACC	I -> T	transition		ECs1396	similar to adhesin AIDA-I precursor [Escherichia coli plasmid pIB6] gi|543788|sp|Q03155|AIDA_ECOLI, glycoprotein [Escherichia coli strain H10407] gi|5305639|gb|AAD41751.1, outer membrane fluffing protein [Escherichia coli] gi|7466262|pir||G64964; adhesin-like protein	AidA-I
1	1445133	T	0.725	C	0.275	T -> C	CGT -> CGC		transition		ECs1396	similar to adhesin AIDA-I precursor [Escherichia coli plasmid pIB6] gi|543788|sp|Q03155|AIDA_ECOLI, glycoprotein [Escherichia coli strain H10407] gi|5305639|gb|AAD41751.1, outer membrane fluffing protein [Escherichia coli] gi|7466262|pir||G64964; adhesin-like protein	AidA-I
1	1445140	A	0.714	C	0.286	A -> C	AAT -> CAT	N -> H	transversion		ECs1396	similar to adhesin AIDA-I precursor [Escherichia coli plasmid pIB6] gi|543788|sp|Q03155|AIDA_ECOLI, glycoprotein [Escherichia coli strain H10407] gi|5305639|gb|AAD41751.1, outer membrane fluffing protein [Escherichia coli] gi|7466262|pir||G64964; adhesin-like protein	AidA-I
1	1445153	A	0.729	G	0.271	A -> G	GAA -> GGA	E -> G	transition		ECs1396	similar to adhesin AIDA-I precursor [Escherichia coli plasmid pIB6] gi|543788|sp|Q03155|AIDA_ECOLI, glycoprotein [Escherichia coli strain H10407] gi|5305639|gb|AAD41751.1, outer membrane fluffing protein [Escherichia coli] gi|7466262|pir||G64964; adhesin-like protein	AidA-I
1	1445157	C	0.729	T	0.271	C -> T	AAC -> AAT		transition		ECs1396	similar to adhesin AIDA-I precursor [Escherichia coli plasmid pIB6] gi|543788|sp|Q03155|AIDA_ECOLI, glycoprotein [Escherichia coli strain H10407] gi|5305639|gb|AAD41751.1, outer membrane fluffing protein [Escherichia coli] gi|7466262|pir||G64964; adhesin-like protein	AidA-I
1	1445160	T	0.729	C	0.271	T -> C	GGT -> GGC		transition		ECs1396	similar to adhesin AIDA-I precursor [Escherichia coli plasmid pIB6] gi|543788|sp|Q03155|AIDA_ECOLI, glycoprotein [Escherichia coli strain H10407] gi|5305639|gb|AAD41751.1, outer membrane fluffing protein [Escherichia coli] gi|7466262|pir||G64964; adhesin-like protein	AidA-I
1	1445162	A	0.735	T	0.265	A -> T	AAG -> ATG	K -> M	transversion		ECs1396	similar to adhesin AIDA-I precursor [Escherichia coli plasmid pIB6] gi|543788|sp|Q03155|AIDA_ECOLI, glycoprotein [Escherichia coli strain H10407] gi|5305639|gb|AAD41751.1, outer membrane fluffing protein [Escherichia coli] gi|7466262|pir||G64964; adhesin-like protein	AidA-I
1	1445166	T	0.729	A	0.271	T -> A	GCT -> GCA		transversion		ECs1396	similar to adhesin AIDA-I precursor [Escherichia coli plasmid pIB6] gi|543788|sp|Q03155|AIDA_ECOLI, glycoprotein [Escherichia coli strain H10407] gi|5305639|gb|AAD41751.1, outer membrane fluffing protein [Escherichia coli] gi|7466262|pir||G64964; adhesin-like protein	AidA-I
1	1445175	T	0.745	C	0.255	T -> C	GTT -> GTC		transition		ECs1396	similar to adhesin AIDA-I precursor [Escherichia coli plasmid pIB6] gi|543788|sp|Q03155|AIDA_ECOLI, glycoprotein [Escherichia coli strain H10407] gi|5305639|gb|AAD41751.1, outer membrane fluffing protein [Escherichia coli] gi|7466262|pir||G64964; adhesin-like protein	AidA-I
1	1445196	T	0.763	C	0.237	T -> C	CGT -> CGC		transition		ECs1396	similar to adhesin AIDA-I precursor [Escherichia coli plasmid pIB6] gi|543788|sp|Q03155|AIDA_ECOLI, glycoprotein [Escherichia coli strain H10407] gi|5305639|gb|AAD41751.1, outer membrane fluffing protein [Escherichia coli] gi|7466262|pir||G64964; adhesin-like protein	AidA-I
1	1445223	A	0.816	G	0.184	A -> G	GCA -> GCG		transition		ECs1396	similar to adhesin AIDA-I precursor [Escherichia coli plasmid pIB6] gi|543788|sp|Q03155|AIDA_ECOLI, glycoprotein [Escherichia coli strain H10407] gi|5305639|gb|AAD41751.1, outer membrane fluffing protein [Escherichia coli] gi|7466262|pir||G64964; adhesin-like protein	AidA-I
1	1445235	A	0.784	G	0.216	A -> G	CTA -> CTG		transition		ECs1396	similar to adhesin AIDA-I precursor [Escherichia coli plasmid pIB6] gi|543788|sp|Q03155|AIDA_ECOLI, glycoprotein [Escherichia coli strain H10407] gi|5305639|gb|AAD41751.1, outer membrane fluffing protein [Escherichia coli] gi|7466262|pir||G64964; adhesin-like protein	AidA-I
1	1445271	C	0.765	T	0.235	C -> T	GGC -> GGT		transition		ECs1396	similar to adhesin AIDA-I precursor [Escherichia coli plasmid pIB6] gi|543788|sp|Q03155|AIDA_ECOLI, glycoprotein [Escherichia coli strain H10407] gi|5305639|gb|AAD41751.1, outer membrane fluffing protein [Escherichia coli] gi|7466262|pir||G64964; adhesin-like protein	AidA-I
1	1445280	G	0.731	A	0.269	G -> A	GCG -> GCA		transition		ECs1396	similar to adhesin AIDA-I precursor [Escherichia coli plasmid pIB6] gi|543788|sp|Q03155|AIDA_ECOLI, glycoprotein [Escherichia coli strain H10407] gi|5305639|gb|AAD41751.1, outer membrane fluffing protein [Escherichia coli] gi|7466262|pir||G64964; adhesin-like protein	AidA-I
1	1445295	A	0.714	G	0.286	A -> G	ATA -> ATG	I -> M	transition		ECs1396	similar to adhesin AIDA-I precursor [Escherichia coli plasmid pIB6] gi|543788|sp|Q03155|AIDA_ECOLI, glycoprotein [Escherichia coli strain H10407] gi|5305639|gb|AAD41751.1, outer membrane fluffing protein [Escherichia coli] gi|7466262|pir||G64964; adhesin-like protein	AidA-I
1	1446056	T	0.657	C	0.343	T -> C	ATT -> ACT	I -> T	transition		ECs1396	similar to adhesin AIDA-I precursor [Escherichia coli plasmid pIB6] gi|543788|sp|Q03155|AIDA_ECOLI, glycoprotein [Escherichia coli strain H10407] gi|5305639|gb|AAD41751.1, outer membrane fluffing protein [Escherichia coli] gi|7466262|pir||G64964; adhesin-like protein	AidA-I
1	1446240	T	0.87	C	0.13	T -> C	GTT -> GTC		transition		ECs1396	similar to adhesin AIDA-I precursor [Escherichia coli plasmid pIB6] gi|543788|sp|Q03155|AIDA_ECOLI, glycoprotein [Escherichia coli strain H10407] gi|5305639|gb|AAD41751.1, outer membrane fluffing protein [Escherichia coli] gi|7466262|pir||G64964; adhesin-like protein	AidA-I
1	1446253	C	0.87	G	0.13	C -> G	CTG -> GTG	L -> V	transversion		ECs1396	similar to adhesin AIDA-I precursor [Escherichia coli plasmid pIB6] gi|543788|sp|Q03155|AIDA_ECOLI, glycoprotein [Escherichia coli strain H10407] gi|5305639|gb|AAD41751.1, outer membrane fluffing protein [Escherichia coli] gi|7466262|pir||G64964; adhesin-like protein	AidA-I
1	1446315	T	0.935	C	0.065	T -> C	GGT -> GGC		transition		ECs1396	similar to adhesin AIDA-I precursor [Escherichia coli plasmid pIB6] gi|543788|sp|Q03155|AIDA_ECOLI, glycoprotein [Escherichia coli strain H10407] gi|5305639|gb|AAD41751.1, outer membrane fluffing protein [Escherichia coli] gi|7466262|pir||G64964; adhesin-like protein	AidA-I
1	1446327	C	0.933	T	0.067	C -> T	GGC -> GGT		transition		ECs1396	similar to adhesin AIDA-I precursor [Escherichia coli plasmid pIB6] gi|543788|sp|Q03155|AIDA_ECOLI, glycoprotein [Escherichia coli strain H10407] gi|5305639|gb|AAD41751.1, outer membrane fluffing protein [Escherichia coli] gi|7466262|pir||G64964; adhesin-like protein	AidA-I
1	1446330	G	0.931	T	0.069	G -> T	ACG -> ACT		transversion		ECs1396	similar to adhesin AIDA-I precursor [Escherichia coli plasmid pIB6] gi|543788|sp|Q03155|AIDA_ECOLI, glycoprotein [Escherichia coli strain H10407] gi|5305639|gb|AAD41751.1, outer membrane fluffing protein [Escherichia coli] gi|7466262|pir||G64964; adhesin-like protein	AidA-I
1	1446381	A	0.929	C	0.071	A -> C	ACA -> ACC		transversion		ECs1396	similar to adhesin AIDA-I precursor [Escherichia coli plasmid pIB6] gi|543788|sp|Q03155|AIDA_ECOLI, glycoprotein [Escherichia coli strain H10407] gi|5305639|gb|AAD41751.1, outer membrane fluffing protein [Escherichia coli] gi|7466262|pir||G64964; adhesin-like protein	AidA-I
1	1448483	G	0.611	T	0.389	G -> T	CTG -> CTT		transversion		ECs1397	similar to hypothetical protein YjDA [Escherichia coli] gi|731985|sp|P16694|YJDA_ECOLI	hypothetical protein
1	1448980	G	0.634	C	0.366	G -> C	GGC -> GCC	G -> A	transversion		ECs1397	similar to hypothetical protein YjDA [Escherichia coli] gi|731985|sp|P16694|YJDA_ECOLI	hypothetical protein
1	1452093	C	0.49	G	0.51	C -> G	GTC -> GTG		transversion		ECs1401	similar to hypothetical protein YfjQ [Escherichia coli] gi|1723629|sp|P52132|YFJQ_ECOLI, YafZ [Escherichia coli] gi|2495487|sp|P77206|YAFZ_ECOLI	hypothetical protein
1	1452189	C	0.898	T	0.102	C -> T	TGC -> TGT		transition		ECs1401	similar to hypothetical protein YfjQ [Escherichia coli] gi|1723629|sp|P52132|YFJQ_ECOLI, YafZ [Escherichia coli] gi|2495487|sp|P77206|YAFZ_ECOLI	hypothetical protein
1	1452204	A	0.875	G	0.125	A -> G	GGA -> GGG		transition		ECs1401	similar to hypothetical protein YfjQ [Escherichia coli] gi|1723629|sp|P52132|YFJQ_ECOLI, YafZ [Escherichia coli] gi|2495487|sp|P77206|YAFZ_ECOLI	hypothetical protein
1	1452208	T	0.877	G	0.123	T -> G	TTG -> GTG	L -> V	transversion		ECs1401	similar to hypothetical protein YfjQ [Escherichia coli] gi|1723629|sp|P52132|YFJQ_ECOLI, YafZ [Escherichia coli] gi|2495487|sp|P77206|YAFZ_ECOLI	hypothetical protein
1	1452219	A	0.833	G	0.167	A -> G	CCA -> CCG		transition		ECs1401	similar to hypothetical protein YfjQ [Escherichia coli] gi|1723629|sp|P52132|YFJQ_ECOLI, YafZ [Escherichia coli] gi|2495487|sp|P77206|YAFZ_ECOLI	hypothetical protein
1	1452276	T	0.787	G	0.213	T -> G	GTT -> GTG		transversion		ECs1401	similar to hypothetical protein YfjQ [Escherichia coli] gi|1723629|sp|P52132|YFJQ_ECOLI, YafZ [Escherichia coli] gi|2495487|sp|P77206|YAFZ_ECOLI	hypothetical protein
1	1452427	C	0.752	A	0.248	C -> A	CGG -> AGG		transversion		ECs1401	similar to hypothetical protein YfjQ [Escherichia coli] gi|1723629|sp|P52132|YFJQ_ECOLI, YafZ [Escherichia coli] gi|2495487|sp|P77206|YAFZ_ECOLI	hypothetical protein
1	1452496	A	0.796	C	0.204	A -> C	ATT -> CTT	I -> L	transversion		ECs1401	similar to hypothetical protein YfjQ [Escherichia coli] gi|1723629|sp|P52132|YFJQ_ECOLI, YafZ [Escherichia coli] gi|2495487|sp|P77206|YAFZ_ECOLI	hypothetical protein
1	1452576	C	0.851	G	0.149	C -> G	CGC -> CGG		transversion		ECs1401	similar to hypothetical protein YfjQ [Escherichia coli] gi|1723629|sp|P52132|YFJQ_ECOLI, YafZ [Escherichia coli] gi|2495487|sp|P77206|YAFZ_ECOLI	hypothetical protein
1	1452626	G	0.857	T	0.143	G -> T			transversion
1	1452631	A	0.848	C	0.152	A -> C			transversion
1	1452639	T	0.865	C	0.135	T -> C			transition
1	1452665	G	0.864	T	0.136	G -> T			transversion
1	1452670	G	0.86	C	0.14	G -> C			transversion
1	1452724	T	0.807	A	0.193	T -> A	TCG -> ACG	S -> T	transversion		ECs1402	similar to hypothetical protein YafK [Escherichia coli] gi|2495486|sp|P75676|YAFX_ECOLI, YfjX [Escherichia coli] gi|1723636|sp|P52139|YFJX_ECOLI	hypothetical protein
1	1452760	A	0.823	G	0.177	A -> G	ACT -> GCT	T -> A	transition		ECs1402	similar to hypothetical protein YafK [Escherichia coli] gi|2495486|sp|P75676|YAFX_ECOLI, YfjX [Escherichia coli] gi|1723636|sp|P52139|YFJX_ECOLI	hypothetical protein
1	1452795	C	0.829	T	0.171	C -> T	GCC -> GCT		transition		ECs1402	similar to hypothetical protein YafK [Escherichia coli] gi|2495486|sp|P75676|YAFX_ECOLI, YfjX [Escherichia coli] gi|1723636|sp|P52139|YFJX_ECOLI	hypothetical protein
1	1452853	C	0.757	T	0.243	C -> T	CCA -> TCA	P -> S	transition		ECs1402	similar to hypothetical protein YafK [Escherichia coli] gi|2495486|sp|P75676|YAFX_ECOLI, YfjX [Escherichia coli] gi|1723636|sp|P52139|YFJX_ECOLI	hypothetical protein
1	1452880	G	0.764	A	0.236	G -> A	GTC -> ATC	V -> I	transition		ECs1402	similar to hypothetical protein YafK [Escherichia coli] gi|2495486|sp|P75676|YAFX_ECOLI, YfjX [Escherichia coli] gi|1723636|sp|P52139|YFJX_ECOLI	hypothetical protein
1	1452918	C	0.729	T	0.271	C -> T	TGC -> TGT		transition		ECs1402	similar to hypothetical protein YafK [Escherichia coli] gi|2495486|sp|P75676|YAFX_ECOLI, YfjX [Escherichia coli] gi|1723636|sp|P52139|YFJX_ECOLI	hypothetical protein
1	1452969	A	0.757	T	0.243	A -> T	GCA -> GCT		transversion		ECs1402	similar to hypothetical protein YafK [Escherichia coli] gi|2495486|sp|P75676|YAFX_ECOLI, YfjX [Escherichia coli] gi|1723636|sp|P52139|YFJX_ECOLI	hypothetical protein
1	1452972	C	0.8	A	0.2	C -> A	CCC -> CCA		transversion		ECs1402	similar to hypothetical protein YafK [Escherichia coli] gi|2495486|sp|P75676|YAFX_ECOLI, YfjX [Escherichia coli] gi|1723636|sp|P52139|YFJX_ECOLI	hypothetical protein
1	1452984	C	0.8	A	0.2	C -> A	GAC -> GAA	D -> E	transversion		ECs1402	similar to hypothetical protein YafK [Escherichia coli] gi|2495486|sp|P75676|YAFX_ECOLI, YfjX [Escherichia coli] gi|1723636|sp|P52139|YFJX_ECOLI	hypothetical protein
1	1453065	T	0.788	C	0.212	T -> C	GCT -> GCC		transition		ECs1402	similar to hypothetical protein YafK [Escherichia coli] gi|2495486|sp|P75676|YAFX_ECOLI, YfjX [Escherichia coli] gi|1723636|sp|P52139|YFJX_ECOLI	hypothetical protein
1	1453172	G	0.852	A	0.148	G -> A	AGC -> AAC	S -> N	transition		ECs1402	similar to hypothetical protein YafK [Escherichia coli] gi|2495486|sp|P75676|YAFX_ECOLI, YfjX [Escherichia coli] gi|1723636|sp|P52139|YFJX_ECOLI	hypothetical protein
1	1453199	T	0.912	A	0.088	T -> A			transversion
1	1453202	A	0.912	G	0.088	A -> G			transition
1	1453209	G	0.949	A	0.051	G -> A			transition
1	1453263	T	0.945	C	0.055	T -> C	AGT -> AGC		transition		ECs1403	probable DNA repair protein (RadC family), similar to RadC family protein YkfG [Escherichia coli] gi|3025218|sp|Q47685|YKFG_ECOLI, YeeS [Escherichia coli] gi|3025155|sp|P76362|YEES_ECOLI	DNA repair protein
1	1455177	C	0.706	T	0.294	C -> T	CTG -> TTG		transition		ECs1407	similar to hypothetical protein L0008 [Escherichia coli] gi|3414876|gb|AAC31487.1, YeeW [Escherichia coli] gi|3025160|sp|P76366|YEEW_ECOLI	hypothetical protein
1	1455245	C	0.633	A	0.367	C -> A	GGC -> GGA		transversion		ECs1407	similar to hypothetical protein L0008 [Escherichia coli] gi|3414876|gb|AAC31487.1, YeeW [Escherichia coli] gi|3025160|sp|P76366|YEEW_ECOLI	hypothetical protein
1	1455272	G	0.628	A	0.372	G -> A	TCG -> TCA		transition		ECs1407	similar to hypothetical protein L0008 [Escherichia coli] gi|3414876|gb|AAC31487.1, YeeW [Escherichia coli] gi|3025160|sp|P76366|YEEW_ECOLI	hypothetical protein
1	1455677	A	0.435	G	0.565	A -> G			transition
1	1456699	A	0.814	G	0.186	A -> G			transition
1	1459648	T	0.766	G	0.234	T -> G	AGT -> AGG	S -> R	transversion		ECs1413	similar to YCDZ_ECOLI gi|1787273 (conserved in Escherichia coli K-12)	hypothetical protein
1	1461579	T	0.463	A	0.537	T -> A	ACT -> TCT	T -> S	transversion		ECs1416	chaperone-like protein that participates in the polymerization of curlin (CsgA) subunits into curli (extracellular fibers from Escherichia and Salmonella spp. that are involved in the colonization of inert surfaces and biofilm formation); part of the curli secretion and assembly protein complex	curli assembly protein CsgE
1	1470261	C	0.5	T	0.5	C -> T	CGC -> CGT		transition		ECs1427	necessary for biosynthesis of osmoregulated periplasmic glucans possibly involved in the transfer to the periplasmic space	glucosyltransferase MdoH
1	1473242	G	0.591	T	0.409	G -> T	GCC -> GCA		transversion		ECs1429	acidic protein; similar to MSYB_ECOLI gi|1787289 (conserved in Escherichia coli K-12)	hypothetical protein
1	1475896	G	0.947	T	0.053	G -> T			transversion
1	1487852	G	0.656	T	0.344	G -> T	TCG -> TCT		transversion		ECs1447	similar to MVIN_ECOLI gi|1787309 (conserved in Escherichia coli K-12)	hypothetical protein
1	1494797	C	0.5	A	0.5	C -> A	CCG -> ACG	P -> T	transversion	flgH	ECs1457	part of the flagellar basal body which consists of four rings L,P, S and M mounted on a central rod	flagellar basal body L-ring protein
1	1515093	G	0.481	A	0.519	G -> A	CTG -> CTA		transition		ECs1477	catalyzes the DNA-template-directed extension of the 3'-end of a DNA strand; the delta' subunit seems to interact with the gamma subunit to transfer the beta subunit on the DNA	DNA polymerase III subunit delta'
1	1515752	A	0.532	G	0.468	A -> G	CAG -> CGG	Q -> R	transition		ECs1477	catalyzes the DNA-template-directed extension of the 3'-end of a DNA strand; the delta' subunit seems to interact with the gamma subunit to transfer the beta subunit on the DNA	DNA polymerase III subunit delta'
1	1520767	A	0.426	G	0.574	A -> G			transition
1	1529931	C	0.371	T	0.629	C -> T	CTG -> CTA		transition		ECs1492	similar to MFD_ECOLI gi|1787357 (conserved in Escherichia coli K-12)	transcription-repair coupling factor
1	1530771	T	0.471	C	0.529	T -> C	CTA -> CTG		transition		ECs1492	similar to MFD_ECOLI gi|1787357 (conserved in Escherichia coli K-12)	transcription-repair coupling factor
1	1534394	A	0.486	G	0.514	A -> G			transition
1	1536912	T	0.949	C	0.051	T -> C	GAT -> GAC		transition		ECs1496	part of the ATP-dependent transport system LolCDE; responsible for the localization of lipoproteins to the periplasmic surface of the outer membrane	outer membrane-specific lipoprotein transporter subunit LolE
1	1539422	C	0.825	T	0.175	C -> T			transition		ECs1498	Modulates the activities of several enzymes which are inactive in their acetylated form	NAD-dependent deacetylase
1	1539997	G	0.627	A	0.373	G -> A	AAC -> AAT		transition	potD	ECs1499	can transport spermidine and putrescine but affinity is higher for spermidine; forms a complex of PotA2BCD; PotD is a periplasmic component that binds the substrate	spermidine/putrescine ABC transporter substrate-binding protein
1	1617951	T	0.938	C	0.062	T -> C	GGT -> GGC		transition		ECs1608	Converts isocitrate to alpha ketoglutarate	isocitrate dehydrogenase
1	1618050	A	0.925	G	0.075	A -> G	AAA -> AAG		transition		ECs1608	Converts isocitrate to alpha ketoglutarate	isocitrate dehydrogenase
1	1618068	G	0.927	A	0.073	G -> A	GAG -> GAA		transition		ECs1608	Converts isocitrate to alpha ketoglutarate	isocitrate dehydrogenase
1	1618077	C	0.935	T	0.065	C -> T	GAC -> GAT		transition		ECs1608	Converts isocitrate to alpha ketoglutarate	isocitrate dehydrogenase
1	1618092	T	0.934	C	0.066	T -> C	AAT -> AAC		transition		ECs1608	Converts isocitrate to alpha ketoglutarate	isocitrate dehydrogenase
1	1665324	T	0.786	G	0.214	T -> G	GTG -> GGG	V -> G	transversion		ECs1667	similar to hypothetical proteins e.g. part (1336-1569 in 1569 aa) of YPJA_ECOLI gi|2507221|sp|P52143	hypothetical protein
1	1681354	C	0.944	A	0.056	C -> A	CCA -> CAA	P -> Q	transversion	dadX	ECs1685	catabolic enzyme, converts L-alanine to D-alanine which is then oxidized to pyruvate by dadA	alanine racemase
1	1686777	C	0.882	T	0.118	C -> T	GAT -> AAT	D -> N	transition		ECs1691	similar to f YCGR_ECOLI gi|1787443	hypothetical protein
1	1686778	A	0.944	C	0.056	A -> C	ATT -> ATG	I -> M	transversion		ECs1691	similar to f YCGR_ECOLI gi|1787443	hypothetical protein
1	1694036	G	0.522	A	0.478	G -> A	CCC -> CCT		transition		ECs1699	similar to iron (iii) ABC transporter, ATP-binding protein [Pyrococcus abyssi (strain Orsay)] gi|7519847|pir||A75077	ABC transporter ATP-binding protein
1	1697646	G	0.698	C	0.302	G -> C	CCG -> GCG	P -> A	transversion		ECs1703	phosphotransferaese subunit; phosphorylates dihydroxyacetone along with DhaK/DhaL	dihydroxyacetone kinase subunit DhaM
1	1700131	A	0.902	G	0.098	A -> G	GTT -> GTC		transition		ECs1707	similar to adhesion and penetration protein B1202_ECOLI gi|1787452 (conserved in Escherichia coli K-12)	hypothetical protein
1	1700138	T	0.944	G	0.056	T -> G	TTA -> GTA	L -> V	transversion		ECs1706	similar to B1201_ECOLI (DhaR) gi|1787451|P76016	hypothetical protein
1	1720171	C	0.949	T	0.051	C -> T			transition		ECs1725	similar to YCHP_ECOLI gi|1787472 (conserved in Escherichia coli K-12)	hypothetical protein
1	1723961	G	0.574	T	0.426	G -> T	GGG -> GTG	G -> V	transversion		ECs1728	similar to NARK_ECOLI gi|1787475 (conserved in Escherichia coli K-12)	nitrite extrusion protein
1	1724370	G	0.5	A	0.5	G -> A	CTG -> CTA		transition		ECs1728	similar to NARK_ECOLI gi|1787475 (conserved in Escherichia coli K-12)	nitrite extrusion protein
1	1746040	C	0.378	T	0.622	C -> T	CTG -> TTG		transition	oppB	ECs1744	similar to OPPB_ECOLI gi|1787497 (conserved in Escherichia coli K-12)	oligopeptide transporter permease
1	1746954	T	0.508	C	0.492	T -> C	TTG -> CTG		transition		ECs1745	similar to OPPC_ECOLI gi|1787498 (conserved in Escherichia coli K-12)	hypothetical protein
1	1750982	G	0.931	A	0.069	G -> A			transition	cls	ECs1749	catalyzes the transfer of a phosphatidyl group to phosphodidylglycerol to form cardiolipin (diphosphatidylglycerol)	cardiolipin synthetase
1	1751576	T	0.95	A	0.05	T -> A	GTC -> GAC	V -> D	transversion		ECs5426		hypothetical protein
1	1823642	C	0.607	T	0.393	C -> T	GGT -> AGT	G -> S	transition		ECs1836	with component II, the glutamine amidotransferase, catalyzes the formation of anthranilate from chorismate and glutamine	anthranilate synthase component I
1	1824148	C	0.56	T	0.44	C -> T			transition
1	1824237	A	0.569	G	0.431	A -> G			transition
1	1840467	C	0.442	A	0.558	C -> A	CCA -> CAA	P -> Q	transversion		ECs1851	similar to PGPB_ECOLI gi|1787534 (conserved in Escherichia coli K-12)	phosphatidylglycerophosphatase B
1	1846543	A	0.525	G	0.475	A -> G	AGT -> AGC		transition		ECs1858	c-di-GMP phosphodiesterase; probably degrades signalling molecule c-di-GMP	RNase II stability modulator
1	1852085	A	0.592	T	0.408	A -> T			transversion
1	1857071	A	0.944	T	0.056	A -> T	GAC -> GTC	D -> V	transversion		ECs1864	similar to multidrug-efflux transport proteins e.g.AcrB [Escherichia coli K-12]gi|399001|sp|P31224|ACRB_ECOLI	multidrug-efflux transport protein
1	1857073	C	0.944	T	0.056	C -> T	CGC -> TGC	R -> C	transition		ECs1864	similar to multidrug-efflux transport proteins e.g.AcrB [Escherichia coli K-12]gi|399001|sp|P31224|ACRB_ECOLI	multidrug-efflux transport protein
1	1864215	G	0.944	A	0.056	G -> A			transition		ECs1871	periplasmic protein; similar to SAPA_ECOLI gi|1787551 (conserved in Escherichia coli K-12)	peptide transport-like protein
1	1865098	T	0.495	G	0.505	T -> G			transversion
1	1869052	A	0.508	C	0.492	A -> C			transversion
1	1869324	A	0.392	G	0.608	A -> G	GAG -> GGG	E -> G	transition	puuD	ECs1875	catalyzes the degradation of gamma-glutamyl-gamma-aminobutyrate into glutamate and gamma-aminobutyrate	gamma-glutamyl-gamma-aminobutyrate hydrolase
1	1869442	C	0.563	T	0.438	C -> T	CGC -> CGT		transition	puuD	ECs1875	catalyzes the degradation of gamma-glutamyl-gamma-aminobutyrate into glutamate and gamma-aminobutyrate	gamma-glutamyl-gamma-aminobutyrate hydrolase
1	1872868	G	0.6	T	0.4	G -> T	GGC -> TGC	G -> C	transversion		ECs1878	similar to ORDL_ECOLI gi|1787559 (conserved in Escherichia coli K-12)	oxidoreductase
1	1874338	A	0.714	G	0.286	A -> G	GGA -> GGG		transition		ECs1879	putrescine-inducible GABA aminotransferase; catalyzes the formation of glutamate and succinate semialdehyde from 4-aminobutyrate and 2-oxoglutarate	4-aminobutyrate aminotransferase
1	1878548	T	0.947	C	0.053	T -> C			transition
1	1882407	T	0.95	A	0.05	T -> A	ATC -> AAC	I -> N	transversion		ECs1891	similar to YCJP_ECOLI gi|1787571 (conserved in Escherichia coli K-12)	transport system permease
1	1884954	A	0.944	C	0.056	A -> C	AAA -> AAC	K -> N	transversion		ECs1894	similar to YCJS_ECOLI gi|1787574 (conserved in Escherichia coli K-12)	dehydrogenase
1	1885931	A	0.946	G	0.054	A -> G	ATA -> ATG	I -> M	transition		ECs1895	similar to YCJT_ECOLI gi|1787575 (conserved in Escherichia coli K-12)	hypothetical protein
1	1890866	C	0.482	T	0.518	C -> T	CGA -> CAA	R -> Q	transition		ECs1899	similar to YCJW_ECOLI gi|1787580 (conserved in Escherichia coli K-12)	LACI-type transcriptional regulator
1	1900734	T	0.527	G	0.473	T -> G	GAT -> GCT	D -> A	transversion		ECs1909	similar to B1327_ECOLI gi|1787587 (conserved in Escherichia coli K-12)	hypothetical protein
1	1911298	G	0.551	A	0.449	G -> A	CCG -> CTG	P -> L	transition		ECs1921	similar to B1337_ECOLI gi|1787598 (conserved in Escherichia coli K-12)	hypothetical protein
1	1921405	G	0.767	C	0.233	G -> C	CAA -> GAA	Q -> E	transversion		ECs1928	TtcA; YdaO; catalyzes the thiolation of cytosine 32in specific tRNAs	C32 tRNA thiolase
1	1976735	T	0.46	C	0.54	T -> C	ACA -> GCA	T -> A	transition		ECs2000	similar to YDBK_ECOLI gi|1787642 (conserved in Escherichia coli K-12)	oxidoreductase
1	1977912	G	0.95	T	0.05	G -> T	GAC -> GAA	D -> E	transversion		ECs2000	similar to YDBK_ECOLI gi|1787642 (conserved in Escherichia coli K-12)	oxidoreductase
1	1984661	T	0.45	C	0.55	T -> C	ACT -> ACC		transition		ECs2006	similar to BigA protein [Salmonella typhi] dad|AF133185-1|AAD29677.1, YdbA.2 [Escherichia coli] gi|7465766|pir||C48399	BigA-like protein
1	1992670	C	0.59	T	0.41	C -> T	ACC -> ATC	T -> I	transition		ECs2009	similar to YDBD_ECOLI gi|1787675 (conserved in Escherichia coli K-12)	hypothetical protein
1	1993314	T	0.802	A	0.198	T -> A			transversion
1	1995802	T	0.636	A	0.364	T -> A	TTT -> ATT	F -> I	transversion		ECs2012	similar to B1410_ECOLI gi|1787678 (conserved in Escherichia coli K-12)	hypothetical protein
1	2001067	G	0.768	A	0.232	G -> A	GGT -> GAT	G -> D	transition		ECs2015	involved in the post-transcriptional processing of the daa operon mRNA, which encodes proteins involved in fimbrial biogenesis of an enteropathogenic E. coli strain	ATP-dependent RNA helicase HrpA
1	2005705	G	0.542	A	0.458	G -> A			transition
1	2007430	T	0.575	A	0.425	T -> A	ACC -> TCC	T -> S	transversion		ECs2022	similar to G3P3_ECOLI sp|P33898	glyceraldehyde 3-phosphate dehydrogenase C
1	2022505	G	0.429	A	0.571	G -> A	GCT -> ACT	A -> T	transition		ECs2039	similar to YDCP_ECOLI gi|1787705 (conserved in Escherichia coli K-12)	collagenase
1	2025633	A	0.671	C	0.329	A -> C	GCA -> GCC		transversion		ECs2042	similar to B1438_ECOLI gi|1787709 (conserved in Escherichia coli K-12)	hypothetical protein
1	2028337	A	0.95	G	0.05	A -> G	TTA -> TTG		transition		ECs2044	similar to B1440_ECOLI gi|1787711 (conserved in Escherichia coli K-12)	transporter
1	2030050	A	0.603	G	0.397	A -> G	ACT -> GCT	T -> A	transition		ECs2046	similar to B1442_ECOLI gi|1787713 (conserved in Escherichia coli K-12)	transport system permease
1	2031394	A	0.943	G	0.057	A -> G	AAA -> AAG		transition		ECs2048	catalyzes the formation of 4-aminobutanoate from 4-aminobutanal; involved in putrescine degradation	gamma-aminobutyraldehyde dehydrogenase
1	2033176	T	0.595	G	0.405	T -> G	TTT -> GTT	F -> V	transversion		ECs2049	similar to B1445_ECOLI gi|1787716 (conserved in Escherichia coli K-12)	hypothetical protein
1	2034031	A	0.477	T	0.523	A -> T	TCG -> ACG	S -> T	transversion		ECs2051	similar to B1447_ECOLI gi|1787718 (conserved in Escherichia coli K-12)	hypothetical protein
1	2037628	A	0.906	T	0.094	A -> T	TTA -> ATA	L -> I	transversion		ECs2055	similar to B1451_ECOLI gi|1787723 (conserved in Escherichia coli K-12)	outer membrane receptor for iron transport
1	2044028	A	0.545	G	0.455	A -> G	CCA -> CCG		transition		ECs2060	similar to Vgr proteins e.g. VgrE protein [Escherichia coli] gi|2920625|gb|AAC32465.1	protein VgrE
1	2050678	G	0.635	A	0.365	G -> A			transition
1	2050790	A	0.559	G	0.441	A -> G			transition
1	2060459	A	0.609	G	0.391	A -> G	CCT -> CCC		transition		ECs2071	similar to NARG_ECOLI gi|1787477 (conserved in Escherichia coli K-12)	cryptic nitrate reductase 2 subunit alpha
1	2061531	T	0.947	C	0.053	T -> C	TAC -> TGC	Y -> C	transition		ECs2071	similar to NARG_ECOLI gi|1787477 (conserved in Escherichia coli K-12)	cryptic nitrate reductase 2 subunit alpha
1	2063820	G	0.486	A	0.514	G -> A	CAC -> TAC	H -> Y	transition		ECs2073	similar to B1471_ECOLI gi|1787745, B1470_ECOLI gi|1787744	hypothetical protein
1	2065701	A	0.72	G	0.28	A -> G	ATA -> ACA	I -> T	transition		ECs2075	similar to IpaH protein IPA7_SHIFL gi|124813|sp|P18014, YDDK_ECOLI gi|3183258|sp|P76123	IpaH-like protein
1	2067510	C	0.531	T	0.469	C -> T			transition
1	2074398	G	0.538	A	0.462	G -> A	GGC -> GGT		transition		ECs2082	similar to zinc-dependent eukaryotic ADH enzymes and distinct from fermentative ADHs	alcohol dehydrogenase
1	2083559	T	0.947	C	0.053	T -> C	ACA -> ACG		transition		ECs2091	similar to B1487_ECOLI gi|1787762 (conserved in Escherichia coli K-12)	hemin-binding lipoprotein
1	2083895	G	0.194	T	0.806	G -> T	CGC -> AGC	R -> S	transversion		ECs2092	catalyzes the hydrolysis of D-alanyl-D-alanine dipeptide: Zn dependent; involved in peptidoglycan synthesis	D-alanyl-D-alanine dipeptidase
1	2087222	T	0.564	A	0.436	T -> A	GAA -> GTA	E -> V	transversion		ECs2095	similar to B1490_ECOLI gi|1787766 (conserved in Escherichia coli K-12)	hypothetical protein
1	2092792	G	0.95	T	0.05	G -> T	CAT -> AAT	H -> N	transversion		ECs2098	similar to GADB_ECOLI gi|1787769 (conserved in Escherichia coli K-12)	glutamate decarboxylase
1	2093771	T	0.568	A	0.432	T -> A	GCA -> GCT		transversion		ECs2099	similar to PQQL_ECOLI gi|1787770 (conserved in Escherichia coli K-12)	peptidase
1	2100062	A	0.484	G	0.516	A -> G	AGT -> AGC		transition		ECs2101	similar to YDDA_ECOLI gi|1787772 (conserved in Escherichia coli K-12)	ABC transporter ATP-binding protein
1	2103917	A	0.622	G	0.378	A -> G			transition
1	2106304	G	0.762	A	0.238	G -> A	AGC -> AGT		transition		ECs2106	in Escherichia coli it may be involved in repression of type III secretion system (TTSS) genes of the host cell; involved with increased resistance to low pH; member of the prokaryotic molybdopterin-containing oxidoreductase	oxidoreductase
1	2118728	A	0.931	C	0.069	A -> C	GTT -> GGT	V -> G	transversion		ECs2117	similar to YDEK_ECOLI gi|1787788 (conserved in Escherichia coli K-12)	lipoprotein
1	2119277	G	0.933	T	0.067	G -> T	ACG -> AAG	T -> K	transversion		ECs2117	similar to YDEK_ECOLI gi|1787788 (conserved in Escherichia coli K-12)	lipoprotein
1	2121176	G	0.892	T	0.108	G -> T	ACC -> AAC	T -> N	transversion		ECs2117	similar to YDEK_ECOLI gi|1787788 (conserved in Escherichia coli K-12)	lipoprotein
1	2121182	A	0.892	C	0.108	A -> C	GTC -> GGC	V -> G	transversion		ECs2117	similar to YDEK_ECOLI gi|1787788 (conserved in Escherichia coli K-12)	lipoprotein
1	2121187	G	0.886	T	0.114	G -> T	ACC -> ACA		transversion		ECs2117	similar to YDEK_ECOLI gi|1787788 (conserved in Escherichia coli K-12)	lipoprotein
1	2121369	T	0.938	C	0.063	T -> C	ATT -> GTT	I -> V	transition		ECs2117	similar to YDEK_ECOLI gi|1787788 (conserved in Escherichia coli K-12)	lipoprotein
1	2121432	T	0.923	C	0.077	T -> C	AGT -> GGT	S -> G	transition		ECs2117	similar to YDEK_ECOLI gi|1787788 (conserved in Escherichia coli K-12)	lipoprotein
1	2122250	G	0.472	A	0.528	G -> A			transition
1	2134644	G	0.478	T	0.522	G -> T			transversion
1	2138222	T	0.633	C	0.367	T -> C	GAC -> GGC	D -> G	transition		ECs2132	in Escherichia coli this enzyme appears to be an NAD+/NADP+-dependent succinate semialdehyde dehydrogenase	succinate semialdehyde dehydrogenase
1	2140707	A	0.614	C	0.386	A -> C	GAA -> GAC	E -> D	transversion		ECs2134	similar to B1527_ECOLI gi|1787807	hypothetical protein
1	2143214	T	0.528	C	0.472	T -> C	AAC -> AGC	N -> S	transition		ECs2136	protein involved in resistance to different drugs (tetracycline, chloramphenicol, beta-lactams, and quinolones); part of the multiple antibiotic resistance (mar) locus, which is composed by the genes marC and marRAB; unknown function	multiple drug resistance protein MarC
1	2150030	A	0.465	G	0.535	A -> G	GCT -> GCC		transition		ECs2145	similar to YDEI_ECOLI gi|1787817 (conserved in Escherichia coli K-12)	hypothetical protein
1	2250458	C	0.806	G	0.194	C -> G			transversion
1	2250649	G	0.875	A	0.125	G -> A			transition
1	2250681	G	0.87	A	0.13	G -> A			transition
1	2250862	A	0.934	G	0.066	A -> G			transition
1	2250864	C	0.935	T	0.065	C -> T			transition
1	2251044	C	0.552	T	0.448	C -> T	CTG -> TTG		transition		ECs2284	similar to DICB_ECOLI gi|1787857 (conserved in Escherichia coli K-12)	inhibitor of cell division
1	2251440	C	0.906	T	0.094	C -> T	GCC -> GCT		transition		ECs2286	similar to YDFE_ECOLI gi|1787859	hypothetical protein
1	2251809	C	0.944	A	0.056	C -> A	GGC -> GGA		transversion		ECs2286	similar to YDFE_ECOLI gi|1787859	hypothetical protein
1	2251851	T	0.918	C	0.082	T -> C	GCT -> GCC		transition		ECs2286	similar to YDFE_ECOLI gi|1787859	hypothetical protein
1	2251886	G	0.87	A	0.13	G -> A			transition		ECs2286	similar to YDFE_ECOLI gi|1787859	hypothetical protein
1	2251933	G	0.797	A	0.203	G -> A	GCA -> ACA	A -> T	transition		ECs2286	similar to YDFE_ECOLI gi|1787859	hypothetical protein
1	2252023	G	0.718	A	0.282	G -> A	GCC -> ACC	A -> T	transition		ECs2286	similar to YDFE_ECOLI gi|1787859	hypothetical protein
1	2252199	T	0.839	A	0.161	T -> A	AAT -> AAA	N -> K	transversion		ECs2286	similar to YDFE_ECOLI gi|1787859	hypothetical protein
1	2252216	G	0.867	A	0.133	G -> A	GGC -> GAC	G -> D	transition		ECs2286	similar to YDFE_ECOLI gi|1787859	hypothetical protein
1	2252421	T	0.651	C	0.349	T -> C	GAT -> GAC		transition		ECs2286	similar to YDFE_ECOLI gi|1787859	hypothetical protein
1	2252611	G	0.691	T	0.309	G -> T	GCT -> TCT	A -> S	transversion		ECs2286	similar to YDFE_ECOLI gi|1787859	hypothetical protein
1	2252616	C	0.698	T	0.302	C -> T	GCC -> GCT		transition		ECs2286	similar to YDFE_ECOLI gi|1787859	hypothetical protein
1	2252634	A	0.7	G	0.3	A -> G	ACA -> ACG		transition		ECs2286	similar to YDFE_ECOLI gi|1787859	hypothetical protein
1	2252649	T	0.755	C	0.245	T -> C	TTT -> TTC		transition		ECs2286	similar to YDFE_ECOLI gi|1787859	hypothetical protein
1	2252661	T	0.8	C	0.2	T -> C	AAT -> AAC		transition		ECs2286	similar to YDFE_ECOLI gi|1787859	hypothetical protein
1	2252671	A	0.83	T	0.17	A -> T	ACA -> TCA	T -> S	transversion		ECs2286	similar to YDFE_ECOLI gi|1787859	hypothetical protein
1	2252676	C	0.83	T	0.17	C -> T	GGC -> GGT		transition		ECs2286	similar to YDFE_ECOLI gi|1787859	hypothetical protein
1	2252678	T	0.833	C	0.167	T -> C	TTA -> TCA	L -> S	transition		ECs2286	similar to YDFE_ECOLI gi|1787859	hypothetical protein
1	2252703	A	0.935	C	0.065	A -> C	CAA -> CAC	Q -> H	transversion		ECs2286	similar to YDFE_ECOLI gi|1787859	hypothetical protein
1	2252711	A	0.904	C	0.096	A -> C	GAA -> GCA	E -> A	transversion		ECs2286	similar to YDFE_ECOLI gi|1787859	hypothetical protein
1	2252751	G	0.691	C	0.309	G -> C	AAG -> AAC	K -> N	transversion		ECs2286	similar to YDFE_ECOLI gi|1787859	hypothetical protein
1	2253852	C	0.459	T	0.541	C -> T			transition
1	2260501	C	0.541	T	0.459	C -> T	GCA -> GTA	A -> V	transition		ECs2294	similar to B1588_ECOLI gi|1787871 (conserved in Escherichia coli K-12)	oxidoreductase major subunit
1	2265723	A	0.634	G	0.366	A -> G	AGC -> GGC	S -> G	transition		ECs2298	similar to B1592_ECOLI gi|1787876 (conserved in Escherichia coli K-12)	voltage-gated ClC-type chloride channel ClcB
1	2265836	G	0.621	A	0.379	G -> A	ACG -> ACA		transition		ECs2298	similar to B1592_ECOLI gi|1787876 (conserved in Escherichia coli K-12)	voltage-gated ClC-type chloride channel ClcB
1	2270284	G	0.492	A	0.508	G -> A	GGC -> AGC	G -> S	transition		ECs2302	similar to YNFM_ECOLI gi|1787880 (conserved in Escherichia coli K-12)	transporter
1	2271670	T	0.435	G	0.565	T -> G			transversion
1	2281730	A	0.95	G	0.05	A -> G	CTT -> CTC		transition		ECs2313	similar to YDGC_ECOLI gi|1787892 (conserved in Escherichia coli K-12)	hypothetical protein
1	2283863	T	0.735	C	0.265	T -> C	GTC -> GCC	V -> A	transition		ECs2315	similar to RSTB_ECOLI gi|1787894 (conserved in Escherichia coli K-12)	sensor protein RstB
1	2290138	A	0.621	G	0.379	A -> G	CTA -> CTG		transition		ECs2320	similar to YDGA_ECOLI gi|1787900 (conserved in Escherichia coli K-12)	hypothetical protein
1	2290709	G	0.451	T	0.549	G -> T	GAT -> TAT	D -> Y	transversion		ECs2320	similar to YDGA_ECOLI gi|1787900 (conserved in Escherichia coli K-12)	hypothetical protein
1	2295656	T	0.298	C	0.702	T -> C			transition
1	2307940	T	0.387	A	0.613	T -> A	CTG -> CAG	L -> Q	transversion		ECs2338	part of membrane-bound complex thought to be involved in electron transport to nitrogen	electron transport complex protein RnfC
1	2310201	G	0.946	A	0.054	G -> A	GTT -> ATT	V -> I	transition		ECs2340	part of membrane-bound complex hought to be involved in electron transport to nitrogen	electron transport complex protein RnfG
1	2312150	G	0.524	A	0.476	G -> A	CTG -> CTA		transition		ECs5460		hypothetical protein
1	2312228	G	0.527	A	0.473	G -> A			transition
1	2320152	T	0.441	A	0.559	T -> A	CTA -> CTT		transversion		ECs2351	Transcription regulator that can both activate or repress expression	transcriptional regulator SlyA
1	2325151	G	0.947	T	0.053	G -> T	CTG -> ATG	L -> M	transversion		ECs2356	similar to B1647_ECOLI gi|1787936	hypothetical protein
1	2326868	A	0.514	C	0.486	A -> C	AAT -> CAT	N -> H	transversion		ECs2359	FMN-linked; catalyzes the formation of N-ethylsuccinimide from N-ethylmaleimide	N-ethylmaleimide reductase
1	2328469	G	0.946	A	0.054	G -> A	GCA -> ACA	A -> T	transition		ECs2361	Responsible for the end-turnover of tRNA: specifically removes the terminal AMP residue from uncharged tRNA (tRNA-C-C-A)	ribonuclease T
1	2328706	G	0.944	A	0.056	G -> A	GCC -> ACC	A -> T	transition		ECs2361	Responsible for the end-turnover of tRNA: specifically removes the terminal AMP residue from uncharged tRNA (tRNA-C-C-A)	ribonuclease T
1	2329168	G	0.768	A	0.232	G -> A	CGC -> CAC	R -> H	transition		ECs2362	similar to the DNA and RNA helicase superfamily II and eukaryotic DEAD family of helicases; longest known protein in E. coli	ATP-dependent helicase Lhr
1	2330900	T	0.426	C	0.574	T -> C	GAT -> GAC		transition		ECs2362	similar to the DNA and RNA helicase superfamily II and eukaryotic DEAD family of helicases; longest known protein in E. coli	ATP-dependent helicase Lhr
1	2334471	C	0.464	T	0.536	C -> T	CTT -> TTT	L -> F	transition		ECs2364	similar to YDHO_ECOLI gi|1787944 (conserved in Escherichia coli K-12)	lipoprotein
1	2340948	G	0.494	A	0.506	G -> A			transition
1	2342329	A	0.491	G	0.509	A -> G	TCA -> CCA	S -> P	transition		ECs2371	catalyzes the formation of riboflavin from 6,7-dimethyl-8-(1-D-ribityl)lumazine	riboflavin synthase subunit alpha
1	2343203	G	0.461	A	0.539	G -> A	TTG -> TTA		transition		ECs2372	NorM; MdtK; functions as a Na(+)/drug antiporter; inactivation in Vibrio cholerae results in susceptibility to fluoroquinolones	multidrug efflux protein
1	2344543	A	0.631	G	0.369	A -> G			transition
1	2345010	G	0.426	A	0.574	G -> A	CCG -> TCG	P -> S	transition		ECs2373	similar to B1664_ECOLI gi|1787954 (conserved in Escherichia coli K-12)	hypothetical protein
1	2346310	G	0.603	C	0.397	G -> C			transversion
1	2347733	G	0.612	A	0.388	G -> A	GAC -> AAC	D -> N	transition		ECs2375	similar to B1668_ECOLI gi|1787957 (conserved in Escherichia coli K-12)	hypothetical protein
1	2353590	A	0.581	G	0.419	A -> G	ATT -> ACT	I -> T	transition		ECs2381	similar to B1674_ECOLI gi|1787963 (conserved in Escherichia coli K-12)	hypothetical protein
1	2354526	C	0.512	T	0.488	C -> T			transition
1	2355009	G	0.433	T	0.567	G -> T			transversion
1	2357205	G	0.758	A	0.242	G -> A	GCT -> ACT	A -> T	transition		ECs2384	similar to LPP_ECOLI gi|1787967 (conserved in Escherichia coli K-12)	murein lipoprotein
1	2357419	C	0.662	T	0.338	C -> T			transition
1	2359479	G	0.593	A	0.407	G -> A	GGC -> GGT		transition		ECs2387	catalyzes the formation of L-alanine and selenide or sulfanylcysteine from selenocysteine or cysteine	bifunctional cysteine desulfurase/selenocysteinelyase
1	2363113	A	0.414	G	0.586	A -> G	GTC -> GCC	V -> A	transition		ECs2390	with SufCD activates cysteine desulfurase SufS	cysteine desulfurase activator complex subunit SufB
1	2364344	T	0.477	C	0.523	T -> C			transition
1	2364465	G	0.585	A	0.415	G -> A			transition
1	2365866	C	0.623	A	0.377	C -> A	GCG -> GCT		transversion		ECs2394	similar to YDIJ_ECOLI gi|1787977 (conserved in Escherichia coli K-12)	oxidase
1	2373421	A	0.397	G	0.603	A -> G	AAG -> GAG	K -> E	transition		ECs2398	similar to B1691_ECOLI gi|1787982 (conserved in Escherichia coli K-12)	amino acid/amine transport protein
1	2375834	A	0.494	G	0.506	A -> G	GCA -> GCG		transition		ECs2401	similar to YDIF_ECOLI gi|1787985 (conserved in Escherichia coli K-12)	hypothetical protein
1	2378490	T	0.557	G	0.443	T -> G	ATT -> CTT	I -> L	transversion		ECs2403	similar to B1696_ECOLI gi|1787987 (conserved in Escherichia coli K-12)	AraC family transcriptional regulator
1	2380417	A	0.667	C	0.333	A -> C	CAA -> CAC	Q -> H	transversion		ECs2405	May play a role in a redox process	electron transfer flavoprotein subunit YdiR
1	2391291	G	0.509	A	0.491	G -> A	AAC -> AAT		transition		ECs2414	similar to B1707_ECOLI gi|1788000 (conserved in Escherichia coli K-12)	hypothetical protein
1	2394361	G	0.529	A	0.471	G -> A	TCT -> TTT	S -> F	transition		ECs2418	with BtuD and BtuF transports vitamin B12 into the cell	vtamin B12-transporter permease
1	2396974	G	0.452	A	0.548	G -> A	CCA -> TCA	P -> S	transition	pheT	ECs2420	catalyzes a two-step reaction, first charging a phenylalanine molecule by linking its carboxyl group to the alpha-phosphate of ATP, followed by transfer of the aminoacyl-adenylate to its tRNA; forms a tetramer of alpha(2)beta(2); binds two magnesium ions per tetramer; type 2 subfamily	phenylalanyl-tRNA synthetase subunit beta
1	2405057	T	0.554	C	0.446	T -> C	TCA -> TCG		transition		ECs2428	similar to B1722_ECOLI gi|1788016 (conserved in Escherichia coli K-12)	hypothetical protein
1	2411105	T	0.652	A	0.348	T -> A	ATC -> AAC	I -> N	transversion		ECs2435	similar to B1729_ECOLI gi|1788024 (conserved in Escherichia coli K-12)	hypothetical protein
1	2411621	G	0.935	A	0.065	G -> A	GGT -> GAT	G -> D	transition		ECs2435	similar to B1729_ECOLI gi|1788024 (conserved in Escherichia coli K-12)	hypothetical protein
1	2412005	A	0.51	G	0.49	A -> G	GAT -> GGT	D -> G	transition		ECs2435	similar to B1729_ECOLI gi|1788024 (conserved in Escherichia coli K-12)	hypothetical protein
1	2416220	C	0.805	T	0.195	C -> T	GCT -> ACT	A -> T	transition		ECs2439	similar to YDJC_ECOLI gi|1788028 (conserved in Escherichia coli K-12)	hypothetical protein
1	2416466	T	0.634	G	0.366	T -> G	AAC -> CAC	N -> H	transversion		ECs2439	similar to YDJC_ECOLI gi|1788028 (conserved in Escherichia coli K-12)	hypothetical protein
1	2419218	A	0.515	G	0.485	A -> G	TTG -> CTG		transition		ECs2442	catalyzes the phosphorylation of incoming sugar substrates concomitant with their translocation across the cell membrane; involved N,N'-diacetylchitobiose transport; protein IIA transfers a phosphoryl group to IIB which then transfers the phosphoryl group to the sugar; IIC forms the translocation channel for the sugar uptake	PTS system N,N'-diacetylchitobiose-specific transporter subunit IIA
1	2420178	T	0.54	G	0.46	T -> G	GTA -> GTC		transversion		ECs2443	catalyzes the phosphorylation of incoming sugar substrates concomitant with their translocation across the cell membrane; involved in N,N'-diacetylchitobiose transport; protein IIA transfers a phosphoryl group to IIB which then transfers the phosphoryl group to the sugar; IIC forms the translocation channel for the sugar uptake	PTS system N,N'-diacetylchitobiose-specific transporter subunit IIC
1	2423608	G	0.436	A	0.564	G -> A	TGC -> TAC	C -> Y	transition		ECs2447	3' incision activity; acts with UvrC	nucleotide excision repair endonuclease
1	2424193	G	0.946	A	0.054	G -> A	GCC -> GCT		transition		ECs2448	similar to B1742_ECOLI gi|1788038 (conserved in Escherichia coli K-12)	hypothetical protein
1	2426710	C	0.564	A	0.436	C -> A	CGG -> CGT		transversion		ECs2451	catalyzes the hydrolysis of 2-N-succinylarginine into 2-N-succinylornithine, ammonia and carbon dioxide in arginine degradation	succinylarginine dihydrolase
1	2431592	G	0.477	A	0.523	G -> A			transition
1	2431800	G	0.744	T	0.256	G -> T			transversion
1	2436796	A	0.818	C	0.182	A -> C	ATC -> CTC	I -> L	transversion		ECs2461	similar to B1755_ECOLI gi|1788052 (conserved in Escherichia coli K-12)	transport system permease
1	2438415	G	0.556	A	0.444	G -> A	GGA -> AGA	G -> R	transition		ECs2462	similar to B1756_ECOLI gi|1788053 (conserved in Escherichia coli K-12)	ABC transporter ATP-binding protein
1	2445269	C	0.316	T	0.684	C -> T	GTC -> ATC	V -> I	transition		ECs2469	decatenates replicating daughter chromosomes	DNA topoisomerase III
1	2458362	A	0.542	G	0.458	A -> G	TGT -> CGT	C -> R	transition		ECs2481	similar to B1772_ECOLI gi|1788071 (conserved in Escherichia coli K-12)	kinase
1	2480166	T	0.46	G	0.54	T -> G			transversion		ECs2503	similar to YAEP_ECOLI gi|1788095 (conserved in Escherichia coli K-12)	hypothetical protein
1	2487831	A	0.556	T	0.444	A -> T	CAG -> CTG	Q -> L	transversion		ECs2512	similar to YEAX_ECOLI gi|1788104 (conserved in Escherichia coli K-12)	diogenase subunit beta
1	2488046	C	0.588	A	0.412	C -> A	CCC -> ACC	P -> T	transversion		ECs2512	similar to YEAX_ECOLI gi|1788104 (conserved in Escherichia coli K-12)	diogenase subunit beta
1	2488189	A	0.537	T	0.463	A -> T	CAA -> CAT	Q -> H	transversion		ECs2512	similar to YEAX_ECOLI gi|1788104 (conserved in Escherichia coli K-12)	diogenase subunit beta
1	2488195	G	0.531	A	0.469	G -> A	TCG -> TCA		transition		ECs2512	similar to YEAX_ECOLI gi|1788104 (conserved in Escherichia coli K-12)	diogenase subunit beta
1	2494452	T	0.926	C	0.074	T -> C	ATG -> GTG	M -> V	transition		ECs2517	similar to B1808_ECOLI gi|1788110 (conserved in Escherichia coli K-12)	hypothetical protein
1	2497152	A	0.519	G	0.481	A -> G	TCA -> TCG		transition		ECs2521	catalyzes the formation of 4-amino-4-deoxychorismate from chorismate and glutamine	para-aminobenzoate synthase component I
1	2505783	C	0.509	A	0.491	C -> A	GGC -> GGA		transversion		ECs2529	hosphoenolpyruvate-dependent sugar phosphotransferase system catalyzes the phosphorylation of incoming sugar substrates concomitant with their translocation across the cell membrane; IID with IIC forms the translocation channel	PTS system mannose-specific transporter subunit IID
1	2512464	C	0.944	A	0.056	C -> A	GCG -> GAG	A -> E	transversion		ECs2538	similar to B1828_ECOLI gi|1788132 (conserved in Escherichia coli K-12)	transporter
1	2514408	A	0.69	C	0.31	A -> C			transversion
1	2541579	A	0.591	T	0.409	A -> T	CTG -> CAG	L -> Q	transversion		ECs2565	Transfers myristate or laurate, activated on ACP, to the lipid IVA moiety of (KDO)2-(lauroyl)-lipid IVA	lipid A biosynthesis (KDO)2-(lauroyl)-lipid IVA acyltransferase
1	2544439	C	0.594	T	0.406	C -> T			transition
1	2551489	A	0.375	G	0.625	A -> G	TGT -> CGT	C -> R	transition	aspS	ECs2576	catalyzes a two-step reaction, first charging an aspartate molecule by linking its carboxyl group to the alpha-phosphate of ATP, followed by transfer of the aminoacyl-adenylate to its tRNA; contains discriminating and non-discriminating subtypes	aspartyl-tRNA synthetase
1	2553663	G	0.585	A	0.415	G -> A	GCG -> GCA		transition		ECs2578	similar to YECE_ECOLI gi|1788175 (conserved in Escherichia coli K-12)	hypothetical protein
1	2555168	C	0.494	T	0.506	C -> T	AAC -> AAT		transition		ECs2580	similar to YECO_ECOLI gi|1788177 (conserved in Escherichia coli K-12)	hypothetical protein
1	2562519	G	0.534	A	0.466	G -> A	CAG -> CAA		transition	argS	ECs2586	catalyzes a two-step reaction, first charging an arginine molecule by linking its carboxyl group to the alpha-phosphate of ATP, followed by transfer of the aminoacyl-adenylate to its tRNA; class-I aminoacyl-tRNA synthetase	arginyl-tRNA synthetase
1	2573654	T	0.947	A	0.053	T -> A	CAG -> CTG	Q -> L	transversion		ECs2596	similar to TAR_ECOLI gi|1788195 (conserved in Escherichia coli K-12)	methyl-accepting chemotaxis protein II
1	2577783	G	0.591	A	0.409	G -> A	GCG -> GTG	A -> V	transition	motB	ECs2599	with MotA forms the ion channels that couple flagellar rotation to proton/sodium motive force across the membrane and forms the stator elements of the rotary flagellar machine	flagellar motor protein MotB
1	2580804	G	0.537	A	0.463	G -> A			transition
1	2581344	A	0.45	G	0.55	A -> G	GTG -> GCG	V -> A	transition		ECs2604	similar to OTSA_ECOLI gi|1788206 (conserved in Escherichia coli K-12)	trehalose-6-phosphate synthase
1	2581533	A	0.528	G	0.472	A -> G	GTT -> GCT	V -> A	transition		ECs2604	similar to OTSA_ECOLI gi|1788206 (conserved in Escherichia coli K-12)	trehalose-6-phosphate synthase
1	2582014	C	0.672	A	0.328	C -> A			transversion		ECs2604	similar to OTSA_ECOLI gi|1788206 (conserved in Escherichia coli K-12)	trehalose-6-phosphate synthase
1	2584230	C	0.533	G	0.467	C -> G			transversion
1	2584432	T	0.417	A	0.583	T -> A			transversion
1	2587311	C	0.524	T	0.476	C -> T			transition
1	2589642	C	0.448	A	0.552	C -> A	ACG -> AAG	T -> K	transversion		ECs2612	similar to B1904_ECOLI gi|1788215 (conserved in Escherichia coli K-12)	hypothetical protein
1	2624217	A	0.481	G	0.519	A -> G			transition
1	2627093	T	0.947	C	0.053	T -> C	ATT -> ACT	I -> T	transition	fliD	ECs2663	involved in flagellin assembly	flagellar capping protein
1	2635896	C	0.637	T	0.363	C -> T			transition
1	2636559	A	0.506	C	0.494	A -> C			transversion
1	2638382	T	0.543	G	0.457	T -> G	TGG -> GGG	W -> G	transversion	fliF	ECs2677	the MS-ring anchors the flagellum to the cytoplasmic membrane; part of the flagellar basal body which consists of four rings L, P, S, and M mounted on a central rod	flagellar MS-ring protein
1	2642011	A	0.95	G	0.05	A -> G	AAA -> AAG		transition	fliI	ECs2680	involved in type III protein export during flagellum assembly	flagellum-specific ATP synthase
1	2653145	A	0.949	G	0.051	A -> G	CAT -> CAC		transition		ECs2696	similar to YEDI_ECOLI gi|1788268 (conserved in Escherichia coli K-12)	hypothetical protein
1	2653334	G	0.51	T	0.49	G -> T	GTC -> GTA		transversion		ECs2696	similar to YEDI_ECOLI gi|1788268 (conserved in Escherichia coli K-12)	hypothetical protein
1	2658547	G	0.477	A	0.523	G -> A			transition
1	2661332	G	0.382	A	0.618	G -> A			transition
1	2665745	A	0.622	T	0.378	A -> T			transversion
1	2667880	A	0.548	G	0.452	A -> G			transition
1	2725033	G	0.477	C	0.523	G -> C	GAA -> CAA	E -> Q	transversion		ECs2779	Catalyzes the hydrolysis of AMP to form adenine andribose 5-phosphate using water as the nucleophile	AMP nucleosidase
1	2725242	G	0.933	T	0.067	G -> T	GGG -> GGT		transversion		ECs2779	Catalyzes the hydrolysis of AMP to form adenine andribose 5-phosphate using water as the nucleophile	AMP nucleosidase
1	2728024	A	0.508	G	0.492	A -> G			transition
1	2740459	T	0.567	C	0.433	T -> C	GAT -> GAC		transition		ECs2792	similar to B1995_ECOLI gi|1788304	hypothetical protein
1	2745758	T	0.778	C	0.222	T -> C	TGT -> CGT	C -> R	transition		ECs2798	similar to hypothetical protein [Xanthomonas campestris] gi|6689533|emb|CAB65709.1|	hypothetical protein
1	2747750	G	0.917	A	0.083	G -> A	AGG -> AGA		transition		ECs2801	similar to hypothetical proteins e.g. YafZ [Escherichia coli] gi|2495487|sp|P77206|YAFZ_ECOLI	hypothetical protein
1	2747768	G	0.913	C	0.087	G -> C	GGG -> GGC		transversion		ECs2801	similar to hypothetical proteins e.g. YafZ [Escherichia coli] gi|2495487|sp|P77206|YAFZ_ECOLI	hypothetical protein
1	2747780	C	0.911	T	0.089	C -> T	GGC -> GGT		transition		ECs2801	similar to hypothetical proteins e.g. YafZ [Escherichia coli] gi|2495487|sp|P77206|YAFZ_ECOLI	hypothetical protein
1	2748094	G	0.563	A	0.438	G -> A	CGC -> CAC	R -> H	transition		ECs2801	similar to hypothetical proteins e.g. YafZ [Escherichia coli] gi|2495487|sp|P77206|YAFZ_ECOLI	hypothetical protein
1	2748542	C	0.897	T	0.103	C -> T	GCC -> GCT		transition		ECs2802	similar to hypothetical proteins e.g. YfjX [Escherichia coli] gi|1723636|sp|P52139|YFJX_ECOLI, antirestriction proteins e.g. KlcA protein [plasmid RK2] gi|1730051|sp|P52603	antirestriction protein
1	2748545	C	0.897	A	0.103	C -> A	CCC -> CCA		transversion		ECs2802	similar to hypothetical proteins e.g. YfjX [Escherichia coli] gi|1723636|sp|P52139|YFJX_ECOLI, antirestriction proteins e.g. KlcA protein [plasmid RK2] gi|1730051|sp|P52603	antirestriction protein
1	2748557	T	0.9	A	0.1	T -> A	GAT -> GAA	D -> E	transversion		ECs2802	similar to hypothetical proteins e.g. YfjX [Escherichia coli] gi|1723636|sp|P52139|YFJX_ECOLI, antirestriction proteins e.g. KlcA protein [plasmid RK2] gi|1730051|sp|P52603	antirestriction protein
1	2748711	T	0.939	C	0.061	T -> C	TTG -> CTG		transition		ECs2802	similar to hypothetical proteins e.g. YfjX [Escherichia coli] gi|1723636|sp|P52139|YFJX_ECOLI, antirestriction proteins e.g. KlcA protein [plasmid RK2] gi|1730051|sp|P52603	antirestriction protein
1	2749087	T	0.887	A	0.113	T -> A	GCT -> GCA		transversion		ECs2803	similar to RADC family DNA repair protein YEES_ECOLI gi|1788312 (conserved in Escherichia coli K-12)	DNA repair protein
1	2749135	T	0.892	C	0.108	T -> C	AGT -> AGC		transition		ECs2803	similar to RADC family DNA repair protein YEES_ECOLI gi|1788312 (conserved in Escherichia coli K-12)	DNA repair protein
1	2749147	G	0.899	C	0.101	G -> C	CGG -> CGC		transversion		ECs2803	similar to RADC family DNA repair protein YEES_ECOLI gi|1788312 (conserved in Escherichia coli K-12)	DNA repair protein
1	2749186	G	0.587	A	0.413	G -> A	GTG -> GTA		transition		ECs2803	similar to RADC family DNA repair protein YEES_ECOLI gi|1788312 (conserved in Escherichia coli K-12)	DNA repair protein
1	2749319	C	0.93	A	0.07	C -> A			transversion
1	2749368	A	0.935	G	0.065	A -> G	CAA -> CAG		transition		ECs2804	similar to YEET_ECOLI gi|1788313 (conserved in Escherichia coli K-12)	hypothetical protein
1	2749404	T	0.869	C	0.131	T -> C	GGT -> GGC		transition		ECs2804	similar to YEET_ECOLI gi|1788313 (conserved in Escherichia coli K-12)	hypothetical protein
1	2749456	G	0.906	A	0.094	G -> A	GAT -> AAT	D -> N	transition		ECs2804	similar to YEET_ECOLI gi|1788313 (conserved in Escherichia coli K-12)	hypothetical protein
1	2749485	T	0.902	A	0.098	T -> A	GCT -> GCA		transversion		ECs2804	similar to YEET_ECOLI gi|1788313 (conserved in Escherichia coli K-12)	hypothetical protein
1	2749509	T	0.92	C	0.08	T -> C	GGT -> GGC		transition		ECs2804	similar to YEET_ECOLI gi|1788313 (conserved in Escherichia coli K-12)	hypothetical protein
1	2753343	A	0.436	C	0.564	A -> C	TAC -> GAC	Y -> D	transversion		ECs2811	similar to SBMC_ECOLI gi|1788319 (conserved in Escherichia coli K-12)	DNA gyrase inhibitor
1	2755287	T	0.833	C	0.167	T -> C	TCT -> CCT	S -> P	transition	sbcB	ECs2813	Exonucleolytic cleavage in the 3'- to 5'-direction to yield nucleoside 5'-phosphates	exonuclease I
1	2766619	G	0.557	A	0.443	G -> A	GGT -> GAT	G -> D	transition	hisH	ECs2824	with HisF IGPS catalyzes the conversion of phosphoribulosyl-formimino-5-aminoimidazole-4-carboxamide ribonucleotide phosphate and glutamine to imidazole-glycerol phosphate, 5-aminoimidazol-4-carboxamide ribonucleotide, and glutamate in histidine biosynthesis; the HisH subunit provides the glutamine amidotransferase activity that produces the ammonia necessary to HisF for the synthesis of imidazol…	imidazole glycerol phosphate synthase subunit HisH
1	2769651	C	0.717	A	0.283	C -> A	TCG -> TCT		transversion		ECs2828	similar to WZZB_ECOLI gi|1788339 (conserved in Escherichia coli K-12)	regulator of length of O-antigen component of lipopolysaccharide chains
1	2786789	T	0.476	G	0.524	T -> G	AAA -> AAC	K -> N	transversion		ECs2845	similar to WbdN [Escherichia coli O157:H7 C664-1992] gi|4867915|dbj|BAA77724.1|	glycosyl transferase family protein
1	2796811	C	0.554	T	0.446	C -> T	GCG -> ACG	A -> T	transition		ECs2852	WcaJ; glucose-1-phosphate transferase responsible for the addition of the first glucose-1-phosphate from UDP-glucose to the lipid carrier undecaprenyl phosphate in the biosynthesis of colanic acid	UDP-glucose lipid carrier transferase
1	2800300	C	0.72	T	0.28	C -> T	GCG -> GCA		transition		ECs2855	similar to WCAI_ECOLI gi|1788363 (conserved in Escherichia coli K-12)	glycosyl transferase family protein
1	2805501	T	0.488	A	0.512	T -> A	GCA -> GCT		transversion	wcaD	ECs2861	essential for colanic acid biosynthesis; colanic acid is an exopolysaccharide produced under stress conditions that confers acid and heat tolerance	colanic acid biosynthesis protein
1	2806306	C	0.857	A	0.143	C -> A	GAG -> GAT	E -> D	transversion		ECs2862	similar to WCAC_ECOLI gi|1788370 (conserved in Escherichia coli K-12)	glycosyl transferase family protein
1	2808635	G	0.725	A	0.275	G -> A	TCC -> TCT		transition		ECs2864	similar to WCAA_ECOLI gi|1788372 (conserved in Escherichia coli K-12)	glycosyl transferase family protein
1	2809328	T	0.941	A	0.059	T -> A	AAA -> ATA	K -> I	transversion		ECs2865	Wzc; catalyzes the autophosphorylation on tyrosine residues which downregulates the biosynthesis of colonic acid (an extracellular polysaccharide)	tyrosine kinase
1	2811680	T	0.543	C	0.457	T -> C	AAA -> AAG		transition		ECs2867	similar to WZA_ECOLI gi|1788376 (conserved in Escherichia coli K-12)	polysaccharide export protein
1	2818522	G	0.783	A	0.217	G -> A	CTG -> TTG		transition		ECs2873	functions in pyrimidine salvage; pyrimidine ribonucleoside kinase; phosphorylates nucleosides or dinucleosides to make UMP or CMP using ATP or GTP as the donor	uridine kinase
1	2827085	A	0.701	G	0.299	A -> G	GTC -> GCC	V -> A	transition		ECs2880	similar to B2072_ECOLI gi|1788387 (conserved in Escherichia coli K-12)	hypothetical protein
1	2829494	A	0.537	G	0.463	A -> G	GTA -> GTG		transition		ECs2882	Part of a tripartite efflux system composed of MdtA, MdtB and MdtC which confers resistance against novobiocin and deoxycholate	multidrug efflux system subunit MdtA
1	2829645	A	0.941	C	0.059	A -> C	ACC -> CCC	T -> P	transversion		ECs2882	Part of a tripartite efflux system composed of MdtA, MdtB and MdtC which confers resistance against novobiocin and deoxycholate	multidrug efflux system subunit MdtA
1	2830418	G	0.505	A	0.495	G -> A	GTG -> GTA		transition		ECs2882	Part of a tripartite efflux system composed of MdtA, MdtB and MdtC which confers resistance against novobiocin and deoxycholate	multidrug efflux system subunit MdtA
1	2834238	T	0.929	C	0.071	T -> C	ATG -> ACG	M -> T	transition		ECs2884	Part of a tripartite efflux system composed of MdtA, MdtB and MdtC; confers resistance against novobiocin and deoxycholate	multidrug efflux system subunit MdtC
1	2837520	C	0.944	T	0.056	C -> T	GCG -> GTG	A -> V	transition		ECs2885	similar to YEGB_ECOLI gi|1788392 (conserved in Escherichia coli K-12)	multidrug efflux system protein MdtE
1	2839964	G	0.461	A	0.539	G -> A	GTG -> GTA		transition		ECs2887	response regulator in two-component regulatory system with BaeS; regulator of RNA synthesis, flagellar biosynthesis, chemotaxis and transport	BaeR family transcriptional regulator
1	2850784	A	0.759	G	0.241	A -> G			transition
1	2855889	C	0.462	A	0.538	C -> A	TTG -> TTT	L -> F	transversion		ECs2904	similar to YEGW_ECOLI gi|1788418 (conserved in Escherichia coli K-12)	transcriptional regulator
1	2857006	T	0.458	C	0.542	T -> C	CAT -> CGT	H -> R	transition		ECs2905	similar to YEGX_ECOLI gi|1788419 (conserved in Escherichia coli K-12)	hypothetical protein
1	2863871	A	0.868	T	0.132	A -> T	TCT -> TCA		transversion		ECs2914	similar to YEHA_ECOLI gi|1788426	type-1 fimbrial protein
1	2864758	C	0.535	T	0.465	C -> T			transition		ECs2915	similar to YEHB_ECOLI gi|1788427, ousher protein MrkC [Klebsiella pneumoniae] dad|M55912-4|AAA25095.1	outer membrane protein
1	2865786	G	0.42	A	0.58	G -> A	GTC -> GTT		transition		ECs2915	similar to YEHB_ECOLI gi|1788427, ousher protein MrkC [Klebsiella pneumoniae] dad|M55912-4|AAA25095.1	outer membrane protein
1	2866726	T	0.461	A	0.539	T -> A	GAA -> GTA	E -> V	transversion		ECs2916	similar to YEHC_ECOLI gi|1788428, chaperone MrkB [Klebsiella pneumoniae] dad|M55912-3|AAA25094.1	chaperone
1	2868085	C	0.551	T	0.449	C -> T			transition
1	2868145	T	0.75	C	0.25	T -> C			transition
1	2871598	C	0.545	T	0.455	C -> T	CAC -> CAT		transition	metG	ECs2920	methionine--tRNA ligase; MetRS; adds methionine to tRNA(Met) with cleavage of ATP to AMP and diphosphate; some MetRS enzymes form dimers depending on a C-terminal domain that is also found in other proteins such as Trbp111 in Aquifex aeolicus and the cold-shock protein CsaA from Bacillus subtilis while others do not; four subfamilies exist based on sequence motifs and zinc content	methionyl-tRNA synthetase
1	2873635	G	0.727	A	0.273	G -> A			transition
1	2878843	G	0.947	A	0.053	G -> A			transition
1	2878931	A	0.939	G	0.061	A -> G			transition
1	2883955	A	0.465	C	0.535	A -> C			transversion
1	2888958	G	0.537	A	0.463	G -> A	GGC -> GAC	G -> D	transition		ECs2931	similar to YEHQ_ECOLI gi|1788441	hypothetical protein
1	2945711	A	0.77	G	0.23	A -> G	CTG -> CCG	L -> P	transition		ECs3016	similar to YEHX_ECOLI gi|1788450 (conserved in Escherichia coli K-12)	ABC transporter ATP-binding protein
1	2946884	G	0.522	C	0.478	G -> C	ACC -> ACG		transversion		ECs3017	similar to YEHY_ECOLI gi|1788451 (conserved in Escherichia coli K-12)	transport system permease
1	2949058	G	0.763	A	0.237	G -> A	ACC -> ACT		transition		ECs3019	similar to BGLX_ECOLI gi|1788453 (conserved in Escherichia coli K-12)	beta-D-glucoside glucohydrolase
1	2959696	A	0.527	C	0.473	A -> C	GGT -> GGG		transversion		ECs3027	catalyzes the formation of catechol from salicylate	salicylate hydroxylase
1	2963394	A	0.704	T	0.296	A -> T	ACT -> ACA		transversion		ECs3031	similar to transport proteins e.g. 4-hydroxybenzoate transporter [Pseudomonas putida] gi|6093655|sp|Q51955|PCAK_PSEPU	transporter
1	2965572	T	0.514	C	0.486	T -> C			transition
1	2966342	A	0.396	G	0.604	A -> G	GCA -> GCG		transition		ECs3034	similar to YOHK_ECOLI gi|1788464 (conserved in Escherichia coli K-12)	hypothetical protein
1	2970855	G	0.537	A	0.463	G -> A	GCG -> GCA		transition		ECs3039	catalyzes the first step in pyrimidine degradation:the NADPH-dependent reduction of uracil and thymine to thecorresponding 5,6-dihydropyrimidines	dihydropyrimidine dehydrogenase
1	2977922	A	0.481	G	0.519	A -> G	GTT -> GTC		transition		ECs3044	similar to YEIB_ECOLI gi|1788475 (conserved in Escherichia coli K-12)	hypothetical protein
1	2987723	A	0.435	C	0.565	A -> C	ACC -> CCC	T -> P	transversion		ECs3052	similar to YEII_ECOLI gi|1788484 (conserved in Escherichia coli K-12)	hypothetical protein
1	3001951	T	0.656	C	0.344	T -> C	TGG -> CGG	W -> R	transition		ECs3064	similar to YEIQ_ECOLI gi|1788497 (conserved in Escherichia coli K-12)	oxidoreductase
1	3008913	A	0.411	G	0.589	A -> G	GGA -> GGG		transition		ECs3069	similar to YEJA_ECOLI gi|1788503 (conserved in Escherichia coli K-12)	hypothetical protein
1	3011177	C	0.576	A	0.424	C -> A	ATC -> ATA		transversion		ECs3071	similar to YEJE_ECOLI gi|1788505 (conserved in Escherichia coli K-12)	transport system permease
1	3017596	T	0.476	G	0.524	T -> G	ATT -> ATG	I -> M	transversion		ECs3077	the Ctc family of proteins consists of two types, one that contains the N-terminal ribosomal protein L25 domain only which in Escherichia coli binds the 5S rRNA while a subset of proteins contain a C-terminal extension that is involved in the stress response	50S ribosomal protein L25
1	3017825	G	0.714	A	0.286	G -> A			transition
1	3018317	C	0.95	T	0.05	C -> T	GGG -> GGA		transition		ECs3078	similar to YEJK_ECOLI gi|465615|sp|P33920 (conserved in Escherichia coli K-12)	nucleoid-associated protein NdpA
1	3027034	G	0.735	A	0.265	G -> A	TCA -> TTA	S -> L	transition		ECs3085	similar to CCMF_ECOLI gi|1788524 (conserved in Escherichia coli K-12)	cytochrome c-type biogenesis protein
1	3032795	G	0.83	A	0.17	G -> A	CCG -> TCG	P -> S	transition	napH	ECs3093	part of NapHG quinol dehydrogenase; couples electron transfer from ubiquinone-ubiquinol couple via NapC/B to NapA	quinol dehydrogenase membrane component
1	3032970	A	0.5	G	0.5	A -> G	TAT -> TAC		transition	napH	ECs3093	part of NapHG quinol dehydrogenase; couples electron transfer from ubiquinone-ubiquinol couple via NapC/B to NapA	quinol dehydrogenase membrane component
1	3040123	A	0.448	G	0.552	A -> G	TCG -> CCG	S -> P	transition		ECs3100	efflux pump for the antibacterial peptide microcin J25	multidrug transporter membrane protein/ATP-binding component
1	3042313	C	0.833	T	0.167	C -> T	GCC -> ACC	A -> T	transition		ECs3101	similar to ALKB_ECOLI gi|1788541 (conserved in Escherichia coli K-12)	alkylated DNA repair protein
1	3049037	C	0.464	T	0.536	C -> T	CCC -> TCC	P -> S	transition		ECs3105	similar to YOJN_ECOLI gi|1788545 (conserved in Escherichia coli K-12)	phosphotransfer intermediate protein in two-component regulatory system with RcsBC
1	3052087	C	0.583	T	0.417	C -> T	GGG -> GGA		transition		ECs3107	similar to RCSC_ECOLI gi|1788548 (conserved in Escherichia coli K-12)	hybrid sensory kinase in two-component regulatory system with RcsB and YojN
1	3056333	T	0.709	A	0.291	T -> A	AGC -> TGC	S -> C	transversion		ECs3111	similar to membrane protein B2228_ECOLI gi|1788559, B2227_ECOLI to gi|1788558	hypothetical protein
1	3057569	C	0.949	A	0.051	C -> A	GTG -> TTG	V -> L	transversion		ECs3111	similar to membrane protein B2228_ECOLI gi|1788559, B2227_ECOLI to gi|1788558	hypothetical protein
1	3064399	G	0.537	A	0.463	G -> A	ATC -> ATT		transition		ECs3114	negatively supercoils closed circular double-stranded DNA	DNA gyrase subunit A
1	3088744	C	0.545	T	0.455	C -> T	CAG -> CAA		transition		ECs3131	similar to transport protein B2246_ECOLI gi|1788579	hypothetical protein
1	3088835	G	0.939	T	0.061	G -> T			transversion
1	3093172	C	0.95	G	0.05	C -> G	CTG -> CTC		transversion		ECs3137	similar to B2249_ECOLI gi|1788583 (conserved in Escherichia coli K-12)	competence damage-inducible protein A
1	3100764	T	0.945	G	0.055	T -> G	GGT -> GGG		transversion		ECs3144	similar to B2256_ECOLI gi|1788590 (conserved in Escherichia coli K-12)	hypothetical protein
1	3106185	C	0.941	T	0.059	C -> T	ACG -> ACA		transition		ECs3149	catalyzes the dehydration of 2-succinyl-6-hydroxy-2,4-cyclohexadiene-1-carboxylic acid to form O-succinylbenzoate	O-succinylbenzoate synthase
1	3109509	C	0.938	T	0.063	C -> T	CCG -> CCA		transition		ECs3152	SEPHCHC synthase; forms 5-enolpyruvoyl-6-hydroxy-2-succinyl-cyclohex-3-ene-1- carboxylate from 2-oxoglutarate and isochorismate in menaquinone biosynthesis	2-succinyl-5-enolpyruvyl-6-hydroxy-3- cyclohexene-1-carboxylate synthase
1	3116085	T	0.944	C	0.056	T -> C			transition
1	3116096	A	0.853	C	0.147	A -> C			transversion
1	3121349	G	0.835	A	0.165	G -> A	ACC -> ATC	T -> I	transition		ECs3163	Catalyzes the transfer of electrons from NADH to quinone	NADH dehydrogenase subunit K
1	3128941	A	0.917	G	0.083	A -> G	TTC -> CTC	F -> L	transition		ECs3170	NuoCD; NDH-1 shuttles electrons from NADH, via FMN and iron-sulfur (Fe-S) centers, to quinones in the respiratory chain; subunits NuoCD, E, F, and G constitute the peripheral sector of the complex; in Escherichia coli this gene encodes a fusion protein of NuoC and NuoD that are found separate in other organisms	bifunctional NADH:ubiquinone oxidoreductase subunit C/D
1	3133563	G	0.583	A	0.417	G -> A			transition
1	3141526	T	0.369	G	0.631	T -> G	AAT -> AAG	N -> K	transversion		ECs3181	catalyzes the synthesis of acetylphosphate or propionylphosphate from acetyl-CoA or propionyl-CoA and inorganic phosphate; when using propionyl-CoA the enzyme is functioning in the anaerobic pathway catabolizing threonine to propionate	phosphate acetyltransferase
1	3144701	A	0.612	C	0.388	A -> C	ACC -> CCC	T -> P	transversion		ECs3182	similar to YFCC_ECOLI gi|1788636 (conserved in Escherichia coli K-12)	hypothetical protein
1	3145453	G	0.95	A	0.05	G -> A	ATC -> ATT		transition		ECs3184	similar to YFCE_ECOLI gi|1788638 (conserved in Escherichia coli K-12)	phosphodiesterase
1	3149508	A	0.5	T	0.5	A -> T	GTG -> GAG	V -> E	transversion		ECs3189	similar to YFCI_ECOLI gi|1788643 (conserved in Escherichia coli K-12)	hypothetical protein
1	3160813	G	0.614	C	0.386	G -> C	CGC -> CGG		transversion		ECs3201	similar to DEDA_ECOLI gi|1788656 (conserved in Escherichia coli K-12)	hypothetical protein
1	3162969	T	0.545	C	0.455	T -> C	ACA -> GCA	T -> A	transition		ECs3203	similar to USG_ECOLI gi|1788658 (conserved in Escherichia coli K-12)	semialdehyde dehydrogenase
1	3164529	G	0.436	T	0.564	G -> T	TGC -> TTC	C -> F	transversion	flk	ECs3205	in Salmonella typhimurium Flk regulates flagellar biosynthesis by inhibition of the flagellar-associated type III secretion system; lowers secretion levels of the anti-sigma28 factor FlgM to the periplasm; inner membrane-anchored protein	flagella biosynthesis regulator
1	3179106	C	0.944	A	0.056	C -> A	GCG -> GCT		transversion		ECs3221	similar to YFCU_ECOLI gi|1788679, B2337_ECOLI gi|1788678	outer membrane protein
1	3179215	C	0.447	G	0.553	C -> G	GGC -> GCC	G -> A	transversion		ECs3221	similar to YFCU_ECOLI gi|1788679, B2337_ECOLI gi|1788678	outer membrane protein
1	3181543	G	0.478	A	0.522	G -> A	ACT -> ATT	T -> I	transition		ECs3222	similar to B2339_ECOLI gi|1788680, major fimbrial subunit StfA protein [Salmonella typhimurium ] dad|AF093503-2|AAC64152.1	fimbrial-like protein
1	3183422	T	0.645	C	0.355	T -> C			transition
1	3184895	T	0.488	A	0.512	T -> A	CAG -> CTG	Q -> L	transversion	fadJ	ECs3224	multifunctional enoyl-CoA hydratase/3-hydroxyacyl-CoA dehydrogenase/3-hydroxybutyryl-CoA epimerase; catalyzes the formation of an hydroxyacyl-CoA by addition of water on enoyl-CoA; exhibits 3-hydroxyacyl-CoA epimerase and 3-hydroxyacyl-CoA dehydrogenase activities: forms a heterotetramer with FadI; similar to FadA2B2 complex; involved in the anaerobic degradation of long and medium-chain fatty ac…	multifunctional fatty acid oxidation complex subunit alpha
1	3185981	G	0.386	A	0.614	G -> A	CGC -> TGC	R -> C	transition	fadI	ECs3225	FadI; fatty acid oxidation complex component beta; functions in a heterotetramer with FadJ; similar to FadA2B2 complex; functions in beta-oxidation of fatty acids during anaerobic growth	3-ketoacyl-CoA thiolase
1	3188598	G	0.461	T	0.539	G -> T	ACG -> ACT		transversion		ECs3227	similar to FADL_ECOLI gi|1788686 (conserved in Escherichia coli K-12)	long-chain fatty acid outer membrane transporter
1	3189608	G	0.478	A	0.522	G -> A	GAC -> AAC	D -> N	transition		ECs3228	similar to B2345_ECOLI gi|1788687	hypothetical protein
1	3204972	T	0.516	G	0.484	T -> G	ACT -> ACG		transversion		ECs3243	similar to sucrose hydrolase [Escherichia coli strain EC3132] gi|3462879|gb|AAC33123.1	sucrose-6 phosphate hydrolase
1	3206642	G	0.551	A	0.449	G -> A	ACC -> ACT		transition		ECs3244	similar to sucrose operon repressor [Escherichia coli] gi|729214|sp|P40715|CSCR_ECOLI	sucrose operon repressor
1	3207755	G	0.538	A	0.462	G -> A	TTG -> TTA		transition		ECs3245	catalyzes the formation of pyruvate from serine	D-serine dehydratase
1	3209657	G	0.758	A	0.242	G -> A	GGC -> GGT		transition		ECs3246	similar to EMRY_ECOLI gi|1788710 (conserved in Escherichia coli K-12)	multidrug resistance protein Y
1	3210003	A	0.475	G	0.525	A -> G	ATC -> ACC	I -> T	transition		ECs3246	similar to EMRY_ECOLI gi|1788710 (conserved in Escherichia coli K-12)	multidrug resistance protein Y
1	3211415	A	0.623	G	0.377	A -> G	GTG -> GCG	V -> A	transition		ECs3247	similar to EMRK_ECOLI gi|1788711 (conserved in Escherichia coli K-12)	multidrug resistance protein K
1	3217570	C	0.471	A	0.529	C -> A	ATG -> ATT	M -> I	transversion		ECs3252	member of the AEC family of auxin efflux transporters; unknown function	transporter YfdV
1	3226083	G	0.397	A	0.603	G -> A	CTG -> TTG		transition		ECs3259	similar to B2379_ECOLI gi|1788722 (conserved in Escherichia coli K-12)	aminotransferase
1	3232799	C	0.947	T	0.053	C -> T	GTA -> ATA	V -> I	transition		ECs3264	metalloprotein	exoaminopeptidase
1	3235765	G	0.492	A	0.508	G -> A	TTC -> TTT		transition		ECs3266	similar to B2386_ECOLI gi|1788729 (conserved in Escherichia coli K-12)	transporter
1	3238002	A	0.933	G	0.067	A -> G	CAT -> CGT	H -> R	transition		ECs3269	similar to B2389_ECOLI gi|1788733 (conserved in Escherichia coli K-12)	hypothetical protein
1	3238758	G	0.938	T	0.063	G -> T	GGC -> GTC	G -> V	transversion		ECs3269	similar to B2389_ECOLI gi|1788733 (conserved in Escherichia coli K-12)	hypothetical protein
1	3248069	T	0.379	C	0.621	T -> C	AAA -> AAG		transition	gltX	ECs3278	Charges one glutamine molecule and pairs it to its corresponding RNA trinucleotide during protein translation	glutamyl-tRNA synthetase
1	3250682	T	0.474	C	0.526	T -> C			transition		ECs3281	similar to transcriptional regulator YFER_ECOLI gi|1788748; may contain frameshift	hypothetical protein
1	3258948	A	0.5	G	0.5	A -> G	ACA -> ACG		transition		ECs3288	Phosphotransferase system, enzyme I; transfers the phosphoryl group from phosphoenolpyruvate (PEP) to the phosphoryl carrier protein; part of the phosphoenolpyruvate-dependent sugar phosphotransferase system (PTS), a major carbohydrate active-transport system	phosphoenolpyruvate-protein phosphotransferase
1	3260604	A	0.606	T	0.394	A -> T	CAG -> CTG	Q -> L	transversion		ECs3289	functions in phosphoenolpyruvate-(PEP)-dependent phosphotransferase (PTS) system; functions in the transport and phosphorylation of glucose	PTS system glucose-specific transporter
1	3263350	G	0.632	A	0.368	G -> A	GCC -> GTC	A -> V	transition		ECs3293	similar to CYSA_ECOLI gi|1788761 (conserved in Escherichia coli K-12)	sulfate/thiosulfate transporter subunit
1	3267362	T	0.95	C	0.05	T -> C	ATA -> GTA	I -> V	transition		ECs3297	similar to UCPA_ECOLI gi|1788766 (conserved in Escherichia coli K-12)	short chain dehydrogenase
1	3280909	A	0.638	G	0.362	A -> G	TCA -> CCA	S -> P	transition		ECs3312	similar to EUTB_ECOLI gi|1788782 (conserved in Escherichia coli K-12)	ethanolamine ammonia-lyase heavy chain
1	3286247	G	0.519	A	0.481	G -> A	GCG -> GTG	A -> V	transition		ECs3316	similar to EUTJ_ECOLI gi|1788796 (conserved in Escherichia coli K-12); ethanolamine utilization protein	EutJ
1	3287231	G	0.356	A	0.644	G -> A	AAC -> AAT		transition		ECs3317	similar to EUTE_ECOLI gi|1788797 (conserved in Escherichia coli K-12); ethanolamine utilization protein	EutE
1	3291741	G	0.474	A	0.526	G -> A	GCC -> GCT		transition		ECs3324	similar to B2462_ECOLI gi|1788804 (conserved in Escherichia coli K-12)	hypothetical protein
1	3293264	A	0.515	C	0.485	A -> C	TTC -> TGC	F -> C	transversion		ECs3325	NADP-dependent; catalyzes the oxidative decarboxylation of malate to form pyruvate; decarboxylates oxaloacetate	malic enzyme
1	3295927	C	0.705	T	0.295	C -> T	CGC -> CGT		transition		ECs3327	catalyzes the formation of ribose 5-phosphate and xylulose 5-phosphate from sedoheptulose 7-phosphate and glyceraldehyde 3-phosphate; can transfer ketol groups between several groups; in Escherichia coli there are two tkt genes, tktA expressed during exponential growth and the tktB during stationary phase	transketolase
1	3297003	C	0.939	T	0.061	C -> T	GCT -> GTT	A -> V	transition		ECs3327	catalyzes the formation of ribose 5-phosphate and xylulose 5-phosphate from sedoheptulose 7-phosphate and glyceraldehyde 3-phosphate; can transfer ketol groups between several groups; in Escherichia coli there are two tkt genes, tktA expressed during exponential growth and the tktB during stationary phase	transketolase
1	3307558	G	0.465	A	0.535	G -> A	CGT -> CAT	R -> H	transition		ECs3333	similar to YFFB_ECOLI gi|1788815 (conserved in Escherichia coli K-12)	hypothetical protein
1	3309446	G	0.435	A	0.565	G -> A	AGC -> AGT		transition		ECs3335	Displays esterase activity toward palmitoyl-CoA andpNP-butyrate	esterase
1	3311217	A	0.531	C	0.469	A -> C	CCT -> CCG		transversion		ECs3336	similar to YPFI_ECOLI gi|1788818 (conserved in Escherichia coli K-12)	hypothetical protein
1	3317241	A	0.466	G	0.534	A -> G			transition
1	3323535	G	0.602	C	0.398	G -> C	GGT -> GCT	G -> A	transversion		ECs3348	Catalyzes the transfer of electrons from NADH to ubiquinone	hydrogenase 4 subunit F
1	3325611	C	0.701	G	0.299	C -> G	CGT -> GGT	R -> G	transversion		ECs3349	similar to HYFG_ECOLI gi|1788832	hydrogenase 4 subunit
1	3326766	G	0.706	A	0.294	G -> A	GCG -> ACG	A -> T	transition		ECs3350	probable electron transfer protein for hydrogenase 4; hydrogenase 4 is believed to be silent in E. coli under conditions tested so far	hydrogenase 4 subunit H
1	3332703	A	0.403	G	0.597	A -> G	AAC -> AGC	N -> S	transition		ECs3356	similar to B2494_ECOLI gi|1788840 (conserved in Escherichia coli K-12)	hypothetical protein
1	3336851	T	0.455	C	0.545	T -> C	GAA -> GAG		transition	upp	ECs3360	Catalyzes the formation of uracil and 5-phospho-alpha-D-ribosy 1-diphosphate from UMP and diphosphate	uracil phosphoribosyltransferase
1	3338734	C	0.621	A	0.379	C -> A	CCC -> ACC	P -> T	transversion	purN	ECs3362	glycinamide ribonucleotide transformylase; GAR Tfase; catalyzes the synthesis of 5'-phosphoribosylformylglycinamide from 5'-phosphoribosylglycinamide and 10-formyltetrahydrofolate; PurN requires formyl folate for the reaction unlike PurT which uses formate	phosphoribosylglycinamide formyltransferase
1	3344255	T	0.471	G	0.529	T -> G	ATC -> CTC	I -> L	transversion		ECs3365	similar to B2503_ECOLI gi|1788849 (conserved in Escherichia coli K-12)	cytochrome C-type biogenesis protein
1	3364197	G	0.508	A	0.492	G -> A	CCG -> CTG	P -> L	transition		ECs3384	similar to anaerobic dimethyl sulfoxide reductase chain A precursors e.g. [Escherichia coli] gi|118697|sp|P18775|DMSA_ECOLI	anaerobic dimethyl sulfoxide reductase subunit A
1	3366708	A	0.949	G	0.051	A -> G	TAT -> TAC		transition		ECs3385	penicillin-insensitive transglycosylase/transpeptidase	penicillin-binding protein 1C
1	3373326	A	0.544	C	0.456	A -> C			transversion
1	3373894	A	0.597	T	0.403	A -> T	GGA -> GGT		transversion	sseA	ECs3387	catalyzes the transfer of a sulfur ion to cyanide or to other thiol compounds	3-mercaptopyruvate sulfurtransferase
1	3387542	A	0.95	C	0.05	A -> C	ATG -> AGG	M -> R	transversion		ECs3402	transporter of 3-phenylpropionate across the inner membrane; member of the major facilitator superfamily of transporters	3-phenylpropionic acid transporter
1	3390792	T	0.526	C	0.474	T -> C	GCT -> GCC		transition		ECs3404	similar to HCAA1_ECOLI gi|1788888 (conserved in Escherichia coli K-12)	phenylpropionate dioxygenase large terminal subunit
1	3391262	C	0.492	A	0.508	C -> A	GCC -> GCA		transversion		ECs3405	similar to HCAA2_ECOLI gi|1788889 (conserved in Escherichia coli K-12)	3-phenylpropionate dioxygenase subunit beta
1	3403834	A	0.529	G	0.471	A -> G	GTA -> GTG		transition		ECs3416	similar to YPHH_ECOLI gi|1788901 (conserved in Escherichia coli K-12)	NAGC-like transcriptional regulator
1	3410323	G	0.875	A	0.125	G -> A	GCT -> GTT	A -> V	transition		ECs3422	similar to YFHK_ECOLI gi|1788908 (conserved in Escherichia coli K-12)	2-component sensor protein
1	3412833	G	0.667	A	0.333	G -> A	CCG -> CTG	P -> L	transition		ECs3423	catalyzes the formation of 2-(formamido)-N1-(5-phospho-D-ribosyl)acetamidine from N2-formyl-N1-(5-phospho-D-ribosyl)glycinamide and L-glutamine in purine biosynthesis	phosphoribosylformylglycinamidine synthase
1	3414001	A	0.435	G	0.565	A -> G	TTG -> CTG		transition		ECs3423	catalyzes the formation of 2-(formamido)-N1-(5-phospho-D-ribosyl)acetamidine from N2-formyl-N1-(5-phospho-D-ribosyl)glycinamide and L-glutamine in purine biosynthesis	phosphoribosylformylglycinamidine synthase
1	3418356	T	0.594	C	0.406	T -> C	TAC -> TGC	Y -> C	transition		ECs3426	similar to YFHB_ECOLI gi|1788912 (conserved in Escherichia coli K-12)	hypothetical protein
1	3422004	G	0.564	A	0.436	G -> A	GCG -> GTG	A -> V	transition		ECs3430	involved in the de novo synthesis of pyridoxine (Vitamin B6)	pyridoxine 5'-phosphate synthase
1	3426187	C	0.545	A	0.455	C -> A	CTG -> CTT		transversion		ECs3435	binds to the ribosome on the universally-conserved alpha-sarcin loop	GTP-binding protein LepA
1	3427772	A	0.939	T	0.061	A -> T	TTA -> ATA	L -> I	transversion		ECs3436	involved in the reduction of the SoxR iron-sulfur cluster	SoxR reducing system protein RseC
1	3434492	A	0.471	T	0.529	A -> T	GCA -> GCT		transversion		ECs3442	facilitates an early step in the assembly of the 50S subunit of the ribosome	ATP-dependent RNA helicase SrmB
1	3443180	G	0.538	A	0.462	G -> A	GTG -> GTA		transition	pssA	ECs3452	catalyzes de novo synthesis of phosphatidylserine from CDP-diacylglycerol and L-serine which leads eventually to the production of phosphatidylethanolamine; bounds to the ribosome	phosphatidylserine synthase
1	3445691	A	0.674	G	0.326	A -> G	CGT -> CGC		transition		ECs3454	similar to KGTP_ECOLI gi|1788942 (conserved in Escherichia coli K-12)	alpha-ketoglutarate transporter
1	3464218	C	0.559	A	0.441	C -> A	CCC -> ACC	P -> T	transversion		ECs3468	similar to YFIB_ECOLI gi|1788957 (conserved in Escherichia coli K-12)	outer membrane lipoprotein
1	3466754	A	0.521	C	0.479	A -> C	CTT -> CTG		transversion		ECs3473	with 4.5S RNA forms a signal recognition particle involved in targeting and integration of inner membrane proteins	signal recognition particle protein
1	3501287	C	0.95	T	0.05	C -> T	CCG -> CCA		transition		ECs3515	similar to YPJA_ECOLI gi|1789001 (conserved in Escherichia coli K-12)	ABC transporter ATP-binding protein
1	3501290	A	0.949	G	0.051	A -> G	GAT -> GAC		transition		ECs3515	similar to YPJA_ECOLI gi|1789001 (conserved in Escherichia coli K-12)	ABC transporter ATP-binding protein
1	3501292	C	0.95	T	0.05	C -> T	CCG -> CCA		transition		ECs3515	similar to YPJA_ECOLI gi|1789001 (conserved in Escherichia coli K-12)	ABC transporter ATP-binding protein
1	3501323	C	0.932	T	0.068	C -> T	CCG -> CCA		transition		ECs3515	similar to YPJA_ECOLI gi|1789001 (conserved in Escherichia coli K-12)	ABC transporter ATP-binding protein
1	3501335	G	0.911	C	0.089	G -> C	CCC -> CCG		transversion		ECs3515	similar to YPJA_ECOLI gi|1789001 (conserved in Escherichia coli K-12)	ABC transporter ATP-binding protein
1	3501359	G	0.939	T	0.061	G -> T	CCC -> CCA		transversion		ECs3515	similar to YPJA_ECOLI gi|1789001 (conserved in Escherichia coli K-12)	ABC transporter ATP-binding protein
1	3501370	C	0.863	T	0.137	C -> T	GAT -> AAT	D -> N	transition		ECs3515	similar to YPJA_ECOLI gi|1789001 (conserved in Escherichia coli K-12)	ABC transporter ATP-binding protein
1	3501460	A	0.694	T	0.306	A -> T	TCG -> ACG	S -> T	transversion		ECs3515	similar to YPJA_ECOLI gi|1789001 (conserved in Escherichia coli K-12)	ABC transporter ATP-binding protein
1	3501503	G	0.651	A	0.349	G -> A	GAC -> GAT		transition		ECs3515	similar to YPJA_ECOLI gi|1789001 (conserved in Escherichia coli K-12)	ABC transporter ATP-binding protein
1	3501518	A	0.65	G	0.35	A -> G	AGT -> AGC		transition		ECs3515	similar to YPJA_ECOLI gi|1789001 (conserved in Escherichia coli K-12)	ABC transporter ATP-binding protein
1	3501593	A	0.66	G	0.34	A -> G	TCT -> TCC		transition		ECs3515	similar to YPJA_ECOLI gi|1789001 (conserved in Escherichia coli K-12)	ABC transporter ATP-binding protein
1	3501690	G	0.637	A	0.363	G -> A	GCA -> GTA	A -> V	transition		ECs3515	similar to YPJA_ECOLI gi|1789001 (conserved in Escherichia coli K-12)	ABC transporter ATP-binding protein
1	3501833	C	0.635	T	0.365	C -> T	ACG -> ACA		transition		ECs3515	similar to YPJA_ECOLI gi|1789001 (conserved in Escherichia coli K-12)	ABC transporter ATP-binding protein
1	3501839	A	0.642	G	0.358	A -> G	GTT -> GTC		transition		ECs3515	similar to YPJA_ECOLI gi|1789001 (conserved in Escherichia coli K-12)	ABC transporter ATP-binding protein
1	3501848	G	0.655	A	0.345	G -> A	GGC -> GGT		transition		ECs3515	similar to YPJA_ECOLI gi|1789001 (conserved in Escherichia coli K-12)	ABC transporter ATP-binding protein
1	3501857	T	0.684	C	0.316	T -> C	TTA -> TTG		transition		ECs3515	similar to YPJA_ECOLI gi|1789001 (conserved in Escherichia coli K-12)	ABC transporter ATP-binding protein
1	3501883	T	0.667	C	0.333	T -> C	ATC -> GTC	I -> V	transition		ECs3515	similar to YPJA_ECOLI gi|1789001 (conserved in Escherichia coli K-12)	ABC transporter ATP-binding protein
1	3501904	G	0.705	A	0.295	G -> A	CCA -> TCA	P -> S	transition		ECs3515	similar to YPJA_ECOLI gi|1789001 (conserved in Escherichia coli K-12)	ABC transporter ATP-binding protein
1	3501995	T	0.794	C	0.206	T -> C	ACA -> ACG		transition		ECs3515	similar to YPJA_ECOLI gi|1789001 (conserved in Escherichia coli K-12)	ABC transporter ATP-binding protein
1	3502007	A	0.819	G	0.181	A -> G	GTT -> GTC		transition		ECs3515	similar to YPJA_ECOLI gi|1789001 (conserved in Escherichia coli K-12)	ABC transporter ATP-binding protein
1	3502036	C	0.812	G	0.188	C -> G	GCT -> CCT	A -> P	transversion		ECs3515	similar to YPJA_ECOLI gi|1789001 (conserved in Escherichia coli K-12)	ABC transporter ATP-binding protein
1	3502076	A	0.768	G	0.232	A -> G	GGT -> GGC		transition		ECs3515	similar to YPJA_ECOLI gi|1789001 (conserved in Escherichia coli K-12)	ABC transporter ATP-binding protein
1	3502110	T	0.744	A	0.256	T -> A	CAG -> CTG	Q -> L	transversion		ECs3515	similar to YPJA_ECOLI gi|1789001 (conserved in Escherichia coli K-12)	ABC transporter ATP-binding protein
1	3502127	C	0.703	A	0.297	C -> A	GGG -> GGT		transversion		ECs3515	similar to YPJA_ECOLI gi|1789001 (conserved in Escherichia coli K-12)	ABC transporter ATP-binding protein
1	3502130	C	0.703	G	0.297	C -> G	AAG -> AAC	K -> N	transversion		ECs3515	similar to YPJA_ECOLI gi|1789001 (conserved in Escherichia coli K-12)	ABC transporter ATP-binding protein
1	3502148	G	0.65	A	0.35	G -> A	CGC -> CGT		transition		ECs3515	similar to YPJA_ECOLI gi|1789001 (conserved in Escherichia coli K-12)	ABC transporter ATP-binding protein
1	3502151	A	0.659	G	0.341	A -> G	GCT -> GCC		transition		ECs3515	similar to YPJA_ECOLI gi|1789001 (conserved in Escherichia coli K-12)	ABC transporter ATP-binding protein
1	3502222	A	0.742	C	0.258	A -> C	TCC -> GCC	S -> A	transversion		ECs3515	similar to YPJA_ECOLI gi|1789001 (conserved in Escherichia coli K-12)	ABC transporter ATP-binding protein
1	3502232	A	0.725	G	0.275	A -> G	ACT -> ACC		transition		ECs3515	similar to YPJA_ECOLI gi|1789001 (conserved in Escherichia coli K-12)	ABC transporter ATP-binding protein
1	3502302	T	0.736	C	0.264	T -> C	AAC -> AGC	N -> S	transition		ECs3515	similar to YPJA_ECOLI gi|1789001 (conserved in Escherichia coli K-12)	ABC transporter ATP-binding protein
1	3502304	C	0.736	T	0.264	C -> T	CAG -> CAA		transition		ECs3515	similar to YPJA_ECOLI gi|1789001 (conserved in Escherichia coli K-12)	ABC transporter ATP-binding protein
1	3502307	G	0.74	T	0.26	G -> T	GTC -> GTA		transversion		ECs3515	similar to YPJA_ECOLI gi|1789001 (conserved in Escherichia coli K-12)	ABC transporter ATP-binding protein
1	3502382	T	0.743	A	0.257	T -> A	GGA -> GGT		transversion		ECs3515	similar to YPJA_ECOLI gi|1789001 (conserved in Escherichia coli K-12)	ABC transporter ATP-binding protein
1	3502391	T	0.743	C	0.257	T -> C	TCA -> TCG		transition		ECs3515	similar to YPJA_ECOLI gi|1789001 (conserved in Escherichia coli K-12)	ABC transporter ATP-binding protein
1	3502421	T	0.714	C	0.286	T -> C	ACA -> ACG		transition		ECs3515	similar to YPJA_ECOLI gi|1789001 (conserved in Escherichia coli K-12)	ABC transporter ATP-binding protein
1	3502448	A	0.633	G	0.367	A -> G	ATT -> ATC		transition		ECs3515	similar to YPJA_ECOLI gi|1789001 (conserved in Escherichia coli K-12)	ABC transporter ATP-binding protein
1	3502457	A	0.66	G	0.34	A -> G	GGT -> GGC		transition		ECs3515	similar to YPJA_ECOLI gi|1789001 (conserved in Escherichia coli K-12)	ABC transporter ATP-binding protein
1	3502460	G	0.769	A	0.231	G -> A	GGC -> GGT		transition		ECs3515	similar to YPJA_ECOLI gi|1789001 (conserved in Escherichia coli K-12)	ABC transporter ATP-binding protein
1	3502536	T	0.887	G	0.113	T -> G	GAC -> GCC	D -> A	transversion		ECs3515	similar to YPJA_ECOLI gi|1789001 (conserved in Escherichia coli K-12)	ABC transporter ATP-binding protein
1	3502538	A	0.886	G	0.114	A -> G	TCT -> TCC		transition		ECs3515	similar to YPJA_ECOLI gi|1789001 (conserved in Escherichia coli K-12)	ABC transporter ATP-binding protein
1	3502543	A	0.886	T	0.114	A -> T	TCT -> ACT	S -> T	transversion		ECs3515	similar to YPJA_ECOLI gi|1789001 (conserved in Escherichia coli K-12)	ABC transporter ATP-binding protein
1	3502565	C	0.897	A	0.103	C -> A	GTG -> GTT		transversion		ECs3515	similar to YPJA_ECOLI gi|1789001 (conserved in Escherichia coli K-12)	ABC transporter ATP-binding protein
1	3502568	T	0.868	G	0.132	T -> G	GGA -> GGC		transversion		ECs3515	similar to YPJA_ECOLI gi|1789001 (conserved in Escherichia coli K-12)	ABC transporter ATP-binding protein
1	3502631	C	0.883	A	0.117	C -> A	GCG -> GCT		transversion		ECs3515	similar to YPJA_ECOLI gi|1789001 (conserved in Escherichia coli K-12)	ABC transporter ATP-binding protein
1	3502640	T	0.881	C	0.119	T -> C	GGA -> GGG		transition		ECs3515	similar to YPJA_ECOLI gi|1789001 (conserved in Escherichia coli K-12)	ABC transporter ATP-binding protein
1	3502649	C	0.879	A	0.121	C -> A	CGG -> CGT		transversion		ECs3515	similar to YPJA_ECOLI gi|1789001 (conserved in Escherichia coli K-12)	ABC transporter ATP-binding protein
1	3502695	T	0.875	A	0.125	T -> A	CAG -> CTG	Q -> L	transversion		ECs3515	similar to YPJA_ECOLI gi|1789001 (conserved in Escherichia coli K-12)	ABC transporter ATP-binding protein
1	3502758	T	0.895	G	0.105	T -> G	AAC -> ACC	N -> T	transversion		ECs3515	similar to YPJA_ECOLI gi|1789001 (conserved in Escherichia coli K-12)	ABC transporter ATP-binding protein
1	3502762	C	0.892	G	0.108	C -> G	GAA -> CAA	E -> Q	transversion		ECs3515	similar to YPJA_ECOLI gi|1789001 (conserved in Escherichia coli K-12)	ABC transporter ATP-binding protein
1	3503575	T	0.902	A	0.098	T -> A	AAC -> TAC	N -> Y	transversion		ECs3515	similar to YPJA_ECOLI gi|1789001 (conserved in Escherichia coli K-12)	ABC transporter ATP-binding protein
1	3503588	A	0.907	G	0.093	A -> G	ATT -> ATC		transition		ECs3515	similar to YPJA_ECOLI gi|1789001 (conserved in Escherichia coli K-12)	ABC transporter ATP-binding protein
1	3503602	A	0.93	C	0.07	A -> C	TAT -> GAT	Y -> D	transversion		ECs3515	similar to YPJA_ECOLI gi|1789001 (conserved in Escherichia coli K-12)	ABC transporter ATP-binding protein
1	3503614	A	0.931	T	0.069	A -> T	TCG -> ACG	S -> T	transversion		ECs3515	similar to YPJA_ECOLI gi|1789001 (conserved in Escherichia coli K-12)	ABC transporter ATP-binding protein
1	3503626	T	0.948	G	0.052	T -> G	AGC -> CGC	S -> R	transversion		ECs3515	similar to YPJA_ECOLI gi|1789001 (conserved in Escherichia coli K-12)	ABC transporter ATP-binding protein
1	3503640	A	0.93	G	0.07	A -> G	ATT -> ACT	I -> T	transition		ECs3515	similar to YPJA_ECOLI gi|1789001 (conserved in Escherichia coli K-12)	ABC transporter ATP-binding protein
1	3503681	G	0.909	A	0.091	G -> A	TCC -> TCT		transition		ECs3515	similar to YPJA_ECOLI gi|1789001 (conserved in Escherichia coli K-12)	ABC transporter ATP-binding protein
1	3503684	T	0.907	G	0.093	T -> G	ATA -> ATC		transversion		ECs3515	similar to YPJA_ECOLI gi|1789001 (conserved in Escherichia coli K-12)	ABC transporter ATP-binding protein
1	3503688	A	0.906	T	0.094	A -> T	ATT -> AAT	I -> N	transversion		ECs3515	similar to YPJA_ECOLI gi|1789001 (conserved in Escherichia coli K-12)	ABC transporter ATP-binding protein
1	3503714	T	0.932	C	0.068	T -> C	AAA -> AAG		transition		ECs3515	similar to YPJA_ECOLI gi|1789001 (conserved in Escherichia coli K-12)	ABC transporter ATP-binding protein
1	3503729	T	0.933	G	0.067	T -> G	GGA -> GGC		transversion		ECs3515	similar to YPJA_ECOLI gi|1789001 (conserved in Escherichia coli K-12)	ABC transporter ATP-binding protein
1	3503732	G	0.933	A	0.067	G -> A	AGC -> AGT		transition		ECs3515	similar to YPJA_ECOLI gi|1789001 (conserved in Escherichia coli K-12)	ABC transporter ATP-binding protein
1	3503747	G	0.932	T	0.068	G -> T	GGC -> GGA		transversion		ECs3515	similar to YPJA_ECOLI gi|1789001 (conserved in Escherichia coli K-12)	ABC transporter ATP-binding protein
1	3503750	T	0.933	C	0.067	T -> C	ACA -> ACG		transition		ECs3515	similar to YPJA_ECOLI gi|1789001 (conserved in Escherichia coli K-12)	ABC transporter ATP-binding protein
1	3503753	G	0.947	A	0.053	G -> A	GCC -> GCT		transition		ECs3515	similar to YPJA_ECOLI gi|1789001 (conserved in Escherichia coli K-12)	ABC transporter ATP-binding protein
1	3503756	T	0.947	A	0.053	T -> A	ATA -> ATT		transversion		ECs3515	similar to YPJA_ECOLI gi|1789001 (conserved in Escherichia coli K-12)	ABC transporter ATP-binding protein
1	3503759	G	0.945	A	0.055	G -> A	GGC -> GGT		transition		ECs3515	similar to YPJA_ECOLI gi|1789001 (conserved in Escherichia coli K-12)	ABC transporter ATP-binding protein
1	3503764	A	0.943	G	0.057	A -> G	TAT -> CAT	Y -> H	transition		ECs3515	similar to YPJA_ECOLI gi|1789001 (conserved in Escherichia coli K-12)	ABC transporter ATP-binding protein
1	3503837	A	0.943	G	0.057	A -> G	AAT -> AAC		transition		ECs3515	similar to YPJA_ECOLI gi|1789001 (conserved in Escherichia coli K-12)	ABC transporter ATP-binding protein
1	3503870	G	0.946	C	0.054	G -> C	ACC -> ACG		transversion		ECs3515	similar to YPJA_ECOLI gi|1789001 (conserved in Escherichia coli K-12)	ABC transporter ATP-binding protein
1	3505656	C	0.75	T	0.25	C -> T			transition
1	3511047	T	0.621	G	0.379	T -> G			transversion
1	3522548	G	0.488	A	0.512	G -> A	GAT -> AAT	D -> N	transition		ECs3533	similar to YGAM_ECOLI gi|1789027 (conserved in Escherichia coli K-12)	hypothetical protein
1	3541678	A	0.635	G	0.365	A -> G			transition
1	3550485	G	0.449	A	0.551	G -> A			transition
1	3550490	C	0.451	A	0.549	C -> A			transversion
1	3557744	G	0.606	A	0.394	G -> A	ATG -> ATA	M -> I	transition		ECs3567	catalyzes the reduction of the rubredoxin moiety ofnitric oxide reductase	nitric oxide reductase
1	3563144	A	0.538	G	0.462	A -> G			transition
1	3564291	G	0.935	A	0.065	G -> A			transition		ECs3571	phosphoenolpyruvate-dependent sugar phosphotransferase system; catalyzes the phosphorylation of incoming sugar substrates concomitant with their translocation across the cell membrane; IIB is phosphorylated by IIA and then transfers the phosphoryl group to the sugar; IIC forms the translocation channel	PTS system cellobiose/arbutin/salicin-specific transporter subunit IIBC
1	3566641	C	0.809	T	0.191	C -> T	GCG -> GCA		transition	hycI	ECs3573	involved in the C-terminal processing of the large subunit of hydrogenase 3 HycE	hydrogenase 3 maturation protease
1	3567548	C	0.95	T	0.05	C -> T	GGT -> GAT	G -> D	transition		ECs3575	similar to HYCG_ECOLI gi|1789074 (conserved in Escherichia coli K-12)	formate hydrogenlyase subunit-7 component G
1	3570574	A	0.529	G	0.471	A -> G	TTG -> CTG		transition		ECs3578	similar to HYCD_ECOLI gi|1789077 (conserved in Escherichia coli K-12)	membrane-spanning protein of hydrogenase 3
1	3572093	G	0.377	A	0.623	G -> A	GCG -> GTG	A -> V	transition		ECs3579	catalyzes the oxidation of formate to carbon dioxide and molecular hydrogen; formate hydrogenlyase comprises of a formate dehydrogenase, unidentified electron carriers and a hydrogenase (subunit 3)	formate hydrogenlyase subunit 3
1	3574156	A	0.712	C	0.288	A -> C			transversion
1	3576088	C	0.522	A	0.478	C -> A	GCA -> GAA	A -> E	transversion		ECs3585	hydrogenase isoenzyme; similar to HYPD_ECOLI gi|1789084 (conserved in Escherichia coli K-12)	hypothetical protein
1	3587532	T	0.533	G	0.467	T -> G	ACA -> ACC		transversion		ECs3595	sigma factors are initiation factors that promote the attachment of RNA polymerase to specific initiation sites and are then released; this sigma factor controls a regulon of genes required for protection against external stresses	RNA polymerase sigma factor RpoS
1	3587704	T	0.676	G	0.324	T -> G	AAC -> ACC	N -> T	transversion		ECs3595	sigma factors are initiation factors that promote the attachment of RNA polymerase to specific initiation sites and are then released; this sigma factor controls a regulon of genes required for protection against external stresses	RNA polymerase sigma factor RpoS
1	3588380	A	0.491	G	0.509	A -> G	CGT -> CGC		transition	nlpD	ECs3596	outer membrane lipoprotein involved in stationary-phase cell survival; similar to LppB virulence determinant from Haemophilus somnus	Nlp family transcriptional regulator
1	3594489	G	0.514	A	0.486	G -> A	GTC -> GTT		transition		ECs3604	converts ATP and adenylyl sulfate to ADP and 3'-phosphoadenylyl sulfate; in Escherichia coli this enzyme functions in cysteine biosynthesis	adenylylsulfate kinase
1	3595511	C	0.738	T	0.262	C -> T	GTG -> GTA		transition	cysN	ECs3605	may be GTPase that regulates ATP sulfurylase activity that is involved in converting ATP and sulfate to diphosphate and adenylylsulfate; in Escherichia coli this enzyme functions in cysteine biosynthesis in the first step; forms a heterodimer with CysD; part of the GTP-binding elongation factor family CysN/NodQ	sulfate adenylyltransferase subunit 1
1	3595801	A	0.566	G	0.434	A -> G	TTG -> CTG		transition	cysN	ECs3605	may be GTPase that regulates ATP sulfurylase activity that is involved in converting ATP and sulfate to diphosphate and adenylylsulfate; in Escherichia coli this enzyme functions in cysteine biosynthesis in the first step; forms a heterodimer with CysD; part of the GTP-binding elongation factor family CysN/NodQ	sulfate adenylyltransferase subunit 1
1	3598068	G	0.598	T	0.402	G -> T	AGA -> ATA	R -> I	transversion		ECs3607	catalyzes the sequential removal of 2 amino-terminal arginines from alkaline phosphatase isozyme 1 to form isozymes 2 and 3	alkaline phosphatase
1	3600815	T	0.619	G	0.381	T -> G	GAT -> GCT	D -> A	transversion		ECs3611	similar to hypothetical protein b2757 [Escherichia coli strain K-12] gi|7459357|pir||A65057	hypothetical protein
1	3600872	G	0.62	A	0.38	G -> A	CCA -> CTA	P -> L	transition		ECs3611	similar to hypothetical protein b2757 [Escherichia coli strain K-12] gi|7459357|pir||A65057	hypothetical protein
1	3605349	T	0.938	C	0.063	T -> C	ATT -> GTT	I -> V	transition		ECs3615	similar to hypothetical protein YgcB [Escherichia coli strain K-12] gi|2506493|sp|P38036|YGCB_ECOLI	hypothetical protein
1	3605569	G	0.944	A	0.056	G -> A	GGC -> GGT		transition		ECs3615	similar to hypothetical protein YgcB [Escherichia coli strain K-12] gi|2506493|sp|P38036|YGCB_ECOLI	hypothetical protein
1	3605813	G	0.938	T	0.063	G -> T	ACG -> AAG	T -> K	transversion		ECs3615	similar to hypothetical protein YgcB [Escherichia coli strain K-12] gi|2506493|sp|P38036|YGCB_ECOLI	hypothetical protein
1	3607610	T	0.942	A	0.058	T -> A			transversion
1	3617836	A	0.441	T	0.559	A -> T			transversion
1	3622700	A	0.524	G	0.476	A -> G	AGT -> GGT	S -> G	transition		ECs3632	similar to YGCE_ECOLI gi|1789138 (conserved in Escherichia coli K-12)	kinase
1	3623945	T	0.404	C	0.596	T -> C			transition
1	3626293	A	0.393	C	0.607	A -> C	GGA -> GGC		transversion		ECs3635	similar to N-terminal parts of hypothetical proteins e.g. YgcG [Escherichia coli] gi|1723817|sp|P55140|YGCG_ECOLI	hypothetical protein
1	3628943	C	0.929	G	0.071	C -> G	GGC -> GGG		transversion		ECs3638	similar to YGCG_ECOLI gi|1789140, hypothetical protein [Pseudomonas aeruginosa] dad|AE004490-5|AAG03925.1	hypothetical protein
1	3638148	C	0.581	A	0.419	C -> A	GGC -> GGA		transversion		ECs3646	part of the two-component regulatory system with UvrY; involved in the regulation of carbon metabolism via the csrA/csrB regulatory system	hybrid sensory histidine kinase BarA
1	3640512	G	0.768	T	0.232	G -> T	GCG -> GAG	A -> E	transversion		ECs3647	similar to YGCX_ECOLI gi|1789150 (conserved in Escherichia coli K-12)	glucarate dehydratase
1	3650327	T	0.549	C	0.451	T -> C			transition
1	3661237	T	0.521	A	0.479	T -> A	TTC -> TAC	F -> Y	transversion		ECs3663	similar to FUCK_ECOLI gi|1789168 (conserved in Escherichia coli K-12)	L-fuculokinase
1	3667951	A	0.447	G	0.553	A -> G	TCG -> CCG	S -> P	transition		ECs3672	similar to YGDL_ECOLI gi|1789177 (conserved in Escherichia coli K-12)	hypothetical protein
1	3678906	G	0.556	A	0.444	G -> A	ACC -> ACT		transition		ECs3678	similar to PTR_ECOLI gi|2367164 (conserved in Escherichia coli K-12)	protease III
1	3684014	T	0.525	C	0.475	T -> C	CAC -> CGC	H -> R	transition	recC	ECs3679	catalyzes ATP-dependent exonucleolytic cleavage in either 5'- to 3'- or 3'- to 5'-direction to yield 5'-phosphooligonucleotides; component of the RecBCD (Exo V) helicase/nuclease complex that is essential for recombination	exonuclease V subunit gamma
1	3684856	A	0.415	G	0.585	A -> G	TGT -> TGC		transition		ECs3680	similar to PPDC_ECOLI gi|1789187 (conserved in Escherichia coli K-12)	hypothetical protein
1	3691573	C	0.62	T	0.38	C -> T			transition
1	3700922	A	0.638	G	0.362	A -> G	TTC -> CTC	F -> L	transition		ECs3695	catalyzes the decarboxylation of diaminopimelate into lysine; pyridoxal phosphate(PLP)-binding	diaminopimelate decarboxylase
1	3706765	G	0.479	A	0.521	G -> A			transition
1	3711187	A	0.458	C	0.542	A -> C	ACA -> ACC		transversion		ECs3704	similar to YQEI_ECOLI gi|1789213 (conserved in Escherichia coli K-12)	sensory transducer
1	3713597	G	0.548	A	0.452	G -> A	GAC -> AAC	D -> N	transition		ECs3707	similar to YGEF_ECOLI gi|2367169 (conserved in Escherichia coli K-12)	hypothetical protein
1	3713640	A	0.506	G	0.494	A -> G	GAA -> GGA	E -> G	transition		ECs3707	similar to YGEF_ECOLI gi|2367169 (conserved in Escherichia coli K-12)	hypothetical protein
1	3725595	A	0.514	T	0.486	A -> T	TGT -> AGT	C -> S	transversion	spaP	ECs3725	part of a type III secretory system probably involved in invasion into eukaryotic cells	surface presentation of antigens protein SpaP
1	3725624	A	0.757	C	0.243	A -> C	CTA -> CGA	L -> R	transversion	spaP	ECs3725	part of a type III secretory system probably involved in invasion into eukaryotic cells	surface presentation of antigens protein SpaP
1	3734395	A	0.432	C	0.568	A -> C	CAT -> CAG	H -> Q	transversion		ECs3734	similar to transcriptional regulators e.g. invF [Salmonella typhimurium] gi|729852|sp|P39437|INVF_SALTY; transcriptional regulator of type III secretion system; type III secretion protein	EivF
1	3737628	C	0.513	T	0.487	C -> T	ATG -> ATA	M -> I	transition		ECs3738	similar to B2865_ECOLI gi|1789228 (conserved in Escherichia coli K-12)	lipoprotein
1	3739366	A	0.561	C	0.439	A -> C	ACA -> CCA	T -> P	transversion		ECs3739	molybdenum cofactor-binding protein; participates in purine salvage	xanthine dehydrogenase subunit XdhA
1	3768181	G	0.776	A	0.224	G -> A	CCC -> TCC	P -> S	transition		ECs3759	unknown function; in E. coli the aegA gene is regulated by Fnr, NarXL, and NarQ (but not ArcA), induced under anaerobic conditions and repressed in the presence of nitrate (anaerobic)	oxidoreductase Fe-S binding subunit
1	3769926	A	0.431	C	0.569	A -> C	CAA -> CCA	Q -> P	transversion		ECs3760	similar to YGFU_ECOLI gi|1789254 (conserved in Escherichia coli K-12)	permease
1	3777224	T	0.466	G	0.534	T -> G	TTA -> TTC	L -> F	transversion	xerD	ECs3766	site-specific tyrosine recombinase which cuts and rejoins DNA molecules; binds cooperatively to specific DNA consensus sites; forms a heterotetrameric complex with XerC; XerCD exhibit similar sequences; essential to convert chromosome dimers to monomers during cell division and functions during plasmid segregation; XerD specifically exchanges the bottom strands; cell division protein FtsK may reg…	site-specific tyrosine recombinase XerD
1	3783195	G	0.71	A	0.29	G -> A			transition
1	3788978	A	0.586	C	0.414	A -> C	ACT -> ACG		transversion		ECs3777	similar to VISC_ECOLI gi|1789273 (conserved in Escherichia coli K-12)	hypothetical protein
1	3793998	C	0.58	G	0.42	C -> G			transversion
1	3812754	G	0.645	A	0.355	G -> A	CTG -> CTA		transition		ECs3801	similar to hypothetical protein [Plasmid pNZ4000] gi|5123517|gb|AAD40356.1|	lipoprotein
1	3819039	G	0.403	A	0.597	G -> A	TGC -> TGT		transition		ECs3808	similar to CMTA_ECOLI gi|1789301 (conserved in Escherichia coli K-12)	mannitol-specific PTS system enzyme II component
1	3820933	A	0.452	G	0.548	A -> G	GTT -> GTC		transition		ECs3810	catalyzes the formation of ribose 5-phosphate and xylulose 5-phosphate from sedoheptulose 7-phosphate and glyceraldehyde 3-phosphate; can transfer ketol groups between several groups; in Escherichia coli there are two tkt genes, tktA expressed during exponential growth and the tktB during stationary phase	transketolase
1	3829681	A	0.525	G	0.475	A -> G			transition
1	3830640	C	0.947	A	0.053	C -> A	ACC -> ACA		transversion		ECs3819	similar to GALP_ECOLI gi|1789312 (conserved in Escherichia coli K-12)	galactose-proton symport of transport system
1	3834430	C	0.58	T	0.42	C -> T			transition
1	3836658	G	0.507	A	0.493	G -> A	GCA -> ACA	A -> T	transition		ECs3826	similar to YGGS_ECOLI gi|1789321 (conserved in Escherichia coli K-12)	hypothetical protein
1	3840793	T	0.618	C	0.382	T -> C	ACA -> GCA	T -> A	transition		ECs3832	similar to YGGM_ECOLI gi|1789326 (conserved in Escherichia coli K-12)	hypothetical protein
1	3844059	T	0.757	C	0.243	T -> C	ATT -> GTT	I -> V	transition	trmB	ECs3836	tRNA (guanine-N(7)-)-methyltransferase; catalyzes the formation of N(7)-methylguanine at position 46 (m7G46) in tRNA by transferring the methyl residue from S-adenosyl-L-methionine	tRNA (guanine-N(7)-)-methyltransferase
1	3849379	G	0.762	A	0.238	G -> A	AGC -> AGT		transition		ECs3841	similar to SPEC_ECOLI gi|1789337 (conserved in Escherichia coli K-12)	ornithine decarboxylase
1	3852086	C	0.755	A	0.245	C -> A			transversion
1	3877264	C	0.713	T	0.287	C -> T	CGC -> CAC	R -> H	transition		ECs3873	catalyzes the formation of glutathionylspermidine from glutathione and spermidine; also catalyzes the reverse reaction	bifunctional glutathionylspermidine amidase/glutathionylspermidine synthetase
1	3884025	T	0.396	C	0.604	T -> C	CAT -> CGT	H -> R	transition		ECs3880	HybB; cytochrome b subunit of the hydrogenase 2 enzyme, composed of HybA, B, C, and O subunits	hydrogenase 2 b cytochrome subunit
1	3887789	C	0.451	T	0.549	C -> T	GTG -> GTA		transition		ECs3884	similar to B3000_ECOLI gi|1789374, B2999_ECOLI gi|1789373	hypothetical protein
1	3907071	G	0.556	A	0.444	G -> A	ACC -> ACT		transition		ECs3904	YgiS; uncharacterized periplasmic protein that seems to be part of a binding-protein-dependent transport system	hypothetical protein
1	3908962	A	0.778	T	0.222	A -> T	ACT -> ACA		transversion		ECs3906	similar to YGIW_ECOLI gi|1789401 (conserved in Escherichia coli K-12)	hypothetical protein
1	3909821	G	0.839	A	0.161	G -> A	GCC -> ACC	A -> T	transition		ECs3907	response regulator in two-component regulatory system with QseC; regulates FlhCD which is the master regulator for flagella and motility genes	DNA-binding transcriptional regulator QseB
1	3915743	T	0.449	C	0.551	T -> C	GTA -> GTG		transition		ECs3915	similar to ferrichrome ABC transporters (permease) e.g. [Synechocystis sp.] gi|7442493|pir||S74438, [Bacillus subtilis] gi|1706795|sp|P49936|FHUB_BACSU	permease of ferrichrome ABC transporter
1	3919301	T	0.553	G	0.447	T -> G	TGC -> GGC	C -> G	transversion		ECs3917	similar to ferrichrome-iron receptor precursors e.g. gi|7448497|pir||S74457	ferrichrome iron receptor
1	3926802	T	0.583	G	0.417	T -> G	TCT -> TCG		transversion		ECs3926	similar to YGIC_ECOLI gi|1789416 (conserved in Escherichia coli K-12)	synthetase/amidase
1	3931427	T	0.52	C	0.48	T -> C	CTA -> CTG		transition		ECs3931	Involved in glycogen synthesis. May be involved in glycogen priming	glycogen synthesis protein GlgS
1	3931685	A	0.55	G	0.442	A -> G			transition
1	3934762	C	0.342	T	0.658	C -> T	ACC -> ATC	T -> I	transition		ECs3934		hypothetical protein
1	3938599	A	0.534	G	0.466	A -> G	TGG -> CGG	W -> R	transition		ECs3936	catalyzes the ATP-dependent addition of AMP to a subunit of glutamine synthetase; also catalyzes the reverse reaction - deadenylation; adenylation/deadenylation of glutamine synthetase subunits is important for the regulation of this enzyme	bifunctional glutamine-synthetase adenylyltransferase/deadenyltransferase
1	3938721	C	0.627	T	0.373	C -> T	GGC -> GAC	G -> D	transition		ECs3936	catalyzes the ATP-dependent addition of AMP to a subunit of glutamine synthetase; also catalyzes the reverse reaction - deadenylation; adenylation/deadenylation of glutamine synthetase subunits is important for the regulation of this enzyme	bifunctional glutamine-synthetase adenylyltransferase/deadenyltransferase
1	3942753	A	0.587	G	0.413	A -> G			transition
1	3949305	A	0.396	T	0.604	A -> T	CTG -> CAG	L -> Q	transversion		ECs3947	in most organisms, only the N-terminal domain is present in a single polypeptide; in some archaea this domain is fused to a kinase domain; this gene is essential for growth in Escherichia coli and Bacillus subtilis; the secreted glycoprotease from Pasteurella haemolytica showed specificity for O-sialoglycosylated proteins; the Pyrococcus structure shows DNA-binding properties, iron-binding, ATP-b…	DNA-binding/iron metalloprotein/AP endonuclease
1	3956263	T	0.342	C	0.658	T -> C			transition
1	3965583	G	0.541	C	0.459	G -> C	GAC -> CAC	D -> H	transversion	ebgC	ECs3959	in Escherichia coli this is the second beta-galactosidase system	cryptic beta-D-galactosidase subunit beta
1	3965825	G	0.699	T	0.301	G -> T	GCC -> TCC	A -> S	transversion		ECs3960	similar to YGJI_ECOLI gi|1789459 (conserved in Escherichia coli K-12)	oxidoreductase
1	3979393	T	0.523	C	0.477	T -> C			transition
1	3990215	G	0.451	T	0.549	G -> T	GGT -> TGT	G -> C	transversion		ECs3983	similar to YQJF_ECOLI gi|1789488 (conserved in Escherichia coli K-12)	hypothetical protein
1	3998133	C	0.6	A	0.4	C -> A	GAG -> GAT	E -> D	transversion		ECs3992	similar to YHAQ_ECOLI gi|1789500, YHAP_ECOLI gi|1789498, L-serine deaminase gi|1788116	L-serine deaminase
1	4004866	G	0.534	A	0.466	G -> A	GAC -> GAT		transition		ECs3997	catalyzes the formation of 2-oxobutanoate from L-threonine; catabolic	threonine dehydratase
1	4008218	A	0.371	G	0.629	A -> G	AGT -> GGT	S -> G	transition		ECs4001	similar to YHAC_ECOLI gi|1789509 (conserved in Escherichia coli K-12)	hypothetical protein
1	4010919	T	0.598	G	0.402	T -> G	GAA -> GAC	E -> D	transversion		ECs4002	similar to YHAD_ECOLI gi|1789512 (conserved in Escherichia coli K-12)	glycerate kinase
1	4014253	G	0.612	A	0.388	G -> A			transition
1	4025869	G	0.467	C	0.533	G -> C	GCA -> CCA	A -> P	transversion		ECs4018	catalyzes the phosphorylation of incoming sugar substrates concomitant with their translocation across the cell membrane; protein IIA transfers a phosphoryl group to IIB which then transfers the phosphoryl group to the sugar; IIC forms the translocation channel for the sugar uptake; involved in N-acetylgalactosamine transport	PTS system N-acetylgalactosamine-specific transporter subunit IIB
1	4031970	C	0.318	A	0.682	C -> A	GGC -> GGA		transversion		ECs4022	similar to YRAJ_ECOLI gi|1789533 (conserved in Escherichia coli K-12)	outer membrane protein
1	4034502	A	0.494	C	0.506	A -> C	ACC -> CCC	T -> P	transversion		ECs4026	similar to YRAK_ECOLI gi|1789534	fimbrial protein
1	4036275	A	0.923	C	0.077	A -> C	ACA -> ACC		transversion		ECs4028	similar to YRAM_ECOLI gi|1789537 (conserved in Escherichia coli K-12)	glycosylase
1	4046817	C	0.512	T	0.488	C -> T	GCG -> GTG	A -> V	transition		ECs4041	similar to YHBW_ECOLI gi|1789551 (conserved in Escherichia coli K-12)	hypothetical protein
1	4047846	A	0.463	G	0.538	A -> G	TTG -> CTG		transition		ECs4042	tryptophan transporter of high affinity	tryptophan permease
1	4049370	C	0.482	T	0.518	C -> T	GTT -> ATT	V -> I	transition		ECs4043	participates in the assembly of the large subunit of the ribosome; plays a key role in optimal cell growth at low temperature and is required for normal cell division	ATP-dependent RNA helicase DeaD
1	4053943	C	0.459	T	0.541	C -> T	CGG -> CAG	R -> Q	transition	rpsO	ECs4046	primary rRNA binding protein; helps nucleate assembly of 30S; binds directly to the 16S rRNA and an intersubunit bridge to the 23S rRNA; autoregulates translation through interactions with the mRNA leader sequence	30S ribosomal protein S15
1	4066882	A	0.941	C	0.059	A -> C	GGT -> GGG		transversion	folP	ECs4056	catalyzes the formation of dihydropteroate from 2-amino-4-hydroxy-6-hydroxymethyl-7,8-dihydropteridine diphosphate and 4-aminobenzoate	dihydropteroate synthase
1	4069128	G	0.511	A	0.489	G -> A	ATC -> ATT		transition	hflB	ECs4057	inner membrane metalloprotease; may be involved in degradation of aberrant cytoplasmic and membrane proteins	ATP-dependent metalloprotease
1	4080683	C	0.522	A	0.478	C -> A	GCG -> GCT		transversion		ECs4072	similar to YRBD_ECOLI gi|1789584 (conserved in Escherichia coli K-12)	hypothetical protein
1	4086506	A	0.56	G	0.44	A -> G	CTA -> CTG		transition		ECs4080	similar to YHBG_ECOLI gi|1789593 (conserved in Escherichia coli K-12)	ABC transporter ATP-binding protein
1	4086858	T	0.553	C	0.447	T -> C	TTG -> CTG		transition		ECs4080	similar to YHBG_ECOLI gi|1789593 (conserved in Escherichia coli K-12)	ABC transporter ATP-binding protein
1	4096732	C	0.465	T	0.535	C -> T			transition
1	4097565	C	0.537	T	0.463	C -> T	CGC -> CGT		transition	gltB	ECs4091	catalyzes the formation of glutamate from glutamineand alpha-ketoglutarate	glutamate synthase subunit alpha
1	4098890	G	0.528	A	0.472	G -> A	CGT -> CAT	R -> H	transition	gltB	ECs4091	catalyzes the formation of glutamate from glutamineand alpha-ketoglutarate	glutamate synthase subunit alpha
1	4101866	G	0.708	A	0.292	G -> A	GGT -> GAT	G -> D	transition	gltD	ECs4092	glutamate synthase is composed of subunits alpha and beta; beta subunit is a flavin adenine dinucleotide-NADPH dependent oxidoreductase; provides electrons to the alpha subunit, which binds L-glutamine and 2-oxoglutarate and forms L-glutamate	glutamate synthase subunit beta
1	4106820	G	0.453	A	0.547	G -> A	CTC -> CTT		transition		ECs4097	similar to NANT_ECOLI gi|1789618 (conserved in Escherichia coli K-12)	sialic acid transporter
1	4120502	A	0.577	G	0.423	A -> G			transition
1	4120733	G	0.844	A	0.156	G -> A	GAA -> AAA	E -> K	transition		ECs4111	similar to YHCN_ECOLI gi|1789634 (conserved in Escherichia coli K-12)	hypothetical protein
1	4122615	G	0.731	A	0.269	G -> A	CGC -> TGC	R -> C	transition		ECs4113	with AaeA forms an efflux pump whose substrates arep-hydroxybenzoic acid 6-hydroxy-2-naphthoic and2-hydroxycinnamate	p-hydroxybenzoic acid efflux subunit AaeB
1	4129535	G	0.506	C	0.494	G -> C	CTG -> GTG	L -> V	transversion		ECs4118	similar to YHDR_ECOLI gi|1789643, YHDP_ECOLI similar to gi|2367206	hypothetical protein
1	4137112	C	0.579	T	0.421	C -> T	CGC -> CAC	R -> H	transition		ECs4124	regulates the degradation of the small RNAs CsrB and CsrC; may function to targate RNase E to specific RNA molecules	regulatory protein CsrD
1	4139812	G	0.41	A	0.59	G -> A			transition
1	4143190	T	0.652	C	0.348	T -> C	GGT -> GGC		transition	panF	ECs4130	mediates high affinitiy panthothenate transport which is stimulated by the presence of sodium ions; member of SSS family of sodium/solute symporters; the imported panthothenate is phosphorylated by panthothenate kinase	sodium/panthothenate symporter
1	4143433	A	0.634	G	0.366	A -> G	CTA -> CTG		transition	panF	ECs4130	mediates high affinitiy panthothenate transport which is stimulated by the presence of sodium ions; member of SSS family of sodium/solute symporters; the imported panthothenate is phosphorylated by panthothenate kinase	sodium/panthothenate symporter
1	4151949	G	0.468	C	0.532	G -> C			transversion
1	4156718	T	0.477	C	0.523	T -> C	GTA -> GCA	V -> A	transition		ECs4143	similar to YHDY_ECOLI gi|1789671 (conserved in Escherichia coli K-12)	transport system permease
1	4157426	C	0.629	T	0.371	C -> T	CCG -> CTG	P -> L	transition		ECs4143	similar to YHDY_ECOLI gi|1789671 (conserved in Escherichia coli K-12)	transport system permease
1	4167981	G	0.441	A	0.559	G -> A	CCC -> TCC	P -> S	transition		ECs4151	similar to SMF_ECOLI Sp|P30852 (conserved in Escherichia coli K-12)	DNA protecting protein DprA
1	4185810	A	0.877	G	0.123	A -> G	CGT -> CGC		transition	rplB	ECs4182	one of the primary rRNA-binding proteins; required for association of the 30S and 50S subunits to form the 70S ribosome, for tRNA binding and peptide bond formation	50S ribosomal protein L2
1	4190210	A	0.647	G	0.353	A -> G	ATT -> ATC		transition	tuf	ECs4190	EF-Tu; promotes GTP-dependent binding of aminoacyl-tRNA to the A-site of ribosomes during protein biosynthesis; when the tRNA anticodon matches the mRNA codon, GTP hydrolysis results; the inactive EF-Tu-GDP leaves the ribosome and release of GDP is promoted by elongation factor Ts; many prokaryotes have two copies of the gene encoding EF-Tu	elongation factor Tu
1	4204857	A	0.5	G	0.5	A -> G	GTA -> GTG		transition		ECs4206	similar to PRKB_ECOLI gi|2367214 (conserved in Escherichia coli K-12)	phosphoribulokinase
1	4232974	A	0.423	G	0.577	A -> G	CTA -> CCA	L -> P	transition		ECs4234	similar to YRFA_ECOLI gi|1789794 (conserved in Escherichia coli K-12)	hypothetical protein
1	4233965	G	0.627	C	0.373	G -> C	ACC -> ACG		transversion		ECs4236	similar to YRFC_ECOLI gi|1789796 (conserved in Escherichia coli K-12)	hypothetical protein
1	4235989	G	0.526	A	0.474	G -> A	CTG -> CTA		transition	mrcA	ECs4238	bifunctional murein transglycosylase/murein transpeptidase; penicillin-binding protein 1A; involved in the synthesis of cross-linked peptidoglycan from the lipid intermediates in cell wall formation; penicillin-insensitive transglycosylase catalyzes the formation of linear glycan strands and the penicillin-sensitive transpeptidase catalyzes the cross-linking of the peptide subunits	peptidoglycan synthetase
1	4237354	T	0.471	C	0.529	T -> C	ATT -> ATC		transition	mrcA	ECs4238	bifunctional murein transglycosylase/murein transpeptidase; penicillin-binding protein 1A; involved in the synthesis of cross-linked peptidoglycan from the lipid intermediates in cell wall formation; penicillin-insensitive transglycosylase catalyzes the formation of linear glycan strands and the penicillin-sensitive transpeptidase catalyzes the cross-linking of the peptide subunits	peptidoglycan synthetase
1	4244957	A	0.534	C	0.466	A -> C			transversion
1	4250541	T	0.544	G	0.456	T -> G	GCT -> GCG		transversion		ECs4249	similar to YHGF_ECOLI gi|1789811 (conserved in Escherichia coli K-12)	hypothetical protein
1	4252092	T	0.72	A	0.28	T -> A			transversion
1	4261820	C	0.581	G	0.419	C -> G	GGG -> GCG	G -> A	transversion	malQ	ECs4258	amylomaltase; acts to release glucose from maltodextrins	4-alpha-glucanotransferase
1	4270116	C	0.739	T	0.261	C -> T	GCG -> GCA		transition		ECs4264	similar to RTCB_ECOLI gi|2367224 (conserved in Escherichia coli K-12)	hypothetical protein
1	4292642	T	0.609	C	0.391	T -> C	AAG -> GAG	K -> E	transition		ECs4280	similar to DNA processing chain A (Smf protein), e.g. [Neisseria meningitidis] gi|7378929|emb|CAB83472.1|	DNA processing protein DprA
1	4307484	G	0.56	A	0.44	G -> A	ACA -> ATA	T -> I	transition		ECs4297	with UgpABC is involved in uptake of glycerol-3-phosphate	glycerol-3-phosphate transporter membrane protein
1	4313783	C	0.941	G	0.059	C -> G	TTG -> TTC	L -> F	transversion	livM	ECs4303	Part of the ABC transporter complex LivFGHMJ and LivFGHMK involved in the high-affinity transport of branched-chain amino acids; LivFGHMK is specific for the transport of leucine, while LivFGHMJ is a transporter for leucine, isoleucine, and valine	leucine/isoleucine/valine transporter permease
1	4315470	G	0.707	A	0.293	G -> A	GTC -> GTT		transition		ECs4305	similar to LIVJ_ECOLI gi|1789870 (conserved in Escherichia coli K-12)	periplasmic binding protein of high-affinity leucine-specific transport system
1	4315671	T	0.569	G	0.431	T -> G	ACA -> ACC		transversion		ECs4305	similar to LIVJ_ECOLI gi|1789870 (conserved in Escherichia coli K-12)	periplasmic binding protein of high-affinity leucine-specific transport system
1	4321246	T	0.5	C	0.5	T -> C	AAC -> GAC	N -> D	transition	ftsX	ECs4311	ABC transporter, membrane protein	cell division protein FtsX
1	4324573	G	0.545	T	0.455	G -> T	CAC -> CAA	H -> Q	transversion		ECs4316	similar to YHHM_ECOLI gi|1789877 (conserved in Escherichia coli K-12)	receptor
1	4330326	G	0.803	A	0.197	G -> A	CGC -> TGC	R -> C	transition		ECs4322	similar to YHHS_ECOLI gi|1789884 (conserved in Escherichia coli K-12)	major facilitator superfamily transporter
1	4330514	T	0.4	C	0.6	T -> C	GAC -> GGC	D -> G	transition		ECs4322	similar to YHHS_ECOLI gi|1789884 (conserved in Escherichia coli K-12)	major facilitator superfamily transporter
1	4336848	C	0.571	G	0.429	C -> G	CGC -> GGC	R -> G	transversion		ECs4331	similar to peptide synthase [Xylella fastidiosa] gi|9105980|gb|AAF83848.1|AE003941_2, p-coumaryl-CoA ligase [Rhodobacter sphaeroides] gi|2764724|emb|CAA05380.1	surfactin synthetase
1	4349045	A	0.419	G	0.581	A -> G	CCA -> CCG		transition		ECs4343	similar to NIKA_ECOLI gi|1789887 (conserved in Escherichia coli K-12)	periplasmic binding protein for nickel
1	4349503	G	0.756	A	0.244	G -> A	CGT -> CAT	R -> H	transition		ECs4343	similar to NIKA_ECOLI gi|1789887 (conserved in Escherichia coli K-12)	periplasmic binding protein for nickel
1	4355302	T	0.521	A	0.479	T -> A	ATC -> AAC	I -> N	transversion		ECs4351	similar to PTS system, galactitol-specific IIB component [Escherichia coli K-12] gi|2507273|sp|P37188|PTKB_ECOLI	phosphotransferase system enzyme IIB
1	4357825	C	0.712	A	0.288	C -> A	ACC -> ACA		transversion		ECs4353	similar to sugar kinases e.g. xylulokinase (EC 2.7.1.17) [Lactobacillus pentosus] gi|139850|sp|P21939|XYLB_LACPE	sugar kinase
1	4359924	G	0.579	A	0.413	G -> A	CTC -> TTC	L -> F	transition		ECs4357	similar to HicA [Haemophilus influenzae] gi|3603325|gb|AAC35809.1	HicA-like protein
1	4375053	C	0.523	T	0.477	C -> T			transition
1	4385186	A	0.638	G	0.362	A -> G			transition
1	4390671	C	0.541	T	0.459	C -> T	GGG -> GAG	G -> E	transition		ECs4380	similar to ChuA [Escherichia coli O157:H7 EDL933] gi|1763009|gb|AAC44857.1|	heme utilization/transport protein
1	4395620	A	0.524	G	0.476	A -> G	GGA -> GGG		transition		ECs4386	similar to hypothetical protein ShuU [Shigella dysenteriae haem transport locus] gi|2967535|gb|AAC27812.1|, hemin permeases e.g. HmuU [Yersinia pestis] gi|6226636|sp|Q56992|HMUU_YER	hemin permease
1	4396852	T	0.639	G	0.361	T -> G	GTT -> GTG		transversion	hmuV	ECs4387	with HmuTU is involved in the transport of hemin	hemin importer ATP-binding protein
1	4416161	C	0.5	T	0.5	C -> T	AGC -> AGT		transition		ECs4402	similar to YHJD_ECOLI gi|1789939 (conserved in Escherichia coli K-12)	hypothetical protein
1	4426291	G	0.846	T	0.154	G -> T	GCC -> GAC	A -> D	transversion		ECs4409	HmsP in Yersinia pestis plays a role in invasion ofepithelial cells; the EAL-domain portion of HmsP from Y.pestis shows phosphodiesterase activity which is requiredfor the inhibition of biofilm formation; inner membraneprotein; similar to a phosphodiesterase from E. coli	phosphodiesterase
1	4428520	A	0.46	G	0.54	A -> G	TTC -> TCC	F -> S	transition		ECs4410	similar to YHJL_ECOLI gi|2367239 (conserved in Escherichia coli K-12)	oxidoreductase subunit
1	4430782	T	0.63	G	0.37	T -> G	GAA -> GCA	E -> A	transversion		ECs4410	similar to YHJL_ECOLI gi|2367239 (conserved in Escherichia coli K-12)	oxidoreductase subunit
1	4432066	C	0.5	T	0.5	C -> T	GTG -> GTA		transition		ECs4411	catalyzes the hydrolysis of 1,4-beta-D-glucosidic linkages in cellulose, lichenin and cereal beta-D-glucans	endo-1,4-D-glucanase
1	4432369	C	0.456	T	0.544	C -> T	GGG -> GGA		transition		ECs4411	catalyzes the hydrolysis of 1,4-beta-D-glucosidic linkages in cellulose, lichenin and cereal beta-D-glucans	endo-1,4-D-glucanase
1	4437191	G	0.539	A	0.461	G -> A	AAC -> AAT		transition	bcsA	ECs4413	polymerizes uridine 5'-diphosphate glucose to cellulose; acts with BcsB, BcsZ and BcsC in cellulose biosynthesis	cellulose synthase catalytic subunit
1	4438106	C	0.6	A	0.4	C -> A			transversion
1	4450417	C	0.802	G	0.198	C -> G			transversion
1	4452577	T	0.485	G	0.515	T -> G	GTA -> GTC		transversion		ECs4426	similar to fimbrial proteins e.g. long polar fimbrial minor protein precursor [Salmonella typhimurium] gi|1170819|sp|P43664|LPFE_SALTY	fimbrial protein
1	4453172	C	0.577	T	0.423	C -> T	CTG -> CTA		transition		ECs4427	similar to fimbrial proteins e.g. long polar fimbrial protein LpfD [Salmonella typhimurium] gi|1170818|sp|P43663|LPFD_SALTY	fimbrial protein
1	4458252	C	0.4	T	0.6	C -> T			transition
1	4458476	T	0.536	G	0.464	T -> G	AAG -> ACG	K -> T	transversion		ECs4432	similar to YHJX_ECOLI gi|1789969 (conserved in Escherichia coli K-12)	resistance protein
1	4465177	C	0.465	A	0.535	C -> A	GTC -> GTA		transversion		ECs4438	Involved in the metabolism of aromatic amino acids	2-hydroxyacid dehydrogenase
1	4466383	T	0.74	A	0.26	T -> A	CAG -> CTG	Q -> L	transversion		ECs4439	similar to YIAF_ECOLI gi|1789976 (conserved in Escherichia coli K-12)	hypothetical protein
1	4472769	C	0.561	T	0.439	C -> T	CCT -> CTT	P -> L	transition		ECs4444	similar to YIAH_ECOLI gi|1789984 (conserved in Escherichia coli K-12)	hypothetical protein
1	4472909	A	0.607	C	0.393	A -> C	ATC -> CTC	I -> L	transversion		ECs4444	similar to YIAH_ECOLI gi|1789984 (conserved in Escherichia coli K-12)	hypothetical protein
1	4485700	C	0.54	T	0.46	C -> T			transition
1	4487236	C	0.806	T	0.194	C -> T	GTC -> ATC	V -> I	transition		ECs4456	similar to YIAI_ECOLI YIAI_ECOLI gi|2367245 (conserved in Escherichia coli K-12)	hypothetical protein
1	4494194	C	0.737	T	0.263	C -> T	CCC -> CCT		transition		ECs4461	similar to YIAU_ECOLI gi|1790011 (conserved in Escherichia coli K-12)	LysR family transcriptional regulator
1	4515350	G	0.648	T	0.352	G -> T	GCC -> TCC	A -> S	transversion		ECs4476	similar to MTLD_ECOLI gi|1790028 (conserved in Escherichia coli K-12)	mannitol-1-phosphate 5-dehydrogenase
1	4518922	G	0.56	A	0.44	G -> A	GGT -> AGT	G -> S	transition		ECs4479		hypothetical protein
1	4528151	G	0.509	A	0.491	G -> A	ATG -> ATA	M -> I	transition		ECs4484	member of the SPOUT superfamily of RNA methyltransferases; no methyltransferase activity observed with certain tRNA substrates	tRNA/rRNA methyltransferase YibK
1	4534545	G	0.564	T	0.436	G -> T	GGG -> GGT		transversion		ECs4491	similar to YIBP_ECOLI gi|1790042 (conserved in Escherichia coli K-12)	hypothetical protein
1	4549117	G	0.713	A	0.287	G -> A	GCC -> GTC	A -> V	transition		ECs4505	similar to RFAP_ECOLI gi|1790060 (conserved in Escherichia coli K-12)	RfaP protein
1	4555729	C	0.725	A	0.275	C -> A			transversion
1	4558841	A	0.473	G	0.527	A -> G	CTA -> CTG		transition	slmA	ECs4516	FtsZ binding protein; synthetically lethal with a defect in the Min system; this protein is the first identified nucleoid occlusion factor which works along with the Min system to properly position the FtsZ ring assembly	nucleoid occlusion protein
1	4571926	A	0.492	T	0.508	A -> T			transversion
1	4573972	G	0.308	A	0.692	G -> A	GTT -> ATT	V -> I	transition		ECs4530	similar to YICE_ECOLI gi|1790087 (conserved in Escherichia coli K-12)	transporter
1	4576076	G	0.389	A	0.611	G -> A	GGG -> GAG	G -> E	transition		ECs4531	similar to YICH_ECOLI gi|1790088 (conserved in Escherichia coli K-12)	hypothetical protein
1	4578359	A	0.43	G	0.57	A -> G	ATT -> ATC		transition		ECs4532	catalyzes the transfer of alpha-xylosyl residue from alpha-xyloside to xylose, glucose, mannose, fructose, maltose, isomaltose, nigerose, kojibiose, sucrose, and trehalose; shows higher activity against alpha-xylosyl fluoride, isoprimeverose (6-O-alpha-xylopyranosyl-glucopyranose), and alpha-xyloside in xyloglucan oligosaccharides	alpha-xylosidase
1	4578821	T	0.403	C	0.597	T -> C	CAA -> CAG		transition		ECs4532	catalyzes the transfer of alpha-xylosyl residue from alpha-xyloside to xylose, glucose, mannose, fructose, maltose, isomaltose, nigerose, kojibiose, sucrose, and trehalose; shows higher activity against alpha-xylosyl fluoride, isoprimeverose (6-O-alpha-xylopyranosyl-glucopyranose), and alpha-xyloside in xyloglucan oligosaccharides	alpha-xylosidase
1	4584767	G	0.579	A	0.421	G -> A	GAC -> AAC	D -> N	transition		ECs4541	similar to L0009 [Escherichia coli strain EDL933] gi|3414877|gb|AAC31488.1|, hypothetical protein [Escherichia coli D1114, O25:K10:H16] gi|4887094|gb|AAD32187.1	hypothetical protein
1	4589115	A	0.537	G	0.463	A -> G			transition
1	4605014	T	0.574	C	0.426	T -> C	AAT -> AGT	N -> S	transition		ECs4566	similar to Orf16 [Escherichia coli strain E2348/69]gi|2865292|gb|AAC38385.1|, L0032 [Escherichia coli O157:H7strain EDL933] gi|3414900|gb|AAC31511.1|	hypothetical protein
1	4608506	C	0.546	T	0.454	C -> T	AAG -> AAA		transition		ECs4569	similar to EscV (L0035) [Escherichia coli O157:H7 strain EDL933] gi|3414903|gb|AAC31514.1|	hypothetical protein
1	4622487	C	0.537	T	0.463	C -> T	AAC -> AAT		transition		ECs4590	similar to L0055 [Escherichia coli O157:H7 strain EDL933] gi|3414923|gb|AAC31534.1|, rOrf2, EspG [Escherichia coli strain E2348/69] gi|2865270|gb|AAC38363.1|	protein EspG
1	4622761	G	0.534	A	0.466	G -> A	TTG -> TTA		transition		ECs4591	similar to L0056 [Escherichia coli O157:H7 strain EDL933] gi|3414924|gb|AAC31535.1|, rOrf1 [Escherichia coli strain E2348/69] gi|2865269|gb|AAC38362.1|	hypothetical protein
1	4628486	C	0.745	T	0.255	C -> T	AGC -> AGT		transition		ECs4597	similar to hypothetical proteins e.g. NMA0565 [Neisseria meningitidis] gi|7379302|emb|CAB83857.1	hypothetical protein
1	4639678	C	0.468	T	0.532	C -> T			transition
1	4641102	A	0.5	G	0.5	A -> G			transition
1	4647509	G	0.54	A	0.46	G -> A	CCG -> TCG	P -> S	transition		ECs4619	similar to YIDJ_ECOLI gi|1790112 (conserved in Escherichia coli K-12)	sulfatase
1	4649294	C	0.813	T	0.187	C -> T	GCG -> GCA		transition		ECs4620	uncharacterized member of the SSS superfamily of sodium-dependent solute transporters; unknown function	symporter YidK
1	4649835	A	0.929	G	0.071	A -> G	CTG -> CCG	L -> P	transition		ECs4620	uncharacterized member of the SSS superfamily of sodium-dependent solute transporters; unknown function	symporter YidK
1	4650176	G	0.481	A	0.519	G -> A	TAC -> TAT		transition		ECs4620	uncharacterized member of the SSS superfamily of sodium-dependent solute transporters; unknown function	symporter YidK
1	4654972	A	0.486	G	0.514	A -> G	AAA -> AAG		transition		ECs4624	similar to YIDP_ECOLI gi|1790118 (conserved in Escherichia coli K-12)	transcriptional regulator
1	4660184	G	0.458	A	0.542	G -> A	CCG -> CTG	P -> L	transition		ECs4629	similar to YIDR_ECOLI gi|1790124 (conserved in Escherichia coli K-12)	hypothetical protein
1	4674540	G	0.592	A	0.408	G -> A			transition
1	4675423	A	0.73	G	0.27	A -> G	ATT -> ACT	I -> T	transition		ECs4643	similar to ankyrin-like regulatory protein [Escherichia coli] gi|418526|sp|P23325|APR_ECOLI, ShET2 enterotoxin [Shigella flexneri] gi|1109754|emb|CAA90938.1|	hypothetical protein
1	4676900	A	0.429	G	0.571	A -> G			transition
1	4680564	A	0.478	G	0.522	A -> G	ACT -> GCT	T -> A	transition		ECs4647	Confers resistance to chloramphenicol	multidrug efflux system protein MdtL
1	4687564	C	0.842	T	0.158	C -> T	AAG -> AAA		transition		ECs4653	similar to hypothetical protein [Plasmodium falciparum] gi|8052285|emb|CAB39037.2|, restriction-modification enzyme R subunits [Mycoplasma pulmonis] e.g. gi|1363459|pir||S49394	hypothetical protein
1	4690099	A	0.536	G	0.464	A -> G	AAT -> GAT	N -> D	transition		ECs4655		hypothetical protein
1	4691439	A	0.466	C	0.534	A -> C	TAT -> GAT	Y -> D	transversion		ECs4657	similar to hypothetical protein [Plasmodium falciparum] gi|8052290|emb|CAB39073.2|	hypothetical protein
1	4692368	C	0.496	T	0.504	C -> T	AGT -> AAT	S -> N	transition		ECs4657	similar to hypothetical protein [Plasmodium falciparum] gi|8052290|emb|CAB39073.2|	hypothetical protein
1	4692723	T	0.509	G	0.491	T -> G	ATT -> CTT	I -> L	transversion		ECs4657	similar to hypothetical protein [Plasmodium falciparum] gi|8052290|emb|CAB39073.2|	hypothetical protein
1	4704812	A	0.449	G	0.551	A -> G			transition
1	4707179	G	0.567	A	0.433	G -> A			transition
1	4707953	T	0.488	C	0.512	T -> C	CAA -> CAG		transition	glmU	ECs4672	forms a homotrimer; catalyzes the acetylation of glucosamine-1-phosphate and uridylation of N-acetylglucosamine-1-phosphate to produce UDP-GlcNAc; function in cell wall synthesis	bifunctional N-acetylglucosamine-1-phosphate uridyltransferase/glucosamine-1-phosphate acetyltransferase
1	4709196	A	0.552	G	0.448	A -> G	CTT -> CCT	L -> P	transition	atpC	ECs4673	part of catalytic core of ATP synthase; alpha(3)beta(3)gamma(1)delta(1)epsilon(1); involved in producing ATP from ADP in the presence of the proton motive force across the membrane	ATP synthase F0F1 subunit epsilon
1	4713891	T	0.583	C	0.417	T -> C	ATC -> GTC	I -> V	transition		ECs4678	Produces ATP from ADP in the presence of a proton gradient across the membrane. Subunit B is part of the membrane proton channel.	ATP synthase F0F1 subunit B
1	4724624	A	0.5	G	0.5	A -> G			transition
1	4725098	C	0.556	T	0.444	C -> T	TTC -> TTT		transition	trkD	ECs4689	Responsible for the low-affinity transport of potassium into the cell; involved in potassium ion uptake under hyper-osmotic stress at a low pH	potassium transport protein Kup
1	4728445	C	0.733	A	0.257	C -> A	CGC -> CGA		transversion		ECs4691	with RbsBCD acts to import ribose into the cell; RbsA contains 2 ATP-binding domain	sugar ABC transporter ATP-binding protein
1	4730036	A	0.421	G	0.579	A -> G	CAA -> CAG		transition		ECs4693	periplasmic substrate-binding component of the ATP-dependent ribose transport system	D-ribose transporter subunit RbsB
1	4732878	A	0.769	G	0.231	A -> G	AGT -> AGC		transition		ECs4696	similar to YIEO_ECOLI gi|1790195 (conserved in Escherichia coli K-12)	transporter
1	4734238	C	0.713	T	0.287	C -> T	TCG -> TCA		transition		ECs4697	similar to YIEP_ECOLI gi|1790196 (conserved in Escherichia coli K-12)	hypothetical protein
1	4742031	C	0.609	T	0.391	C -> T			transition		ECs4700	among the AAA+ ATPases, the YifB protease belongs to the Helix 2 insert clade; unknown function	ATP-dependent protease
1	4753270	C	0.59	A	0.41	C -> A			transversion
1	4757959	C	0.731	T	0.269	C -> T	GCG -> ACG	A -> T	transition		ECs4713	enables ATP-dependent unwinding of double stranded RNA as a component of the RNA degradosome, a multi-enzyme complex important in RNA processing and messenger RNA degradation	ATP-dependent RNA helicase RhlB
1	4771724	C	0.586	A	0.414	C -> A	GCT -> GAT	A -> D	transversion		ECs4726	catalyzes the synthesis of a lipid-linked intermediate involved in ECA synthesis	4-alpha-L-fucosyltransferase
1	4789618	T	0.435	C	0.565	T -> C	TTT -> TTC		transition		ECs4740	similar to YIGA_ECOLI gi|1790243 (conserved in Escherichia coli K-12)	hypothetical protein
1	4806588	C	0.52	A	0.48	C -> A	CCC -> ACC	P -> T	transversion		ECs4756	purine and pyrimidine nucleotides are secondary substrates; yigL expression is regulated by heat shock, osmotic shock and starvation of glucose, phosphate or ammonium	sugar phosphatase
1	4810439	T	0.495	C	0.505	T -> C	TGC -> CGC	C -> R	transition		ECs4759	catalyzes the transfer of a methyl group from 5-methyltetrahydrofolate to homocysteine to form methionine	5- methyltetrahydropteroyltriglutamate/homocysteine S-methyltransferase
1	4823676	T	0.642	G	0.358	T -> G			transversion
1	4825940	C	0.512	T	0.488	C -> T	ACG -> ACA		transition	fadB	ECs4774	includes enoyl-CoA hydratase, delta(3)-cis-delta(2)-trans-enoyl-CoA isomerase, 3-hydroxyacyl-CoA dehydrogenase, and 3-hydroxybutyryl-CoA epimerase; catalyzes the formation of an hydroxyacyl-CoA by addition of water on enoyl-CoA; also exhibits 3-hydroxyacyl-CoA epimerase and 3-hydroxyacyl-CoA dehydrogenase activities; forms a heterotetramer with FadA; similar to FadI2J2 complex; functions in beta-…	multifunctional fatty acid oxidation complex subunit alpha
1	4830572	G	0.577	A	0.423	G -> A	CTG -> CTA		transition		ECs4777	similar to TRKH_ECOLI gi|2367317, TRKH_ECOLI SW: P21166 (conserved in Escherichia coli K-12)	potassium transporter
1	4831550	G	0.846	A	0.154	G -> A			transition
1	4831610	A	0.926	G	0.074	A -> G			transition
1	4848945	C	0.559	T	0.441	C -> T	GGC -> GGT		transition		ECs4789	catalyzes the oxygen-independent formation of protoporphyrinogen-IX from coproporphyrinogen-III	coproporphyrinogen III oxidase
1	4856057	C	0.822	A	0.178	C -> A			transversion
1	4857567	C	0.468	T	0.532	C -> T			transition		ECs4795	similar to YIHM_ECOLI gi|1790305 (conserved in Escherichia coli K-12)	hypothetical protein
1	4862848	C	0.565	T	0.435	C -> T	GGG -> AGG	G -> R	transition		ECs4799	similar to YIHP_ECOLI gi|2367322 (conserved in Escherichia coli K-12)	permease
1	4870245	A	0.574	C	0.426	A -> C			transversion
1	4876428	C	0.513	T	0.487	C -> T	CGT -> TGT	R -> C	transition		ECs4813		hypothetical protein
1	4881970	T	0.587	G	0.413	T -> G	CAG -> CCG	Q -> P	transversion		ECs4820	similar to FDOG_ECOLI gi|3868719 (conserved in Escherichia coli K-12)	formate dehydrogenase-O major subunit
1	4882975	T	0.517	C	0.483	T -> C	GAA -> GGA	E -> G	transition		ECs4820	similar to FDOG_ECOLI gi|3868719 (conserved in Escherichia coli K-12)	formate dehydrogenase-O major subunit
1	4893124	C	0.49	G	0.51	C -> G	TGC -> TGG	C -> W	transversion		ECs4827	similar to RafY [Escherichia coli plasmid pRSD2] gi|1773072|gb|AAB71432.1	glycoprotein
1	4901210	A	0.515	G	0.485	A -> G	CAA -> CAG		transition		ECs4834	SodA; manganese binding; only present under aerobicconditions; destroys free radicals	superoxide dismutase
1	4908228	C	0.507	T	0.493	C -> T	ACC -> ACT		transition	pfkA	ECs4841	catalyzes the formation of D-fructose 1,6-bisphosphate from D-fructose 6-phosphate in glycolysis	6-phosphofructokinase
1	4922794	T	0.625	A	0.375	T -> A	CAG -> CTG	Q -> L	transversion	hslU	ECs4858	heat shock protein involved in degradation of misfolded proteins	ATP-dependent protease ATP-binding protein HslU
1	4928376	T	0.5	C	0.5	T -> C			transition
1	4940466	C	0.427	T	0.573	C -> T			transition
1	4950150	T	0.622	G	0.378	T -> G			transversion
1	4962486	T	0.434	C	0.566	T -> C	GTT -> GTC		transition	argC	ECs4887	catalyzes the reduction of N-acetyl-5-glutamyl phosphate to N-acetyl-L-glutamate 5-semialdehyde in arginine biosynthesis and the reduction of N-acetyl-gamma-aminoadipyl-phosphate to N-acetyl-L-aminoadipate-semialdehyde in lysine biosynthesis; involved in both the arginine and lysine biosynthetic pathways; lysine is produced via the AAA pathway, lysine from alpha-aminoadipate	N-acetyl-gamma-glutamyl-phosphate reductase
1	4964826	G	0.5	A	0.5	G -> A	CGG -> CAG	R -> Q	transition		ECs4889	catalyzes the formation of arginine from (N-L-arginino)succinate	argininosuccinate lyase
1	4966334	A	0.605	T	0.395	A -> T	CTG -> CAG	L -> Q	transversion		ECs4891	catalyzes the conversion of NADPH to NADH	soluble pyridine nucleotide transhydrogenase
1	4973232	G	0.5	T	0.5	G -> T	GGG -> GTG	G -> V	transversion	btuB	ECs4897	involved in the active translocation of vitamin B12(cyanocobalamin) across the outer membrane to theperiplasmic space	vitamin B12/cobalamin outer membrane transporter
1	4975883	A	0.935	G	0.065	A -> G			transition
1	4980945	T	0.836	A	0.164	T -> A			transversion
1	4980959	G	0.849	T	0.151	G -> T			transversion
1	4980961	T	0.846	A	0.154	T -> A			transversion
1	4986662	T	0.51	A	0.49	T -> A	ATT -> ATA		transversion	secE	ECs4904	forms a complex with SecY and SecG; SecYEG forms a protein-conducting channel to which secA binds and translocates targeted polypeptides across the cytoplasmic membrane, a process driven by ATP and a proton-motive force	preprotein translocase subunit SecE
1	5002084	C	0.569	T	0.431	C -> T	CGG -> CGA		transition	thiF	ECs4915	catalyzes the adenylation of ThiS which is involvedin the formation of 5-methyl-4-(beta-hydroxyethyl)thiazolephosphate	thiamine biosynthesis protein ThiF
1	5002267	T	0.946	C	0.054	T -> C	CTA -> CTG		transition	thiF	ECs4915	catalyzes the adenylation of ThiS which is involvedin the formation of 5-methyl-4-(beta-hydroxyethyl)thiazolephosphate	thiamine biosynthesis protein ThiF
1	5009583	T	0.528	C	0.472	T -> C	TTT -> CTT	F -> L	transition		ECs4924	similar to YJAH_ECOLI gi|1790434 (conserved in Escherichia coli K-12)	hypothetical protein
1	5016909	A	0.782	G	0.218	A -> G			transition
1	5023716	A	0.517	C	0.483	A -> C			transversion
1	5029089	C	0.457	T	0.543	C -> T	CTG -> CTA		transition		ECs4935	similar to ARP_ECOLI gi|1790447 (conserved in Escherichia coli K-12)	regulator of acetyl CoA synthetase
1	5082140	A	0.5	G	0.5	A -> G	ATC -> ACC	I -> T	transition		ECs5003	Converts D-sorbitol-dphosphate to D-fructose-6-phosphate	sorbitol-6-phosphate 2-dehydrogenase
1	5090702	G	0.339	A	0.661	G -> A	GGC -> AGC	G -> S	transition		ECs5011	similar to YJBG_ECOLI gi|1790460 (conserved in Escherichia coli K-12)	hypothetical protein
1	5090851	G	0.433	A	0.567	G -> A	ATG -> ATA	M -> I	transition		ECs5011	similar to YJBG_ECOLI gi|1790460 (conserved in Escherichia coli K-12)	hypothetical protein
1	5091692	C	0.54	G	0.46	C -> G	GCC -> GGC	A -> G	transversion		ECs5012	similar to YJBH_ECOLI gi|1790461 (conserved in Escherichia coli K-12)	hypothetical protein
1	5095316	G	0.542	T	0.458	G -> T	GGC -> GGA		transversion	xylE	ECs5014	xylose/proton symporter; member of the major facilitator superfamily (MFS) of transporter	D-xylose transporter XylE
1	5103794	T	0.538	C	0.462	T -> C			transition
1	5123671	G	0.443	A	0.557	G -> A	CTG -> CTA		transition		ECs5038	similar to YJBQ_ECOLI gi|1790491 (conserved in Escherichia coli K-12)	hypothetical protein
1	5128634	G	0.476	A	0.524	G -> A	CGG -> CGA		transition		ECs5043	similar to YJCC_ECOLI gi|1790496 (conserved in Escherichia coli K-12)	hypothetical protein
1	5132518	A	0.534	T	0.466	A -> T	GCA -> GCT		transversion		ECs5046	similar to YJCD_ECOLI gi|1790499 (conserved in Escherichia coli K-12)	hypothetical protein
1	5136406	G	0.609	A	0.391	G -> A	CAT -> TAT	H -> Y	transition	actP	ECs5049	member of the sodium:solute symporter family; cotranscribed with the acs gene which encodes acetyl coenzyme A synthase; mutations affect acetate uptake	acetate permease
1	5141118	T	0.513	A	0.487	T -> A	CTG -> CAG	L -> Q	transversion	nrfA	ECs5052	catalyzes the formate-dependent reduction of nitrite to ammonia; cytochrome C552	cytochrome c552
1	5141128	T	0.753	G	0.247	T -> G	GAT -> GAG	D -> E	transversion	nrfA	ECs5052	catalyzes the formate-dependent reduction of nitrite to ammonia; cytochrome C552	cytochrome c552
1	5147575	T	0.514	C	0.486	T -> C			transition
1	5153136	A	0.427	C	0.573	A -> C	TAT -> GAT	Y -> D	transversion		ECs5062	part of a multidrug efflux system involved in resistance to acriflavin, puromycin, erytjhromycin and tetraphenylarsonium chloride; member of the outer membrane factor (OMF) family	outer membrane efflux protein MdtP
1	5156769	G	0.414	T	0.586	G -> T	CCT -> CAT	P -> H	transversion		ECs5064	with MdtO and MdtP is involved in resistance to puromycin, acriflavine and tetraphenylarsonium chloride	multidrug resistance protein MdtN
1	5160539	T	0.433	C	0.567	T -> C	TAC -> TGC	Y -> C	transition		ECs5068	similar to sugar kinases e.g. fructokinase homolog ydjE [Bacillus subtilis] gi|3915420|sp|O34768|YDJE_BACSU	sugar kinase
1	5161280	C	0.58	T	0.42	C -> T	GCA -> ACA	A -> T	transition		ECs5069	similar to aldolases e.g. fructose-bisphosphate aldolase (EC 4.1.2.13) FbaA [Bacillus subtilis] gi|543796|sp|P13243|ALF1_BACSU	hypothetical protein
1	5161881	T	0.614	C	0.386	T -> C	CTA -> CTG		transition		ECs5069	similar to aldolases e.g. fructose-bisphosphate aldolase (EC 4.1.2.13) FbaA [Bacillus subtilis] gi|543796|sp|P13243|ALF1_BACSU	hypothetical protein
1	5168127	T	0.482	A	0.518	T -> A	TGC -> AGC	C -> S	transversion		ECs5074	similar to histidine protein kinases e.g. histidineprotein kinase-response regulator hybrid protein CvgSY[Pseudomonas syringae pv. syringae]gi|5019771|gb|AAD37857.1|AF133263_2	histidine protein kinase
1	5170830	G	0.625	A	0.375	G -> A	CGC -> CGT		transition		ECs5077	similar to PHNN_ECOLI gi|1790532 (conserved in Escherichia coli K-12)	ribose 1,5-bisphosphokinase
1	5173660	C	0.7	T	0.3	C -> T	GAT -> AAT	D -> N	transition		ECs5081	similar to PHNJ_ECOLI gi|1790536 (conserved in Escherichia coli K-12)	protein PhnJ
1	5175333	T	0.391	C	0.609	T -> C	CTA -> CTG		transition		ECs5082	similar to PHNI_ECOLI gi|1790537 (conserved in Escherichia coli K-12)	protein PhnI
1	5186993	G	0.67	A	0.33	G -> A	GCC -> GCT		transition		ECs5094	similar to BASS_ECOLI gi|1790551 (conserved in Escherichia coli K-12)	sensor protein BasS/PmrB
1	5192357	G	0.547	A	0.453	G -> A	CCT -> TCT	P -> S	transition		ECs5098	similar to ADIY_ECOLI gi|1790557 (conserved in Escherichia coli K-12)	AraC family transcriptional regulator
1	5200942	T	0.534	C	0.466	T -> C	AAG -> GAG	K -> E	transition		ECs5104	similar to FUMA_ECOLI gi|1787897 (conserved in Escherichia coli K-12)	fumarase B
1	5218749	T	0.468	C	0.532	T -> C	ACC -> GCC	T -> A	transition	dipZ	ECs5117	two electrons are transferred from cytoplasmic NADPH to thioredoxin and then to the inner membrane protein DsbD which keeps the disulfide isomerase DsbC in a reduced state in the oxidizing periplasm; DsbC in turns rearranges incorrectly made disulfide bonds in the periplasm	thiol:disulfide interchange protein
1	5227086	C	0.844	T	0.156	C -> T	GGC -> GGT		transition	groEL	ECs5124	60 kDa chaperone family; promotes refolding of misfolded polypeptides especially under stressful conditions; forms two stacked rings of heptamers to form a barrel-shaped 14mer; ends can be capped by GroES; misfolded proteins enter the barrel where they are refolded when GroES binds; many bacteria have multiple copies of the groEL gene which are active under different environmental conditions; the…	molecular chaperone GroEL
1	5227092	T	0.848	C	0.152	T -> C	GGT -> GGC		transition	groEL	ECs5124	60 kDa chaperone family; promotes refolding of misfolded polypeptides especially under stressful conditions; forms two stacked rings of heptamers to form a barrel-shaped 14mer; ends can be capped by GroES; misfolded proteins enter the barrel where they are refolded when GroES binds; many bacteria have multiple copies of the groEL gene which are active under different environmental conditions; the…	molecular chaperone GroEL
1	5235900	A	0.566	G	0.434	A -> G	CAT -> CAC		transition		ECs5135	part of four member fumarate reductase enzyme complex FrdABCD which catalyzes the reduction of fumarate to succinate during anaerobic respiration; FrdAB are the catalytic subcomplex consisting of a flavoprotein subunit and an iron-sulfur subunit, respectively; FrdCD are the membrane components which interact with quinone and are involved in electron transfer; the catalytic subunits are similar to…	fumarate reductase flavoprotein subunit
1	5241775	C	0.485	T	0.515	C -> T	GCC -> ACC	A -> T	transition		ECs5138	similar to YJEP_ECOLI gi|2367355 (conserved in Escherichia coli K-12)	hypothetical protein
1	5246565	A	0.457	G	0.543	A -> G			transition
1	5246821	T	0.516	C	0.484	T -> C	CTA -> CTG		transition		ECs5143	similar to YJES_ECOLI gi|1790608 (conserved in Escherichia coli K-12)	hypothetical protein
1	5252841	A	0.61	C	0.39	A -> C	AAT -> CAT	N -> H	transversion	mutL	ECs5146	This protein is involved in the repair of mismatches in DNA. It is required for dam-dependent methyl-directed DNA mismatch repair. Promotes the formation of a stable complex between two or more DNA-binding proteins in an ATP-dependent manner without itself being part of a final effector complex	DNA mismatch repair protein
1	5255863	C	0.441	A	0.559	C -> A	CGC -> AGC	R -> S	transversion		ECs5150	with HflC inhibits proteolysis of lambda cII protein by FtsH	FtsH protease regulator HflK
1	5259375	G	0.443	A	0.557	G -> A	CAG -> CAA		transition		ECs5153	catalyzes the formation of N6-(1,2,-dicarboxyethyl)-AMP from L-aspartate, inosine monophosphate and GTP in AMP biosynthesis	adenylosuccinate synthetase
1	5265360	A	0.52	G	0.48	A -> G	AAT -> AGT	N -> S	transition		ECs5159	similar to YJFK_ECOLI gi|1790626 (conserved in Escherichia coli K-12)	hypothetical protein
1	5268392	T	0.933	G	0.067	T -> G	TCG -> GCG	S -> A	transversion		ECs5163	catalyzes the formation of 3-methylcrotonyl-CoA from isovaleryl-CoA	isovaleryl CoA dehydrogenase
1	5273442	C	0.598	A	0.402	C -> A			transversion
1	5274770	T	0.531	C	0.469	T -> C	CTA -> CCA	L -> P	transition	ulaA	ECs5169	membrane component; functions with enzymes IIB (sgaB; ulaB) and IIA (sgaA; ulaC) enzyme I and HPr for anaerobic utilization and uptake of L-ascorbate; sgaTBA are regulated by yifQ as well as Crp and Fnr	PTS system ascorbate-specific transporter subunit IIC
1	5284739	C	0.79	T	0.21	C -> T			transition		ECs5185	FKBP-type; rotamase; catalyzes the cis-trans isomerization of proline imidic peptide bonds in oligopeptides	peptidyl-prolyl cis-trans isomerase
1	5285695	G	0.697	C	0.303	G -> C	GTG -> CTG	V -> L	transversion		ECs5186	involved in the transport across the cytoplasmic membrane of D-alanine, D-serine and glycine	D-alanine/D-serine/glycine permease
1	5288578	T	0.533	G	0.467	T -> G			transversion
1	5303294	T	0.506	C	0.494	T -> C	TTG -> CTG		transition		ECs5199	similar to YTFN_ECOLI gi|1790667 (conserved in Escherichia coli K-12)	hypothetical protein
1	5304394	C	0.76	T	0.24	C -> T	CAC -> TAC	H -> Y	transition		ECs5203	toxin of the ChpB-ChpS toxin-antitoxin system	toxin ChpB
1	5307634	G	0.53	A	0.47	G -> A	CGG -> CAG	R -> Q	transition		ECs5206	similar to YTFR_ECOLI gi|1790675, YTFS_ECOLI gi|1790676	ABC transporter ATP-binding protein
1	5316753	G	0.667	A	0.333	G -> A	AAC -> AAT		transition		ECs5215	Catalyzes the reduction of nucleoside 5'-triphosphates to 2'-deoxynucleoside 5'-triphosphates	anaerobic ribonucleoside triphosphate reductase
1	5321015	G	0.469	A	0.531	G -> A	GCA -> GTA	A -> V	transition		ECs5217	phosphoenolpyruvate-dependent sugar phosphotransferase system; catalyzes the phosphorylation of incoming sugar substrates concomitant with their translocation across the cell membrane; IIB is phosphorylated by IIA and then transfers the phosphoryl group to the sugar; IIC forms the translocation channel	PTS system trehalose(maltose)-specific transporter subunit IIBC
1	5328187	T	0.675	C	0.325	T -> C			transition
1	5329111	C	0.548	A	0.452	C -> A	GCC -> TCC	A -> S	transversion		ECs5226	similar to YJGI_ECOLI gi|2367365 (conserved in Escherichia coli K-12)	oxidoreductase
1	5331264	G	0.621	A	0.379	G -> A	AGT -> AAT	S -> N	transition		ECs5230	similar to YJGL_ECOLI gi|1790702	hypothetical protein
1	5338146	T	0.638	G	0.362	T -> G	ACA -> ACC		transversion	valS	ECs5235	valine--tRNA ligase; ValRS; converts valine ATP andtRNA(Val) to AMP PPi and valyl-tRNA(Val); class-Iaminoacyl-tRNA synthetase type 1 subfamily; has aposttransfer editing process to hydrolyze mischargedThr-tRNA(Val) which is done by the editing domain	valyl-tRNA synthetase
1	5349262	A	0.906	C	0.094	A -> C			transversion
1	5349265	T	0.938	G	0.063	T -> G			transversion
1	5351209	C	0.727	A	0.273	C -> A			transversion
1	5352046	G	0.473	A	0.527	G -> A			transition
1	5355700	A	0.921	G	0.079	A -> G	ATG -> ACG	M -> T	transition		ECs5251		hypothetical protein
1	5355704	G	0.933	T	0.067	G -> T	CAA -> AAA	Q -> K	transversion		ECs5251		hypothetical protein
1	5359543	A	0.413	T	0.587	A -> T	CTG -> CAG	L -> Q	transversion		ECs5254		hypothetical protein
1	5360787	A	0.589	G	0.411	A -> G	ACT -> ACC		transition		ECs5256		hypothetical protein
1	5361933	A	0.534	T	0.466	A -> T	GCT -> GCA		transversion		ECs5257	similar to periplasmic protein [Campylobacter jejuni]gi|6968066|emb|CAB75235.1|	hypothetical protein
1	5364488	G	0.549	C	0.451	G -> C	TGC -> TCC	C -> S	transversion		ECs5259	similar to YjiT [Escherichia coli] gi|732099|sp|P39391|YJIT_ECOLI	hypothetical protein
1	5371680	T	0.48	C	0.52	T -> C	TGG -> CGG	W -> R	transition		ECs5260	similar to probable RNA helicase Deinococcus radiodurans strain R1 B75633, hypothetical YjiV protein Escherichia coli	hypothetical protein
1	5375606	A	0.416	G	0.584	A -> G	GAG -> GGG	E -> G	transition		ECs5261	similar to ATP-dependent helicases e.g. [Halobacterium sp. (strain NRC-1) plasmid pNRC100] gi|7484100|pir||T08316	ATP-dependent helicase
1	5376424	T	0.492	C	0.508	T -> C	TTG -> CTG		transition		ECs5261	similar to ATP-dependent helicases e.g. [Halobacterium sp. (strain NRC-1) plasmid pNRC100] gi|7484100|pir||T08316	ATP-dependent helicase
1	5377540	G	0.545	A	0.455	G -> A	CGT -> CAT	R -> H	transition		ECs5262	similar to hypothetical proteins e.g. H1130 [Halobacterium sp. (strain NRC-1) plasmid pNRC100] gi|7484076|pir||T08313, restriction /modification enzyme [Campylobacter jejuni] gi|6968147|e	hypothetical protein
1	5389318	A	0.515	T	0.485	A -> T	AGC -> TGC	S -> C	transversion		ECs5264	similar to DNA helicases e.g. probable DNA helicaseH91_ORF529 [Mycoplasma pneumoniae]gi|2495150|sp|P75438|YH91_MYCPN, helicase IV [Escherichiacoli] gi|146328|gb|AAA23952.1|	DNA helicase
1	5396647	C	0.581	T	0.419	C -> T			transition
1	5404166	A	0.597	C	0.403	A -> C	AAA -> AAC	K -> N	transversion		ECs5279	similar to FIMH_ECOLI gi|1790775 (conserved in Escherichia coli K-12); FimH; minor fimbrial subunit	D-mannose specific adhesin
1	5407061	G	0.518	T	0.482	G -> T	GAT -> TAT	D -> Y	transversion		ECs5281	catalyzes the formation of 2-dehydro-3-deoxy-D-gluconate from mannonate	mannonate dehydratase
1	5415134	A	0.729	T	0.271	A -> T	ATT -> ATA		transversion		ECs5288	similar to YJIH_ECOLI gi|1790786 (conserved in Escherichia coli K-12)	hypothetical protein
1	5419492	C	0.324	T	0.676	C -> T	GAG -> GAA		transition		ECs5290	similar toinvasin [Yersinia pseudotuberculosis] gi|79202|pir||A29646, probable membrane protein b1978 [Escherichia coli K-12] gi|1736642|dbj|BAA15799.1|	invasin
1	5426099	T	0.95	A	0.05	T -> A	GAT -> GTT	D -> V	transversion		ECs5295		hypothetical protein
1	5427957	A	0.486	T	0.514	A -> T	GTG -> GAG	V -> E	transversion		ECs5298	similar to YJIM_ECOLI gi|1790792 (conserved in Escherichia coli K-12)	hypothetical protein
1	5431702	A	0.476	G	0.524	A -> G			transition
1	5446022	G	0.571	A	0.429	G -> A	CGC -> TGC	R -> C	transition		ECs5311	similar to YJIA_ECOLI gi|1790812 (conserved in Escherichia coli K-12)	GTP-binding protein YjiA
1	5459145	G	0.571	A	0.429	G -> A	CGC -> CGT		transition		ECs5321	acts to load the DnaB helicase onto the initiation site during DNA replication	DNA replication protein DnaC
1	5459812	T	0.55	C	0.45	T -> C	ACC -> GCC	T -> A	transition		ECs5322	This protein is required for primosome-dependent normal DNA replication; it is also involved in inducing stable DNA replication during SOS response. It forms, in concert with dnaB protein and other prepriming proteins dnaC, N, N', N'' a prepriming protein complex on the specific site of the template DNA recognized by protein N'	primosomal protein DnaI
1	5461883	C	0.471	T	0.529	C -> T	CCT -> CTT	P -> L	transition		ECs5325	similar to YJJQ_ECOLI gi|1790827 (conserved in Escherichia coli K-12)	regulator
1	5464977	T	0.659	C	0.341	T -> C	GAG -> GGG	E -> G	transition	rsmC	ECs5329	16S rRNA M2G1207 methyltransferase; one of many enzymes that modify bases of the ribosomal RNA; this enzyme methylates the G at position 1207 of the small ribosomal subunit	16S ribosomal RNA m2G1207 methyltransferase
1	5472985	A	0.582	T	0.418	A -> T	TTT -> TTA	F -> L	transversion		ECs5337	similar to YJJW_ECOLI gi|1790839 (conserved in Escherichia coli K-12)	activating enzyme
1	5489421	G	0.494	A	0.506	G -> A	GAT -> AAT	D -> N	transition		ECs5350	catalyzes the cleavage of the glycosidic bonds between N-acetylmuramic acid and N-acetylglucosamine residues in peptidoglycan	lytic murein transglycosylase
1	5495474	A	0.494	G	0.506	A -> G	ACT -> GCT	T -> A	transition		ECs5358	similar to CRED_ECOLI gi|1790862 (conserved in Escherichia coli K-12)	hypothetical protein
2	13944	C	0.833	A	0.167	C -> A	CAG -> AAG	Q -> K	transversion	dnaK	ECs0014	heat shock protein 70; assists in folding of nascent polypeptide chains; refolding of misfolded proteins; utilizes ATPase activity to help fold; co-chaperones are DnaJ and GrpE; multiple copies in some bacteria	molecular chaperone DnaK
2	24956	G	0.809	A	0.191	G -> A			transition
2	32586	T	0.947	A	0.053	T -> A			transversion
2	48800	C	0.68	T	0.32	C -> T	CGC -> TGC	R -> C	transition		ECs0046	FAD/NAD(P)-binding domain; possibly part of an electron transfer system required for anaerobic carnitine reduction	oxidoreductase FixC
2	73855	C	0.677	T	0.323	C -> T	CGC -> CAC	R -> H	transition		ECs0067	catalyzes the phosphorylation of ribulose to ribulose 5-phosphate	ribulokinase
2	89141	G	0.635	A	0.365	G -> A	GTT -> ATT	V -> I	transition	leuO	ECs0080	activator for leuABCD operon; member of LysR familyof transcriptional activators	leucine transcriptional activator
2	136875	G	0.692	A	0.308	G -> A	GAT -> AAT	D -> N	transition		ECs0122	catalyzes the conversion of citrate to isocitrate and the conversion of 2-methylaconitate to 2-methylisocitrate	bifunctional aconitate hydratase 2/2-methylisocitrate dehydratase
2	158810	T	0.933	G	0.067	T -> G	CAA -> CAC	Q -> H	transversion		ECs0143	similar to the fimbrial usher protein PapC	outer membrane usher protein
2	193443	G	0.783	A	0.217	G -> A	AAG -> AAA		transition	rpsB	ECs0171	one of the last subunits in the assembly of the 30Ssubunit; absence of S2 does not inhibit assembly butresults in an inactive subunit	30S ribosomal protein S2
2	252692	C	0.395	T	0.605	C -> T	GGG -> GAG	G -> E	transition		ECs0223	similar to ATP-dependent Clp proteinase ATP-bindingchains ClpB e.g. gi|7428220|pir||T07807	ATP-dependent Clp proteinase ATP-binding chain
2	281846	C	0.95	T	0.05	C -> T	GCG -> GTG	A -> V	transition	gmhA	ECs0249	catalyzes the isomerization of sedoheptulose 7-phosphate to D-glycero-D-manno-heptose 7-phosphate	phosphoheptose isomerase
2	326622	G	0.733	A	0.267	G -> A			transition		ECs0309	similar to transcriptional regulators e.g. [Xylellafastidiosa] gi|9106842|gb|AAF84577.1|AE003999_5	transcriptional regulator
2	331410	C	0.857	T	0.143	C -> T	GAT -> AAT	D -> N	transition		ECs0314	similar to YAGR_ECOLI gi|1786478 (conserved in Escherichia coli K-12)	hypothetical protein
2	331955	G	0.947	A	0.053	G -> A	ACG -> ATG	T -> M	transition		ECs0314	similar to YAGR_ECOLI gi|1786478 (conserved in Escherichia coli K-12)	hypothetical protein
2	362688	C	0.75	T	0.25	C -> T	GGT -> AGT	G -> S	transition		ECs0342	Involved in disulfide oxidoreductase activity and electron transport	pyridine nucleotide-disulfide oxidoreductase
2	372533	A	0.789	G	0.211	A -> G			transition
2	377009	C	0.566	A	0.434	C -> A	GGA -> GTA	G -> V	transversion		ECs0359	HTH-type; bet1; Repressor involved in choline regulation of the bet genes	transcriptional regulator BetI
2	378035	G	0.766	A	0.234	G -> A	ACG -> ACA		transition		ECs0360	proton-motive-force-driven choline transporter	choline transport protein BetT
2	378630	G	0.938	T	0.063	G -> T	GTA -> TTA	V -> L	transversion		ECs0360	proton-motive-force-driven choline transporter	choline transport protein BetT
2	391303	C	0.864	T	0.136	C -> T	TCT -> TTT	S -> F	transition		ECs0371	similar to YAHH_ECOLI gi|1786515 (conserved in Escherichia coli K-12)	hypothetical protein
2	391338	G	0.895	A	0.105	G -> A	GTC -> ATC	V -> I	transition		ECs0371	similar to YAHH_ECOLI gi|1786515 (conserved in Escherichia coli K-12)	hypothetical protein
2	391381	A	0.868	G	0.132	A -> G	CAA -> CGA	Q -> R	transition		ECs0371	similar to YAHH_ECOLI gi|1786515 (conserved in Escherichia coli K-12)	hypothetical protein
2	391383	G	0.865	A	0.135	G -> A	GTG -> ATG	V -> M	transition		ECs0371	similar to YAHH_ECOLI gi|1786515 (conserved in Escherichia coli K-12)	hypothetical protein
2	451344	C	0.214	T	0.786	C -> T	AAC -> AAT		transition		ECs0424	similar to YAIT_ECOLI gi|1786569 (conserved in Escherichia coli K-12)	flagellin structural protein
2	452215	A	0.849	G	0.151	A -> G	ACC -> GCC	T -> A	transition		ECs0424	similar to YAIT_ECOLI gi|1786569 (conserved in Escherichia coli K-12)	flagellin structural protein
2	475386	T	0.931	C	0.069	T -> C	GAA -> GAG		transition		ECs0447	with SbcD cleaves DNA hairpin structures; also has 5' single-strand endonuclease activity	exonuclease SbcC
2	535899	C	0.661	G	0.339	C -> G	AAC -> AAG	N -> K	transversion		ECs0502	similar to MDLA_ECOLI gi|1786653 (conserved in Escherichia coli K-12)	multidrug transporter membrane\ATP-binding components
2	538608	A	0.943	T	0.057	A -> T			transversion
2	550534	T	0.947	C	0.053	T -> C	CAG -> CGG	Q -> R	transition		ECs0516	similar to ACRA_ECOLI gi|1786668 (conserved in Escherichia coli K-12)	acridine efflux pump
2	552275	A	0.769	T	0.231	A -> T	GAA -> GAT	E -> D	transversion		ECs0517	regulates the acrAB operon which is involved in susceptibility to dephalothin and cephaloridine	AcrR family transcriptional regulator
2	586121	C	0.879	T	0.121	C -> T	TCG -> TTG	S -> L	transition		ECs0542	similar to hypothetical protein [Synechocystis sp. strain PCC 6803] gi|7469433|pir||S76109; , similar to RTX protein [Aeromonas salmonicida] gi|6752871|gb|AAF27914.1|AF218037_1	hypothetical protein
2	589724	C	0.944	T	0.056	C -> T	GCG -> GTG	A -> V	transition		ECs0542	similar to hypothetical protein [Synechocystis sp. strain PCC 6803] gi|7469433|pir||S76109; , similar to RTX protein [Aeromonas salmonicida] gi|6752871|gb|AAF27914.1|AF218037_1	hypothetical protein
2	592130	C	0.605	T	0.395	C -> T	ACC -> ATC	T -> I	transition		ECs0542	similar to hypothetical protein [Synechocystis sp. strain PCC 6803] gi|7469433|pir||S76109; , similar to RTX protein [Aeromonas salmonicida] gi|6752871|gb|AAF27914.1|AF218037_1	hypothetical protein
2	594665	A	0.947	G	0.053	A -> G	TAC -> TGC	Y -> C	transition		ECs0542	similar to hypothetical protein [Synechocystis sp. strain PCC 6803] gi|7469433|pir||S76109; , similar to RTX protein [Aeromonas salmonicida] gi|6752871|gb|AAF27914.1|AF218037_1	hypothetical protein
2	595949	T	0.947	A	0.053	T -> A	ATC -> AAC	I -> N	transversion		ECs0542	similar to hypothetical protein [Synechocystis sp. strain PCC 6803] gi|7469433|pir||S76109; , similar to RTX protein [Aeromonas salmonicida] gi|6752871|gb|AAF27914.1|AF218037_1	hypothetical protein
2	596004	G	0.938	T	0.063	G -> T	CAG -> CAT	Q -> H	transversion		ECs0542	similar to hypothetical protein [Synechocystis sp. strain PCC 6803] gi|7469433|pir||S76109; , similar to RTX protein [Aeromonas salmonicida] gi|6752871|gb|AAF27914.1|AF218037_1	hypothetical protein
2	599020	A	0.867	C	0.133	A -> C	ACC -> CCC	T -> P	transversion		ECs0542	similar to hypothetical protein [Synechocystis sp. strain PCC 6803] gi|7469433|pir||S76109; , similar to RTX protein [Aeromonas salmonicida] gi|6752871|gb|AAF27914.1|AF218037_1	hypothetical protein
2	599087	C	0.711	T	0.289	C -> T	TCG -> TTG	S -> L	transition		ECs0542	similar to hypothetical protein [Synechocystis sp. strain PCC 6803] gi|7469433|pir||S76109; , similar to RTX protein [Aeromonas salmonicida] gi|6752871|gb|AAF27914.1|AF218037_1	hypothetical protein
2	603123	C	0.61	T	0.39	C -> T	GGC -> GGT		transition		ECs0543	similar to transporters (ATP-binding proteins) e.g.LktB [Actinobacillus actinomycetemcomitans]gi|126357|sp|P23702|HLYB_ACTAC	ABC transporter ATP-binding protein
2	605298	C	0.897	T	0.103	C -> T	ACC -> ATC	T -> I	transition		ECs0545	activator of copper-responsive regulon genes	DNA-binding transcriptional regulator CueR
2	614674	C	0.84	T	0.16	C -> T	GCC -> GCT		transition		ECs0559	similar to YBBP_ECOLI gi|1786704 (conserved in Escherichia coli K-12)	oxidoreductase
2	634782	T	0.949	C	0.051	T -> C	ATT -> ATC		transition		ECs0576	similar to GLXK_ECOLI gi|2495546 (conserved in Escherichia coli K-12)	glycerate kinase
2	676362	C	0.574	A	0.426	C -> A	GGC -> TGC	G -> C	transversion		ECs0608	similar to YBCZ_ECOLI gi|1786783 (conserved in Escherichia coli K-12)	sensor kinase CusS
2	680959	C	0.769	A	0.231	C -> A	CAA -> AAA	Q -> K	transversion		ECs0612	with CusA, CusC and CusF is part of a cation effluxsystem that mediates resistance to copper and silver	copper/silver efflux system membrane fusion protein CusB
2	697132	G	0.892	A	0.108	G -> A	GCG -> GCA		transition	entF	ECs0625	with EntB, EntD, and EntE forms the multienzyme complex enterobactin synthase; EntF is the serine activating enzyme which catalyzes the formation of the amide and ester bonds of the cyclic enterobactin	enterobactin synthase subunit F
2	699712	A	0.742	C	0.258	A -> C			transversion
2	710396	A	0.95	G	0.05	A -> G	ATT -> GTT	I -> V	transition		ECs0635	catalyzes the formation of 2,3-dihydroxybenzoate from 2,3-dihydro-2,3-dihydroxybenzoate; involved in the biosynthesis of siderophores, enterobactin, bacillibactin or vibriobactin	2,3-dihydroxybenzoate-2,3-dehydrogenase
2	717921	A	0.754	C	0.246	A -> C	TCT -> GCT	S -> A	transversion		ECs0641	similar to YBDN_ECOLI gi|1786818 (conserved in Escherichia coli K-12)	hypothetical protein
2	723834	C	0.813	T	0.188	C -> T	CAC -> CAT		transition		ECs0647	similar to YBDR_ECOLI gi|1786825 (conserved in Escherichia coli K-12)	oxidoreductase
2	729116	C	0.946	A	0.054	C -> A			transversion	citX	ECs0653	2'-(5''-phosphoribosyl)-3'-dephospho-CoA transferase; holo-citrate lyase synthase; CitG forms the prosthetic group precursor 2'-(5''-triphosphoribosyl)-3'-dephospho-CoA which is then transferred to apo-ACP by CitX to produce holo-ACP and pyrophosphate	2-(5''-triphosphoribosyl)-3'-dephosphocoenzyme-Asynthase
2	751962	T	0.724	G	0.276	T -> G	AAA -> AAC	K -> N	transversion	holA	ECs0678	required for the assembly and function of the DNAX complex which is required for the assembly of the beta subunit onto primed DNA	DNA polymerase III subunit delta
2	755251	C	0.772	T	0.228	C -> T	ACG -> ACA		transition	leuS	ECs0680	leucine--tRNA ligase; LeuRS; class-I aminoacyl-tRNAsynthetase; charges leucine by linking carboxyl group toalpha-phosphate of ATP and then transfersaminoacyl-adenylate to its tRNA; due to the large numberof codons that tRNA(Leu) recognizes, the leucyl-tRNAsynthetase does not recognize the anticodon loop of thetRNA, but instead recognition is dependent on a conserveddiscriminator base A37 and a lo…	leucyl-tRNA synthetase
2	763691	T	0.813	G	0.188	T -> G	ATC -> CTC	I -> L	transversion		ECs0689	similar to YBEW_ECOLI gi|1786870 (conserved in Escherichia coli K-12)	molecular chaperone DnaK
2	778173	T	0.946	G	0.054	T -> G	AAC -> CAC	N -> H	transversion	asnB	ECs0704	functions in asparagine biosynthesis; converts glutamine, aspartate, ATP, and water to glutamate, asparagine, pyrophosphate and AMP	asparagine synthetase B
2	784279	G	0.933	A	0.067	G -> A	GGT -> AGT	G -> S	transition		ECs0709	phosphoenolpyruvate-dependent sugar phosphotransferase system; catalyzes the phosphorylation of incoming sugar substrates concomitant with their translocation across the cell membrane; IIB is phosphorylated by IIA and then transfers the phosphoryl group to the sugar; IIC forms the translocation channel	PTS system N-acetyl glucosamine specific transporter subunit IIABC
2	826832	C	0.939	T	0.061	C -> T	GTC -> ATC	V -> I	transition		ECs0743	similar to YBGQ_ECOLI gi|1786937; truncated due to frameshift	hypothetical protein
2	843932	A	0.949	G	0.051	A -> G	ATT -> ATC		transition		ECs0757	similar to fumarate hydratase class I, aerobic (fumarase) - Escherichia coli gi|120598|sp|P00923|FUMA_ECOLI	fumarate hydratase
2	854019	G	0.687	A	0.313	G -> A	TCC -> TCT		transition		ECs0766		hypothetical protein
2	862465	G	0.63	A	0.37	G -> A	GTC -> ATC	V -> I	transition	tolB	ECs0775	forms dimers; may be involved in cell envelope integrity; interacts with outer membrane proteins and with the C-terminal domain of inner membrane protein TolA	translocation protein TolB
2	880651	G	0.714	C	0.286	G -> C	AAG -> AAC	K -> N	transversion	modC	ECs0793	Part of the ABC transporter complex modABC involvedin molybdenum import	molybdate transporter ATP-binding protein
2	934220	C	0.817	T	0.183	C -> T	CTC -> CTT		transition		ECs0855	methyltransferase; acyl carrier protein involved inan unidentified step in the synthesis of pimeloyl-CoA, abiotin precursor; member of the bio operon (bioABFCD); inEscherichia coli, bioC-null mutants require biotin forgrowth	biotin biosynthesis protein BioC
2	952330	T	0.95	C	0.05	T -> C	AAA -> GAA	K -> E	transition		ECs0873	similar to B0795_ECOLI gi|1787013 (conserved in Escherichia coli K-12)	hypothetical protein
2	967148	C	0.947	A	0.053	C -> A	GGC -> GGA		transversion		ECs0885	similar to YBIN_ECOLI gi|1787027 (conserved in Escherichia coli K-12)	SAM-dependent methyltransferase
2	972463	C	0.679	A	0.321	C -> A			transversion
2	976564	G	0.788	A	0.212	G -> A	CTG -> TTG		transition		ECs0893	similar to YBIP_ECOLI gi|1787035 (conserved in Escherichia coli K-12)	hypothetical protein
2	983299	C	0.744	T	0.256	C -> T			transition
2	989890	T	0.946	C	0.054	T -> C	GAG -> GGG	E -> G	transition		ECs0905	is involved in the formation of active molybdenum cofactor and the chelation of molybdenum	molybdopterin biosynthesis protein MoeA
2	1007232	A	0.785	G	0.215	A -> G			transition
2	1007321	C	0.946	T	0.054	C -> T	TGC -> TAC	C -> Y	transition		ECs0920	similar to DEOR_ECOLI gi|1787063 (conserved in Escherichia coli K-12)	DeoR family transcriptional regulator
2	1015265	C	0.781	T	0.219	C -> T			transition
2	1016281	T	0.73	C	0.27	T -> C	TCG -> CCG	S -> P	transition		ECs0930	YbjC; located in the same operon as the nfsA gene; member of the soxRS regulon which mediates in part the increased levels of superoxide in response to oxidative stress; induced by paraquat; regulated by SoxS; unknown function	hypothetical protein
2	1023358	C	0.802	T	0.198	C -> T	GCG -> GTG	A -> V	transition		ECs0938	similar to YBJO_ECOLI gi|1787082 (conserved in Escherichia coli K-12)	hypothetical protein
2	1026532	C	0.5	T	0.5	C -> T	CAT -> TAT	H -> Y	transition	ulaA	ECs0940	membrane component; functions with enzymes IIB (sgaB; ulaB) and IIA (sgaA; ulaC) enzyme I and HPr for anaerobic utilization and uptake of L-ascorbate; sgaTBA are regulated by yifQ as well as Crp and Fnr	PTS system ascorbate-specific transporter subunit IIC
2	1028414	T	0.805	G	0.195	T -> G			transversion
2	1040075	A	0.947	T	0.053	A -> T	CTA -> CAA	L -> Q	transversion		ECs0956	low- specificity; catalyzes the formation of acetaldehyde and glycine from L-threonine; acts on L-threonine, L-allo-threonine, L-threo-phenylserine, and L-erythro-phenylserine	L-threonine aldolase
2	1100301	C	0.842	T	0.158	C -> T			transition
2	1124970	A	0.935	G	0.065	A -> G	TTC -> TCC	F -> S	transition		ECs1018	catalyzes the release of sulfite from alkanesulfonates	alkanesulfonate monooxygenase
2	1126627	C	0.806	T	0.194	C -> T	GCC -> ACC	A -> T	transition		ECs1020	similar to SSUE_ECOLI gi|2507138 (conserved in Escherichia coli K-12)	NAD(P)H-dependent FMN reductase
2	1141007	G	0.947	A	0.053	G -> A	GAT -> AAT	D -> N	transition		ECs1033	Uup; in Escherichia coli this cytoplasmic protein was shown to contain ATPase activity; mutations in this gene affect RecA-independent excision of transposons and affects Mu bacteriophage growth	ABC transporter ATPase
2	1150432	A	0.849	G	0.151	A -> G			transition
2	1151591	C	0.544	T	0.456	C -> T	GTG -> GTA		transition		ECs1044	similar to B0960_ECOLI gi|1787194 (conserved in Escherichia coli K-12)	hypothetical protein
2	1246011	C	0.93	G	0.07	C -> G			transversion
2	1308727	T	0.911	C	0.089	T -> C			transition
2	1349448	A	0.587	G	0.413	A -> G			transition
2	1390983	C	0.905	T	0.095	C -> T	CGT -> TGT	R -> C	transition		ECs1321	similar to UreD [Klebsiella aerogenes] gi|731078|sp|Q09063|URED_KLEAE	hypothetical protein
2	1409520	C	0.938	A	0.063	C -> A	ATG -> ATT	M -> I	transversion		ECs1348	similar to hypothetical protein [Serratia marcescens] gi|1695868|gb|AAB37122.1	hypothetical protein
2	1431897	G	0.938	C	0.063	G -> C			transversion
2	1433210	G	0.937	C	0.063	G -> C			transversion
2	1433213	A	0.931	G	0.069	A -> G			transition
2	1454906	T	0.822	A	0.178	T -> A	CTG -> CAG	L -> Q	transversion		ECs1406	similar to hypothetical protein L0007 [Escherichia coli] gi|3414875|gb|AAC31486.1, YeeV [Escherichia coli] gi|3025158|sp|P76365|YEEV_ECOLI, YkfI [Escherichia coli] gi|3025213|s	hypothetical protein
2	1486066	C	0.889	T	0.111	C -> T	CGC -> CGT		transition		ECs1446	similar to MVIM_ECOLI gi|1787307 (conserved in Escherichia coli K-12)	hypothetical protein
2	1486494	T	0.949	C	0.051	T -> C	CTG -> CCG	L -> P	transition		ECs1446	similar to MVIM_ECOLI gi|1787307 (conserved in Escherichia coli K-12)	hypothetical protein
2	1498483	C	0.7	T	0.3	C -> T	CCC -> CCT		transition	flgK	ECs1460	with FlgL acts as a hook filament junction protein to join the flagellar filament to the hook	flagellar hook-associated protein FlgK
2	1531825	C	0.941	T	0.059	C -> T	GGG -> GAG	G -> E	transition		ECs1492	similar to MFD_ECOLI gi|1787357 (conserved in Escherichia coli K-12)	transcription-repair coupling factor
2	1589909	A	0.946	G	0.054	A -> G	CGT -> CGC		transition	potB	ECs1570	can transport spermidine and putrescine but affinity is higher for spermidine; forms a complex of PotA2BCD; PotB is a membrane component	spermidine/putrescine ABC transporter membrane protein
2	1610693	G	0.946	T	0.054	G -> T	ACA -> AAA	T -> K	transversion		ECs1601	sensor protein; similar to PHOQ_ECOLI gi|1787374 (conserved in Escherichia coli K-12)	sensor protein PhoQ
2	1612623	G	0.818	T	0.182	G -> T	GGC -> GGA		transversion		ECs1603	Catalyzes two discrete reactions in the de novo synthesis of purines: the cleavage of adenylosuccinate and succinylaminoimidazole carboxamide ribotide	adenylosuccinate lyase
2	1671336	G	0.947	T	0.053	G -> T	GCA -> GAA	A -> E	transversion	hlyE	ECs1677	Acts by forming a pore-like structure upon contact with mammalian cells	hemolysin E
2	1673737	G	0.947	A	0.053	G -> A	GCG -> ACG	A -> T	transition	umuC	ECs1679	binds processed UmuD protein to form functional DNApol V (UmuD'2UmuC); involved in translesionpolymerization	DNA polymerase V subunit UmuC
2	1675714	T	0.947	C	0.053	T -> C	ATT -> GTT	I -> V	transition	nhaB	ECs1681	involved in regulation of intracellular pH under alkaline conditions	sodium/proton antiporter
2	1677283	C	0.949	A	0.051	C -> A	TGG -> TGT	W -> C	transversion		ECs1683	similar to YCGB_ECOLI gi|1787437 (conserved in Escherichia coli K-12)	SpoVR family protein
2	1679625	C	0.944	A	0.056	C -> A	CTG -> ATG	L -> M	transversion		ECs1684	catalyzes the oxidative deamination of D-amino acids	D-amino acid dehydrogenase small subunit
2	1703110	G	0.941	T	0.059	G -> T	AGC -> AGA	S -> R	transversion		ECs1708	translation-associated GTPase; the crystal structure of the Haemophilus influenzae YchF protein showed similarity to the yeast structure (PDB: 1NI3); fluorescence spectroscopy revealed nucleic acid binding; the yeast protein YBR025c interacts with the translation elongation factor eEF1	GTP-dependent nucleic acid-binding protein EngD
2	1714914	G	0.95	A	0.05	G -> A			transition
2	1719812	G	0.817	A	0.183	G -> A	GGG -> GAG	G -> E	transition		ECs1725	similar to YCHP_ECOLI gi|1787472 (conserved in Escherichia coli K-12)	hypothetical protein
2	1721848	G	0.946	A	0.054	G -> A	CTG -> TTG		transition		ECs1727	similar to NARX_ECOLI gi|1787474 (conserved in Escherichia coli K-12)	nitrate/nitrite sensor protein NarX
2	1724017	A	0.592	G	0.408	A -> G	ACC -> GCC	T -> A	transition		ECs1728	similar to NARK_ECOLI gi|1787475 (conserved in Escherichia coli K-12)	nitrite extrusion protein
2	1747900	G	0.889	T	0.111	G -> T	CTG -> CTT		transversion	oppD	ECs1746	similar to OPPD_ECOLI gi|1787499 (conserved in Escherichia coli K-12)	oligopeptide ABC transporter ATP-binding protein
2	1755372	C	0.941	A	0.059	C -> A	GCC -> TCC	A -> S	transversion		ECs1754	Involved in cell division; probably involved in intracellular septation	intracellular septation protein A
2	1842353	C	0.453	T	0.547	C -> T	ACC -> ACT		transition		ECs1853	similar to YCIM_ECOLI gi|2367116 (conserved in Escherichia coli K-12)	tetratricopeptide repeat protein
2	1871025	G	0.475	A	0.525	G -> A	GGC -> AGC	G -> S	transition		ECs1877	catalyzes the formation of gamma-glutamyl-gamma-aminobutyrate from Gamma-glutamyl-gamma-aminobutyraldehyde; involved in putrescine degradation	gamma-glutamyl-gamma-aminobutyraldehyde dehydrogenase
2	1882719	G	0.938	T	0.063	G -> T	GGT -> GTT	G -> V	transversion		ECs1891	similar to YCJP_ECOLI gi|1787571 (conserved in Escherichia coli K-12)	transport system permease
2	1884949	G	0.95	A	0.05	G -> A	GAA -> AAA	E -> K	transition		ECs1894	similar to YCJS_ECOLI gi|1787574 (conserved in Escherichia coli K-12)	dehydrogenase
2	1886872	C	0.95	T	0.05	C -> T	CCA -> CTA	P -> L	transition		ECs1895	similar to YCJT_ECOLI gi|1787575 (conserved in Escherichia coli K-12)	hypothetical protein
2	1888635	A	0.83	C	0.17	A -> C	ATG -> CTG	M -> L	transversion		ECs1897	similar to ABC transporter ATP-binding protein YCJV_ECOLI gi|1787577 (conserved in Escherichia coli K-12)	ABC transporter ATP-binding protein
2	1910477	T	0.864	A	0.136	T -> A	ATG -> TTG	M -> L	transversion		ECs1920	similar to YDAH_ECOLI gi|1787597; may be truncated	pump protein
2	1911862	A	0.947	G	0.053	A -> G	GTT -> GCT	V -> A	transition		ECs1921	similar to B1337_ECOLI gi|1787598 (conserved in Escherichia coli K-12)	hypothetical protein
2	1912295	C	0.5	T	0.5	C -> T	GGC -> AGC	G -> S	transition		ECs1921	similar to B1337_ECOLI gi|1787598 (conserved in Escherichia coli K-12)	hypothetical protein
2	1915625	A	0.643	G	0.357	A -> G	AGT -> GGT	S -> G	transition		ECs1924	similar to YDAL_ECOLI gi|1787602 (conserved in Escherichia coli K-12)	hypothetical protein
2	2010924	A	0.944	G	0.056	A -> G	AGC -> GGC	S -> G	transition		ECs2026	similar to TRG_ECOLI gi|1787690 (conserved in Escherichia coli K-12)	methyl-accepting chemotaxis protein III
2	2027597	G	0.944	A	0.056	G -> A	GAA -> AAA	E -> K	transition		ECs2044	similar to B1440_ECOLI gi|1787711 (conserved in Escherichia coli K-12)	transporter
2	2035077	G	0.837	A	0.163	G -> A	GTG -> GTA		transition		ECs2053	similar to YNCB_ECOLI gi|1787721 (conserved in Escherichia coli K-12)	oxidoreductase
2	2045017	T	0.947	A	0.053	T -> A	GTG -> GAG	V -> E	transversion		ECs2060	similar to Vgr proteins e.g. VgrE protein [Escherichia coli] gi|2920625|gb|AAC32465.1	protein VgrE
2	2070003	T	0.946	C	0.054	T -> C	CTG -> CCG	L -> P	transition		ECs2078	similar to FDNG_ECOLI gi|3868719 (conserved in Escherichia coli K-12)	nitrate-inducible formate dehydrogenase-N alpha subunit
2	2076357	T	0.95	C	0.05	T -> C	AGC -> GGC	S -> G	transition		ECs2083	malic enzyme; oxaloacetate-decarboxylating; NAD-dependent; catalyzes the formation of pyruvate form malate	malate dehydrogenase
2	2081294	T	0.949	G	0.051	T -> G	GTA -> GTC		transversion		ECs2090	similar to transport system permease B1486_ECOLI gi|1787761	hypothetical protein
2	2084351	G	0.632	A	0.368	G -> A			transition
2	2106106	T	0.938	G	0.063	T -> G	AAA -> AAC	K -> N	transversion		ECs2106	in Escherichia coli it may be involved in repression of type III secretion system (TTSS) genes of the host cell; involved with increased resistance to low pH; member of the prokaryotic molybdopterin-containing oxidoreductase	oxidoreductase
2	2106211	C	0.836	T	0.164	C -> T	CTG -> CTA		transition		ECs2106	in Escherichia coli it may be involved in repression of type III secretion system (TTSS) genes of the host cell; involved with increased resistance to low pH; member of the prokaryotic molybdopterin-containing oxidoreductase	oxidoreductase
2	2108606	G	0.939	A	0.061	G -> A	CCA -> CTA	P -> L	transition		ECs2107	similar to B1502_ECOLI gi|1787779 (conserved in Escherichia coli K-12)	adhesin
2	2126891	G	0.886	A	0.114	G -> A	GAG -> AAG	E -> K	transition		ECs2120	similar to B1513_ECOLI gi|1787792 (conserved in Escherichia coli K-12)	ABC transporter ATP-binding protein
2	2134434	T	0.793	G	0.207	T -> G	ATT -> CTT	I -> L	transversion		ECs2128	catalyzes the formation of D-tagaturonate from D-altronate	altronate oxidoreductase
2	2150183	C	0.882	A	0.118	C -> A	TTG -> TTT	L -> F	transversion		ECs2145	similar to YDEI_ECOLI gi|1787817 (conserved in Escherichia coli K-12)	hypothetical protein
2	2157900	T	0.81	C	0.19	T -> C	ACG -> GCG	T -> A	transition		ECs2152	similar to B1543_ECOLI gi|1787824 (conserved in Escherichia coli K-12)	transporter
2	2271019	C	0.846	T	0.154	C -> T			transition
2	2306869	G	0.947	A	0.053	G -> A	AGC -> AAC	S -> N	transition		ECs2338	part of membrane-bound complex thought to be involved in electron transport to nitrogen	electron transport complex protein RnfC
2	2308415	C	0.941	A	0.059	C -> A	GCC -> GCA		transversion		ECs2338	part of membrane-bound complex thought to be involved in electron transport to nitrogen	electron transport complex protein RnfC
2	2330216	C	0.946	A	0.054	C -> A	ACC -> ACA		transversion		ECs2362	similar to the DNA and RNA helicase superfamily II and eukaryotic DEAD family of helicases; longest known protein in E. coli	ATP-dependent helicase Lhr
2	2357956	C	0.95	A	0.05	C -> A	GGC -> TGC	G -> C	transversion		ECs2385	similar to YNHG_ECOLI gi|1787968 (conserved in Escherichia coli K-12)	hypothetical protein
2	2385594	G	0.947	A	0.053	G -> A	ATC -> ATT		transition		ECs2409	catalyzes the formation of phosphoenolpyruvate frompyruvate	phosphoenolpyruvate synthase
2	2385883	C	0.773	T	0.227	C -> T	CGC -> CAC	R -> H	transition		ECs2409	catalyzes the formation of phosphoenolpyruvate frompyruvate	phosphoenolpyruvate synthase
2	2392416	T	0.75	C	0.25	T -> C	GCA -> GCG		transition		ECs2415	similar to NLPC_ECOLI gi|1788001 (conserved in Escherichia coli K-12)	lipoprotein
2	2408420	C	0.065	T	0.935	C -> T	GGG -> GGA		transition		ECs2432	similar to B1726_ECOLI gi|1788020 (conserved in Escherichia coli K-12)	hypothetical protein
2	2410233	A	0.938	G	0.063	A -> G	CTA -> CTG		transition		ECs2434	similar to B1728_ECOLI gi|1788023 (conserved in Escherichia coli K-12)	hypothetical protein
2	2427434	G	0.612	A	0.388	G -> A	ACG -> ATG	T -> M	transition		ECs2451	catalyzes the hydrolysis of 2-N-succinylarginine into 2-N-succinylornithine, ammonia and carbon dioxide in arginine degradation	succinylarginine dihydrolase
2	2429771	T	0.92	A	0.08	T -> A	GAA -> GAT	E -> D	transversion		ECs2453	similar to B1747_ECOLI gi|1788043 (conserved in Escherichia coli K-12)	arginine succinyltransferase
2	2431513	T	0.738	C	0.262	T -> C			transition
2	2461133	T	0.86	G	0.14	T -> G	ACA -> ACC		transversion		ECs2484	similar to B1775_ECOLI gi|1788074 (conserved in Escherichia coli K-12)	transporter
2	2489130	G	0.941	A	0.059	G -> A	CGC -> TGC	R -> C	transition		ECs2513	similar to RND_ECOLI gi|1788105 (conserved in Escherichia coli K-12)	ribonuclease D
2	2505435	G	0.782	A	0.218	G -> A	CCG -> CCA		transition		ECs2528	similar to MANY_ECOLI gi|1788121 (conserved in Escherichia coli K-12)	mannose-specific PTS enzyme IIC
2	2558846	G	0.821	T	0.179	G -> T	GCA -> GAA	A -> E	transversion		ECs2582	similar to BISZ_ECOLI gi|1788180 (conserved in Escherichia coli K-12)	biotin sulfoxide reductase
2	2569550	C	0.724	T	0.276	C -> T	ATG -> ATA	M -> I	transition		ECs2593	regulates chemotaxis by demethylation of methyl-accepting chemotaxis proteins	chemotaxis-specific methylesterase
2	2573878	G	0.944	A	0.056	G -> A	GGC -> GGT		transition		ECs2596	similar to TAR_ECOLI gi|1788195 (conserved in Escherichia coli K-12)	methyl-accepting chemotaxis protein II
2	2575854	C	0.947	T	0.053	C -> T	GAC -> AAC	D -> N	transition		ECs2598	chemotactic sensory histidine kinase in two-component regulatory system with CheB and CheY; sensory histidine kinase/signal sensing protein; CheA is the histidine kinase component	chemotaxis protein CheA
2	2576436	G	0.716	T	0.284	G -> T	CAA -> AAA	Q -> K	transversion		ECs2598	chemotactic sensory histidine kinase in two-component regulatory system with CheB and CheY; sensory histidine kinase/signal sensing protein; CheA is the histidine kinase component	chemotaxis protein CheA
2	2585663	G	0.691	A	0.309	G -> A	CGT -> TGT	R -> C	transition	araG	ECs2608	Part of the ABC transporter complex AraFGH involvedin the high affinity transport of arabinose	L-arabinose transporter ATP-binding protein
2	2614653	T	0.947	C	0.053	T -> C	AAC -> GAC	N -> D	transition		ECs2650	similar to PGSA_ECOLI gi|1788220 (conserved in Escherichia coli K-12)	phosphatidylglycerophosphate synthetase
2	2647170	T	0.814	A	0.186	T -> A	CCT -> CCA		transversion	fliQ	ECs2688	with proteins FliP and FliR forms the core of the central channel in the flagella export apparatus	flagellar biosynthesis protein FliQ
2	2647509	T	0.841	A	0.159	T -> A	CTG -> CAG	L -> Q	transversion	fliR	ECs2689	FliR, with proteins FliP and FliQ, forms the core of the central channel in the flagella export apparatus	flagellar biosynthesis protein FliR
2	2651392	T	0.762	G	0.238	T -> G	CAA -> CCA	Q -> P	transversion		ECs2694	similar to B1956_ECOLI gi|1788266 (conserved in Escherichia coli K-12)	hypothetical protein
2	2660821	T	0.947	C	0.053	T -> C	TTT -> CTT	F -> L	transition		ECs2705	Hsp31 stabilizes early unfolding protein intermediates under severe heat stress	chaperone protein HchA
2	2745719	G	0.95	A	0.05	G -> A	GGT -> AGT	G -> S	transition		ECs2798	similar to hypothetical protein [Xanthomonas campestris] gi|6689533|emb|CAB65709.1|	hypothetical protein
2	2758457	G	0.848	T	0.152	G -> T	ACC -> ACA		transversion		ECs2816	similar to YEEF_ECOLI gi|1788325 (conserved in Escherichia coli K-12)	amino acid/amine transport protein
2	2799096	G	0.86	A	0.14	G -> A	GCA -> GTA	A -> V	transition		ECs2854	similar to CPSB_ECOLI gi|1788362 (conserved in Escherichia coli K-12)	mannose-1-phosphate guanylyltransferase
2	2819851	G	0.767	A	0.233	G -> A			transition
2	2822951	T	0.947	C	0.053	T -> C	GAA -> GGA	E -> G	transition		ECs2877	inducible, catalyzes the hydrolysis of alkylated DNA, releasing 3-methyladenine, 3-methylguanine, 7-methylguanine and 7-methyladenine	3-methyladenine DNA glycosylase
2	2824848	C	0.95	T	0.05	C -> T	GCG -> GTG	A -> V	transition		ECs2878	similar to YEGD_ECOLI gi|1788384 (conserved in Escherichia coli K-12)	chaperone
2	2839682	C	0.939	A	0.061	C -> A	CCG -> CAG	P -> Q	transversion		ECs2886	similar to BAES_ECOLI gi|1788393 (conserved in Escherichia coli K-12)	signal transduction histidine-protein kinase BaeS
2	2852657	T	0.949	A	0.051	T -> A	TCG -> ACG	S -> T	transversion		ECs2901	similar to YEGT_ECOLI gi|1788415 (conserved in Escherichia coli K-12)	nucleoside permease
2	2852807	C	0.947	A	0.053	C -> A	CTG -> ATG	L -> M	transversion		ECs2901	similar to YEGT_ECOLI gi|1788415 (conserved in Escherichia coli K-12)	nucleoside permease
2	2873932	C	0.493	T	0.507	C -> T			transition
2	2885732	C	0.864	T	0.136	C -> T			transition
2	2948433	G	0.95	A	0.05	G -> A			transition
2	2966582	G	0.946	A	0.054	G -> A	ACG -> ACA		transition		ECs3034	similar to YOHK_ECOLI gi|1788464 (conserved in Escherichia coli K-12)	hypothetical protein
2	2999531	T	0.71	G	0.29	T -> G	CTC -> CGC	L -> R	transversion		ECs3062	similar to SETB_ECOLI gi|465603|sp|P33026 (conserved in Escherichia coli K-12)	sugar efflux transport protein
2	3033074	G	0.826	T	0.174	G -> T	CGC -> AGC	R -> S	transversion	napH	ECs3093	part of NapHG quinol dehydrogenase; couples electron transfer from ubiquinone-ubiquinol couple via NapC/B to NapA	quinol dehydrogenase membrane component
2	3041996	A	0.949	G	0.051	A -> G	GAT -> GAC		transition		ECs3101	similar to ALKB_ECOLI gi|1788541 (conserved in Escherichia coli K-12)	alkylated DNA repair protein
2	3043939	G	0.8	A	0.2	G -> A	CTG -> TTG		transition		ECs3103	catalyzes the conversion of aminoimidazole ribotideto the 4-amino-5-hydroxymethyl-2-methyl pyrimidine moietyof thiamine; involved in the maintenance and/or assemblyof sulfur clusters; periplasmic lipoporotein anchored tothe inner membrane; part of the thiamine pyrophosphatebiosynthesis pathway	thiamine biosynthesis lipoprotein ApbE
2	3056315	G	0.753	A	0.247	G -> A			transition		ECs3111	similar to membrane protein B2228_ECOLI gi|1788559, B2227_ECOLI to gi|1788558	hypothetical protein
2	3058788	G	0.92	T	0.08	G -> T	GGC -> GGA		transversion		ECs3111	similar to membrane protein B2228_ECOLI gi|1788559, B2227_ECOLI to gi|1788558	hypothetical protein
2	3067222	A	0.943	T	0.057	A -> T	TGG -> AGG	W -> R	transversion		ECs3116	similar to YFAL_ECOLI gi|1788565 (conserved in Escherichia coli K-12)	adhesin
2	3068242	C	0.95	A	0.05	C -> A	GGC -> TGC	G -> C	transversion		ECs3116	similar to YFAL_ECOLI gi|1788565 (conserved in Escherichia coli K-12)	adhesin
2	3083382	G	0.787	C	0.213	G -> C	AGC -> ACC	S -> T	transversion	glpA	ECs3126	anaerobic, catalyzes the conversion of glycerol 3-phosphate to dihydroxyacetone using fumarate or nitrate as electron acceptor	sn-glycerol-3-phosphate dehydrogenase subunit A
2	3097926	G	0.941	C	0.059	G -> C	GCA -> CCA	A -> P	transversion		ECs3142	catalyzes the transfer of 4-deoxy-4-formamido-L-arabinose from UDP to undecaprenyl phosphate	undecaprenyl phosphate 4-deoxy-4-formamido-L-arabinose transferase
2	3109656	T	0.949	C	0.051	T -> C	TTA -> TTG		transition		ECs3152	SEPHCHC synthase; forms 5-enolpyruvoyl-6-hydroxy-2-succinyl-cyclohex-3-ene-1- carboxylate from 2-oxoglutarate and isochorismate in menaquinone biosynthesis	2-succinyl-5-enolpyruvyl-6-hydroxy-3- cyclohexene-1-carboxylate synthase
2	3123325	C	0.75	T	0.25	C -> T	CTG -> CTA		transition		ECs3166	Catalyzes the transfer of electrons from NADH to quinone	NADH dehydrogenase subunit H
2	3137912	G	0.949	A	0.051	G -> A	CGC -> CGT		transition		ECs3177	similar to YFBT_ECOLI gi|1788630 (conserved in Escherichia coli K-12)	phosphatase
2	3147308	T	0.813	A	0.188	T -> A	TGG -> AGG	W -> R	transversion		ECs3186	similar to YFCG_ECOLI gi|1788640 (conserved in Escherichia coli K-12)	glutathione S-transferase
2	3147796	G	0.86	T	0.14	G -> T	GAT -> TAT	D -> Y	transversion	folX	ECs3187	catalyzes the formation of dihydromonapterin triphosphate from dihydroneopterin triphosphate	D-erythro-7,8-dihydroneopterin triphosphate 2'-epimerase
2	3171855	C	0.943	A	0.057	C -> A	ATG -> ATT	M -> I	transversion		ECs3211	similar to YFCA_ECOLI gi|1788667 (conserved in Escherichia coli K-12)	hypothetical protein
2	3208508	T	0.889	G	0.111	T -> G	GGT -> GGG		transversion		ECs3245	catalyzes the formation of pyruvate from serine	D-serine dehydratase
2	3255213	G	0.736	A	0.264	G -> A	CCT -> TCT	P -> S	transition		ECs3284	interacts with cell division protein FitsZ and may be required to anchor septal ring structure	cell division protein ZipA
2	3261277	G	0.763	A	0.238	G -> A	CCT -> TCT	P -> S	transition	pdxK	ECs3290	catalyzes the formation of pyridoxal 5'-phosphate from pyridoxal	pyridoxal kinase
2	3262280	C	0.763	A	0.237	C -> A	GCG -> GCT		transversion	cysM	ECs3292	catalyzes the formation of cysteine from 3-O-acetyl-L-serine and hydrogen sulfide	cysteine synthase B
2	3269823	G	0.457	A	0.543	G -> A	GCG -> ACG	A -> T	transition	murQ	ECs3299	catalyzes the cleavage of the lactyl ether moiety of N-acetylmuramic acid-6-phosphate (MurNAc-6-P) to form N-acetylglucosamine-6-phosphate (GlcNAc-6-P) and lactate; involved in MurNAc dissimilation pathway	N-acetylmuramic acid 6-phosphate etherase
2	3297488	G	0.947	C	0.053	G -> C	GTT -> CTT	V -> L	transversion		ECs3327	catalyzes the formation of ribose 5-phosphate and xylulose 5-phosphate from sedoheptulose 7-phosphate and glyceraldehyde 3-phosphate; can transfer ketol groups between several groups; in Escherichia coli there are two tkt genes, tktA expressed during exponential growth and the tktB during stationary phase	transketolase
2	3310611	T	0.95	C	0.05	T -> C	CCA -> CCG		transition		ECs3336	similar to YPFI_ECOLI gi|1788818 (conserved in Escherichia coli K-12)	hypothetical protein
2	3313270	C	0.821	T	0.179	C -> T	CTG -> CTA		transition		ECs3338	catalyzes the formation of (S)-2-(5-amino-1-(5-phospho-D-ribosyl)imidazole-4- carboxamido)succinate from 5-amino-1-(5-phospho-D-ribosyl)imidazole-4-carboxylate and L-aspartate in purine biosynthesis; SAICAR synthase	phosphoribosylaminoimidazole-succinocarboxamide synthase
2	3315438	C	0.81	T	0.19	C -> T	GGC -> AGC	G -> S	transition	dapA	ECs3340	catalyzes the formation of dihydrodipicolinate fromL-aspartate 4-semialdehyde and pyruvate in lysine anddiaminopimelate biosynthesis	dihydrodipicolinate synthase
2	3353372	G	0.84	A	0.16	G -> A	TAC -> TAT		transition	engA	ECs3373	EngA; essential Neisserial GTPase; synchronizes cellular events by interacting with multiple targets with tandem G-domains; overexpression in Escherichia coli suppresses rrmJ mutation; structural analysis of the Thermotoga maritima ortholog shows different nucleotide binding affinities in the two binding domains	GTP-binding protein EngA
2	3358830	T	0.941	G	0.059	T -> G	GCA -> GCC		transversion		ECs3378	similar to YFGA_ECOLI gi|1788864 (conserved in Escherichia coli K-12)	cytoskeletal protein RodZ
2	3394527	G	0.943	T	0.057	G -> T	ATC -> ATA		transversion		ECs3410	similar to YPHB_ECOLI gi|1788894 (conserved in Escherichia coli K-12)	hypothetical protein
2	3409826	G	0.827	A	0.173	G -> A	GCA -> GTA	A -> V	transition		ECs3421	similar to YFHG_ECOLI gi|1788906 (conserved in Escherichia coli K-12)	hypothetical protein
2	3414513	C	0.941	T	0.059	C -> T	CGC -> CAC	R -> H	transition		ECs3423	catalyzes the formation of 2-(formamido)-N1-(5-phospho-D-ribosyl)acetamidine from N2-formyl-N1-(5-phospho-D-ribosyl)glycinamide and L-glutamine in purine biosynthesis	phosphoribosylformylglycinamidine synthase
2	3414623	T	0.926	A	0.074	T -> A	AAA -> AAT	K -> N	transversion		ECs3423	catalyzes the formation of 2-(formamido)-N1-(5-phospho-D-ribosyl)acetamidine from N2-formyl-N1-(5-phospho-D-ribosyl)glycinamide and L-glutamine in purine biosynthesis	phosphoribosylformylglycinamidine synthase
2	3465498	C	0.747	T	0.253	C -> T	GGT -> AGT	G -> S	transition	rimM	ECs3471	Essential for efficient processing of 16S rRNA	16S rRNA-processing protein RimM
2	3506971	T	0.842	A	0.158	T -> A	GGA -> GGT		transversion		ECs3517	similar to B2650_ECOLI gi|1789004, B2649_ECOLI gi|1789003	hypothetical protein
2	3559377	G	0.95	T	0.05	G -> T	CTG -> ATG	L -> M	transversion		ECs3568	similar to HYPF_ECOLI gi|2367152 (conserved in Escherichia coli K-12)	transcriptional regulatory protein
2	3564532	A	0.929	G	0.071	A -> G	CCA -> CCG		transition		ECs3571	phosphoenolpyruvate-dependent sugar phosphotransferase system; catalyzes the phosphorylation of incoming sugar substrates concomitant with their translocation across the cell membrane; IIB is phosphorylated by IIA and then transfers the phosphoryl group to the sugar; IIC forms the translocation channel	PTS system cellobiose/arbutin/salicin-specific transporter subunit IIBC
2	3566946	G	0.943	A	0.057	G -> A	ACT -> ATT	T -> I	transition		ECs3574	similar to HYCH_ECOLI gi|1789073 (conserved in Escherichia coli K-12)	formate hydrogenlyase maturation protein
2	3586317	G	0.719	A	0.281	G -> A	ACT -> ATT	T -> I	transition		ECs3593	similar to Pad1 [Escherichia coli O157:H7] gi|4887557|emb|CAB43500.1|, phenylacrylic acid decarboxylases e.g. VdcB [Streptomyces sp. D7]	phenylacrylic acid decarboxylase
2	3619136	G	0.795	A	0.205	G -> A	CGT -> TGT	R -> C	transition		ECs3629	similar to YGCU_ECOLI gi|2367159, B2772_ECOLI gi|1789131	hypothetical protein
2	3684909	C	0.941	A	0.059	C -> A	GTT -> TTT	V -> F	transversion		ECs3680	similar to PPDC_ECOLI gi|1789187 (conserved in Escherichia coli K-12)	hypothetical protein
2	3697026	C	0.944	A	0.056	C -> A	TCG -> TCT		transversion		ECs3693	Transfers fatty acids to the 1-position via an enzyme-bound acyl-ACP intermediate in the presence of ATP and magnesium. Its physiological function is to regenerate phosphatidylethanolamine from 2-acyl-glycero-3-phosphoethanolamine (2-acyl-GPE) formed by transacylation reactions or degradation by phospholipase A1	bifunctional acyl-ACP synthetase/2-acylglycerophosphoethanolamine acyltransferase
2	3705211	T	0.485	A	0.515	T -> A	CAG -> CTG	Q -> L	transversion		ECs3699	catalyzes the formation of 3-dehydro-2-deoxy-D-gluconate from 2-deoxy-D-gluconate	2-deoxy-D-gluconate 3-dehydrogenase
2	3758218	G	0.791	A	0.209	G -> A	GAC -> AAC	D -> N	transition		ECs3752	in Escherichia coli expression is induced in response to phase-specific signals and controlled by RpoS	chlorohydrolase/aminohydrolase
2	3767151	T	0.843	C	0.157	T -> C			transition
2	3782491	G	0.833	A	0.167	G -> A	CGC -> CAC	R -> H	transition		ECs3773	similar to BGLA_ECOLI gi|2367174 (conserved in Escherichia coli K-12)	6-phospho-beta-glucosidase
2	3789029	G	0.787	T	0.213	G -> T	GCC -> GCA		transversion		ECs3777	similar to VISC_ECOLI gi|1789273 (conserved in Escherichia coli K-12)	hypothetical protein
2	3838013	C	0.944	T	0.056	C -> T	CCG -> CTG	P -> L	transition		ECs3829	similar to YGGU_ECOLI gi|1789323 (conserved in Escherichia coli K-12)	hypothetical protein
2	3839168	G	0.95	T	0.05	G -> T	AAG -> AAT	K -> N	transversion		ECs3831	catalyzes the oxygen-independent formation of protoporphyrinogen-IX from coproporphyrinogen-III	coproporphyrinogen III oxidase
2	3875666	G	0.552	A	0.448	G -> A	CTG -> TTG		transition		ECs3872	similar to PITB_ECOLI gi|1789360	low-affinity phosphate transport protein
2	3882189	C	0.472	A	0.528	C -> A	GTG -> GTT		transversion		ECs3879	involved in hydrogen uptake	hydrogenase 2 large subunit
2	3891919	C	0.836	T	0.164	C -> T	CCG -> CCA		transition		ECs3890	membrane spanning protein in TonB-ExbB-ExbD complex; involved in the tonB-independent energy-dependent transport iron-siderophore complexes and vitamin B12 into the cell	biopolymer transport protein ExbB
2	3923650	G	0.949	C	0.051	G -> C	CTG -> GTG	L -> V	transversion	nudF	ECs3922	ADP-sugar pyrophosphatase; catalyzes the formation of D-ribose 5-phosphate from ADP-ribose; can also act on ADP-mannose and ADP-glucose	ADP-ribose pyrophosphatase
2	3924772	G	0.753	A	0.247	G -> A	GCG -> GCA		transition	tolC	ECs3923	trimeric outer membrane protein involved in efflux of hydrophobic/amphipathic molecules; functions with a number of efflux systems in the inner membrane to transport molecules out of the cell	outer membrane channel protein
2	3948881	G	0.869	T	0.131	G -> T	GGC -> TGC	G -> C	transversion		ECs3946	similar to YGJE_ECOLI gi|1789444 (conserved in Escherichia coli K-12)	hypothetical protein
2	3951308	G	0.935	T	0.065	G -> T	GGC -> GTC	G -> V	transversion	dnaG	ECs3949	synthesizes RNA primers at the replication forks	DNA primase
2	4008326	G	0.692	A	0.308	G -> A	GCC -> ACC	A -> T	transition		ECs4001	similar to YHAC_ECOLI gi|1789509 (conserved in Escherichia coli K-12)	hypothetical protein
2	4017436	G	0.548	A	0.452	G -> A	ACC -> ACT		transition		ECs4009	transcriptional repressor for the agaZVWA and agaSYBCDI operons	AgaR family transcriptional regulator
2	4036212	G	0.947	T	0.053	G -> T	GCG -> GCT		transversion		ECs4028	similar to YRAM_ECOLI gi|1789537 (conserved in Escherichia coli K-12)	glycosylase
2	4041690	C	0.5	A	0.5	C -> A	GGC -> GGA		transversion		ECs4034	similar to YHBO_ECOLI gi|1789543 (conserved in Escherichia coli K-12)	hypothetical protein
2	4044204	C	0.899	T	0.101	C -> T	TAC -> TAT		transition		ECs4039	similar to YHBU_ECOLI gi|1789548 (conserved in Escherichia coli K-12)	collagenase
2	4082392	G	0.825	A	0.175	G -> A	GTC -> GTT		transition		ECs4074	ATP-binding protein of a ABC toluene efflux transporter	ABC transporter ATP-binding protein
2	4093194	G	0.912	T	0.088	G -> T	CGC -> AGC	R -> S	transversion		ECs4089	sensor-regulator protein which regulates the expression of many genes in response to respiratory growth conditions including anaerobic repression of the arc modulon; hybrid sensory histidine kinase in two-component regulatory system with ArcA	aerobic respiration control sensor protein ArcB
2	4120681	G	0.767	A	0.233	G -> A			transition
2	4199998	A	0.926	C	0.074	A -> C	GGT -> GGG		transversion		ECs4201	involved in potassium efflux	glutathione-regulated potassium-efflux system protein KefB
2	4219715	C	0.716	T	0.284	C -> T			transition
2	4257175	G	0.725	A	0.275	G -> A	GGA -> AGA	G -> R	transition		ECs4254	involved in high-affinity gluconate transport	gluconate periplasmic binding protein
2	4258567	T	0.584	C	0.416	T -> C			transition
2	4265385	G	0.857	A	0.143	G -> A	GAC -> AAC	D -> N	transition		ECs4260	Positively regulates the transcription of the maltose regulon whose gene products are responsible for uptake and catabolism of malto-oligosaccharides	transcriptional regulator MalT
2	4270751	G	0.95	C	0.05	G -> C	CCG -> GCG	P -> A	transversion		ECs4264	similar to RTCB_ECOLI gi|2367224 (conserved in Escherichia coli K-12)	hypothetical protein
2	4302665	T	0.594	C	0.406	T -> C			transition
2	4317026	T	0.84	G	0.16	T -> G	AAA -> AAC	K -> N	transversion		ECs4307	similar to hypothetical protein ORF79 [Escherichia coli plasmid pB171] gi|6009455|dbj|BAA84914.1	hypothetical protein
2	4319762	G	0.673	A	0.327	G -> A	GCA -> GTA	A -> V	transition		ECs4310	binds with the catalytic core of RNA polymerase to produce the holoenzyme; this sigma factor is responsible for the expression of heat shock promoters	RNA polymerase factor sigma-32
2	4327445	C	0.812	G	0.188	C -> G	ACC -> AGC	T -> S	transversion	zntA	ECs4318	P-type ATPase involved in the export of lead, cadmium, zinc and mercury	zinc/cadmium/mercury/lead-transporting ATPase
2	4344382	G	0.944	T	0.056	G -> T	GGC -> GTC	G -> V	transversion		ECs4338	FabB; beta-ketoacyl-ACP synthase I, KASI; catalyzesa condensation reaction in fatty acid biosynthesis:addition of an acyl acceptor of two carbons frommalonyl-ACP; required for the elongation of short-chainunsaturated acyl-ACP	3-oxoacyl-ACP synthase
2	4396311	G	0.842	A	0.158	G -> A	GTT -> ATT	V -> I	transition		ECs4386	similar to hypothetical protein ShuU [Shigella dysenteriae haem transport locus] gi|2967535|gb|AAC27812.1|, hemin permeases e.g. HmuU [Yersinia pestis] gi|6226636|sp|Q56992|HMUU_YER	hemin permease
2	4444823	G	0.828	A	0.172	G -> A	CTC -> CTT		transition	dppF	ECs4420	Part of the ABC transporter complex DppABCDF involved in the transport of dipeptides	peptide ABC transporter ATP-binding protein
2	4474277	A	0.95	G	0.05	A -> G	GTG -> GCG	V -> A	transition		ECs4447	similar to XYLB_ECOLI gi|1789987 (conserved in Escherichia coli K-12)	xylulokinase
2	4492655	C	0.741	A	0.259	C -> A	GGT -> TGT	G -> C	transversion		ECs4460	similar to YIAT_ECOLI gi|1790010 (conserved in Escherichia coli K-12)	outer membrane protein
2	4536570	G	0.876	A	0.124	G -> A	CTC -> CTT		transition		ECs4493	similar to YIBD_ECOLI gi|1790044 (conserved in Escherichia coli K-12)	glycosyl transferase family protein
2	4571018	G	0.483	A	0.517	G -> A	GCG -> GCA		transition		ECs4527	catalyzes branch migration in Holliday junction intermediates	ATP-dependent DNA helicase RecG
2	4622658	C	0.83	T	0.17	C -> T			transition
2	4627332	C	0.682	G	0.318	C -> G	GGA -> CGA	G -> R	transversion	nepI	ECs4596	experimental results in Escherichia coli suggest that this gene encodes an inosine export protein; member of major facilitator superfamily; MFS	ribonucleoside transporter
2	4640534	T	0.759	C	0.241	T -> C	AGT -> GGT	S -> G	transition		ECs4610		hypothetical protein
2	4690226	G	0.789	T	0.211	G -> T			transversion
2	4703720	A	0.787	G	0.213	A -> G	CCT -> CCC		transition		ECs4669	similar to fimbrial chaperones e.g. [Salmonella typhimurium] gi|1170816|sp|P43661|LPFB_SALTY	fimbrial chaperone
2	4717985	G	0.337	A	0.663	G -> A	CTG -> TTG		transition		ECs4683	GidA; glucose-inhibited cell division protein A; involved in the 5-carboxymethylaminomethyl modification (mnm(5)s(2)U) of the wobble uridine base in some tRNAs	tRNA uridine 5-carboxymethylaminomethyl modification protein GidA
2	4771464	G	0.746	T	0.254	G -> T	CGG -> CGT		transversion		ECs4726	catalyzes the synthesis of a lipid-linked intermediate involved in ECA synthesis	4-alpha-L-fucosyltransferase
2	4798896	C	0.885	T	0.115	C -> T			transition
2	4805072	T	0.644	G	0.356	T -> G	AAA -> CAA	K -> Q	transversion	rhtB	ECs4754	similar to RHTB_ECOLI gi|6093972|sp|P27847 (conserved in Escherichia coli K-12)	homoserine/homoserine lactone efflux protein
2	4815466	C	0.467	T	0.533	C -> T	CTC -> CTT		transition	ubiE	ECs4763	Catalyzes the carbon methylation reaction in the biosynthesis of ubiquinone	ubiquinone/menaquinone biosynthesis methyltransferase
2	4871092	G	0.85	T	0.15	G -> T	GCG -> GCT		transversion		ECs4806	similar to YIHV_ECOLI gi|1790316 (conserved in Escherichia coli K-12)	kinase
2	4896734	A	0.575	G	0.425	A -> G	GGT -> GGC		transition	rhaB	ECs4831	catalyzes the ATP-dependent phosphorylation of rhamnulose	rhamnulokinase
2	4904226	G	0.785	C	0.215	G -> C	ACC -> AGC	T -> S	transversion	cpxA	ECs4837	part of two-component CpxA/CpxR system; senses envelope stress; upregulates a number of periplasmic folding and trafficking factors	two-component sensor protein
2	4927049	G	0.947	A	0.053	G -> A	GAC -> GAT		transition		ECs4862	binding of PriA to forked DNA starts the assembly of the primosome, also possesses 3'-5' helicase activity	primosome assembly protein PriA
2	4935284	C	0.822	T	0.178	C -> T			transition
2	4935763	A	0.776	C	0.224	A -> C	GCA -> GCC		transversion		ECs4868	catalyzes the formation of cystathionine from L-cysteine and O-succinyl-L-homoserine	cystathionine gamma-synthase
2	4950870	G	0.778	A	0.222	G -> A			transition
2	4963793	C	0.759	T	0.241	C -> T	CTG -> TTG		transition		ECs4889	catalyzes the formation of arginine from (N-L-arginino)succinate	argininosuccinate lyase
2	4982149	C	0.827	T	0.173	C -> T	GGC -> GGT		transition	birA	ECs4900	catalyzes the formation of biotinyl-5'-AMP, also acts as a transcriptional repressor of the biotin operon	biotin--protein ligase
2	4983705	G	0.899	A	0.101	G -> A	AGC -> AGT		transition		ECs4901	catalyzes the formation of (R)-4'-phosphopantothenate in coenzyme A biosynthesis	pantothenate kinase
2	5021971	A	0.837	T	0.163	A -> T			transversion
2	5119808	C	0.817	T	0.183	C -> T	AAC -> AAT		transition	alr	ECs5035	converts L-alanine to D-alanine which is used in cell wall biosynthesis; binds one pyridoxal phosphate per monomer; forms a homodimer	alanine racemase
2	5141572	C	0.892	T	0.108	C -> T	GGC -> GGT		transition	nrfA	ECs5052	catalyzes the formate-dependent reduction of nitrite to ammonia; cytochrome C552	cytochrome c552
2	5162267	A	0.943	G	0.057	A -> G	TCT -> TCC		transition		ECs5070	similar to hypothetical protein ydaE [Bacillus subtilis] gi|7474928|pir||E69768	hypothetical protein
2	5189876	G	0.648	A	0.352	G -> A	CCG -> CTG	P -> L	transition		ECs5096	with ZipA and an unidentified 24 kDa protein forms a complex involved in cell division	cell division protein
2	5202555	C	0.804	T	0.196	C -> T	GAA -> AAA	E -> K	transition		ECs5105	functions in anaerobic transport of C4-dicarboxylate compounds such as fumarate; similar to DcuA; DcuA and DcuB function as independent and mutually redundant C4-dicarboxylate (aspartate, malate, fumarate and succinate) transporters	anaerobic C4-dicarboxylate transporter
2	5207603	C	0.794	T	0.206	C -> T			transition
2	5225685	T	0.838	G	0.162	T -> G	GGT -> GGG		transversion	groEL	ECs5124	60 kDa chaperone family; promotes refolding of misfolded polypeptides especially under stressful conditions; forms two stacked rings of heptamers to form a barrel-shaped 14mer; ends can be capped by GroES; misfolded proteins enter the barrel where they are refolded when GroES binds; many bacteria have multiple copies of the groEL gene which are active under different environmental conditions; the…	molecular chaperone GroEL
2	5260265	C	0.892	T	0.108	C -> T	ACG -> ATG	T -> M	transition		ECs5154	negatively regulates the transcription of genes upregulated by nitrosative stress	transcriptional repressor NsrR
2	5274627	A	0.754	G	0.246	A -> G	CCA -> CCG		transition	ulaA	ECs5169	membrane component; functions with enzymes IIB (sgaB; ulaB) and IIA (sgaA; ulaC) enzyme I and HPr for anaerobic utilization and uptake of L-ascorbate; sgaTBA are regulated by yifQ as well as Crp and Fnr	PTS system ascorbate-specific transporter subunit IIC
2	5287499	T	0.727	C	0.273	T -> C			transition
2	5318171	C	0.815	T	0.185	C -> T	GGC -> AGC	G -> S	transition		ECs5215	Catalyzes the reduction of nucleoside 5'-triphosphates to 2'-deoxynucleoside 5'-triphosphates	anaerobic ribonucleoside triphosphate reductase
2	5331653	G	0.945	A	0.055	G -> A	GAG -> AAG	E -> K	transition		ECs5230	similar to YJGL_ECOLI gi|1790702	hypothetical protein
2	5331671	G	0.946	A	0.054	G -> A	GAG -> AAG	E -> K	transition		ECs5230	similar to YJGL_ECOLI gi|1790702	hypothetical protein
2	5358954	C	0.851	T	0.149	C -> T	CTG -> CTA		transition		ECs5254		hypothetical protein
2	5372731	A	0.882	G	0.118	A -> G	CAA -> CGA	Q -> R	transition		ECs5260	similar to probable RNA helicase Deinococcus radiodurans strain R1 B75633, hypothetical YjiV protein Escherichia coli	hypothetical protein
2	5451743	T	0.713	G	0.287	T -> G	ATC -> CTC	I -> L	transversion		ECs5316	similar to YJIZ_ECOLI gi|2367379 (conserved in Escherichia coli K-12)	transporter
2	5472353	T	0.875	G	0.125	T -> G			transversion
3	424	T	0.949	C	0.051	T -> C	CTG -> CCG	L -> P	transition	thrA	ECs0002	multifunctional homotetrameric enzyme that catalyzes the phosphorylation of aspartate to form aspartyl-4-phosphate as well as conversion of aspartate semialdehyde to homoserine; functions in a number of amino acid biosynthetic pathways	bifunctional aspartokinase I/homoserine dehydrogenase I
3	36653	T	0.936	G	0.064	T -> G	TTC -> TGC	F -> C	transversion	carB	ECs0036	four CarB-CarA dimers form the carbamoyl phosphate synthetase holoenzyme that catalyzes the production of carbamoyl phosphate; CarB is responsible for the amidotransferase activity	carbamoyl phosphate synthase large subunit
3	36824	C	0.938	A	0.063	C -> A	TCC -> TAC	S -> Y	transversion	carB	ECs0036	four CarB-CarA dimers form the carbamoyl phosphate synthetase holoenzyme that catalyzes the production of carbamoyl phosphate; CarB is responsible for the amidotransferase activity	carbamoyl phosphate synthase large subunit
3	37658	G	0.917	A	0.083	G -> A	CGC -> CAC	R -> H	transition	carB	ECs0036	four CarB-CarA dimers form the carbamoyl phosphate synthetase holoenzyme that catalyzes the production of carbamoyl phosphate; CarB is responsible for the amidotransferase activity	carbamoyl phosphate synthase large subunit
3	49286	A	0.891	C	0.109	A -> C	ACC -> CCC	T -> P	transversion		ECs0046	FAD/NAD(P)-binding domain; possibly part of an electron transfer system required for anaerobic carnitine reduction	oxidoreductase FixC
3	70466	G	0.935	T	0.065	G -> T			transversion		ECs0064	Has polymerase, DNA-binding and 3'-5' exonuclease activities. In Aeropyrum pernix this protein is sensitive to aphidicolin and stable at 95#C	DNA polymerase II
3	79352	T	0.95	C	0.05	T -> C	GCA -> GCG		transition	tbpA	ECs0072	part of the thiamine and TPP transport system tbpA-thiPQ	thiamine transporter substrate binding subunit
3	84455	G	0.895	A	0.105	G -> A	ATC -> ATT		transition		ECs0076	dehydratase component, catalyzes the isomerization between 2-isopropylmalate and 3-isopropylmalate	isopropylmalate isomerase large subunit
3	86913	G	0.518	T	0.482	G -> T	GCC -> GCA		transversion		ECs0078	catalyzes the formation of 2-isopropylmalate from acetyl-CoA and 2-oxoisovalerate in leucine biosynthesis	2-isopropylmalate synthase
3	87466	T	0.947	A	0.053	T -> A	CAG -> CTG	Q -> L	transversion		ECs0078	catalyzes the formation of 2-isopropylmalate from acetyl-CoA and 2-oxoisovalerate in leucine biosynthesis	2-isopropylmalate synthase
3	97848	A	0.95	G	0.05	A -> G	ACA -> ACG		transition	murE	ECs0089	involved in cell wall formation; peptidoglycan synthesis; cytoplasmic enzyme; catalyzes the addition of meso-diaminopimelic acid to the nucleotide precursor UDP-N-aceylmuramoyl-l-alanyl-d-glutamate	UDP-N-acetylmuramoylalanyl-D-glutamate--2, 6-diaminopimelate ligase
3	98890	C	0.827	T	0.173	C -> T	CTG -> TTG		transition	murE	ECs0089	involved in cell wall formation; peptidoglycan synthesis; cytoplasmic enzyme; catalyzes the addition of meso-diaminopimelic acid to the nucleotide precursor UDP-N-aceylmuramoyl-l-alanyl-d-glutamate	UDP-N-acetylmuramoylalanyl-D-glutamate--2, 6-diaminopimelate ligase
3	120953	T	0.861	C	0.139	T -> C	CAA -> CAG		transition		ECs0111	integral membrane protein; similar to HOFB_ECOLI gi|1786296 (conserved in Escherichia coli K-12)	hypothetical protein
3	130201	A	0.925	G	0.075	A -> G	AAA -> AAG		transition	aceF	ECs0119	E2 component of pyruvate dehydrogenase multienzyme complex; in Escherichia coli AceF contains three N-terminal lipoyl domains	dihydrolipoamide acetyltransferase
3	140520	A	0.95	T	0.05	A -> T	ATG -> AAG	M -> K	transversion		ECs0125	catalyzes the formation of spermidine from putrescine and S-adenosylmethioninamine	spermidine synthase
3	150230	G	0.839	A	0.161	G -> A	GCG -> ACG	A -> T	transition		ECs0134	similar to YADE_ECOLI gi|1786322 (conserved in Escherichia coli K-12)	hypothetical protein
3	170442	A	0.928	C	0.072	A -> C	CAG -> CCG	Q -> P	transversion	mrcB	ECs0153	bifunctional periplasmic enzyme; contains transglycosylase and transpeptidase activity; major enzyme for peptidoglycan biosynthesis in Escherichia coli; transmembrane protein; forms dimers; three variants, one of which may be a degradation product, while the other appears to result from an alternative initiation site, are found within the cell	penicillin-binding protein 1b
3	172801	C	0.851	G	0.149	C -> G	AAC -> AAG	N -> K	transversion		ECs0154	involved with the transport of ferrichrome across the outer membrane; binds the ferrichrome-iron ligand and interacts with the TonB protein	ferrichrome outer membrane transporter
3	256893	G	0.912	C	0.088	G -> C	ACC -> AGC	T -> S	transversion		ECs0227		hypothetical protein
3	325528	C	0.938	T	0.062	C -> T			transition
3	332622	C	0.938	T	0.063	C -> T	GGG -> AGG	G -> R	transition		ECs0314	similar to YAGR_ECOLI gi|1786478 (conserved in Escherichia coli K-12)	hypothetical protein
3	334132	C	0.896	A	0.104	C -> A	GGG -> GTG	G -> V	transversion		ECs0315	similar to YAGS_ECOLI gi|1786479 (conserved in Escherichia coli K-12)	hypothetical protein
3	355939	G	0.152	T	0.848	G -> T	GGC -> GTC	G -> V	transversion		ECs0336	similar to probable membrane protein b1978 [Escherichia coli] gi|7466779|pir||D64962; similar toinvasins e.g. [Yersinia pestis] gi|726319|gb|AAA96352.1	invasin
3	356002	C	0.902	T	0.098	C -> T	ACC -> ATC	T -> I	transition		ECs0336	similar to probable membrane protein b1978 [Escherichia coli] gi|7466779|pir||D64962; similar toinvasins e.g. [Yersinia pestis] gi|726319|gb|AAA96352.1	invasin
3	360173	G	0.915	T	0.085	G -> T			transversion		ECs0338	similar to reductases e.g. oxidoreductase [Thermotoga maritima] gi|7431104|pir||A72308	reductase
3	366633	C	0.944	T	0.056	C -> T	GCC -> GCT		transition		ECs0346	similar to YKGG_ECOLI gi|1786499 (conserved in Escherichia coli K-12)	hypothetical protein
3	405704	T	0.949	C	0.051	T -> C	GGT -> GGC		transition	prpB	ECs0385	catalyzes the formation of pyruvate and succinate from 2-methylisocitrate	2-methylisocitrate lyase
3	407991	T	0.943	A	0.057	T -> A	CTG -> CAG	L -> Q	transversion	prpD	ECs0387	functions in propionate metabolism; involved in isomerization of (2S,3S)-methylcitrate to (2R,3S)-methylisocitrate; also encodes minor aconitase or dehydratase activity; aconitase C	2-methylcitrate dehydratase
3	408136	C	0.938	T	0.063	C -> T	CTC -> CTT		transition	prpD	ECs0387	functions in propionate metabolism; involved in isomerization of (2S,3S)-methylcitrate to (2R,3S)-methylisocitrate; also encodes minor aconitase or dehydratase activity; aconitase C	2-methylcitrate dehydratase
3	418745	C	0.868	G	0.132	C -> G	GGC -> GCC	G -> A	transversion	lacY	ECs0396	lactose/proton symporter; mediates lactose/proton symport through the membrane by utilizing the proton gradient to drive transport of galactosides; member of major facilitator superfamily; functions as a monomer with 12 transmembrane segments	galactoside permease
3	432340	C	0.943	A	0.057	C -> A	CTG -> ATG	L -> M	transversion		ECs0406	catalyzes the formation of acetyl-CoA from acetalaldehyde	acetaldehyde dehydrogenase
3	434420	T	0.788	G	0.212	T -> G	GTG -> GGG	V -> G	transversion		ECs0408	similar to MHPT_ECOLI gi|1786549 (conserved in Escherichia coli K-12)	3-hydroxyphenylpropionic transporter MhpT
3	436299	G	0.914	T	0.086	G -> T	CAG -> AAG	Q -> K	transversion		ECs0410	similar to YAIM_ECOLI gi|1786551 (conserved in Escherichia coli K-12)	esterase
3	438363	C	0.815	T	0.185	C -> T	GTT -> ATT	V -> I	transition	fbpC	ECs0413	Part of the ABC transporter complex FbpABC involvedin Fe(3+) ions import	ferric transporter ATP-binding protein
3	447394	T	0.946	G	0.054	T -> G	GGT -> GGG		transversion	tauB	ECs0420	Part of the ABC transporter complex tauABC involvedin taurine import	taurine transporter ATP-binding protein
3	448470	A	0.95	C	0.05	A -> C	AAA -> AAC	K -> N	transversion		ECs0421	similar to TAUC_ECOLI gi|1786564 (conserved in Escherichia coli K-12)	taurine transporter subunit
3	448475	C	0.95	T	0.05	C -> T	GCG -> GTG	A -> V	transition		ECs0421	similar to TAUC_ECOLI gi|1786564 (conserved in Escherichia coli K-12)	taurine transporter subunit
3	448706	G	0.938	A	0.063	G -> A	GGG -> GAG	G -> E	transition		ECs0421	similar to TAUC_ECOLI gi|1786564 (conserved in Escherichia coli K-12)	taurine transporter subunit
3	459766	T	0.909	G	0.091	T -> G	ATC -> CTC	I -> L	transversion	ddl	ECs0431	D-alanine--D-alanine ligase; DdlA; DdlB; cytoplasmic; catalyzes the formation of D-alanyl-D-alanine from two D-alanines in peptidoglycan synthesis; there are two forms of this enzyme in Escherichia coli	D-alanyl-alanine synthetase A
3	514748	C	0.872	G	0.128	C -> G	CAG -> CAC	Q -> H	transversion		ECs0485	similar to CYOB_ECOLI gi|1786634 (conserved in Escherichia coli K-12)	cytochrome o ubiquinol oxidase subunit I
3	518075	C	0.892	T	0.108	C -> T			transition
3	539803	G	0.93	A	0.07	G -> A	GCA -> ACA	A -> T	transition		ECs0505	similar to AMTB_ECOLI gi|1786656 (conserved in Escherichia coli K-12)	ammonium transporter
3	540758	C	0.781	T	0.219	C -> T	CGT -> CAT	R -> H	transition		ECs0506	similar to TESB_ECOLI gi|1786657 (conserved in Escherichia coli K-12)	acyl-CoA thioesterase
3	556777	A	0.809	G	0.191	A -> G	ATG -> GTG	M -> V	transition		ECs0521	gene 58; similar to YBAN_ECOLI gi|1786674 (conserved in Escherichia coli K-12)	hypothetical protein
3	588356	T	0.947	A	0.053	T -> A	GTC -> GAC	V -> D	transversion		ECs0542	similar to hypothetical protein [Synechocystis sp. strain PCC 6803] gi|7469433|pir||S76109; , similar to RTX protein [Aeromonas salmonicida] gi|6752871|gb|AAF27914.1|AF218037_1	hypothetical protein
3	596395	C	0.941	A	0.059	C -> A	CAG -> AAG	Q -> K	transversion		ECs0542	similar to hypothetical protein [Synechocystis sp. strain PCC 6803] gi|7469433|pir||S76109; , similar to RTX protein [Aeromonas salmonicida] gi|6752871|gb|AAF27914.1|AF218037_1	hypothetical protein
3	596827	C	0.95	T	0.05	C -> T	CGC -> TGC	R -> C	transition		ECs0542	similar to hypothetical protein [Synechocystis sp. strain PCC 6803] gi|7469433|pir||S76109; , similar to RTX protein [Aeromonas salmonicida] gi|6752871|gb|AAF27914.1|AF218037_1	hypothetical protein
3	598817	T	0.95	G	0.05	T -> G	CTT -> CGT	L -> R	transversion		ECs0542	similar to hypothetical protein [Synechocystis sp. strain PCC 6803] gi|7469433|pir||S76109; , similar to RTX protein [Aeromonas salmonicida] gi|6752871|gb|AAF27914.1|AF218037_1	hypothetical protein
3	600010	G	0.946	A	0.054	G -> A	GAG -> AAG	E -> K	transition		ECs0542	similar to hypothetical protein [Synechocystis sp. strain PCC 6803] gi|7469433|pir||S76109; , similar to RTX protein [Aeromonas salmonicida] gi|6752871|gb|AAF27914.1|AF218037_1	hypothetical protein
3	600924	G	0.889	T	0.111	G -> T	GCG -> GCT		transversion		ECs0542	similar to hypothetical protein [Synechocystis sp. strain PCC 6803] gi|7469433|pir||S76109; , similar to RTX protein [Aeromonas salmonicida] gi|6752871|gb|AAF27914.1|AF218037_1	hypothetical protein
3	607771	G	0.929	A	0.071	G -> A	GCT -> ACT	A -> T	transition		ECs0549		hypothetical protein
3	614792	A	0.9	G	0.1	A -> G	ACC -> GCC	T -> A	transition		ECs0559	similar to YBBP_ECOLI gi|1786704 (conserved in Escherichia coli K-12)	oxidoreductase
3	635138	G	0.926	C	0.074	G -> C	GGC -> GCC	G -> A	transversion		ECs0576	similar to GLXK_ECOLI gi|2495546 (conserved in Escherichia coli K-12)	glycerate kinase
3	635279	T	0.889	A	0.111	T -> A	ATT -> AAT	I -> N	transversion		ECs0576	similar to GLXK_ECOLI gi|2495546 (conserved in Escherichia coli K-12)	glycerate kinase
3	648274	C	0.931	A	0.069	C -> A	AGC -> AGA	S -> R	transversion	cysS	ECs0588	catalyzes a two-step reaction; charges a cysteine by linking its carboxyl group to the alpha-phosphate of ATP then transfers the aminoacyl-adenylate to its tRNA	cysteinyl-tRNA synthetase
3	667735	T	0.924	C	0.076	T -> C	AAA -> GAA	K -> E	transition		ECs0604		hypothetical protein
3	673283	C	0.93	T	0.07	C -> T	CAG -> CAA		transition		ECs0606		hypothetical protein
3	679152	G	0.933	T	0.067	G -> T	GGT -> GTT	G -> V	transversion		ECs0610	with CusA, CusB and CusF is part of a cation effluxsystem that mediates resistance to copper and silver	copper/silver efflux system outer membrane protein CusC
3	680776	G	0.804	T	0.196	G -> T	GCC -> TCC	A -> S	transversion		ECs0612	with CusA, CusC and CusF is part of a cation effluxsystem that mediates resistance to copper and silver	copper/silver efflux system membrane fusion protein CusB
3	685603	G	0.89	A	0.11	G -> A	GCG -> GCA		transition		ECs0614	similar to PHEP_ECOLI gi|1786789 (conserved in Escherichia coli K-12)	phenylalanine transporter
3	692754	G	0.923	A	0.077	G -> A	CCG -> CTG	P -> L	transition		ECs0623	Fep; Cbt; Cbr; FeuB; FepA; PfeA; IroN; BfeA; outer membrane receptor of ferric enterobactin and colicins B and D; interacts with the TonB-ExbBD complex which catalyzes the translocation of the siderophore to the periplasmic space	outer membrane receptor FepA
3	692967	C	0.936	A	0.064	C -> A	CGG -> CTG	R -> L	transversion		ECs0623	Fep; Cbt; Cbr; FeuB; FepA; PfeA; IroN; BfeA; outer membrane receptor of ferric enterobactin and colicins B and D; interacts with the TonB-ExbBD complex which catalyzes the translocation of the siderophore to the periplasmic space	outer membrane receptor FepA
3	724254	C	0.924	T	0.076	C -> T	GGC -> GGT		transition		ECs0647	similar to YBDR_ECOLI gi|1786825 (conserved in Escherichia coli K-12)	oxidoreductase
3	725402	T	0.862	G	0.138	T -> G			transversion
3	727370	G	0.949	T	0.051	G -> T	CGT -> AGT	R -> S	transversion		ECs0651	similar to YBDS_ECOLI gi|1786829 (conserved in Escherichia coli K-12)	hypothetical protein
3	736683	G	0.95	T	0.05	G -> T	GCC -> GAC	A -> D	transversion	dcuC	ECs0660	responsible for the transport of C4-dicarboxylates during anaerobic growth	C4-dicarboxylate transporter DcuC
3	742854	A	0.935	G	0.065	A -> G			transition
3	745116	G	0.933	A	0.067	G -> A	CGC -> TGC	R -> C	transition		ECs0670	penicillin-binding protein 5; removes C-terminal D-alanyl residues from sugar-peptide cell wall precursors	D-alanyl-D-alanine carboxypeptidase
3	748772	A	0.929	G	0.071	A -> G	GGT -> GGC		transition		ECs0673	similar to MRDA_ECOLI gi|1786854 (conserved in Escherichia coli K-12)	penicillin-binding protein 2
3	766244	C	0.647	T	0.353	C -> T	GTG -> GTA		transition		ECs0691	similar to GLTL_ECOLI gi|1786872 (conserved in Escherichia coli K-12)	glutamate/aspartate ABC transporter ATP-binding protein
3	775030	G	0.869	A	0.131	G -> A	ACC -> ACT		transition		ECs0699	catalyzes the formation of 2-methylthio-N6-(dimethylallyl)adenosine (ms(2)i(6)A) at position 37 in tRNAs that read codons beginning with uridine from N6-(dimethylallyl)adenosine (i(6)A)	(dimethylallyl)adenosine tRNA methylthiotransferase
3	779733	T	0.871	C	0.129	T -> C	GAT -> GGT	D -> G	transition		ECs0705	similar to NAGD_ECOLI gi|1786890 (conserved in Escherichia coli K-12)	UMP phosphatase
3	785693	C	0.875	T	0.125	C -> T	GCG -> GTG	A -> V	transition		ECs0709	phosphoenolpyruvate-dependent sugar phosphotransferase system; catalyzes the phosphorylation of incoming sugar substrates concomitant with their translocation across the cell membrane; IIB is phosphorylated by IIA and then transfers the phosphoryl group to the sugar; IIC forms the translocation channel	PTS system N-acetyl glucosamine specific transporter subunit IIABC
3	792737	G	0.905	T	0.095	G -> T	GAC -> GAA	D -> E	transversion		ECs0717	similar to YBFF_ECOLI gi|1786902 (conserved in Escherichia coli K-12)	hypothetical protein
3	794571	C	0.851	T	0.149	C -> T	AAC -> AAT		transition		ECs0719	catalyzes the interconversion of alpha-D-glucose 1-phosphate to alpha-D-glucose 6-phosphate	phosphoglucomutase
3	795790	G	0.95	A	0.05	G -> A	ACG -> ATG	T -> M	transition	potE	ECs0720	catalyzes the uptake of putrescine via a proton symport mechanism, as well as the efflux of putrescine by a putrescine/ornithine antiport system	putrescine transporter
3	813914	A	0.886	T	0.114	A -> T			transversion
3	818313	C	0.864	T	0.136	C -> T	CGC -> CAC	R -> H	transition		ECs0734	similar to YBGH_ECOLI gi|1786927 (conserved in Escherichia coli K-12)	transporter
3	827707	C	0.919	T	0.081	C -> T			transition		ECs0743	similar to YBGQ_ECOLI gi|1786937; truncated due to frameshift	hypothetical protein
3	830480	C	0.879	T	0.121	C -> T	GTT -> ATT	V -> I	transition	gltA	ECs0745	type II enzyme; in Escherichia coli this enzyme forms a trimer of dimers which is allosterically inhibited by NADH and competitively inhibited by alpha-ketoglutarate; allosteric inhibition is lost when Cys206 is chemically modified which also affects hexamer formation; forms oxaloacetate and acetyl-CoA and water from citrate and coenzyme A; functions in TCA cycle, glyoxylate cycle and respiration…	type II citrate synthase
3	833647	G	0.95	A	0.05	G -> A	GGT -> AGT	G -> S	transition	sdhA	ECs0748	part of four member succinate dehydrogenase enzyme complex that forms a trimeric complex (trimer of tetramers); SdhA/B are the catalytic subcomplex and can exhibit succinate dehydrogenase activity in the absence of SdhC/D which are the membrane components and form cytochrome b556; SdhC binds ubiquinone; oxidizes succinate to fumarate while reducing ubiquinone to ubiquinol	succinate dehydrogenase flavoprotein subunit
3	844246	T	0.943	C	0.057	T -> C	ACC -> GCC	T -> A	transition		ECs0757	similar to fumarate hydratase class I, aerobic (fumarase) - Escherichia coli gi|120598|sp|P00923|FUMA_ECOLI	fumarate hydratase
3	848342	A	0.905	C	0.095	A -> C	CTG -> CGG	L -> R	transversion		ECs0760		hypothetical protein
3	944620	C	0.857	T	0.143	C -> T	AAG -> AAA		transition		ECs0866	similar to YBHN_ECOLI gi|1787006 (conserved in Escherichia coli K-12)	hypothetical protein
3	967144	T	0.947	C	0.053	T -> C	ATT -> ACT	I -> T	transition		ECs0885	similar to YBIN_ECOLI gi|1787027 (conserved in Escherichia coli K-12)	SAM-dependent methyltransferase
3	983324	T	0.905	C	0.095	T -> C			transition
3	985986	A	0.945	C	0.055	A -> C			transversion
3	995816	C	0.931	T	0.069	C -> T	CAC -> CAT		transition		ECs0910	similar to B0831_ECOLI gi|1787053 (conserved in Escherichia coli K-12)	transport system permease
3	1009545	G	0.946	A	0.054	G -> A	GCC -> ACC	A -> T	transition		ECs0922	similar to CMR_ECOLI gi|1787065 (conserved in Escherichia coli K-12)	proton motive force efflux pump
3	1015556	G	0.873	A	0.127	G -> A	GTC -> ATC	V -> I	transition		ECs0928	similar to YBJM_ECOLI gi|1787072 (conserved in Escherichia coli K-12)	hypothetical protein
3	1025181	G	0.803	C	0.197	G -> C			transversion
3	1038302	C	0.947	G	0.053	C -> G	GCG -> CCG	A -> P	transversion		ECs0955	similar to YBJT_ECOLI gi|1787094 (conserved in Escherichia coli K-12)	dTDP-glucose enzyme
3	1052326	C	0.946	A	0.054	C -> A	GCG -> GAG	A -> E	transversion		ECs0965	with MacA is involved in the export of macrolide	macrolide transporter ATP-binding /permease
3	1061902	C	0.944	T	0.056	C -> T	GCG -> GCA		transition		ECs0972	in Escherichia coli the CydCD ABC transporter exports cysteine and glutathione into the periplasm in order to maintain redox balance; important for cytochrome bd and c	cysteine/glutathione ABC transporter membrane/ATP-binding protein
3	1064913	A	0.947	C	0.053	A -> C	ACC -> CCC	T -> P	transversion		ECs0975	DNA-binding membrane protein required for chromosome resolution and partitioning	DNA translocase FtsK
3	1087553	T	0.941	C	0.059	T -> C	AAT -> AAC		transition		ECs0990	catalyzes the formation of 3-phosphonooxypyruvate and glutamate from O-phospho-L-serine and 2-oxoglutarate; required both in major phosphorylated pathway of serine biosynthesis and in the biosynthesis of pyridoxine	phosphoserine aminotransferase
3	1104556	C	0.947	G	0.053	C -> G	GCG -> GGG	A -> G	transversion		ECs1005	acts with MukB and MukE to condense the chromosome and allow for segregation during cell division	condesin subunit F
3	1115037	G	0.947	A	0.053	G -> A	AGC -> AGT		transition		ECs1011	catalyzes the formation of L-glutamate and an aromatic oxo acid from an aromatic amino acid and 2-oxoglutarate	aromatic amino acid aminotransferase
3	1140048	C	0.95	A	0.05	C -> A	ACG -> AAG	T -> K	transversion		ECs1033	Uup; in Escherichia coli this cytoplasmic protein was shown to contain ATPase activity; mutations in this gene affect RecA-independent excision of transposons and affects Mu bacteriophage growth	ABC transporter ATPase
3	1212430	G	0.81	A	0.19	G -> A	CTG -> CTA		transition		ECs1129	involved in hydrogen cycling during fermentative growth	hydrogenase 1 large subunit
3	1222240	T	0.939	G	0.061	T -> G	ACC -> CCC	T -> P	transversion		ECs1137	similar to YCCC_ECOLI gi|1787216 (conserved in Escherichia coli K-12)	cryptic autophosphorylating protein tyrosine kinase Etk
3	1245579	G	0.895	A	0.105	G -> A	GGC -> GGT		transition	wrbA	ECs5596		TrpR binding protein WrbA
3	1324796	C	0.935	T	0.065	C -> T	CTA -> TTA		transition		ECs1263	similar to B1016_ECOLI gi|1787252, B1017_ECOLI gi|1787253	cytochrome
3	1336215	C	0.778	T	0.222	C -> T	GCA -> GTA	A -> V	transition		ECs1271	similar to YCDT_ECOLI gi|1787262 (conserved in Escherichia coli K-12)	hypothetical protein
3	1348901	T	0.901	C	0.099	T -> C			transition
3	1350207	G	0.939	T	0.061	G -> T			transversion		ECs1282	similar to hemagglutinin/hemolysin-related proteins[Neisseria meningitidis] e.g. gi|7225719|gb|AAF40927.1	hemagglutinin/hemolysin-like protein
3	1351286	T	0.933	G	0.067	T -> G	GGT -> GGG		transversion		ECs1282	similar to hemagglutinin/hemolysin-related proteins[Neisseria meningitidis] e.g. gi|7225719|gb|AAF40927.1	hemagglutinin/hemolysin-like protein
3	1357927	C	0.68	A	0.32	C -> A	CGG -> AGG		transversion		ECs1288	similar to aminpometyl transferases e.g. gi|7450600|pir||C75088	glycine cleavage system protein T
3	1358561	C	0.877	T	0.123	C -> T	CCG -> CTG	P -> L	transition		ECs1288	similar to aminpometyl transferases e.g. gi|7450600|pir||C75088	glycine cleavage system protein T
3	1373632	A	0.768	T	0.232	A -> T	TAT -> AAT	Y -> N	transversion		ECs1300	similar to hemagglutinin main component [Clostridium botulinum phage (type C)] gi|1346254|sp|P46084|HA33_CLOBO	hypothetical protein
3	1377109	G	0.926	A	0.074	G -> A	GGG -> GAG	G -> E	transition		ECs1303	similar to hypothetical protein b2625 (YfjI) [Escherichia coli K-12] gi|1723621|sp|P52124|YFJI_ECOLI	hypothetical protein
3	1416963	G	0.939	T	0.061	G -> T	GGT -> GTT	G -> V	transversion		ECs1356	tellurium resistance protein; similar to gi|7108482|gb|AAF36434.1|AF126104_3 TLRB_ECOLI, TerE [Serratia marcescens] gi|6094449|sp|Q52358|TERE_SERMA	protein TerE
3	1420537	C	0.907	T	0.093	C -> T			transition
3	1451529	T	0.85	C	0.15	T -> C			transition
3	1467721	A	0.933	T	0.067	A -> T	CCT -> CCA		transversion	mdoC	ECs1425	required for the transfer of succinyl residues to the glucan backbone	glucans biosynthesis protein
3	1474942	G	0.939	A	0.061	G -> A	CCG -> CTG	P -> L	transition		ECs1432	Acylates the intermediate (KDO)2-lipid IVA to form (KDO)2-(lauroyl)-lipid IVA	lipid A biosynthesis lauroyl acyltransferase
3	1482478	C	0.942	T	0.058	C -> T			transition
3	1506846	C	0.056	T	0.944	C -> T	GCC -> GTC	A -> V	transition		ECs1468	involved in acylation of glycerol-3-phosphate to form 1-acyl-glycerol-3 phosphate for use in phospholipid biosynthesis; functions with PlsY	glycerol-3-phosphate acyltransferase PlsX
3	1513992	T	0.938	C	0.063	T -> C	CGT -> CGC		transition		ECs1475	similar to YCEG_ECOLI gi|1787339 (conserved in Escherichia coli K-12)	hypothetical protein
3	1518915	C	0.941	T	0.059	C -> T	GAA -> AAA	E -> K	transition		ECs1480	similar to FHUE_ECOLI gi|1787344 (conserved in Escherichia coli K-12)	ferric-rhodotorulic acid outer membrane transporter
3	1519901	A	0.925	G	0.075	A -> G	GTC -> GCC	V -> A	transition		ECs1480	similar to FHUE_ECOLI gi|1787344 (conserved in Escherichia coli K-12)	ferric-rhodotorulic acid outer membrane transporter
3	1528045	G	0.924	T	0.076	G -> T			transversion
3	1528205	C	0.93	T	0.07	C -> T	AAC -> AAT		transition		ECs1490	similar to YCFR_ECOLI gi|1787355 (conserved in Escherichia coli K-12)	hypothetical protein
3	1538437	C	0.813	T	0.188	C -> T	ATC -> ATT		transition		ECs1497	catalyzes the formation of N-acetyl-D-glucosamine-6-phosphate from N-acetyl-D-glucosamine	N-acetyl-D-glucosamine kinase
3	1540120	G	0.944	T	0.056	G -> T	TCC -> TCA		transversion	potD	ECs1499	can transport spermidine and putrescine but affinity is higher for spermidine; forms a complex of PotA2BCD; PotD is a periplasmic component that binds the substrate	spermidine/putrescine ABC transporter substrate-binding protein
3	1615917	G	0.912	A	0.088	G -> A			transition		ECs1606	similar to B1134_ECOLI gi|1787379 (conserved in Escherichia coli K-12)	phosphohydrolase
3	1693289	C	0.944	A	0.056	C -> A	TTG -> TTT	L -> F	transversion		ECs1699	similar to iron (iii) ABC transporter, ATP-binding protein [Pyrococcus abyssi (strain Orsay)] gi|7519847|pir||A75077	ABC transporter ATP-binding protein
3	1698244	C	0.906	T	0.094	C -> T	GCG -> ACG	A -> T	transition		ECs1704	with DhaK and DhaM catalyzes the phosphorylation ofdihydroxyacetone	dihydroxyacetone kinase subunit DhaL
3	1700728	C	0.947	A	0.053	C -> A	TCG -> TCT		transversion		ECs1707	similar to adhesion and penetration protein B1202_ECOLI gi|1787452 (conserved in Escherichia coli K-12)	hypothetical protein
3	1704887	G	0.95	T	0.05	G -> T	CGT -> CTT	R -> L	transversion		ECs1710	YchH; transcription activated by CRP (cyclic AMP receptor protein), a global transcription factor involved in regulation of metabolism in enteric bacteria; ychH presents a class II promoter to bind CRP; unknown function	hypothetical protein
3	1715831	A	0.929	G	0.071	A -> G			transition
3	1715885	T	0.927	A	0.073	T -> A			transversion
3	1719551	A	0.949	G	0.051	A -> G	TAT -> TGT	Y -> C	transition		ECs1725	similar to YCHP_ECOLI gi|1787472 (conserved in Escherichia coli K-12)	hypothetical protein
3	1728345	C	0.95	A	0.05	C -> A	CTC -> ATC	L -> I	transversion		ECs1729	similar to NARG_ECOLI gi|1787477 (conserved in Escherichia coli K-12)	nitrate reductase 1 subunit alpha
3	1728545	G	0.949	T	0.051	G -> T	CAG -> CAT	Q -> H	transversion		ECs1729	similar to NARG_ECOLI gi|1787477 (conserved in Escherichia coli K-12)	nitrate reductase 1 subunit alpha
3	1728806	T	0.936	G	0.064	T -> G	GAT -> GAG	D -> E	transversion		ECs1729	similar to NARG_ECOLI gi|1787477 (conserved in Escherichia coli K-12)	nitrate reductase 1 subunit alpha
3	1747070	T	0.9	A	0.1	T -> A	GGT -> GGA		transversion		ECs1745	similar to OPPC_ECOLI gi|1787498 (conserved in Escherichia coli K-12)	hypothetical protein
3	1747417	C	0.917	T	0.083	C -> T	ACG -> ATG	T -> M	transition		ECs1745	similar to OPPC_ECOLI gi|1787498 (conserved in Escherichia coli K-12)	hypothetical protein
3	1748272	C	0.911	T	0.089	C -> T	ATC -> ATT		transition	oppD	ECs1746	similar to OPPD_ECOLI gi|1787499 (conserved in Escherichia coli K-12)	oligopeptide ABC transporter ATP-binding protein
3	1752712	A	0.913	G	0.087	A -> G	AGT -> AGC		transition		ECs1750	similar to KCH_ECOLI gi|1787503 (conserved in Escherichia coli K-12)	voltage-gated potassium channel
3	1756083	A	0.946	G	0.054	A -> G	ATT -> ATC		transition		ECs1755	similar to YCIC_ECOLI gi|1787508 (conserved in Escherichia coli K-12)	hypothetical protein
3	1819305	T	0.935	C	0.065	T -> C	CAG -> CGG	Q -> R	transition		ECs1833	catalyzes the formation of L-tryptophan from L-serine and 1-(indol-3-yl)glycerol 3-phosphate	tryptophan synthase subunit beta
3	1821144	T	0.95	C	0.05	T -> C	ATG -> GTG	M -> V	transition		ECs1835	bifunctional anthranilate synthase II/anthranilate phosphoribosyltransferase; TrpD; forms a heterotetramer with Trp E and the complex catalyzes the formation of anthranilate from chorismate and glutamine; also catalyzes the formation of N-(5-phospho-D-ribosyl)-anthranilate from athranilate and 5-phospho-alpha-D-ribose 1-diphosphate; functions in tryptophan biosynthesis	bifunctional glutamine amidotransferase/anthranilate phosphoribosyltransferase
3	1827300	G	0.949	C	0.051	G -> C	CGA -> CCA	R -> P	transversion		ECs1840	similar to YCIQ_ECOLI gi|1787522, YCIQ_ECOLI gi|1787522	hypothetical protein
3	1836173	C	0.836	A	0.164	C -> A			transversion
3	1844606	C	0.95	T	0.05	C -> T	CCG -> CCA		transition		ECs1857	similar to B1284_ECOLI gi|1787540 (conserved in Escherichia coli K-12)	DeoR family transcriptional regulator
3	1847669	G	0.889	A	0.111	G -> A			transition
3	1864328	C	0.922	A	0.078	C -> A	CGC -> CTC	R -> L	transversion		ECs1871	periplasmic protein; similar to SAPA_ECOLI gi|1787551 (conserved in Escherichia coli K-12)	peptide transport-like protein
3	1867219	G	0.904	A	0.096	G -> A			transition
3	1868567	T	0.95	A	0.05	T -> A	GAA -> GTA	E -> V	transversion		ECs1874	similar to B1297_ECOLI gi|1787555 (conserved in Escherichia coli K-12)	glutamine synthetase
3	1868570	T	0.95	G	0.05	T -> G	CAG -> CCG	Q -> P	transversion		ECs1874	similar to B1297_ECOLI gi|1787555 (conserved in Escherichia coli K-12)	glutamine synthetase
3	1872185	C	0.894	T	0.106	C -> T	GCG -> GTG	A -> V	transition		ECs1878	similar to ORDL_ECOLI gi|1787559 (conserved in Escherichia coli K-12)	oxidoreductase
3	1882015	G	0.943	T	0.057	G -> T	AAG -> AAT	K -> N	transversion		ECs1891	similar to YCJP_ECOLI gi|1787571 (conserved in Escherichia coli K-12)	transport system permease
3	1885375	C	0.943	T	0.057	C -> T	CAT -> TAT	H -> Y	transition		ECs1894	similar to YCJS_ECOLI gi|1787574 (conserved in Escherichia coli K-12)	dehydrogenase
3	1888861	G	0.95	T	0.05	G -> T	CGC -> CTC	R -> L	transversion		ECs1897	similar to ABC transporter ATP-binding protein YCJV_ECOLI gi|1787577 (conserved in Escherichia coli K-12)	ABC transporter ATP-binding protein
3	1904556	C	0.833	G	0.167	C -> G	GGT -> GCT	G -> A	transversion		ECs1912	similar to B1330_ECOLI gi|1787591 (conserved in Escherichia coli K-12)	hypothetical protein
3	1913474	G	0.933	A	0.067	G -> A	GGC -> GGT		transition		ECs1922	similar to YDAJ_ECOLI gi|1787599 (conserved in Escherichia coli K-12)	aminohydrolase
3	1990711	C	0.906	T	0.094	C -> T	TCT -> TTT	S -> F	transition		ECs2008	similar to YDBC_ECOLI gi|1787674 (conserved in Escherichia coli K-12)	oxidoreductase
3	2001772	A	0.95	G	0.05	A -> G	CAC -> CGC	H -> R	transition		ECs2015	involved in the post-transcriptional processing of the daa operon mRNA, which encodes proteins involved in fimbrial biogenesis of an enteropathogenic E. coli strain	ATP-dependent RNA helicase HrpA
3	2001876	C	0.95	T	0.05	C -> T	CTG -> TTG		transition		ECs2015	involved in the post-transcriptional processing of the daa operon mRNA, which encodes proteins involved in fimbrial biogenesis of an enteropathogenic E. coli strain	ATP-dependent RNA helicase HrpA
3	2009373	T	0.75	G	0.25	T -> G			transversion
3	2027780	G	0.947	T	0.053	G -> T	GAT -> TAT	D -> Y	transversion		ECs2044	similar to B1440_ECOLI gi|1787711 (conserved in Escherichia coli K-12)	transporter
3	2033902	G	0.947	T	0.053	G -> T	CTG -> ATG	L -> M	transversion		ECs2051	similar to B1447_ECOLI gi|1787718 (conserved in Escherichia coli K-12)	hypothetical protein
3	2036517	G	0.91	A	0.09	G -> A	GGT -> AGT	G -> S	transition		ECs2054	similar to B1450_ECOLI gi|1787722 (conserved in Escherichia coli K-12)	DNA-binding transcriptional regulator
3	2039275	G	0.95	C	0.05	G -> C	GGC -> GCC	G -> A	transversion		ECs2056	similar to B1452_ECOLI gi|1787724 (conserved in Escherichia coli K-12)	receptor
3	2044629	C	0.947	T	0.053	C -> T	CCG -> TCG	P -> S	transition		ECs2060	similar to Vgr proteins e.g. VgrE protein [Escherichia coli] gi|2920625|gb|AAC32465.1	protein VgrE
3	2061168	C	0.95	T	0.05	C -> T			transition		ECs2071	similar to NARG_ECOLI gi|1787477 (conserved in Escherichia coli K-12)	cryptic nitrate reductase 2 subunit alpha
3	2067509	G	0.943	A	0.057	G -> A			transition
3	2073597	C	0.95	G	0.05	C -> G			transversion
3	2076521	T	0.931	G	0.069	T -> G	AAC -> ACC	N -> T	transversion		ECs2083	malic enzyme; oxaloacetate-decarboxylating; NAD-dependent; catalyzes the formation of pyruvate form malate	malate dehydrogenase
3	2077631	G	0.934	A	0.066	G -> A			transition
3	2084652	C	0.947	T	0.053	C -> T			transition
3	2084657	A	0.947	G	0.053	A -> G			transition
3	2089215	A	0.949	G	0.051	A -> G	ATT -> ACT	I -> T	transition		ECs2096	similar to B1491_ECOLI gi|1787767 (conserved in Escherichia coli K-12)	hypothetical protein
3	2098059	T	0.949	C	0.051	T -> C	AAC -> GAC	N -> D	transition		ECs2100	similar to YDDB_ECOLI gi|1787771 (conserved in Escherichia coli K-12)	hypothetical protein
3	2109841	G	0.95	C	0.05	G -> C	ACA -> AGA	T -> R	transversion		ECs2109	similar to B1504_ECOLI gi|1787781 (conserved in Escherichia coli K-12)	fimbrial-like protein
3	2124364	C	0.921	A	0.079	C -> A	GGC -> GTC	G -> V	transversion		ECs2119	similar to YDEW_ECOLI gi|1787791 (conserved in Escherichia coli K-12)	SORC-type transcriptional regulator
3	2126661	G	0.948	A	0.052	G -> A	TGC -> TAC	C -> Y	transition		ECs2120	similar to B1513_ECOLI gi|1787792 (conserved in Escherichia coli K-12)	ABC transporter ATP-binding protein
3	2133132	G	0.942	T	0.058	G -> T			transversion
3	2273450	T	0.884	C	0.116	T -> C			transition
3	2306945	C	0.867	T	0.133	C -> T	CGC -> CGT		transition		ECs2338	part of membrane-bound complex thought to be involved in electron transport to nitrogen	electron transport complex protein RnfC
3	2312219	C	0.927	T	0.073	C -> T			transition
3	2324964	G	0.934	T	0.066	G -> T	CCG -> CAG	P -> Q	transversion		ECs2356	similar to B1647_ECOLI gi|1787936	hypothetical protein
3	2339365	A	0.95	G	0.05	A -> G	TTT -> CTT	F -> L	transition		ECs2368	similar to YDHB_ECOLI gi|1787949 (conserved in Escherichia coli K-12)	DNA-binding transcriptional regulator
3	2341250	A	0.95	G	0.05	A -> G	AAC -> GAC	N -> D	transition		ECs2370	catalyzes the transfer of a methylene group from S-adenosyl-L-methionine to the cis double bond of an unsaturated fatty acid chain resulting in the replacement of the double bond with a methylene bridge	cyclopropane-fatty-acyl-phospholipid synthase
3	2352922	C	0.838	A	0.162	C -> A	GGG -> GTG	G -> V	transversion		ECs2380	similar to B1673_ECOLI gi|1787962 (conserved in Escherichia coli K-12)	oxidoreductase
3	2361264	G	0.846	A	0.154	G -> A	ACG -> ATG	T -> M	transition		ECs2388	with SufBC activates cysteine desulfurase SufS	cysteine desulfurase activator complex subunit SufD
3	2365084	A	0.943	G	0.057	A -> G	GCT -> GCC		transition		ECs2393	similar to B1686_ECOLI gi|1787976 (conserved in Escherichia coli K-12)	hypothetical protein
3	2375960	T	0.949	G	0.051	T -> G	GGT -> GGG		transversion		ECs2401	similar to YDIF_ECOLI gi|1787985 (conserved in Escherichia coli K-12)	hypothetical protein
3	2384702	C	0.93	T	0.07	C -> T	GCG -> ACG	A -> T	transition		ECs2409	catalyzes the formation of phosphoenolpyruvate frompyruvate	phosphoenolpyruvate synthase
3	2385132	C	0.941	T	0.059	C -> T	ACG -> ACA		transition		ECs2409	catalyzes the formation of phosphoenolpyruvate frompyruvate	phosphoenolpyruvate synthase
3	2410284	A	0.938	C	0.063	A -> C	ACA -> ACC		transversion		ECs2434	similar to B1728_ECOLI gi|1788023 (conserved in Escherichia coli K-12)	hypothetical protein
3	2412973	C	0.915	A	0.085	C -> A			transversion
3	2414626	C	0.947	T	0.053	C -> T	TTC -> TTT		transition	katE	ECs2438	Catalase HPII; monofunctional catalase that decomposes hydrogen peroxide into water and oxygen; serves to protect cells from the toxic effects of hydrogen peroxide	hydroperoxidase II
3	2414801	T	0.946	C	0.054	T -> C	TTG -> CTG		transition	katE	ECs2438	Catalase HPII; monofunctional catalase that decomposes hydrogen peroxide into water and oxygen; serves to protect cells from the toxic effects of hydrogen peroxide	hydroperoxidase II
3	2429440	C	0.864	T	0.136	C -> T	GGG -> AGG	G -> R	transition		ECs2453	similar to B1747_ECOLI gi|1788043 (conserved in Escherichia coli K-12)	arginine succinyltransferase
3	2436142	G	0.935	C	0.065	G -> C	CCG -> CCC		transversion		ECs2460	similar to B1754_ECOLI gi|1788051 (conserved in Escherichia coli K-12)	ABC transporter substrate-binding protein
3	2441091	A	0.898	G	0.102	A -> G	GGA -> GGG		transition		ECs2465	similar to B1759_ECOLI gi|1788056 (conserved in Escherichia coli K-12)	pyrimidine (deoxy)nucleoside triphosphate pyrophosphohydrolase
3	2447183	A	0.933	G	0.067	A -> G	CTT -> CCT	L -> P	transition		ECs2470	catalyzes the formation of selenophosphate from selenide and ATP	selenophosphate synthetase
3	2466826	C	0.927	A	0.073	C -> A	TGG -> TTG	W -> L	transversion		ECs2490	similar to B1781_ECOLI gi|1788081 (conserved in Escherichia coli K-12)	aldehyde reductase
3	2474967	A	0.9	C	0.1	A -> C	CAA -> CCA	Q -> P	transversion		ECs2495	similar to YEAJ_ECOLI gi|1788086 (conserved in Escherichia coli K-12)	hypothetical protein
3	2478190	A	0.949	T	0.051	A -> T	ACT -> TCT	T -> S	transversion		ECs2500	similar to YEAN_ECOLI gi|1788092 (conserved in Escherichia coli K-12)	amino acid/amine transport protein
3	2486359	T	0.95	C	0.05	T -> C	ATT -> ACT	I -> T	transition		ECs2510	member of the betaine, carnitine, choline transporter (BCCT) family; unknown function	transporter
3	2512075	G	0.882	A	0.118	G -> A			transition
3	2518560	G	0.923	A	0.077	G -> A	CGA -> CAA	R -> Q	transition		ECs2543	similar to B1833_ECOLI gi|1788137 (conserved in Escherichia coli K-12)	hypothetical protein
3	2535249	T	0.917	C	0.083	T -> C	GAA -> GGA	E -> G	transition		ECs2561	catalyzes the formation of 2-dehydro-3-deoxy-6-phospho-D-gluconate from 6-phospho-D-gluconate	phosphogluconate dehydratase
3	2562302	G	0.786	A	0.214	G -> A	CGT -> CAT	R -> H	transition	argS	ECs2586	catalyzes a two-step reaction, first charging an arginine molecule by linking its carboxyl group to the alpha-phosphate of ATP, followed by transfer of the aminoacyl-adenylate to its tRNA; class-I aminoacyl-tRNA synthetase	arginyl-tRNA synthetase
3	2570282	G	0.86	A	0.14	G -> A	CCC -> CCT		transition		ECs2593	regulates chemotaxis by demethylation of methyl-accepting chemotaxis proteins	chemotaxis-specific methylesterase
3	2584468	A	0.946	T	0.054	A -> T			transversion
3	2589408	C	0.84	G	0.16	C -> G	ACG -> AGG	T -> R	transversion		ECs2612	similar to B1904_ECOLI gi|1788215 (conserved in Escherichia coli K-12)	hypothetical protein
3	2617626	A	0.946	T	0.054	A -> T	ATC -> AAC	I -> N	transversion		ECs2652	in Escherichia coli the protein UvrY is part of a two-component system along with BarA that is needed for efficient switching between glycolytic and gluconeogenic carbon sources possibly by regulating the Csr system; in Salmonella SirA and BarA regulate virulence gene expression also via the Csr system	response regulator
3	2627432	C	0.912	T	0.088	C -> T	ACG -> ATG	T -> M	transition	fliD	ECs2663	involved in flagellin assembly	flagellar capping protein
3	2631978	C	0.935	T	0.065	C -> T	CCG -> CTG	P -> L	transition		ECs2668	similar to YEDE_ECOLI gi|1788238 (conserved in Escherichia coli K-12)	hypothetical protein
3	2653820	C	0.929	T	0.071	C -> T	AAG -> AAA		transition		ECs2696	similar to YEDI_ECOLI gi|1788268 (conserved in Escherichia coli K-12)	hypothetical protein
3	2658384	T	0.869	C	0.131	T -> C			transition
3	2663325	T	0.901	A	0.099	T -> A	CAG -> CTG	Q -> L	transversion		ECs2707	induced by CusR in the presence of copper; YedW induces the expression of the upstream gene yedV (encoding a sensor kinase) as well as yedW; yedVW is one of four copper regulons found in E. coli; part of the copper homeostasis mechanism; confers resistance to copper and several drugs when induced	transcriptional regulatory protein YedW
3	2732403	T	0.887	G	0.113	T -> G	ACC -> CCC	T -> P	transversion		ECs2785	similar to ERFK_ECOLI gi|1788299 (conserved in Escherichia coli K-12)	hypothetical protein
3	2739320	A	0.844	G	0.156	A -> G			transition
3	2768151	T	0.92	G	0.08	T -> G	GGT -> GGG		transversion		ECs2826	catalyzes the conversion of 5-[(5-phospho-1-deoxyribulos-1-ylamino)methylideneamino]- 1-(5-phosphoribosyl)imidazole-4-carboxamideand glutamine to imidazole-glycerol phosphate, 5-aminoimidazol-4-carboxamideribonucleotide and glutamate; the HisF subunit acts as a cyclase	imidazole glycerol phosphate synthase subunit HisF
3	2776141	A	0.86	G	0.14	A -> G	CGT -> CGC		transition		ECs2835	similar to ManB [Escherichia coli O157:H7 C664-1992] gi|3435181|gb|AAC32349.1|	phosphomannomutase
3	2795607	C	0.926	A	0.074	C -> A	TGG -> TTG	W -> L	transversion		ECs2852	WcaJ; glucose-1-phosphate transferase responsible for the addition of the first glucose-1-phosphate from UDP-glucose to the lipid carrier undecaprenyl phosphate in the biosynthesis of colanic acid	UDP-glucose lipid carrier transferase
3	2795717	C	0.863	T	0.137	C -> T	GGG -> GGA		transition		ECs2852	WcaJ; glucose-1-phosphate transferase responsible for the addition of the first glucose-1-phosphate from UDP-glucose to the lipid carrier undecaprenyl phosphate in the biosynthesis of colanic acid	UDP-glucose lipid carrier transferase
3	2802459	G	0.944	T	0.056	G -> T	ACC -> AAC	T -> N	transversion		ECs2857	similar to WCAG_ECOLI pdb|1GFS_A (conserved in Escherichia coli K-12)	GDP-fucose synthetase chain A
3	2812918	G	0.929	A	0.071	G -> A			transition
3	2831310	C	0.906	T	0.094	C -> T	GCC -> GTC	A -> V	transition		ECs2883	Part of a tripartite efflux system composed of MdtA, MdtB and MdtC which confers resistance against novobiocin and deoxycholate	multidrug efflux system subunit MdtB
3	2833752	A	0.941	G	0.059	A -> G	TAT -> TGT	Y -> C	transition		ECs2883	Part of a tripartite efflux system composed of MdtA, MdtB and MdtC which confers resistance against novobiocin and deoxycholate	multidrug efflux system subunit MdtB
3	2834868	T	0.944	G	0.056	T -> G	TTT -> TGT	F -> C	transversion		ECs2884	Part of a tripartite efflux system composed of MdtA, MdtB and MdtC; confers resistance against novobiocin and deoxycholate	multidrug efflux system subunit MdtC
3	2849329	C	0.946	A	0.054	C -> A	GCC -> TCC	A -> S	transversion		ECs2898	similar to GATZ_ECOLI gi|1788411 (conserved in Escherichia coli K-12)	tagatose 6-phosphate kinase 1
3	2874017	T	0.915	C	0.085	T -> C			transition
3	2882412	G	0.901	A	0.099	G -> A	GGA -> GAA	G -> E	transition		ECs2925	similar to YEHI_ECOLI gi|1788436 (conserved in Escherichia coli K-12)	regulator
3	2884717	G	0.913	A	0.087	G -> A	GGC -> AGC	G -> S	transition		ECs2927	similar to YEHL_ECOLI gi|1788438 (conserved in Escherichia coli K-12)	hypothetical protein
3	2886963	A	0.946	C	0.054	A -> C			transversion
3	2892962	G	0.841	A	0.159	G -> A	CCG -> CTG	P -> L	transition		ECs2935	similar to YEHS_ECOLI gi|1788443 (conserved in Escherichia coli K-12)	hypothetical protein
3	2944704	C	0.784	T	0.216	C -> T	CAG -> CAA		transition		ECs3015	similar to YEHW_ECOLI gi|1788449 (conserved in Escherichia coli K-12)	transport system permease
3	2953163	C	0.763	T	0.237	C -> T	CCG -> CCA		transition	pbpG	ECs3021	specifically hydrolyze the DD-diaminopimelate-alanine bonds in high-molecular-mass murein sacculi; Penicillin-binding protein 7	D-alanyl-D-alanine endopeptidase
3	2985818	C	0.933	T	0.067	C -> T			transition
3	2991520	C	0.949	T	0.051	C -> T	GCG -> GCA		transition		ECs3056	similar to YEIJ_ECOLI gi|1788485 (conserved in Escherichia coli K-12)	transport system permease
3	2993648	T	0.93	G	0.07	T -> G	ACC -> CCC	T -> P	transversion		ECs3058	similar to YEIC_ECOLI gi|1788491 (conserved in Escherichia coli K-12)	hypothetical protein
3	2996983	G	0.938	T	0.063	G -> T	ACC -> ACA		transversion	fruK	ECs3060	converts fructose-1-phosphate and ATP to fructose-1,6-bisphosphate and ADP; highly specific for fructose-1-phopshate; similar to PfkB; forms homodimers	1-phosphofructokinase
3	3001812	G	0.946	T	0.054	G -> T	TGG -> TGT	W -> C	transversion		ECs3064	similar to YEIQ_ECOLI gi|1788497 (conserved in Escherichia coli K-12)	oxidoreductase
3	3004041	G	0.824	A	0.176	G -> A	GGC -> AGC	G -> S	transition		ECs3066	similar to B2174_ECOLI gi|1788500 (conserved in Escherichia coli K-12)	hypothetical protein
3	3008075	T	0.943	C	0.057	T -> C	TTT -> TCT	F -> S	transition		ECs3069	similar to YEJA_ECOLI gi|1788503 (conserved in Escherichia coli K-12)	hypothetical protein
3	3017065	G	0.941	A	0.059	G -> A	GCG -> ACG	A -> T	transition		ECs3076	similar to YEJH_ECOLI gi|1788511 (conserved in Escherichia coli K-12)	ATP-dependent helicase
3	3019821	G	0.949	C	0.051	G -> C	CCG -> CCC		transversion		ECs3080	similar to YEJM_ECOLI gi|1788515 (conserved in Escherichia coli K-12)	sulfatase
3	3019834	T	0.946	C	0.054	T -> C	TTA -> CTA		transition		ECs3080	similar to YEJM_ECOLI gi|1788515 (conserved in Escherichia coli K-12)	sulfatase
3	3025573	G	0.931	C	0.069	G -> C	CCG -> GCG	P -> A	transversion		ECs3083	similar to CCMH_ECOLI gi|1788522 (conserved in Escherichia coli K-12); cytochrome c-type biogenesis protein	CcmH precursor
3	3045034	C	0.95	A	0.05	C -> A	GCT -> TCT	A -> S	transversion		ECs3104	allows for ions and hydrophilic solutes to cross the outer membrane	outer membrane porin protein C
3	3052723	T	0.147	A	0.853	T -> A	GAA -> GAT	E -> D	transversion		ECs3107	similar to RCSC_ECOLI gi|1788548 (conserved in Escherichia coli K-12)	hybrid sensory kinase in two-component regulatory system with RcsB and YojN
3	3052836	T	0.927	C	0.073	T -> C	ACC -> GCC	T -> A	transition		ECs3107	similar to RCSC_ECOLI gi|1788548 (conserved in Escherichia coli K-12)	hybrid sensory kinase in two-component regulatory system with RcsB and YojN
3	3055503	C	0.947	T	0.053	C -> T	ACG -> ACA		transition		ECs3110	similar to N-terminal part of B2226_ECOLI gi|1788557; may contain frameshift	hypothetical protein
3	3063488	G	0.947	T	0.053	G -> T	TCT -> TAT	S -> Y	transversion		ECs3114	negatively supercoils closed circular double-stranded DNA	DNA gyrase subunit A
3	3075334	G	0.938	A	0.063	G -> A	CAT -> TAT	H -> Y	transition		ECs3121	similar to antibiotic resistance protein homolog YwoG [Bacillus subtilis] gi|7474437|pir||B70065	antibiotic resistance protein
3	3085523	T	0.942	G	0.058	T -> G	TTT -> GTT	F -> V	transversion	glpC	ECs3128	anaerobic; with GlpAB catalyzes the conversion of glycerol-3-phosphate to dihydroxyacetone phosphate	sn-glycerol-3-phosphate dehydrogenase subunit C
3	3097844	A	0.947	G	0.053	A -> G	GGA -> GGG		transition		ECs3142	catalyzes the transfer of 4-deoxy-4-formamido-L-arabinose from UDP to undecaprenyl phosphate	undecaprenyl phosphate 4-deoxy-4-formamido-L-arabinose transferase
3	3097963	T	0.95	C	0.05	T -> C	GTA -> GCA	V -> A	transition		ECs3142	catalyzes the transfer of 4-deoxy-4-formamido-L-arabinose from UDP to undecaprenyl phosphate	undecaprenyl phosphate 4-deoxy-4-formamido-L-arabinose transferase
3	3100588	G	0.939	T	0.061	G -> T	GTG -> TTG	V -> L	transversion		ECs3144	similar to B2256_ECOLI gi|1788590 (conserved in Escherichia coli K-12)	hypothetical protein
3	3113533	A	0.939	C	0.061	A -> C	CAC -> CCC	H -> P	transversion		ECs3157	ElaD; specific cysteine protease which targets ubiquitin and ubiquitin-like proteins covalently bound to target proteins; SseL in Salmonella is required for macrophage killing and virulence, and it is secreted by the salmonella pathogenicity island 2 type III secretion system	deubiquitinase
3	3123736	A	0.873	G	0.127	A -> G	GTC -> GCC	V -> A	transition		ECs3167	Catalyzes the transfer of electrons from NADH to quinone	NADH dehydrogenase subunit G
3	3139899	G	0.903	A	0.097	G -> A	GCT -> ACT	A -> T	transition		ECs3180	AckA utilizes acetate and can acetylate CheY which increases signal strength during flagellar rotation; utilizes magnesium and ATP; also involved in conversion of acetate to aceyl-CoA	acetate kinase
3	3143761	G	0.825	A	0.175	G -> A	GAG -> GAA		transition		ECs3182	similar to YFCC_ECOLI gi|1788636 (conserved in Escherichia coli K-12)	hypothetical protein
3	3147863	C	0.935	T	0.065	C -> T			transition
3	3152960	A	0.939	T	0.061	A -> T			transversion
3	3165155	A	0.944	T	0.056	A -> T			transversion	flk	ECs3205	in Salmonella typhimurium Flk regulates flagellar biosynthesis by inhibition of the flagellar-associated type III secretion system; lowers secretion levels of the anti-sigma28 factor FlgM to the periplasm; inner membrane-anchored protein	flagella biosynthesis regulator
3	3171731	A	0.938	G	0.063	A -> G	TCT -> CCT	S -> P	transition		ECs3211	similar to YFCA_ECOLI gi|1788667 (conserved in Escherichia coli K-12)	hypothetical protein
3	3171788	C	0.947	T	0.053	C -> T	GCG -> ACG	A -> T	transition		ECs3211	similar to YFCA_ECOLI gi|1788667 (conserved in Escherichia coli K-12)	hypothetical protein
3	3175445	A	0.911	C	0.089	A -> C	CCA -> CCC		transversion		ECs3214	similar to B2331_ECOLI gi|1788671 (conserved in Escherichia coli K-12)	hypothetical protein
3	3185614	G	0.925	A	0.075	G -> A	GCC -> GTC	A -> V	transition	fadI	ECs3225	FadI; fatty acid oxidation complex component beta; functions in a heterotetramer with FadJ; similar to FadA2B2 complex; functions in beta-oxidation of fatty acids during anaerobic growth	3-ketoacyl-CoA thiolase
3	3186940	C	0.943	T	0.057	C -> T			transition
3	3233229	A	0.933	T	0.067	A -> T	ACT -> ACA		transversion		ECs3264	metalloprotein	exoaminopeptidase
3	3238565	C	0.947	T	0.053	C -> T	CTC -> TTC	L -> F	transition		ECs3269	similar to B2389_ECOLI gi|1788733 (conserved in Escherichia coli K-12)	hypothetical protein
3	3250534	G	0.949	A	0.051	G -> A	GCC -> GCT		transition		ECs3280	similar to transcriptional regulator YFER_ECOLI gi|1788748; may contain frameshift	hypothetical protein
3	3271051	G	0.944	T	0.056	G -> T	AGT -> ATT	S -> I	transversion	murP	ECs3300	belongs to PEP-dependent PTS system; contains the PTS EIIBC domains; involved in uptake of exogenous N-acetylmuramic acid (MurNAc); requires crr-encoded enzyme IIA-glucose component	PTS system N-acetylmuramic acid transporter subunit IIBC
3	3271370	C	0.95	A	0.05	C -> A	GTC -> GTA		transversion	murP	ECs3300	belongs to PEP-dependent PTS system; contains the PTS EIIBC domains; involved in uptake of exogenous N-acetylmuramic acid (MurNAc); requires crr-encoded enzyme IIA-glucose component	PTS system N-acetylmuramic acid transporter subunit IIBC
3	3279636	A	0.935	C	0.065	A -> C	GAT -> GAG	D -> E	transversion		ECs3311	catalyzes the formation of acetaldehyde from ethanolamine	ethanolamine ammonia-lyase small subunit
3	3280766	G	0.947	T	0.053	G -> T	CGC -> CGA		transversion		ECs3312	similar to EUTB_ECOLI gi|1788782 (conserved in Escherichia coli K-12)	ethanolamine ammonia-lyase heavy chain
3	3286878	G	0.917	T	0.083	G -> T	CCG -> CAG	P -> Q	transversion		ECs3317	similar to EUTE_ECOLI gi|1788797 (conserved in Escherichia coli K-12); ethanolamine utilization protein	EutE
3	3291032	C	0.825	T	0.175	C -> T	CCG -> CCA		transition		ECs3322	similar to B2460_ECOLI gi|1788802 (conserved in Escherichia coli K-12)	ethanolamine utilization protein EutQ
3	3291195	G	0.933	A	0.067	G -> A	AGC -> AGT		transition		ECs3323	similar to B2461_ECOLI gi|1788803 (conserved in Escherichia coli K-12)	hypothetical protein
3	3306040	T	0.921	A	0.079	T -> A	GCT -> GCA		transversion		ECs3332	similar to ACRD_ECOLI gi|1788814 (conserved in Escherichia coli K-12)	aminoglycoside/multidrug efflux system
3	3324239	G	0.935	T	0.065	G -> T	GTT -> TTT	V -> F	transversion		ECs3348	Catalyzes the transfer of electrons from NADH to ubiquinone	hydrogenase 4 subunit F
3	3335378	G	0.938	C	0.063	G -> C	GCG -> GGG	A -> G	transversion		ECs3359	similar to URAA_ECOLI gi|1788843 (conserved in Escherichia coli K-12)	uracil transporter
3	3365914	T	0.926	C	0.074	T -> C			transition
3	3366132	T	0.873	A	0.127	T -> A	GCA -> GCT		transversion		ECs3385	penicillin-insensitive transglycosylase/transpeptidase	penicillin-binding protein 1C
3	3378608	T	0.946	C	0.054	T -> C	GAA -> GGA	E -> G	transition	hscA	ECs3392	involved in the maturation of iron-sulfur cluster-containing proteins	chaperone protein HscA
3	3383476	G	0.944	A	0.056	G -> A	CGT -> TGT	R -> C	transition		ECs3398	similar to B2532_ECOLI (YhfQ) gi|1788881 (conservedin Escherichia coli K-12)	ATP synthase subunit beta
3	3387620	C	0.95	A	0.05	C -> A	TGG -> TTG	W -> L	transversion		ECs3402	transporter of 3-phenylpropionate across the inner membrane; member of the major facilitator superfamily of transporters	3-phenylpropionic acid transporter
3	3390127	A	0.946	T	0.054	A -> T	AAC -> TAC	N -> Y	transversion		ECs3404	similar to HCAA1_ECOLI gi|1788888 (conserved in Escherichia coli K-12)	phenylpropionate dioxygenase large terminal subunit
3	3390364	G	0.909	A	0.091	G -> A	GGC -> AGC	G -> S	transition		ECs3404	similar to HCAA1_ECOLI gi|1788888 (conserved in Escherichia coli K-12)	phenylpropionate dioxygenase large terminal subunit
3	3391709	T	0.886	A	0.114	T -> A	TTA -> ATA	L -> I	transversion		ECs3406	similar to HCAC_ECOLI gi|1788890 (conserved in Escherichia coli K-12)	3-phenylpropionate dioxygenase ferredoxin subunit
3	3392196	C	0.95	A	0.05	C -> A	ACC -> ACA		transversion		ECs3407	Converts cis-3-(3-carboxyethyl)-3,5-cyclohexadiene-1,2-diol (PP-dihydrodiol) into 3-(2,3-dihydroxylphenyl)propionate	2,3-dihydroxy-2,3-dihydrophenylpropionate dehydrogenase
3	3392198	C	0.949	A	0.051	C -> A	GCC -> GAC	A -> D	transversion		ECs3407	Converts cis-3-(3-carboxyethyl)-3,5-cyclohexadiene-1,2-diol (PP-dihydrodiol) into 3-(2,3-dihydroxylphenyl)propionate	2,3-dihydroxy-2,3-dihydrophenylpropionate dehydrogenase
3	3395086	G	0.854	A	0.146	G -> A	CCT -> CTT	P -> L	transition		ECs3410	similar to YPHB_ECOLI gi|1788894 (conserved in Escherichia coli K-12)	hypothetical protein
3	3400499	G	0.865	A	0.135	G -> A	GCC -> GCT		transition		ECs3415	similar to YPHG_ECOLI gi|1788900 (conserved in Escherichia coli K-12)	hypothetical protein
3	3401515	G	0.881	C	0.119	G -> C	CTG -> GTG	L -> V	transversion		ECs3415	similar to YPHG_ECOLI gi|1788900 (conserved in Escherichia coli K-12)	hypothetical protein
3	3408397	C	0.935	T	0.065	C -> T	CGC -> CAC	R -> H	transition		ECs3420	similar to YFHA_ECOLI gi|1788905 (conserved in Escherichia coli K-12)	2-component transcriptional regulator
3	3453116	G	0.921	A	0.079	G -> A	CTG -> TTG		transition		ECs3455	similar to CLPB_ECOLI gi|1788943 (conserved in Escherichia coli K-12)	protein disaggregation chaperone
3	3474869	T	0.949	A	0.051	T -> A			transversion
3	3501784	T	0.947	C	0.053	T -> C	AGC -> GGC	S -> G	transition		ECs3515	similar to YPJA_ECOLI gi|1789001 (conserved in Escherichia coli K-12)	ABC transporter ATP-binding protein
3	3515065	C	0.946	T	0.054	C -> T	GGC -> GGT		transition		ECs3523	catalyzes the formation of succinate semialdehyde and glutamate from 4-aminobutanoate and 2-oxoglutarate	4-aminobutyrate aminotransferase
3	3521253	C	0.906	T	0.094	C -> T			transition
3	3549696	C	0.908	A	0.092	C -> A			transversion
3	3550553	T	0.943	C	0.057	T -> C			transition
3	3564609	T	0.95	C	0.05	T -> C	TTT -> TCT	F -> S	transition		ECs3571	phosphoenolpyruvate-dependent sugar phosphotransferase system; catalyzes the phosphorylation of incoming sugar substrates concomitant with their translocation across the cell membrane; IIB is phosphorylated by IIA and then transfers the phosphoryl group to the sugar; IIC forms the translocation channel	PTS system cellobiose/arbutin/salicin-specific transporter subunit IIBC
3	3571682	A	0.947	G	0.053	A -> G	CTG -> CCG	L -> P	transition		ECs3579	catalyzes the oxidation of formate to carbon dioxide and molecular hydrogen; formate hydrogenlyase comprises of a formate dehydrogenase, unidentified electron carriers and a hydrogenase (subunit 3)	formate hydrogenlyase subunit 3
3	3572621	G	0.889	A	0.111	G -> A	GCG -> GTG	A -> V	transition		ECs3579	catalyzes the oxidation of formate to carbon dioxide and molecular hydrogen; formate hydrogenlyase comprises of a formate dehydrogenase, unidentified electron carriers and a hydrogenase (subunit 3)	formate hydrogenlyase subunit 3
3	3582109	G	0.923	A	0.077	G -> A	GAT -> AAT	D -> N	transition		ECs3589	This protein performs the mismatch recognition stepduring the DNA repair process	DNA mismatch repair protein MutS
3	3587978	C	0.905	A	0.095	C -> A			transversion		ECs3595	sigma factors are initiation factors that promote the attachment of RNA polymerase to specific initiation sites and are then released; this sigma factor controls a regulon of genes required for protection against external stresses	RNA polymerase sigma factor RpoS
3	3589473	A	0.946	G	0.054	A -> G	ATT -> ATC		transition	pcm	ECs3597	catalyzes the methyl esterification of L-isoaspartyl residues that are formed in damaged proteins	protein-L-isoaspartate O-methyltransferase
3	3599518	A	0.845	G	0.155	A -> G	GTC -> GCC	V -> A	transition		ECs3609	similar to hypothetical protein b2755 [Escherichia coli strain K-12] gi|7460139|pir||G65056	hypothetical protein
3	3605235	C	0.887	T	0.113	C -> T	GCA -> ACA	A -> T	transition		ECs3615	similar to hypothetical protein YgcB [Escherichia coli strain K-12] gi|2506493|sp|P38036|YGCB_ECOLI	hypothetical protein
3	3612313	A	0.929	T	0.071	A -> T			transversion
3	3613979	G	0.792	A	0.208	G -> A	CGT -> CAT	R -> H	transition		ECs3621	similar to YGCN_ECOLI gi|1789125 (conserved in Escherichia coli K-12)	hypothetical protein
3	3643906	T	0.949	C	0.051	T -> C	AAA -> GAA	K -> E	transition		ECs3649	similar to B2789_ECOLI gi|1789152 (conserved in Escherichia coli K-12)	transporter
3	3647576	G	0.901	A	0.099	G -> A	GGC -> GGT		transition		ECs3653	SecY regulator that either chelates excess SecY or negatively regulates the SecYE translocase function	SecY interacting protein Syd
3	3659652	G	0.873	A	0.127	G -> A	GAA -> AAA	E -> K	transition	fucI	ECs3662	catalyzes the conversion of the aldose L-fucose into the corresponding ketose L-fuculose	L-fucose isomerase
3	3672423	G	0.905	A	0.095	G -> A	GGC -> GAC	G -> D	transition		ECs3675	catalyzes the formation of N-acetyl-L-glutamate from L-glutamate and acetyl-CoA in arginine biosynthesis	N-acetylglutamate synthase
3	3686969	A	0.905	G	0.095	A -> G	GTG -> GCG	V -> A	transition	thyA	ECs3684	ThyA; catalyzes formation of dTMP and 7,8-dihydrofolate from 5,10-methylenetetrahydrofolate and dUMP; involved in deoxyribonucleotide biosynthesis; there are 2 copies in some Bacilli, one of which appears to be phage-derived	thymidylate synthase
3	3695236	C	0.878	T	0.122	C -> T	GCG -> ACG	A -> T	transition		ECs3692	similar to YGED_ECOLI gi|1789200 (conserved in Escherichia coli K-12)	lysophospholipid transporter LplT
3	3702808	C	0.941	A	0.059	C -> A			transversion		ECs3697	similar to YGEA_ECOLI gi|1789205 (conserved in Escherichia coli K-12)	racemase
3	3708058	T	0.889	C	0.111	T -> C			transition
3	3711029	G	0.819	A	0.181	G -> A	GAA -> AAA	E -> K	transition		ECs3704	similar to YQEI_ECOLI gi|1789213 (conserved in Escherichia coli K-12)	sensory transducer
3	3744723	C	0.764	T	0.236	C -> T	GCA -> GTA	A -> V	transition		ECs3743	catalyzes the formation of L-citruline from L-ornithine and carbamoylphosphate	aspartate/ornithine carbamoyltransferase
3	3760381	G	0.881	T	0.119	G -> T	GCA -> TCA	A -> S	transversion		ECs3754	with YgfK and YgfM forms a selenate reductase, which seems to catalyze the reduction of selenate to selenite; molybdopterin-containing enzyme; oxidase activity toward hypoxanthine and xanthine can be detected if these substrates are present at high concentration	selenate reductase subunit YgfN
3	3774058	T	0.823	A	0.177	T -> A	AGC -> TGC	S -> C	transversion	prfB	ECs3763	recognizes the termination signals UGA and UAA during protein translation a specificity which is dependent on amino acid residues residing in loops of the L-shaped tRNA-like molecule of RF2; in some organisms control of PrfB protein levels is maintained through a +1 ribosomal frameshifting mechanism; this protein is similar to release factor 1	peptide chain release factor 2
3	3786288	T	0.944	A	0.056	T -> A			transversion		ECs3775	part of multienzyme complex composed of H, L, P, and T proteins which catalyzes oxidation of glycine to yield carbon dioxide, ammonia, 5,10-CH2-H4folate and a reduced pyridine nucleotide; protein H is involved in transfer of methylamine group from the P to T protein; covalently bound to a lipoyl cofactor	glycine cleavage system protein H
3	3789078	T	0.884	A	0.116	T -> A	CAG -> CTG	Q -> L	transversion		ECs3777	similar to VISC_ECOLI gi|1789273 (conserved in Escherichia coli K-12)	hypothetical protein
3	3789897	C	0.947	A	0.053	C -> A	GGC -> TGC	G -> C	transversion		ECs3778	Oxygenase that introduces the hydroxyl group at carbon four of 2-octaprenyl-6-methoxyphenol resulting in the formation of 2-octaprenyl-6-methoxy-1,4-benzoquinone	2-octaprenyl-6-methoxyphenyl hydroxylase
3	3807342	G	0.923	A	0.077	G -> A			transition
3	3809066	C	0.855	T	0.145	C -> T	GCA -> ACA	A -> T	transition	pgk	ECs3797	Converts 3-phospho-D-glycerate to 3-phospho-D-glyceroyl phosphate during the glycolysis pathway	phosphoglycerate kinase
3	3885381	C	0.85	T	0.15	C -> T	CTG -> CTA		transition		ECs3881	Fe-S ferrodoxin type component; participates in theperiplasmic electron-transferring activity of hydrogenase2	hydrogenase 2 protein HybA
3	3904586	G	0.942	A	0.058	G -> A	GCG -> GTG	A -> V	transition		ECs3903	decatenates newly replicated chromosomal DNA and relaxes positive and negative DNA supercoiling	DNA topoisomerase IV subunit A
3	3950102	C	0.909	T	0.091	C -> T			transition
3	3960014	C	0.892	A	0.108	C -> A	ACC -> ACA		transversion		ECs3955	catalyzes the formation of 4-aminobutyraldehyde from putrescine and 2-oxoglutarate	putrescine--2-oxoglutarate aminotransferase
3	3972027	C	0.944	T	0.056	C -> T	ACC -> ACT		transition		ECs3963	similar to YGJL_ECOLI gi|1789463 (conserved in Escherichia coli K-12)	NADPH dehydrogenase
3	3984436	C	0.925	T	0.075	C -> T			transition
3	4004492	A	0.857	C	0.143	A -> C	ATT -> AGT	I -> S	transversion		ECs3996	involved in the import of threonine and serine in combination with the import of a proton	threonine/serine transporter TdcC
3	4011183	A	0.923	G	0.077	A -> G	CGT -> CGC		transition	garR	ECs4003	catalyzes the reduction of tartronate semialdehyde to glycerate	tartronate semialdehyde reductase
3	4011832	G	0.875	A	0.125	G -> A	GCG -> GTG	A -> V	transition	garR	ECs4003	catalyzes the reduction of tartronate semialdehyde to glycerate	tartronate semialdehyde reductase
3	4036716	T	0.796	C	0.204	T -> C	GGT -> GGC		transition		ECs4028	similar to YRAM_ECOLI gi|1789537 (conserved in Escherichia coli K-12)	glycosylase
3	4059497	G	0.847	A	0.153	G -> A	GGC -> GGT		transition	nusA	ECs4050	modifies transcription through interactions with RNA polymerase affecting elongation, readthrough, termination, and antitermination	transcription elongation factor NusA
3	4082498	A	0.947	G	0.053	A -> G			transition
3	4104487	C	0.947	T	0.053	C -> T	CGG -> CAG	R -> Q	transition		ECs4094	similar to YHCH_ECOLI gi|1789615 (conserved in Escherichia coli K-12)	hypothetical protein
3	4120446	T	0.91	A	0.09	T -> A			transversion
3	4148645	A	0.948	G	0.052	A -> G			transition
3	4152545	G	0.946	A	0.054	G -> A			transition
3	4153486	T	0.909	G	0.091	T -> G	GGT -> GGG		transversion		ECs4140	similar to YHAV_ECOLI gi|1789518 (conserved in Escherichia coli K-12)	hypothetical protein
3	4155130	G	0.949	A	0.051	G -> A			transition
3	4200571	C	0.947	A	0.053	C -> A	AGC -> ATC	S -> I	transversion		ECs4202	required for KefB activity	glutathione-regulated potassium-efflux system ancillary protein KefG
3	4201268	A	0.877	C	0.123	A -> C	AAC -> ACC	N -> T	transversion		ECs4203	similar to YHES_ECOLI gi|1789751 (conserved in Escherichia coli K-12)	ABC transporter ATP-binding protein
3	4230507	T	0.794	C	0.206	T -> C	CAG -> CGG	Q -> R	transition	aroB	ECs4231	catalyzes the formation of 3-dehydroquinate from 3-deoxy-arabino-heptulonate 7-phosphate; functions in aromatic amino acid biosynthesis	3-dehydroquinate synthase
3	4242619	G	0.864	T	0.136	G -> T	GTG -> TTG	V -> L	transversion	hslO	ECs4243	becomes active under oxidative stress; four conserved cysteines bind a zinc atom when they are in the reduced state and the enzyme is inactive; oxidative stress results in oxidized cysteines, release of zinc, and binding of Hsp33 to aggregation-prone proteins; forms dimers and higher order oligomers	Hsp33-like chaperonin
3	4256293	G	0.95	A	0.05	G -> A	CCG -> CTG	P -> L	transition		ECs4255	Shows carboxylesterase activity with a preference for short chain fatty acid esters; involved in pimeloyl-CoA synthesis	carboxylesterase BioH
3	4267667	G	0.894	A	0.106	G -> A	CCG -> CCA		transition		ECs4260	Positively regulates the transcription of the maltose regulon whose gene products are responsible for uptake and catabolism of malto-oligosaccharides	transcriptional regulator MalT
3	4283276	A	0.875	C	0.125	A -> C	ATT -> ATG	I -> M	transversion	glgA	ECs4274	catalyzes the formation of alpha-1,4-glucan chains from ADP-glucose	glycogen synthase
3	4313741	C	0.944	A	0.056	C -> A	CCG -> CCT		transversion	livM	ECs4303	Part of the ABC transporter complex LivFGHMJ and LivFGHMK involved in the high-affinity transport of branched-chain amino acids; LivFGHMK is specific for the transport of leucine, while LivFGHMJ is a transporter for leucine, isoleucine, and valine	leucine/isoleucine/valine transporter permease
3	4325697	C	0.932	T	0.068	C -> T			transition
3	4338290	T	0.947	C	0.053	T -> C	CTG -> CCG	L -> P	transition		ECs4332	similar to (3R)-hydroxymyristoyl-[acyl carrier protein] dehydratases e.g. [Salmonella typhimurium] gi|140182|sp|P21773|FABZ_SALTY	(3R)-hydroxymyristoyl-ACP dehydratase
3	4357557	C	0.95	A	0.05	C -> A	CCG -> CAG	P -> Q	transversion		ECs4353	similar to sugar kinases e.g. xylulokinase (EC 2.7.1.17) [Lactobacillus pentosus] gi|139850|sp|P21939|XYLB_LACPE	sugar kinase
3	4369849	C	0.9	A	0.1	C -> A	ACG -> AAG	T -> K	transversion		ECs4363	similar to YHIM_ECOLI gi|1789905 (conserved in Escherichia coli K-12)	hypothetical protein
3	4379138	G	0.864	A	0.136	G -> A	TAC -> TAT		transition		ECs4370	similar to PRLC_ECOLI gi|1789913 (conserved in Escherichia coli K-12)	oligopeptidase A
3	4383089	G	0.09	A	0.91	G -> A	GCG -> GCA		transition		ECs4373	regulates the expression of of the arsRBC involved in resistance to arsenic	ArsR family transcriptional regulator
3	4386606	G	0.946	A	0.054	G -> A	ACG -> ACA		transition		ECs4376	similar to YHIS_ECOLI gi|1789920 (conserved in Escherichia coli K-12)	hypothetical protein
3	4400969	A	0.905	G	0.095	A -> G	AAG -> GAG	K -> E	transition		ECs4392	similar to YHIE_ECOLI gi|1789928 (conserved in Escherichia coli K-12)	hypothetical protein
3	4401510	G	0.864	A	0.136	G -> A	GTG -> GTA		transition		ECs4393	with MdtF and tolC is involved in resistance to rhodamine 6G, erythromycin, doxorubicin and other compounds	multidrug efflux system protein MdtE
3	4418024	T	0.922	G	0.078	T -> G	GGT -> GGG		transversion		ECs4403	similar to YHJE_ECOLI gi|1789941 (conserved in Escherichia coli K-12)	transporter
3	4432729	G	0.929	A	0.071	G -> A	CGC -> CGT		transition		ECs4412	binds the cellulose synthase activator, bis-(3'-5')cyclic diguanylic acid (c-di-GMP)	cellulose synthase regulator protein
3	4436160	G	0.41	T	0.59	G -> T	ACA -> AAA	T -> K	transversion	bcsA	ECs4413	polymerizes uridine 5'-diphosphate glucose to cellulose; acts with BcsB, BcsZ and BcsC in cellulose biosynthesis	cellulose synthase catalytic subunit
3	4445674	G	0.933	A	0.067	G -> A	ACC -> ACT		transition	dppD	ECs4421	DppD and DppF are the ATP-binding components of theABC dipeptide transport system DppABCDF	peptide ABC transporter ATP-binding protein
3	4447529	C	0.929	T	0.071	C -> T	CTG -> CTA		transition		ECs4423	transports peptides consisting of two or three amino acids	peptide ABC transporter permease
3	4460924	C	0.944	T	0.056	C -> T	CGC -> TGC	R -> C	transition		ECs4434	constitutive, catalyzes the hydrolysis of alkylatedDNA, releasing 3-methyladenine	3-methyladenine DNA glycosylase
3	4463943	G	0.945	A	0.055	G -> A			transition
3	4497155	G	0.901	A	0.099	G -> A	GGC -> GGT		transition		ECs4464	similar to ALDB_ECOLI gi|1790014 (conserved in Escherichia coli K-12)	aldehyde dehydrogenase
3	4517234	G	0.927	A	0.073	G -> A			transition
3	4534581	G	0.915	A	0.085	G -> A	GGG -> GGA		transition		ECs4491	similar to YIBP_ECOLI gi|1790042 (conserved in Escherichia coli K-12)	hypothetical protein
3	4568175	T	0.92	G	0.08	T -> G	GGT -> GGG		transversion		ECs4525	similar to SPOT_ECOLI gi|1790082 (conserved in Escherichia coli K-12)	bifunctional (p)ppGpp synthetase II/ guanosine-3',5'-bis pyrophosphate 3'-pyrophosphohydrolase
3	4609662	A	0.866	C	0.134	A -> C	AAG -> ACG	K -> T	transversion		ECs4571	similar to SepZ proteins e.g. [Escherichia coli O157:H7 strain EDL933] gi|3414905|gb|AAC31516.1|; type III secretion system protein	SepZ
3	4637579	C	0.92	T	0.08	C -> T	GGG -> AGG	G -> R	transition		ECs4606	response regulator in two-component regulatory system wtih UhpB; phosphorylated UhpA is a positive activator uhpT, a hexose phosphates transporter	UhpA family transcriptional regulator
3	4653639	T	0.933	G	0.067	T -> G	ACC -> CCC	T -> P	transversion		ECs4623	similar to GLVC_ECOLI gi|1790117 (conserved in Escherichia coli K-12)	PTS system arbutin-like IIC component
3	4672288	C	0.739	G	0.261	C -> G	ACC -> AGC	T -> S	transversion		ECs4640	functions to insert inner membrane proteins into the IM in Escherichia coli; interacts with transmembrane segments; functions in both Sec-dependent and -independent membrane insertion; similar to Oxa1p in mitochondria	inner membrane protein translocase component YidC
3	4685469	C	0.946	T	0.054	C -> T			transition
3	4695149	C	0.871	T	0.129	C -> T			transition
3	4703447	T	0.932	G	0.068	T -> G			transversion
3	4718808	C	0.933	T	0.067	C -> T	CCG -> CCA		transition		ECs4683	GidA; glucose-inhibited cell division protein A; involved in the 5-carboxymethylaminomethyl modification (mnm(5)s(2)U) of the wobble uridine base in some tRNAs	tRNA uridine 5-carboxymethylaminomethyl modification protein GidA
3	4729825	C	0.892	T	0.108	C -> T	ACG -> ATG	T -> M	transition		ECs4693	periplasmic substrate-binding component of the ATP-dependent ribose transport system	D-ribose transporter subunit RbsB
3	4729943	C	0.911	A	0.089	C -> A	AAC -> AAA	N -> K	transversion		ECs4693	periplasmic substrate-binding component of the ATP-dependent ribose transport system	D-ribose transporter subunit RbsB
3	4759282	T	0.932	G	0.068	T -> G	ATC -> AGC	I -> S	transversion	trxA	ECs4714	similar to TRXA_ECOLI gi|1790215 (conserved in Escherichia coli K-12)	thioredoxin
3	4782146	T	0.913	C	0.088	T -> C	GCA -> GCG		transition		ECs4733	similar to HEMX_ECOLI gi|1790235	uroporphyrinogen III C-methyltransferase
3	4783408	A	0.935	T	0.065	A -> T	TGG -> AGG	W -> R	transversion	hemD	ECs4734	catalyzes the formation of uroporphyrinogen-III from hydroxymethylbilane; functions in tetrapyrrole and heme biosynthesis	uroporphyrinogen-III synthase
3	4786564	A	0.936	G	0.064	A -> G	GAG -> GGG	E -> G	transition	cyaA	ECs4736	catalyzes transfer of adenylyl group of ATP from pyrophosphate to the 3'-hydroxyl group to form cyclic AMP	adenylate cyclase
3	4800851	T	0.917	A	0.083	T -> A	AAC -> TAC	N -> Y	transversion		ECs4750	similar to YIGI_ECOLI gi|2367298 (conserved in Escherichia coli K-12)	hypothetical protein
3	4815769	C	0.918	T	0.082	C -> T	GCC -> GCT		transition	ubiE	ECs4763	Catalyzes the carbon methylation reaction in the biosynthesis of ubiquinone	ubiquinone/menaquinone biosynthesis methyltransferase
3	4826786	C	0.55	T	0.45	C -> T	CCG -> CCA		transition	fadB	ECs4774	includes enoyl-CoA hydratase, delta(3)-cis-delta(2)-trans-enoyl-CoA isomerase, 3-hydroxyacyl-CoA dehydrogenase, and 3-hydroxybutyryl-CoA epimerase; catalyzes the formation of an hydroxyacyl-CoA by addition of water on enoyl-CoA; also exhibits 3-hydroxyacyl-CoA epimerase and 3-hydroxyacyl-CoA dehydrogenase activities; forms a heterotetramer with FadA; similar to FadI2J2 complex; functions in beta-…	multifunctional fatty acid oxidation complex subunit alpha
3	4845471	G	0.887	T	0.113	G -> T	GCC -> TCC	A -> S	transversion		ECs4786	has 3'-5' exonuclease, 5'-3' exonuclease and 5'-3'polymerase activities, primarily functions to fill gaps during DNA replication and repair	DNA polymerase I
3	4870983	G	0.941	T	0.059	G -> T	GGG -> GTG	G -> V	transversion		ECs4806	similar to YIHV_ECOLI gi|1790316 (conserved in Escherichia coli K-12)	kinase
3	4876352	A	0.901	T	0.099	A -> T	GCA -> GCT		transversion		ECs4813		hypothetical protein
3	4901784	C	0.837	T	0.163	C -> T	ACC -> ACT		transition		ECs4835	transports degraded pectin products into the bacterial cell	2-keto-3-deoxygluconate permease
3	4934682	C	0.922	T	0.078	C -> T	CCG -> CCA		transition		ECs4866	member of the NlpC/P60 superfamily of peptidases	peptidoglycan peptidase
3	4937916	T	0.947	G	0.053	T -> G	GGT -> GGG		transversion	metL	ECs4869	multifunctional homodimeric enzyme that catalyzes the phosphorylation of aspartate to form aspartyl-4-phosphate as well as conversion of aspartate semialdehyde to homoserine; functions in a number of amino acid biosynthetic pathways	bifunctional aspartate kinase II/homoserine dehydrogenase II
3	4939170	C	0.917	T	0.083	C -> T			transition
3	4943291	A	0.892	C	0.108	A -> C	ATC -> CTC	I -> L	transversion		ECs4872	similar to YIJE_ECOLI gi|1790379 (conserved in Escherichia coli K-12)	hypothetical protein
3	4951121	A	0.897	C	0.103	A -> C	GAC -> GCC	D -> A	transversion	pflD	ECs4880	involved in production of D-lactate from glucose under microaerobic conditions; cytoplasmic protein	formate acetyltransferase 2
3	4957193	T	0.889	C	0.111	T -> C			transition
3	4970640	C	0.95	T	0.05	C -> T	GGC -> GGT		transition		ECs4894	negatively controls the expression of fabA and fabB, genes involved in the unsaturated fatty acid biosynthesis	DNA-binding transcriptional repressor FabR
3	4983817	A	0.838	T	0.162	A -> T	CTG -> CAG	L -> Q	transversion		ECs4901	catalyzes the formation of (R)-4'-phosphopantothenate in coenzyme A biosynthesis	pantothenate kinase
3	4985546	T	0.852	C	0.148	T -> C	TTG -> CTG		transition	tuf	ECs4903	EF-Tu; promotes GTP-dependent binding of aminoacyl-tRNA to the A-site of ribosomes during protein biosynthesis; when the tRNA anticodon matches the mRNA codon, GTP hydrolysis results; the inactive EF-Tu-GDP leaves the ribosome and release of GDP is promoted by elongation factor Ts; many prokaryotes have two copies of the gene encoding EF-Tu	elongation factor Tu
3	4986100	C	0.803	T	0.197	C -> T	GGC -> GGT		transition	tuf	ECs4903	EF-Tu; promotes GTP-dependent binding of aminoacyl-tRNA to the A-site of ribosomes during protein biosynthesis; when the tRNA anticodon matches the mRNA codon, GTP hydrolysis results; the inactive EF-Tu-GDP leaves the ribosome and release of GDP is promoted by elongation factor Ts; many prokaryotes have two copies of the gene encoding EF-Tu	elongation factor Tu
3	5016455	T	0.923	C	0.077	T -> C			transition
3	5023979	T	0.867	A	0.133	T -> A	ACT -> ACA		transversion		ECs4932	Catalyzes the aldol condensation of glyoxylate withacetyl-CoA to form malate as part of the second step ofthe glyoxylate bypass and an alternative to thetricarboxylic acid cycle	malate synthase
3	5024360	G	0.883	T	0.117	G -> T	GCG -> GCT		transversion		ECs4932	Catalyzes the aldol condensation of glyoxylate withacetyl-CoA to form malate as part of the second step ofthe glyoxylate bypass and an alternative to thetricarboxylic acid cycle	malate synthase
3	5036262	A	0.932	C	0.068	A -> C	AAG -> ACG	K -> T	transversion		ECs4938	similar to YJBB_ECOLI gi|1790451 (conserved in Escherichia coli K-12)	hypothetical protein
3	5040840	A	0.895	G	0.105	A -> G			transition
3	5096439	T	0.884	G	0.116	T -> G	AAA -> CAA	K -> Q	transversion	malG	ECs5015	with MalKFE is involved in the transport of maltoseinto the cell	maltose transporter permease
3	5132613	G	0.879	A	0.121	G -> A	GGC -> GAC	G -> D	transition		ECs5046	similar to YJCD_ECOLI gi|1790499 (conserved in Escherichia coli K-12)	hypothetical protein
3	5142001	G	0.867	C	0.133	G -> C	ACG -> ACC		transversion	nrfA	ECs5052	catalyzes the formate-dependent reduction of nitrite to ammonia; cytochrome C552	cytochrome c552
3	5142671	T	0.923	G	0.077	T -> G	GTG -> GGG	V -> G	transversion		ECs5053	part of nitrite reductase complex; NrfB is active at high nitrate conditions; NrfA, B, C, and D are essential for the formate-dependent nitrite reduction to ammonia	cytochrome c nitrite reductase pentaheme subunit
3	5154393	C	0.878	G	0.122	C -> G	ATG -> ATC	M -> I	transversion		ECs5063	possibly part of a tripartite efflux system composed of MdtN, MdtO and MdtP which could be involved in resistance to puromycin, acriflavine and tetraphenylarsonium chloride	multidrug efflux system protein MdtO
3	5165106	C	0.922	T	0.078	C -> T	GTG -> ATG	V -> M	transition		ECs5073	similar to sugar ABC transporter, ATP-binding proteins e.g. ribose ABC transporter (ATP-binding protein) rbsA [Bacillus subtilis] gi|7404442|sp|P36947|RBSA_BACSU	sugar ABC transporter ATP-binding protein
3	5166631	T	0.95	C	0.05	T -> C	CTG -> CCG	L -> P	transition		ECs5074	similar to histidine protein kinases e.g. histidineprotein kinase-response regulator hybrid protein CvgSY[Pseudomonas syringae pv. syringae]gi|5019771|gb|AAD37857.1|AF133263_2	histidine protein kinase
3	5177825	C	0.778	G	0.222	C -> G	GTT -> CTT	V -> L	transversion		ECs5086	similar to PHNE_ECOLI (Strain B) SW: P16683, PHNE_ECOLI (strain K-12) gi|1790542, b4103_ECOLI (strain K-12) gi|179054	membrane channel protein component of Pn transporter
3	5184496	G	0.903	A	0.097	G -> A	GTT -> ATT	V -> I	transition		ECs5092	similar to YJCZ_ECOLI gi|1790549 (conserved in Escherichia coli K-12)	hypothetical protein
3	5209965	C	0.887	T	0.113	C -> T	CAG -> CAA		transition		ECs5112	similar to YJDL_ECOLI gi|1790572 (conserved in Escherichia coli K-12)	peptide transporter
3	5219843	G	0.93	T	0.07	G -> T			transversion
3	5243050	C	0.917	T	0.083	C -> T	GGG -> AGG	G -> R	transition		ECs5138	similar to YJEP_ECOLI gi|2367355 (conserved in Escherichia coli K-12)	hypothetical protein
3	5246178	C	0.861	T	0.139	C -> T			transition
3	5246181	A	0.865	G	0.135	A -> G			transition
3	5297626	A	0.926	G	0.074	A -> G	TCC -> CCC	S -> P	transition		ECs5197	this stereospecific enzymes reduces the S isomer ofmethionine sulfoxide while MsrB reduces the R form;provides protection against oxidative stress	methionine sulfoxide reductase A
3	5308851	G	0.946	T	0.054	G -> T	GCG -> GCT		transversion		ECs5207	similar to YTFT_ECOLI gi|1790677 (conserved in Escherichia coli K-12)	transport system permease
3	5338241	A	0.937	G	0.063	A -> G	TTC -> CTC	F -> L	transition	valS	ECs5235	valine--tRNA ligase; ValRS; converts valine ATP andtRNA(Val) to AMP PPi and valyl-tRNA(Val); class-Iaminoacyl-tRNA synthetase type 1 subfamily; has aposttransfer editing process to hydrolyze mischargedThr-tRNA(Val) which is done by the editing domain	valyl-tRNA synthetase
3	5343816	T	0.939	A	0.061	T -> A	GTA -> GAA	V -> E	transversion		ECs5239	similar to YJGQ_ECOLI gi|1790713 (conserved in Escherichia coli K-12)	hypothetical protein
3	5352663	A	0.827	C	0.173	A -> C	GTC -> GGC	V -> G	transversion		ECs5248	similar to hypothetical proteins [Staphylococcus aureus] e.g. gi|7594765|dbj|BAA94663.1|, hypothetical proteins [Neisseria meningitidis] gi|5051461|emb|CAB44981.1|	hypothetical protein
3	5363700	T	0.946	C	0.054	T -> C			transition
3	5377215	T	0.941	C	0.059	T -> C	TTC -> CTC	F -> L	transition		ECs5262	similar to hypothetical proteins e.g. H1130 [Halobacterium sp. (strain NRC-1) plasmid pNRC100] gi|7484076|pir||T08313, restriction /modification enzyme [Campylobacter jejuni] gi|6968147|e	hypothetical protein
3	5385006	A	0.949	C	0.051	A -> C	GAG -> GCG	E -> A	transversion		ECs5263	probable RNA helicase, similar to probable RNA helicases e.g. [Deinococcus radiodurans (strain R1)] gi|7473663|pir||B75633	RNA helicase
3	5395012	T	0.904	A	0.096	T -> A			transversion
3	5410802	C	0.943	T	0.057	C -> T	TGT -> TAT	C -> Y	transition		ECs5284	similar to YJIC_ECOLI gi|1790781 (conserved in Escherichia coli K-12)	hypothetical protein
3	5417524	C	0.895	T	0.105	C -> T	CCG -> CCA		transition		ECs5290	similar toinvasin [Yersinia pseudotuberculosis] gi|79202|pir||A29646, probable membrane protein b1978 [Escherichia coli K-12] gi|1736642|dbj|BAA15799.1|	invasin
3	5446476	G	0.911	A	0.089	G -> A	ACC -> ACT		transition		ECs5311	similar to YJIA_ECOLI gi|1790812 (conserved in Escherichia coli K-12)	GTP-binding protein YjiA
3	5449826	C	0.915	A	0.085	C -> A			transversion
3	5455489	C	0.948	T	0.052	C -> T			transition
3	5466754	C	0.949	T	0.051	C -> T	ACC -> ACT		transition		ECs5332	manganese-dependent 5'-nucleotidase; specific for 5'-UMP, 5'-dUMP, and 5'-dTMP; member of haloacid dehalogenase (HAD)-like hydrolase superfamily	nucleotidase
3	5474511	G	0.839	T	0.161	G -> T			transversion
3	5488934	T	0.894	G	0.106	T -> G	CTT -> CTG		transversion		ECs5350	catalyzes the cleavage of the glycosidic bonds between N-acetylmuramic acid and N-acetylglucosamine residues in peptidoglycan	lytic murein transglycosylase
4	46374	C	0.771	T	0.229	C -> T			transition
4	71181	C	0.846	A	0.154	C -> A	GCC -> TCC	A -> S	transversion	araD	ECs0065	catalyzes the isomerization of L-ribulose 5-phosphate to D-xylulose 5-phosphate in the anaerobic catabolism of L-ascorbate; links the arabinose metabolic pathway to the pentose phosphate pathway and allows the bacteria to use arabinose as an energy source	L-ribulose-5-phosphate 4-epimerase
4	156752	C	0.795	T	0.205	C -> T	CGC -> CAC	R -> H	transition		ECs0142	probable fimbrial protein, similar to fimbrial-like protein YadM [Escherichia coli] gi|549490|sp|P37018|YADM_ECOLI	fimbrial protein
4	165865	G	0.947	A	0.053	G -> A	CGC -> CGT		transition		ECs0151	similar to YADP_ECOLI gi|1786341 (conserved in Escherichia coli K-12)	2'-5' RNA ligase
4	184650	G	0.827	A	0.173	G -> A	CGG -> CGA		transition	dgt	ECs0164	forms a homotetramer; requires magnesium for activity; catalyzes the hydrolysis of dGTP to form deoxyguanosine and triphosphate	deoxyguanosinetriphosphate triphosphohydrolase
4	216679	C	0.939	G	0.061	C -> G	CAG -> GAG	Q -> E	transversion	tilS	ECs0190	Ligates lysine onto the cytidine present at position 34 of the AUA codon-specific tRNA(Ile) that contains the anticodon CAU; ATP-dependent; responsible for modifying the wobble-base of the CAU anticodon of tRNAIle such that it exhibits proper recognition of the AUA codon rather than the AUG codon and is in turn properly recognized by isoleucyl-tRNA synthetase	tRNA(Ile)-lysidine synthetase
4	226807	G	0.775	T	0.225	G -> T			transversion
4	234037	G	0.136	A	0.864	G -> A	AGC -> AGT		transition		ECs0204	similar to YAFC_ECOLI gi|1786401 (conserved in Escherichia coli K-12)	transcriptional regulator
4	329371	A	0.231	T	0.769	A -> T	CAG -> CTG	Q -> L	transversion		ECs0311	similar to transporters e.g. OpdE [Pseudomonas aeruginosa] gi|400678|sp|Q01602|OPDE_PSEAE	transporter
4	334615	C	0.948	A	0.052	C -> A	GCA -> TCA	A -> S	transversion		ECs0316	similar to YAGT_ECOLI gi|1786480 (conserved in Escherichia coli K-12)	xanthine dehydrogenase iron-sulfur-binding subunit
4	375603	C	0.703	A	0.297	C -> A	GCG -> GCT		transversion		ECs0358	catalyzes the formation of betaine from betaine aldehyde	betaine aldehyde dehydrogenase
4	389061	G	0.947	C	0.053	G -> C	GTG -> CTG	V -> L	transversion		ECs0369	similar to YAHF_ECOLI gi|1786513 (conserved in Escherichia coli K-12)	oxidoreductase subunit
4	400116	C	0.921	T	0.079	C -> T	GGC -> GGT		transition		ECs0379	similar to YAHK_ECOLI gi|1786518 (conserved in Escherichia coli K-12)	oxidoreductase
4	405933	T	0.95	C	0.05	T -> C	TTG -> CTG		transition	prpB	ECs0385	catalyzes the formation of pyruvate and succinate from 2-methylisocitrate	2-methylisocitrate lyase
4	465349	A	0.931	G	0.069	A -> G	GGT -> GGC		transition	proC	ECs0437	catalyzes the formation of L-proline from pyrroline-5-carboxylate	pyrroline-5-carboxylate reductase
4	488841	C	0.738	G	0.263	C -> G	CGC -> CGG		transversion	queA	ECs0456	Synthesizes oQ from preQ1 in a single S-adenosylmethionine-requiring step	S-adenosylmethionine--tRNA ribosyltransferase-isomerase
4	497908	A	0.938	C	0.063	A -> C	ACC -> CCC	T -> P	transversion	ribD	ECs0467	riboflavin biosynthesis protein which catalyzes thedeamination and reduction steps in the riboflavinbiosynthesis pathway; catalyzes the formation of5-amino-6-(5-phosphoribosylamino)uracil from2,5-diamino-6-hydroxy-4-(5-phosphoribosylamino)pyrimidineand the formation of5-amino-6-(5-phosphoribosylamino)uracil from5-amino-6-(5-phosphoribitylamino)uracil	bifunctional diaminohydroxyphosphoribosylaminopyrimidine deaminase/5-amino-6-(5-phosphoribosylamino)uracil reductase
4	599221	A	0.724	G	0.276	A -> G	ACC -> GCC	T -> A	transition		ECs0542	similar to hypothetical protein [Synechocystis sp. strain PCC 6803] gi|7469433|pir||S76109; , similar to RTX protein [Aeromonas salmonicida] gi|6752871|gb|AAF27914.1|AF218037_1	hypothetical protein
4	602293	C	0.862	T	0.138	C -> T	CGG -> TGG	R -> W	transition		ECs0543	similar to transporters (ATP-binding proteins) e.g.LktB [Actinobacillus actinomycetemcomitans]gi|126357|sp|P23702|HLYB_ACTAC	ABC transporter ATP-binding protein
4	676744	G	0.941	T	0.059	G -> T	GAC -> GAA	D -> E	transversion		ECs0608	similar to YBCZ_ECOLI gi|1786783 (conserved in Escherichia coli K-12)	sensor kinase CusS
4	699723	C	0.753	T	0.247	C -> T			transition
4	740155	C	0.349	A	0.651	C -> A	GCG -> GAG	A -> E	transversion		ECs0664	similar to YBEH_ECOLI gi|1786843, YBEM_ECOLI, gi|1786844	amidase
4	776794	A	0.807	G	0.193	A -> G			transition
4	800964	T	0.696	C	0.304	T -> C	GAA -> GAG		transition		ECs0723	sensory histidine kinase in two-component regulatory system with KdpE; signal sensing protein	sensor protein KdpD
4	846721	T	0.736	A	0.264	T -> A	GGA -> GGT		transversion		ECs0758	similar to glutamate/aspartate transport proteins (proton glutamate symport proteins) e.g. [Bacillus stearothermophilus] gi|121467|sp|P24943|GLTT_BACST; similar toC4-dicarboxylate transporter	transporter
4	874597	G	0.647	A	0.353	G -> A	GCG -> GTG	A -> V	transition		ECs0786	catalyzes the interconversion of UDP-galactose and galactose-1-P with UDP-galactose and glucose-1-P	galactose-1-phosphate uridylyltransferase
4	985414	A	0.947	G	0.053	A -> G			transition
4	1017195	A	0.906	C	0.094	A -> C			transversion
4	1033404	C	0.209	T	0.791	C -> T			transition
4	1063383	G	0.648	A	0.352	G -> A			transition
4	1066401	G	0.949	A	0.051	G -> A	GAA -> AAA	E -> K	transition		ECs0975	DNA-binding membrane protein required for chromosome resolution and partitioning	DNA translocase FtsK
4	1082545	A	0.949	T	0.051	A -> T	ATC -> AAC	I -> N	transversion		ECs0986	similar to PFLB_ECOLI gi|1787131 (conserved in Escherichia coli K-12)	formate acetyltransferase 1
4	1095979	C	0.725	T	0.275	C -> T	CCA -> CTA	P -> L	transition		ECs0996	similar to YCAI_ECOLI gi|1787142 (conserved in Escherichia coli K-12)	hypothetical protein
4	1124880	T	0.95	C	0.05	T -> C	TAC -> TGC	Y -> C	transition		ECs1018	catalyzes the release of sulfite from alkanesulfonates	alkanesulfonate monooxygenase
4	1234271	T	0.947	C	0.053	T -> C	GCA -> GCG		transition		ECs1148	Member of the two-component regulatory system torS/torR involved in the anaerobic utilization of trimethylamine-N-oxide	hybrid sensory histidine kinase TorS
4	1327530	T	0.949	G	0.051	T -> G	GGT -> GGG		transversion		ECs1265	similar to YCDB_ECOLI gi|1787255 (conserved in Escherichia coli K-12)	hypothetical protein
4	1340361	A	0.695	C	0.305	A -> C			transversion
4	1411732	C	0.933	T	0.067	C -> T	GCG -> GCA		transition		ECs1350	similar to hypothetical protein [Serratia marcescens] gi|1695870|gb|AAB37124.1, [Serratia marcescens] gi|1695871|gb|AAB37125.1, [Deinococcus radiodurans] gi|7471522|pir||E7530	hypothetical protein
4	1412793	A	0.95	C	0.05	A -> C	AAC -> ACC	N -> T	transversion		ECs1351	tellurium resistance protein; similar to TerZ protein [Serratia marcescens] gi|6094454|sp|Q52353	protein TerZ
4	1444577	A	0.944	G	0.056	A -> G	AAC -> AGC	N -> S	transition		ECs1396	similar to adhesin AIDA-I precursor [Escherichia coli plasmid pIB6] gi|543788|sp|Q03155|AIDA_ECOLI, glycoprotein [Escherichia coli strain H10407] gi|5305639|gb|AAD41751.1, outer membrane fluffing protein [Escherichia coli] gi|7466262|pir||G64964; adhesin-like protein	AidA-I
4	1448612	G	0.828	A	0.172	G -> A	CTG -> CTA		transition		ECs1397	similar to hypothetical protein YjDA [Escherichia coli] gi|731985|sp|P16694|YJDA_ECOLI	hypothetical protein
4	1456004	C	0.759	T	0.241	C -> T	CTG -> TTG		transition		ECs1409	similar to hypothetical protein L0010 [Escherichia coli] gi|3414878|gb|AAC31489.1, ydiA [Plasmid ColIb-P9] gi|4512489|dbj|BAA75138.1, L0012 [Escherichia coli] gi|3414880|gb|A	hypothetical protein
4	1474107	G	0.938	A	0.063	G -> A	TTC -> TTT		transition		ECs1431	similar to YCEE_ECOLI gi|1787291 (conserved in Escherichia coli K-12)	hypothetical protein
4	1509346	C	0.949	T	0.051	C -> T	GCG -> GTG	A -> V	transition		ECs1470	similar to FABD_ECOLI gi|1787334 (conserved in Escherichia coli K-12)	ACP S-malonyltransferase
4	1522936	A	0.944	G	0.056	A -> G	GCA -> GCG		transition	thiK	ECs1484	catalyzes the phosphorylation of thiamine to thiamine phosphate	thiamine kinase
4	1540558	G	0.949	T	0.051	G -> T			transversion	potD	ECs1499	can transport spermidine and putrescine but affinity is higher for spermidine; forms a complex of PotA2BCD; PotD is a periplasmic component that binds the substrate	spermidine/putrescine ABC transporter substrate-binding protein
4	1684333	C	0.115	A	0.885	C -> A	GTG -> GTT		transversion	ldcA	ECs1688	catalyzes the release of D-alanine from L-alanyl-D-glutamyl-meso-diaminopimelyl-D-alanine	L,D-carboxypeptidase A
4	1713526	G	0.949	A	0.051	G -> A	GCG -> ACG	A -> T	transition		ECs1719	similar to YCHA_ECOLI gi|1787465 (conserved in Escherichia coli K-12)	transcriptional regulator
4	1820179	C	0.673	T	0.327	C -> T	GTG -> GTA		transition		ECs1834	monomeric bifunctional protein; functions in tryptophan biosynthesis pathway; phosphoribosylanthranilate is rearranged to carboxyphenylaminodeoxyribulosephosphate which is then closed to form indole-3-glycerol phosphate	bifunctional indole-3-glycerol phosphate synthase/phosphoribosylanthranilate isomerase
4	1821576	C	0.944	G	0.056	C -> G	GTC -> CTC	V -> L	transversion		ECs1835	bifunctional anthranilate synthase II/anthranilate phosphoribosyltransferase; TrpD; forms a heterotetramer with Trp E and the complex catalyzes the formation of anthranilate from chorismate and glutamine; also catalyzes the formation of N-(5-phospho-D-ribosyl)-anthranilate from athranilate and 5-phospho-alpha-D-ribose 1-diphosphate; functions in tryptophan biosynthesis	bifunctional glutamine amidotransferase/anthranilate phosphoribosyltransferase
4	1864351	T	0.95	A	0.05	T -> A	CTA -> CTT		transversion		ECs1871	periplasmic protein; similar to SAPA_ECOLI gi|1787551 (conserved in Escherichia coli K-12)	peptide transport-like protein
4	1885500	C	0.947	T	0.053	C -> T	ACC -> ACT		transition		ECs1894	similar to YCJS_ECOLI gi|1787574 (conserved in Escherichia coli K-12)	dehydrogenase
4	1984569	C	0.889	T	0.111	C -> T	CCA -> TCA	P -> S	transition		ECs2006	similar to BigA protein [Salmonella typhi] dad|AF133185-1|AAD29677.1, YdbA.2 [Escherichia coli] gi|7465766|pir||C48399	BigA-like protein
4	2043220	C	0.2	T	0.8	C -> T			transition
4	2044788	G	0.95	T	0.05	G -> T	GAC -> TAC	D -> Y	transversion		ECs2060	similar to Vgr proteins e.g. VgrE protein [Escherichia coli] gi|2920625|gb|AAC32465.1	protein VgrE
4	2076523	C	0.929	T	0.071	C -> T	CAG -> CAA		transition		ECs2083	malic enzyme; oxaloacetate-decarboxylating; NAD-dependent; catalyzes the formation of pyruvate form malate	malate dehydrogenase
4	2081832	A	0.946	G	0.054	A -> G	ATT -> ACT	I -> T	transition		ECs2090	similar to transport system permease B1486_ECOLI gi|1787761	hypothetical protein
4	2086920	G	0.944	A	0.056	G -> A			transition
4	2106136	C	0.95	A	0.05	C -> A	TCG -> TCT		transversion		ECs2106	in Escherichia coli it may be involved in repression of type III secretion system (TTSS) genes of the host cell; involved with increased resistance to low pH; member of the prokaryotic molybdopterin-containing oxidoreductase	oxidoreductase
4	2109086	G	0.103	A	0.897	G -> A			transition		ECs2108	similar to B1503_ECOLI gi|1787780 (conserved in Escherichia coli K-12)	fimbrial-like protein
4	2130800	A	0.95	G	0.05	A -> G	GAC -> GGC	D -> G	transition		ECs2124	similar to YNEB_ECOLI gi|1787796 (conserved in Escherichia coli K-12)	aldolase
4	2255834	C	0.942	T	0.058	C -> T	GCC -> GTC	A -> V	transition		ECs2289	similar to B1583_ECOLI gi|1787866 (conserved in Escherichia coli K-12)	hypothetical protein
4	2285291	G	0.697	A	0.303	G -> A	CAC -> TAC	H -> Y	transition	fumC	ECs2317	class II family (does not require metal); tetrameric enzyme; fumarase C; reversibly converts (S)-malate to fumarate and water; functions in the TCA cycle	fumarate hydratase
4	2306926	A	0.938	G	0.063	A -> G	GAT -> GGT	D -> G	transition		ECs2338	part of membrane-bound complex thought to be involved in electron transport to nitrogen	electron transport complex protein RnfC
4	2342669	G	0.262	A	0.738	G -> A	GGC -> GGT		transition		ECs2371	catalyzes the formation of riboflavin from 6,7-dimethyl-8-(1-D-ribityl)lumazine	riboflavin synthase subunit alpha
4	2380257	G	0.827	C	0.173	G -> C	GGT -> GCT	G -> A	transversion		ECs2405	May play a role in a redox process	electron transfer flavoprotein subunit YdiR
4	2404606	C	0.79	A	0.21	C -> A	CAT -> AAT	H -> N	transversion		ECs2427	similar to B1720_ECOLI gi|1788014, 1721_ECOLI gi|1788015	hypothetical protein
4	2451722	T	0.95	C	0.05	T -> C	ATT -> ACT	I -> T	transition	ansA	ECs2474	converts asparagine to aspartate and ammonia	asparaginase
4	2479295	A	0.95	C	0.05	A -> C			transversion
4	2514993	T	0.516	C	0.484	T -> C	AGC -> GGC	S -> G	transition		ECs2540	Involved in the cleavage of a C-terminal peptide of11 residues from the precursor form of penicillin-bindingprotein 3	carboxy-terminal protease
4	2556322	G	0.95	A	0.05	G -> A	GTG -> GTA		transition		ECs2581	similar to YECP_ECOLI gi|1788178 (conserved in Escherichia coli K-12)	hypothetical protein
4	2558178	A	0.758	G	0.242	A -> G	TCT -> CCT	S -> P	transition		ECs2582	similar to BISZ_ECOLI gi|1788180 (conserved in Escherichia coli K-12)	biotin sulfoxide reductase
4	2585995	G	0.802	A	0.198	G -> A	ACG -> ATG	T -> M	transition	araG	ECs2608	Part of the ABC transporter complex AraFGH involvedin the high affinity transport of arabinose	L-arabinose transporter ATP-binding protein
4	2636866	C	0.831	T	0.169	C -> T			transition
4	2796169	C	0.417	G	0.583	C -> G	GTC -> CTC	V -> L	transversion		ECs2852	WcaJ; glucose-1-phosphate transferase responsible for the addition of the first glucose-1-phosphate from UDP-glucose to the lipid carrier undecaprenyl phosphate in the biosynthesis of colanic acid	UDP-glucose lipid carrier transferase
4	2802485	G	0.727	T	0.273	G -> T	CGC -> CGA		transversion		ECs2857	similar to WCAG_ECOLI pdb|1GFS_A (conserved in Escherichia coli K-12)	GDP-fucose synthetase chain A
4	2820169	G	0.821	A	0.179	G -> A			transition
4	2872751	T	0.943	A	0.057	T -> A			transversion
4	2981610	T	0.921	G	0.079	T -> G	GCA -> GCC		transversion		ECs3047	Cir; FeuA; CirA; receptor protein for siderophores (colicin IA, IB and V) and microcins (E492, H47, and M); TonB-dependent; able to transport monomers, dimer, and linear trimers of 2,3-dihydorxybenzoylserine; outer membrane protein	colicin I receptor
4	2985950	C	0.941	A	0.059	C -> A	CTC -> CTA		transversion		ECs3051	Assists in DNA repair by cleaving phosphodiester bonds at apurinic or apyrimidinic sties to produce new 5' ends that are base-free deoxyribose 5-phosphate residues	endonuclease IV
4	3045713	G	0.81	T	0.19	G -> T	CTC -> CTA		transversion		ECs3104	allows for ions and hydrophilic solutes to cross the outer membrane	outer membrane porin protein C
4	3058385	A	0.95	T	0.05	A -> T	TAT -> AAT	Y -> N	transversion		ECs3111	similar to membrane protein B2228_ECOLI gi|1788559, B2227_ECOLI to gi|1788558	hypothetical protein
4	3228018	A	0.798	G	0.202	A -> G	AAC -> AGC	N -> S	transition		ECs3260	similar to B2380_ECOLI gi|1788723 (conserved in Escherichia coli K-12)	sensor protein
4	3287365	G	0.674	A	0.326	G -> A	CCG -> TCG	P -> S	transition		ECs3317	similar to EUTE_ECOLI gi|1788797 (conserved in Escherichia coli K-12); ethanolamine utilization protein	EutE
4	3290300	G	0.754	A	0.246	G -> A	CGC -> TGC	R -> C	transition		ECs3321	similar to B2459_ECOLI gi|1788801 (conserved in Escherichia coli K-12)	hypothetical protein
4	3297844	T	0.936	C	0.064	T -> C			transition
4	3312008	G	0.776	A	0.224	G -> A	GGC -> GGT		transition		ECs3337	similar to B2475_ECOLI gi|1788819 (conserved in Escherichia coli K-12)	hypothetical protein
4	3427835	A	0.868	C	0.132	A -> C	TTC -> GTC	F -> V	transversion		ECs3436	involved in the reduction of the SoxR iron-sulfur cluster	SoxR reducing system protein RseC
4	3454027	C	0.76	A	0.24	C -> A	CGC -> CTC	R -> L	transversion		ECs3455	similar to CLPB_ECOLI gi|1788943 (conserved in Escherichia coli K-12)	protein disaggregation chaperone
4	3454161	A	0.69	C	0.31	A -> C	GGT -> GGG		transversion		ECs3455	similar to CLPB_ECOLI gi|1788943 (conserved in Escherichia coli K-12)	protein disaggregation chaperone
4	3456542	A	0.947	G	0.053	A -> G	GAT -> GGT	D -> G	transition		ECs3458	with YaeT, NlpB and YfgL forms a complex involved in the proper assembly and/or targeting of OMPs to the outer membrane; involved in resistance to ampicillin and tetracycline	outer membrane protein assembly complex subunit YfiO
4	3500466	G	0.793	A	0.207	G -> A	TCG -> TTG	S -> L	transition		ECs3515	similar to YPJA_ECOLI gi|1789001 (conserved in Escherichia coli K-12)	ABC transporter ATP-binding protein
4	3523957	A	0.925	C	0.075	A -> C	GGT -> GGG		transversion		ECs3534	similar to regulatory proteins e.g. MocR [Sinorhizobium meliloti] gi|1346565|sp|P49309	transcriptional regulator
4	3529505	C	0.885	A	0.115	C -> A	GCG -> GAG	A -> E	transversion		ECs3540	with ProWX is involved in the high-affinity uptake of glycine betaine	glycine betaine transporter ATP-binding protein
4	3529707	C	0.694	A	0.306	C -> A	GGC -> GGA		transversion		ECs3540	with ProWX is involved in the high-affinity uptake of glycine betaine	glycine betaine transporter ATP-binding protein
4	3542244	T	0.772	G	0.228	T -> G			transversion
4	3558967	A	0.931	C	0.069	A -> C	GGT -> GGG		transversion		ECs3568	similar to HYPF_ECOLI gi|2367152 (conserved in Escherichia coli K-12)	transcriptional regulatory protein
4	3560789	G	0.694	A	0.306	G -> A	CCA -> CTA	P -> L	transition		ECs3568	similar to HYPF_ECOLI gi|2367152 (conserved in Escherichia coli K-12)	transcriptional regulatory protein
4	3563599	G	0.655	A	0.345	G -> A	CCG -> CCA		transition		ECs3571	phosphoenolpyruvate-dependent sugar phosphotransferase system; catalyzes the phosphorylation of incoming sugar substrates concomitant with their translocation across the cell membrane; IIB is phosphorylated by IIA and then transfers the phosphoryl group to the sugar; IIC forms the translocation channel	PTS system cellobiose/arbutin/salicin-specific transporter subunit IIBC
4	3587261	C	0.862	A	0.138	C -> A			transversion		ECs3595	sigma factors are initiation factors that promote the attachment of RNA polymerase to specific initiation sites and are then released; this sigma factor controls a regulon of genes required for protection against external stresses	RNA polymerase sigma factor RpoS
4	3587289	C	0.716	T	0.284	C -> T			transition		ECs3595	sigma factors are initiation factors that promote the attachment of RNA polymerase to specific initiation sites and are then released; this sigma factor controls a regulon of genes required for protection against external stresses	RNA polymerase sigma factor RpoS
4	3587714	C	0.756	T	0.244	C -> T	GAA -> AAA	E -> K	transition		ECs3595	sigma factors are initiation factors that promote the attachment of RNA polymerase to specific initiation sites and are then released; this sigma factor controls a regulon of genes required for protection against external stresses	RNA polymerase sigma factor RpoS
4	3623904	T	0.682	A	0.318	T -> A			transversion
4	3669866	T	0.917	C	0.083	T -> C			transition
[truncated: 1,300 more rows]
