# Supplementary material for: Canonical Single Nucleotide Polymorphisms (SNPs) for High-Resolution Subtyping of Shiga-Toxin Producing Escherichia coli (STEC) O157:H7
Source: PLoS One. 2015 Jul 1;10(7):e0131967. doi: 10.1371/journal.pone.0131967 (PMC4488506; doi:10.1371/journal.pone.0131967)
Supplement: S12 Table — This table refers to the few SNPs that either had more than two alleles or occurred in more than gene. Each cluster was color coded to make it easier to identify similar SNPs. (XLSX) [file pone.0131967.s012.xlsx]

## Sheet: Sheet1
SNPs with three possible alleles
Cluster	SNP Location	Reference Nucleotide(s)	Reference Frequency	Variant Nucleotide(s)	Variant Frequency	Change	Codon Change	Amino Acid Change	Polymorphism Type	gene	locus_tag	note	product
1	861558	A	0.912	G	0.088	A -> G	GCA -> GCG		transition	tolA	ECs0774	inner membrane component of 7 member Tol-Pal envelope-spanning complex; involved in maintaining cell envelope integrity; utilized by colicins and filamentous phages for import; interacts with TolB, Pal, and through TolB to various outer membrane porins	cell envelope integrity inner membrane protein TolA					multiplr alleles
6	861558	A	0.732	G	0.099	A -> G	GCA -> GCG		transition	tolA	ECs0774	inner membrane component of 7 member Tol-Pal envelope-spanning complex; involved in maintaining cell envelope integrity; utilized by colicins and filamentous phages for import; interacts with TolB, Pal, and through TolB to various outer membrane porins	cell envelope integrity inner membrane protein TolA
6	861558	A	0.732	T	0.169	A -> T	GCA -> GCT		transversion	tolA	ECs0774	inner membrane component of 7 member Tol-Pal envelope-spanning complex; involved in maintaining cell envelope integrity; utilized by colicins and filamentous phages for import; interacts with TolB, Pal, and through TolB to various outer membrane porins	cell envelope integrity inner membrane protein TolA
8	861558	A	0.828	T	0.078	A -> T	GCA -> GCT		transversion	tolA	ECs0774	inner membrane component of 7 member Tol-Pal envelope-spanning complex; involved in maintaining cell envelope integrity; utilized by colicins and filamentous phages for import; interacts with TolB, Pal, and through TolB to various outer membrane porins	cell envelope integrity inner membrane protein TolA
8	861558	A	0.828	G	0.094	A -> G	GCA -> GCG		transition	tolA	ECs0774	inner membrane component of 7 member Tol-Pal envelope-spanning complex; involved in maintaining cell envelope integrity; utilized by colicins and filamentous phages for import; interacts with TolB, Pal, and through TolB to various outer membrane porins	cell envelope integrity inner membrane protein TolA
9	861558	A	0.765	G	0.103	A -> G	GCA -> GCG		transition	tolA	ECs0774	inner membrane component of 7 member Tol-Pal envelope-spanning complex; involved in maintaining cell envelope integrity; utilized by colicins and filamentous phages for import; interacts with TolB, Pal, and through TolB to various outer membrane porins	cell envelope integrity inner membrane protein TolA
9	861558	A	0.765	T	0.132	A -> T	GCA -> GCT		transversion	tolA	ECs0774	inner membrane component of 7 member Tol-Pal envelope-spanning complex; involved in maintaining cell envelope integrity; utilized by colicins and filamentous phages for import; interacts with TolB, Pal, and through TolB to various outer membrane porins	cell envelope integrity inner membrane protein TolA
10	861558	A	0.732	G	0.099	A -> G	GCA -> GCG		transition	tolA	ECs0774	inner membrane component of 7 member Tol-Pal envelope-spanning complex; involved in maintaining cell envelope integrity; utilized by colicins and filamentous phages for import; interacts with TolB, Pal, and through TolB to various outer membrane porins	cell envelope integrity inner membrane protein TolA
10	861558	A	0.732	T	0.169	A -> T	GCA -> GCT		transversion	tolA	ECs0774	inner membrane component of 7 member Tol-Pal envelope-spanning complex; involved in maintaining cell envelope integrity; utilized by colicins and filamentous phages for import; interacts with TolB, Pal, and through TolB to various outer membrane porins	cell envelope integrity inner membrane protein TolA
1	861561	G	0.9	A	0.05	G -> A	GCG -> GCA		transition	tolA	ECs0774	inner membrane component of 7 member Tol-Pal envelope-spanning complex; involved in maintaining cell envelope integrity; utilized by colicins and filamentous phages for import; interacts with TolB, Pal, and through TolB to various outer membrane porins	cell envelope integrity inner membrane protein TolA
6	861561	G	0.671	T	0.089	G -> T	GCG -> GCT		transversion	tolA	ECs0774	inner membrane component of 7 member Tol-Pal envelope-spanning complex; involved in maintaining cell envelope integrity; utilized by colicins and filamentous phages for import; interacts with TolB, Pal, and through TolB to various outer membrane porins	cell envelope integrity inner membrane protein TolA
6	861561	G	0.671	A	0.215	G -> A	GCG -> GCA		transition	tolA	ECs0774	inner membrane component of 7 member Tol-Pal envelope-spanning complex; involved in maintaining cell envelope integrity; utilized by colicins and filamentous phages for import; interacts with TolB, Pal, and through TolB to various outer membrane porins	cell envelope integrity inner membrane protein TolA
8	861561	G	0.742	T	0.061	G -> T	GCG -> GCT		transversion	tolA	ECs0774	inner membrane component of 7 member Tol-Pal envelope-spanning complex; involved in maintaining cell envelope integrity; utilized by colicins and filamentous phages for import; interacts with TolB, Pal, and through TolB to various outer membrane porins	cell envelope integrity inner membrane protein TolA
8	861561	G	0.742	A	0.182	G -> A	GCG -> GCA		transition	tolA	ECs0774	inner membrane component of 7 member Tol-Pal envelope-spanning complex; involved in maintaining cell envelope integrity; utilized by colicins and filamentous phages for import; interacts with TolB, Pal, and through TolB to various outer membrane porins	cell envelope integrity inner membrane protein TolA
9	861561	G	0.721	T	0.088	G -> T	GCG -> GCT		transversion	tolA	ECs0774	inner membrane component of 7 member Tol-Pal envelope-spanning complex; involved in maintaining cell envelope integrity; utilized by colicins and filamentous phages for import; interacts with TolB, Pal, and through TolB to various outer membrane porins	cell envelope integrity inner membrane protein TolA
9	861561	G	0.721	A	0.191	G -> A	GCG -> GCA		transition	tolA	ECs0774	inner membrane component of 7 member Tol-Pal envelope-spanning complex; involved in maintaining cell envelope integrity; utilized by colicins and filamentous phages for import; interacts with TolB, Pal, and through TolB to various outer membrane porins	cell envelope integrity inner membrane protein TolA
10	861561	G	0.671	T	0.089	G -> T	GCG -> GCT		transversion	tolA	ECs0774	inner membrane component of 7 member Tol-Pal envelope-spanning complex; involved in maintaining cell envelope integrity; utilized by colicins and filamentous phages for import; interacts with TolB, Pal, and through TolB to various outer membrane porins	cell envelope integrity inner membrane protein TolA
10	861561	G	0.671	A	0.215	G -> A	GCG -> GCA		transition	tolA	ECs0774	inner membrane component of 7 member Tol-Pal envelope-spanning complex; involved in maintaining cell envelope integrity; utilized by colicins and filamentous phages for import; interacts with TolB, Pal, and through TolB to various outer membrane porins	cell envelope integrity inner membrane protein TolA
6	861564	A	0.765	T	0.086	A -> T	GCA -> GCT		transversion	tolA	ECs0774	inner membrane component of 7 member Tol-Pal envelope-spanning complex; involved in maintaining cell envelope integrity; utilized by colicins and filamentous phages for import; interacts with TolB, Pal, and through TolB to various outer membrane porins	cell envelope integrity inner membrane protein TolA
6	861564	A	0.765	C	0.148	A -> C	GCA -> GCC		transversion	tolA	ECs0774	inner membrane component of 7 member Tol-Pal envelope-spanning complex; involved in maintaining cell envelope integrity; utilized by colicins and filamentous phages for import; interacts with TolB, Pal, and through TolB to various outer membrane porins	cell envelope integrity inner membrane protein TolA
8	861564	A	0.864	C	0.061	A -> C	GCA -> GCC		transversion	tolA	ECs0774	inner membrane component of 7 member Tol-Pal envelope-spanning complex; involved in maintaining cell envelope integrity; utilized by colicins and filamentous phages for import; interacts with TolB, Pal, and through TolB to various outer membrane porins	cell envelope integrity inner membrane protein TolA
8	861564	A	0.864	T	0.061	A -> T	GCA -> GCT		transversion	tolA	ECs0774	inner membrane component of 7 member Tol-Pal envelope-spanning complex; involved in maintaining cell envelope integrity; utilized by colicins and filamentous phages for import; interacts with TolB, Pal, and through TolB to various outer membrane porins	cell envelope integrity inner membrane protein TolA
9	861564	A	0.803	T	0.085	A -> T	GCA -> GCT		transversion	tolA	ECs0774	inner membrane component of 7 member Tol-Pal envelope-spanning complex; involved in maintaining cell envelope integrity; utilized by colicins and filamentous phages for import; interacts with TolB, Pal, and through TolB to various outer membrane porins	cell envelope integrity inner membrane protein TolA
9	861564	A	0.803	C	0.113	A -> C	GCA -> GCC		transversion	tolA	ECs0774	inner membrane component of 7 member Tol-Pal envelope-spanning complex; involved in maintaining cell envelope integrity; utilized by colicins and filamentous phages for import; interacts with TolB, Pal, and through TolB to various outer membrane porins	cell envelope integrity inner membrane protein TolA
10	861564	A	0.765	T	0.086	A -> T	GCA -> GCT		transversion	tolA	ECs0774	inner membrane component of 7 member Tol-Pal envelope-spanning complex; involved in maintaining cell envelope integrity; utilized by colicins and filamentous phages for import; interacts with TolB, Pal, and through TolB to various outer membrane porins	cell envelope integrity inner membrane protein TolA
10	861564	A	0.765	C	0.148	A -> C	GCA -> GCC		transversion	tolA	ECs0774	inner membrane component of 7 member Tol-Pal envelope-spanning complex; involved in maintaining cell envelope integrity; utilized by colicins and filamentous phages for import; interacts with TolB, Pal, and through TolB to various outer membrane porins	cell envelope integrity inner membrane protein TolA
1	861567	A	0.94	G	0.06	A -> G	GAA -> GAG		transition	tolA	ECs0774	inner membrane component of 7 member Tol-Pal envelope-spanning complex; involved in maintaining cell envelope integrity; utilized by colicins and filamentous phages for import; interacts with TolB, Pal, and through TolB to various outer membrane porins	cell envelope integrity inner membrane protein TolA
6	861567	A	0.793	G	0.085	A -> G	GAA -> GAG		transition	tolA	ECs0774	inner membrane component of 7 member Tol-Pal envelope-spanning complex; involved in maintaining cell envelope integrity; utilized by colicins and filamentous phages for import; interacts with TolB, Pal, and through TolB to various outer membrane porins	cell envelope integrity inner membrane protein TolA
6	861567	A	0.793	C	0.122	A -> C	GAA -> GAC	E -> D	transversion	tolA	ECs0774	inner membrane component of 7 member Tol-Pal envelope-spanning complex; involved in maintaining cell envelope integrity; utilized by colicins and filamentous phages for import; interacts with TolB, Pal, and through TolB to various outer membrane porins	cell envelope integrity inner membrane protein TolA
8	861567	A	0.824	C	0.059	A -> C	GAA -> GAC	E -> D	transversion	tolA	ECs0774	inner membrane component of 7 member Tol-Pal envelope-spanning complex; involved in maintaining cell envelope integrity; utilized by colicins and filamentous phages for import; interacts with TolB, Pal, and through TolB to various outer membrane porins	cell envelope integrity inner membrane protein TolA
8	861567	A	0.824	G	0.118	A -> G	GAA -> GAG		transition	tolA	ECs0774	inner membrane component of 7 member Tol-Pal envelope-spanning complex; involved in maintaining cell envelope integrity; utilized by colicins and filamentous phages for import; interacts with TolB, Pal, and through TolB to various outer membrane porins	cell envelope integrity inner membrane protein TolA
9	861567	A	0.845	G	0.056	A -> G	GAA -> GAG		transition	tolA	ECs0774	inner membrane component of 7 member Tol-Pal envelope-spanning complex; involved in maintaining cell envelope integrity; utilized by colicins and filamentous phages for import; interacts with TolB, Pal, and through TolB to various outer membrane porins	cell envelope integrity inner membrane protein TolA
9	861567	A	0.845	C	0.099	A -> C	GAA -> GAC	E -> D	transversion	tolA	ECs0774	inner membrane component of 7 member Tol-Pal envelope-spanning complex; involved in maintaining cell envelope integrity; utilized by colicins and filamentous phages for import; interacts with TolB, Pal, and through TolB to various outer membrane porins	cell envelope integrity inner membrane protein TolA
10	861567	A	0.793	G	0.085	A -> G	GAA -> GAG		transition	tolA	ECs0774	inner membrane component of 7 member Tol-Pal envelope-spanning complex; involved in maintaining cell envelope integrity; utilized by colicins and filamentous phages for import; interacts with TolB, Pal, and through TolB to various outer membrane porins	cell envelope integrity inner membrane protein TolA
10	861567	A	0.793	C	0.122	A -> C	GAA -> GAC	E -> D	transversion	tolA	ECs0774	inner membrane component of 7 member Tol-Pal envelope-spanning complex; involved in maintaining cell envelope integrity; utilized by colicins and filamentous phages for import; interacts with TolB, Pal, and through TolB to various outer membrane porins	cell envelope integrity inner membrane protein TolA
1	861573	C	0.928	T	0.058	C -> T	GCC -> GCT		transition	tolA	ECs0774	inner membrane component of 7 member Tol-Pal envelope-spanning complex; involved in maintaining cell envelope integrity; utilized by colicins and filamentous phages for import; interacts with TolB, Pal, and through TolB to various outer membrane porins	cell envelope integrity inner membrane protein TolA
6	861573	C	0.75	A	0.071	C -> A	GCC -> GCA		transversion	tolA	ECs0774	inner membrane component of 7 member Tol-Pal envelope-spanning complex; involved in maintaining cell envelope integrity; utilized by colicins and filamentous phages for import; interacts with TolB, Pal, and through TolB to various outer membrane porins	cell envelope integrity inner membrane protein TolA
6	861573	C	0.75	T	0.083	C -> T	GCC -> GCT		transition	tolA	ECs0774	inner membrane component of 7 member Tol-Pal envelope-spanning complex; involved in maintaining cell envelope integrity; utilized by colicins and filamentous phages for import; interacts with TolB, Pal, and through TolB to various outer membrane porins	cell envelope integrity inner membrane protein TolA
8	861573	C	0.794	T	0.118	C -> T	GCC -> GCT		transition	tolA	ECs0774	inner membrane component of 7 member Tol-Pal envelope-spanning complex; involved in maintaining cell envelope integrity; utilized by colicins and filamentous phages for import; interacts with TolB, Pal, and through TolB to various outer membrane porins	cell envelope integrity inner membrane protein TolA
9	861573	C	0.808	T	0.055	C -> T	GCC -> GCT		transition	tolA	ECs0774	inner membrane component of 7 member Tol-Pal envelope-spanning complex; involved in maintaining cell envelope integrity; utilized by colicins and filamentous phages for import; interacts with TolB, Pal, and through TolB to various outer membrane porins	cell envelope integrity inner membrane protein TolA
9	861573	C	0.808	A	0.082	C -> A	GCC -> GCA		transversion	tolA	ECs0774	inner membrane component of 7 member Tol-Pal envelope-spanning complex; involved in maintaining cell envelope integrity; utilized by colicins and filamentous phages for import; interacts with TolB, Pal, and through TolB to various outer membrane porins	cell envelope integrity inner membrane protein TolA
10	861573	C	0.75	A	0.071	C -> A	GCC -> GCA		transversion	tolA	ECs0774	inner membrane component of 7 member Tol-Pal envelope-spanning complex; involved in maintaining cell envelope integrity; utilized by colicins and filamentous phages for import; interacts with TolB, Pal, and through TolB to various outer membrane porins	cell envelope integrity inner membrane protein TolA
10	861573	C	0.75	T	0.083	C -> T	GCC -> GCT		transition	tolA	ECs0774	inner membrane component of 7 member Tol-Pal envelope-spanning complex; involved in maintaining cell envelope integrity; utilized by colicins and filamentous phages for import; interacts with TolB, Pal, and through TolB to various outer membrane porins	cell envelope integrity inner membrane protein TolA
1	1700129	T	0.875	G	0.125	T -> G	AAG -> ACG	K -> T	transversion		ECs1707	similar to adhesion and penetration protein B1202_ECOLI gi|1787452 (conserved in Escherichia coli K-12)	hypothetical protein
6	1700129	T	0.8	G	0.2	T -> G	TTA -> GTA	L -> V	transversion		ECs1706	similar to B1201_ECOLI (DhaR) gi|1787451|P76016	hypothetical protein
6	1700129	T	0.8	G	0.2	T -> G	AAG -> ACG	K -> T	transversion		ECs1707	similar to adhesion and penetration protein B1202_ECOLI gi|1787452 (conserved in Escherichia coli K-12)	hypothetical protein
7	1700129	T	0.667	G	0.19	T -> G	TTA -> GTA	L -> V	transversion		ECs1706	similar to B1201_ECOLI (DhaR) gi|1787451|P76016	hypothetical protein
7	1700129	T	0.667	G	0.333	T -> G	AAG -> ACG	K -> T	transversion		ECs1707	similar to adhesion and penetration protein B1202_ECOLI gi|1787452 (conserved in Escherichia coli K-12)	hypothetical protein
10	1700129	T	0.8	G	0.2	T -> G	TTA -> GTA	L -> V	transversion		ECs1706	similar to B1201_ECOLI (DhaR) gi|1787451|P76016	hypothetical protein
10	1700129	T	0.8	G	0.2	T -> G	AAG -> ACG	K -> T	transversion		ECs1707	similar to adhesion and penetration protein B1202_ECOLI gi|1787452 (conserved in Escherichia coli K-12)	hypothetical protein
1	2890775	T	0.844	G	0.067	T -> G	TTG -> GTG	L -> V	transversion		ECs2931	similar to YEHQ_ECOLI gi|1788441	hypothetical protein
1	2890775	T	0.844	A	0.089	T -> A	TTG -> ATG	L -> M	transversion		ECs2931	similar to YEHQ_ECOLI gi|1788441	hypothetical protein
5	2890775	T	0.9	A	0.067	T -> A	TTG -> ATG	L -> M	transversion		ECs2931	similar to YEHQ_ECOLI gi|1788441	hypothetical protein
1	1910479	T	0.739	C	0.13	T -> C	GAA -> GGA	E -> G	transition		ECs1920	similar to YDAH_ECOLI gi|1787597; may be truncated	pump protein
1	1910479	T	0.739	G	0.13	T -> G	GAA -> GCA	E -> A	transversion		ECs1920	similar to YDAH_ECOLI gi|1787597; may be truncated	pump protein
2	1910479	T	0.844	A	0.133	T -> A	GAA -> GTA	E -> V	transversion		ECs1920	similar to YDAH_ECOLI gi|1787597; may be truncated	pump protein
1	2250547	A	0.714	G	0.071	A -> G			transition
1	2250547	A	0.714	C	0.214	A -> C			transversion
6	2250547	A	0.505	C	0.495	A -> C			transversion
7	2250547	A	0.653	C	0.347	A -> C			transversion
8	2250547	A	0.652	C	0.348	A -> C			transversion
9	2250547	A	0.486	C	0.514	A -> C			transversion
10	2250547	A	0.505	C	0.495	A -> C			transversion
5	2890771	A	0.929	C	0.071	A -> C	CAA -> CAC	Q -> H	transversion		ECs2931	similar to YEHQ_ECOLI gi|1788441	hypothetical protein
9	2890771	A	0.8	G	0.08	A -> G	CAA -> CAG		transition		ECs2931	similar to YEHQ_ECOLI gi|1788441	hypothetical protein
9	2890771	A	0.8	C	0.08	A -> C	CAA -> CAC	Q -> H	transversion		ECs2931	similar to YEHQ_ECOLI gi|1788441	hypothetical protein
SNPs that occur in two genes
Cluster	SNP Location	Reference Nucleotide(s)	Reference Frequency	Variant Nucleotide(s)	Variant Frequency	Change	Codon Change	Amino Acid Change	Polymorphism Type	gene	locus_tag	note	product
3	947369	T	0.938	C	0.063	T -> C	TTA -> CTA		transition		ECs0869	similar to YBHQ_ECOLI gi|1787009 (conserved in Escherichia coli K-12)	hypothetical protein
3	947369	T	0.938	C	0.063	T -> C	TAA -> TAG		transition		ECs0870	similar to YBHR_ECOLI gi|1787010 (conserved in Escherichia coli K-12)	hypothetical protein
1	1690889	T	0.523	C	0.477	T -> C	AGG -> GGG	R -> G	transition		ECs1695		hypothetical protein
1	1690889	T	0.523	C	0.477	T -> C			transition		ECs1696	similar to hypothetical proteins e.g. Orf2 [Escherichia coli CFT073] gi|3661479|gb|AAC61711.1	hypothetical protein
6	1700245	A	0.947	G	0.053	A -> G	AAA -> AAG		transition		ECs1706	similar to B1201_ECOLI (DhaR) gi|1787451|P76016	hypothetical protein
6	1700245	A	0.947	G	0.053	A -> G	GAT -> GAC		transition		ECs1707	similar to adhesion and penetration protein B1202_ECOLI gi|1787452 (conserved in Escherichia coli K-12)	hypothetical protein
10	1700245	A	0.947	G	0.053	A -> G	AAA -> AAG		transition		ECs1706	similar to B1201_ECOLI (DhaR) gi|1787451|P76016	hypothetical protein
10	1700245	A	0.947	G	0.053	A -> G	GAT -> GAC		transition		ECs1707	similar to adhesion and penetration protein B1202_ECOLI gi|1787452 (conserved in Escherichia coli K-12)	hypothetical protein
8	2423908	C	0.949	T	0.051	C -> T	GCC -> GTC	A -> V	transition		ECs2447	3' incision activity; acts with UvrC	nucleotide excision repair endonuclease			two genes, same mutation
8	2423908	C	0.949	T	0.051	C -> T			transition		ECs2448	similar to B1742_ECOLI gi|1788038 (conserved in Escherichia coli K-12)	hypothetical protein
7	2717453	T	0.943	G	0.057	T -> G	TTT -> TTG	F -> L	transversion		ECs2775	similar to B1978_ECOLI gi|1788288; may contain frameshift	hypothetical protein
7	2717453	T	0.943	G	0.057	T -> G	TTG -> TGG	L -> W	transversion		ECs2776	similar to B1978_ECOLI gi|1788288; may contain frameshift	hypothetical protein
7	4629951	C	0.931	T	0.069	C -> T	GTG -> GTA		transition		ECs4600	similar to YICO_ECOLI gi|1790097	hypothetical protein
7	4629951	C	0.931	T	0.069	C -> T			transition		ECs4601	similar to YICO_ECOLI gi|1790097	hypothetical protein
9	5295274	A	0.563	C	0.083	A -> C			transversion
9	5295274	A	0.551	C	0.102	A -> C			transversion
3	5040841	A	0.842	C	0.053	A -> C			transversion
3	5040841	A	0.842	T	0.105	A -> T			transversion
5	1454929	T	0.93	C	0.07	T -> C			transition		ECs1406	similar to hypothetical protein L0007 [Escherichia coli] gi|3414875|gb|AAC31486.1, YeeV [Escherichia coli] gi|3025158|sp|P76365|YEEV_ECOLI, YkfI [Escherichia coli] gi|3025213|s	hypothetical protein
5	1454929	T	0.93	C	0.07	T -> C	ATG -> ACG	M -> T	transition		ECs1407	similar to hypothetical protein L0008 [Escherichia coli] gi|3414876|gb|AAC31487.1, YeeW [Escherichia coli] gi|3025160|sp|P76366|YEEW_ECOLI	hypothetical protein
