# Supplementary material for: Canonical Single Nucleotide Polymorphisms (SNPs) for High-Resolution Subtyping of Shiga-Toxin Producing Escherichia coli (STEC) O157:H7
Source: PLoS One. 2015 Jul 1;10(7):e0131967. doi: 10.1371/journal.pone.0131967 (PMC4488506; doi:10.1371/journal.pone.0131967)
Supplement: S13 Table — Each cluster was color coded to make it easier to identify similar SNPs. (XLSX) [file pone.0131967.s013.xlsx]

## Sheet: Sheet1
Raw data from cluster SNP discovery
Cluster	SNP Location	Reference Nucleotide(s)	Reference Frequency	Variant Nucleotide(s)	Variant Frequency	Change	Codon Change	Amino Acid Change	Polymorphism Type	gene	locus_tag	note	product
3	424	T	0.949	C	0.051	T -> C	CTG -> CCG	L -> P	transition	thrA	ECs0002	multifunctional homotetrameric enzyme that catalyzes the phosphorylation of aspartate to form aspartyl-4-phosphate as well as conversion of aspartate semialdehyde to homoserine; functions in a number of amino acid biosynthetic pathways	bifunctional aspartokinase I/homoserine dehydrogenase I
1	12575	T	0.813	G	0.187	T -> G	GGT -> GGG		transversion	dnaK	ECs0014	heat shock protein 70; assists in folding of nascent polypeptide chains; refolding of misfolded proteins; utilizes ATPase activity to help fold; co-chaperones are DnaJ and GrpE; multiple copies in some bacteria	molecular chaperone DnaK
2	13944	C	0.833	A	0.167	C -> A	CAG -> AAG	Q -> K	transversion	dnaK	ECs0014	heat shock protein 70; assists in folding of nascent polypeptide chains; refolding of misfolded proteins; utilizes ATPase activity to help fold; co-chaperones are DnaJ and GrpE; multiple copies in some bacteria	molecular chaperone DnaK
1	17613	T	0.667	C	0.333	T -> C	TTT -> TTC		transition	nhaR	ECs0018	Na+/H+ antiporter regulatory protein; activates thegenes nhaA and osmC	transcriptional activator NhaR
5	17636	A	0.739	G	0.261	A -> G	GAT -> GGT	D -> G	transition	nhaR	ECs0018	Na+/H+ antiporter regulatory protein; activates thegenes nhaA and osmC	transcriptional activator NhaR
1	17937	C	0.573	T	0.427	C -> T	TTC -> TTT		transition	nhaR	ECs0018	Na+/H+ antiporter regulatory protein; activates thegenes nhaA and osmC	transcriptional activator NhaR
1	18711	A	0.582	C	0.418	A -> C	CTA -> CGA	L -> R	transversion		ECs0019		hypothetical protein
7	18871	A	0.946	G	0.054	A -> G			transition
1	20943	C	0.545	T	0.455	C -> T	AGT -> AAT	S -> N	transition		ECs0022	similar to outer membrane usher protein precursors e.g. YehB [Escherichia coli K-12] gi|465572|sp|P33341|YEHB_ECOLI	outer membrane usher protein
2	24956	G	0.809	A	0.191	G -> A			transition
2	32586	T	0.947	A	0.053	T -> A			transversion
7	33780	C	0.862	A	0.138	C -> A			transversion
3	36653	T	0.936	G	0.064	T -> G	TTC -> TGC	F -> C	transversion	carB	ECs0036	four CarB-CarA dimers form the carbamoyl phosphate synthetase holoenzyme that catalyzes the production of carbamoyl phosphate; CarB is responsible for the amidotransferase activity	carbamoyl phosphate synthase large subunit
3	36824	C	0.938	A	0.063	C -> A	TCC -> TAC	S -> Y	transversion	carB	ECs0036	four CarB-CarA dimers form the carbamoyl phosphate synthetase holoenzyme that catalyzes the production of carbamoyl phosphate; CarB is responsible for the amidotransferase activity	carbamoyl phosphate synthase large subunit
6	37149	A	0.944	G	0.056	A -> G	GCA -> GCG		transition	carB	ECs0036	four CarB-CarA dimers form the carbamoyl phosphate synthetase holoenzyme that catalyzes the production of carbamoyl phosphate; CarB is responsible for the amidotransferase activity	carbamoyl phosphate synthase large subunit
10	37149	A	0.944	G	0.056	A -> G	GCA -> GCG		transition	carB	ECs0036	four CarB-CarA dimers form the carbamoyl phosphate synthetase holoenzyme that catalyzes the production of carbamoyl phosphate; CarB is responsible for the amidotransferase activity	carbamoyl phosphate synthase large subunit
3	37658	G	0.917	A	0.083	G -> A	CGC -> CAC	R -> H	transition	carB	ECs0036	four CarB-CarA dimers form the carbamoyl phosphate synthetase holoenzyme that catalyzes the production of carbamoyl phosphate; CarB is responsible for the amidotransferase activity	carbamoyl phosphate synthase large subunit
8	39595	G	0.909	A	0.091	G -> A	GGC -> GGT		transition		ECs0038	involved in the synthesis of a cofactor required for carnitine dehydratase and carnitine racemase activities	carnitine operon protein CaiE
1	39899	T	0.525	G	0.475	T -> G	AGC -> CGC	S -> R	transversion		ECs0039	catalyzes the dehydration of L-carnitinyl-CoA to crotonobetainyl-CoA	carnitinyl-CoA dehydratase
1	40637	C	0.663	A	0.338	C -> A			transversion
9	41377	T	0.946	C	0.054	T -> C	GAT -> GGT	D -> G	transition	caiC	ECs0040	similar to CAIC_ECOLI gi|1786221 (conserved in Escherichia coli K-12)	crotonobetaine/carnitine-CoA ligase
8	41509	G	0.947	T	0.053	G -> T	GCC -> GAC	A -> D	transversion	caiC	ECs0040	similar to CAIC_ECOLI gi|1786221 (conserved in Escherichia coli K-12)	crotonobetaine/carnitine-CoA ligase
7	41658	C	0.947	A	0.053	C -> A	GTG -> GTT		transversion	caiC	ECs0040	similar to CAIC_ECOLI gi|1786221 (conserved in Escherichia coli K-12)	crotonobetaine/carnitine-CoA ligase
4	46374	C	0.771	T	0.229	C -> T			transition
1	48272	A	0.436	G	0.564	A -> G	GAA -> GAG		transition	fixB	ECs0045	involved in electron transfer during carnitine metabolism	electron transfer flavoprotein FixB
2	48800	C	0.68	T	0.32	C -> T	CGC -> TGC	R -> C	transition		ECs0046	FAD/NAD(P)-binding domain; possibly part of an electron transfer system required for anaerobic carnitine reduction	oxidoreductase FixC
1	49130	A	0.556	G	0.444	A -> G	AAT -> GAT	N -> D	transition		ECs0046	FAD/NAD(P)-binding domain; possibly part of an electron transfer system required for anaerobic carnitine reduction	oxidoreductase FixC
3	49286	A	0.891	C	0.109	A -> C	ACC -> CCC	T -> P	transversion		ECs0046	FAD/NAD(P)-binding domain; possibly part of an electron transfer system required for anaerobic carnitine reduction	oxidoreductase FixC
8	50700	G	0.924	A	0.076	G -> A	CTG -> CTA		transition		ECs0048	similar to YAAU_ECOLI gi|1786229 (conserved in Escherichia coli K-12)	transporter
1	53715	C	0.442	T	0.558	C -> T	GTC -> GTT		transition		ECs0050	transport system that facilitates potassium-efflux	glutathione-regulated potassium-efflux system protein KefC
1	56049	C	0.413	A	0.588	C -> A	CGC -> CTC	R -> L	transversion	apaH	ECs0054	hydrolyzes P(1),P(4)-bis(5'-adenosyl) tetraphosphate to form 2 ADP	diadenosine tetraphosphatase
1	63127	T	0.5	G	0.5	T -> G	CTT -> CTG		transversion	djlA	ECs0060	functions as a co-chaperone with DnaK; involved in regulation of colanic acid capsule; inner membrane protein; dimerized via transmembrane domain; J-like domain is cytoplasmic and can functionally substitute for DnaJ; stimulates synthesis of colanic acid mucoid capsule through the RcsB/C signal transduction system	Dna-J like membrane chaperone protein
8	64035	C	0.534	A	0.069	C -> A	ACC -> AAC	T -> N	transversion		ECs0061	similar to YABP_ECOLI gi|1786242 (conserved in Escherichia coli K-12)	hypothetical protein
9	64035	C	0.362	A	0.246	C -> A	ACC -> AAC	T -> N	transversion		ECs0061	similar to YABP_ECOLI gi|1786242 (conserved in Escherichia coli K-12)	hypothetical protein
7	64037	C	0.259	G	0.328	C -> G	CTG -> GTG	L -> V	transversion		ECs0061	similar to YABP_ECOLI gi|1786242 (conserved in Escherichia coli K-12)	hypothetical protein
7	64050	C	0.394	A	0.242	C -> A	ACC -> AAC	T -> N	transversion		ECs0061	similar to YABP_ECOLI gi|1786242 (conserved in Escherichia coli K-12)	hypothetical protein
4	64052	C	0.944	G	0.056	C -> G	CTG -> GTG	L -> V	transversion		ECs0061	similar to YABP_ECOLI gi|1786242 (conserved in Escherichia coli K-12)	hypothetical protein
8	64052	C	0.586	G	0.414	C -> G	CTG -> GTG	L -> V	transversion		ECs0061	similar to YABP_ECOLI gi|1786242 (conserved in Escherichia coli K-12)	hypothetical protein
9	64052	C	0.757	G	0.243	C -> G	CTG -> GTG	L -> V	transversion		ECs0061	similar to YABP_ECOLI gi|1786242 (conserved in Escherichia coli K-12)	hypothetical protein
1	64067	G	0.609	C	0.25	G -> C	GTG -> CTG	V -> L	transversion		ECs0061	similar to YABP_ECOLI gi|1786242 (conserved in Escherichia coli K-12)	hypothetical protein
5	64067	G	0.8	C	0.123	G -> C	GTG -> CTG	V -> L	transversion		ECs0061	similar to YABP_ECOLI gi|1786242 (conserved in Escherichia coli K-12)	hypothetical protein
3	70466	G	0.935	T	0.065	G -> T			transversion		ECs0064	Has polymerase, DNA-binding and 3'-5' exonuclease activities. In Aeropyrum pernix this protein is sensitive to aphidicolin and stable at 95#C	DNA polymerase II
4	71181	C	0.846	A	0.154	C -> A	GCC -> TCC	A -> S	transversion	araD	ECs0065	catalyzes the isomerization of L-ribulose 5-phosphate to D-xylulose 5-phosphate in the anaerobic catabolism of L-ascorbate; links the arabinose metabolic pathway to the pentose phosphate pathway and allows the bacteria to use arabinose as an energy source	L-ribulose-5-phosphate 4-epimerase
2	73855	C	0.677	T	0.323	C -> T	CGC -> CAC	R -> H	transition		ECs0067	catalyzes the phosphorylation of ribulose to ribulose 5-phosphate	ribulokinase
1	76938	T	0.95	C	0.05	T -> C	TTG -> CTG		transition		ECs0069	similar to YABI_ECOLI gi|1786252 (conserved in Escherichia coli K-12)	hypothetical protein
3	79352	T	0.95	C	0.05	T -> C	GCA -> GCG		transition	tbpA	ECs0072	part of the thiamine and TPP transport system tbpA-thiPQ	thiamine transporter substrate binding subunit
7	79893	T	0.917	G	0.083	T -> G	AAC -> ACC	N -> T	transversion	tbpA	ECs0072	part of the thiamine and TPP transport system tbpA-thiPQ	thiamine transporter substrate binding subunit
1	84308	T	0.408	C	0.592	T -> C	GCA -> GCG		transition		ECs0076	dehydratase component, catalyzes the isomerization between 2-isopropylmalate and 3-isopropylmalate	isopropylmalate isomerase large subunit
3	84455	G	0.895	A	0.105	G -> A	ATC -> ATT		transition		ECs0076	dehydratase component, catalyzes the isomerization between 2-isopropylmalate and 3-isopropylmalate	isopropylmalate isomerase large subunit
3	86913	G	0.518	T	0.482	G -> T	GCC -> GCA		transversion		ECs0078	catalyzes the formation of 2-isopropylmalate from acetyl-CoA and 2-oxoisovalerate in leucine biosynthesis	2-isopropylmalate synthase
3	87466	T	0.947	A	0.053	T -> A	CAG -> CTG	Q -> L	transversion		ECs0078	catalyzes the formation of 2-isopropylmalate from acetyl-CoA and 2-oxoisovalerate in leucine biosynthesis	2-isopropylmalate synthase
1	87499	T	0.721	G	0.279	T -> G	AAC -> ACC	N -> T	transversion		ECs0078	catalyzes the formation of 2-isopropylmalate from acetyl-CoA and 2-oxoisovalerate in leucine biosynthesis	2-isopropylmalate synthase
1	88701	T	0.512	C	0.488	T -> C			transition
2	89141	G	0.635	A	0.365	G -> A	GTT -> ATT	V -> I	transition	leuO	ECs0080	activator for leuABCD operon; member of LysR familyof transcriptional activators	leucine transcriptional activator
1	93696	G	0.393	A	0.607	G -> A			transition
1	94998	C	0.754	T	0.246	C -> T	CTC -> CTT		transition	mraW	ECs0086	similar to YABC_ECOLI gi|1786270 (conserved in Escherichia coli K-12)	S-adenosyl-methyltransferase MraW
3	97848	A	0.95	G	0.05	A -> G	ACA -> ACG		transition	murE	ECs0089	involved in cell wall formation; peptidoglycan synthesis; cytoplasmic enzyme; catalyzes the addition of meso-diaminopimelic acid to the nucleotide precursor UDP-N-aceylmuramoyl-l-alanyl-d-glutamate	UDP-N-acetylmuramoylalanyl-D-glutamate--2, 6-diaminopimelate ligase
5	97874	G	0.723	C	0.277	G -> C	GGC -> GCC	G -> A	transversion	murE	ECs0089	involved in cell wall formation; peptidoglycan synthesis; cytoplasmic enzyme; catalyzes the addition of meso-diaminopimelic acid to the nucleotide precursor UDP-N-aceylmuramoyl-l-alanyl-d-glutamate	UDP-N-acetylmuramoylalanyl-D-glutamate--2, 6-diaminopimelate ligase
8	98076	C	0.933	A	0.067	C -> A			transversion	murE	ECs0089	involved in cell wall formation; peptidoglycan synthesis; cytoplasmic enzyme; catalyzes the addition of meso-diaminopimelic acid to the nucleotide precursor UDP-N-aceylmuramoyl-l-alanyl-d-glutamate	UDP-N-acetylmuramoylalanyl-D-glutamate--2, 6-diaminopimelate ligase
3	98890	C	0.827	T	0.173	C -> T	CTG -> TTG		transition	murE	ECs0089	involved in cell wall formation; peptidoglycan synthesis; cytoplasmic enzyme; catalyzes the addition of meso-diaminopimelic acid to the nucleotide precursor UDP-N-aceylmuramoyl-l-alanyl-d-glutamate	UDP-N-acetylmuramoylalanyl-D-glutamate--2, 6-diaminopimelate ligase
6	100367	C	0.95	A	0.05	C -> A			transversion	murF	ECs0090	similar to MURF_ECOLI gi|1786274 (conserved in Escherichia coli K-12)	UDP-N-acetylmuramoyl-tripeptide--D-alanyl-D- alanine ligase
10	100367	C	0.95	A	0.05	C -> A			transversion	murF	ECs0090	similar to MURF_ECOLI gi|1786274 (conserved in Escherichia coli K-12)	UDP-N-acetylmuramoyl-tripeptide--D-alanyl-D- alanine ligase
6	100380	G	0.933	A	0.067	G -> A	GGC -> AGC	G -> S	transition	murF	ECs0090	similar to MURF_ECOLI gi|1786274 (conserved in Escherichia coli K-12)	UDP-N-acetylmuramoyl-tripeptide--D-alanyl-D- alanine ligase
10	100380	G	0.933	A	0.067	G -> A	GGC -> AGC	G -> S	transition	murF	ECs0090	similar to MURF_ECOLI gi|1786274 (conserved in Escherichia coli K-12)	UDP-N-acetylmuramoyl-tripeptide--D-alanyl-D- alanine ligase
6	100399	C	0.941	A	0.059	C -> A	GCT -> GAT	A -> D	transversion	murF	ECs0090	similar to MURF_ECOLI gi|1786274 (conserved in Escherichia coli K-12)	UDP-N-acetylmuramoyl-tripeptide--D-alanyl-D- alanine ligase
10	100399	C	0.941	A	0.059	C -> A	GCT -> GAT	A -> D	transversion	murF	ECs0090	similar to MURF_ECOLI gi|1786274 (conserved in Escherichia coli K-12)	UDP-N-acetylmuramoyl-tripeptide--D-alanyl-D- alanine ligase
1	104967	T	0.568	C	0.432	T -> C	GTG -> GCG	V -> A	transition	murG	ECs0094	UDP-N-acetylglucosamine--N-acetylmuramyl- (pentapeptide) pyrophosphoryl-undecaprenol N-acetylglucosamine transferase; involved in cell wall formation; inner membrane-associated; last step of peptidoglycan synthesis	undecaprenyldiphospho-muramoylpentapeptide beta-N- acetylglucosaminyltransferase
6	107172	C	0.941	T	0.059	C -> T	GCG -> GTG	A -> V	transition	ddl	ECs0096	D-alanine--D-alanine ligase; DdlA; DdlB; cytoplasmic; catalyzes the formation of D-alanyl-D-alanine from two D-alanines in peptidoglycan synthesis; there are two forms of this enzyme in Escherichia coli	D-alanine--D-alanine ligase
10	107172	C	0.941	T	0.059	C -> T	GCG -> GTG	A -> V	transition	ddl	ECs0096	D-alanine--D-alanine ligase; DdlA; DdlB; cytoplasmic; catalyzes the formation of D-alanyl-D-alanine from two D-alanines in peptidoglycan synthesis; there are two forms of this enzyme in Escherichia coli	D-alanine--D-alanine ligase
8	114454	C	0.944	T	0.056	C -> T	GCC -> GTC	A -> V	transition	secA	ECs0102	functions in protein export; can interact with acidic membrane phospholipids and the SecYEG protein complex; binds to preproteins; binds to ATP and undergoes a conformational change to promote membrane insertion of SecA/bound preprotein; ATP hydrolysis appears to drive release of the preprotein from SecA and deinsertion of SecA from the membrane; additional proteins SecD/F/YajC aid SecA recycling…	preprotein translocase subunit SecA
6	115993	T	0.946	C	0.054	T -> C	TTT -> TTC		transition		ECs0103	similar to MUTT_ECOLI gi|1786288 (conserved in Escherichia coli K-12)	nucleoside triphosphate pyrophosphohydrolase
10	115993	T	0.946	C	0.054	T -> C	TTT -> TTC		transition		ECs0103	similar to MUTT_ECOLI gi|1786288 (conserved in Escherichia coli K-12)	nucleoside triphosphate pyrophosphohydrolase
7	118601	C	0.157	T	0.843	C -> T	ACC -> ACT		transition		ECs0108	catalyzes the NADPH-dependent deamination of GMP toinosine monophosphate	guanosine 5'-monophosphate oxidoreductase
3	120953	T	0.861	C	0.139	T -> C	CAA -> CAG		transition		ECs0111	integral membrane protein; similar to HOFB_ECOLI gi|1786296 (conserved in Escherichia coli K-12)	hypothetical protein
7	121436	G		C	0.095	G -> C	ATC -> ATG	I -> M	transversion		ECs0111	integral membrane protein; similar to HOFB_ECOLI gi|1786296 (conserved in Escherichia coli K-12)	hypothetical protein
7	121439	C		G	0.095	C -> G	GAG -> GAC	E -> D	transversion		ECs0111	integral membrane protein; similar to HOFB_ECOLI gi|1786296 (conserved in Escherichia coli K-12)	hypothetical protein
7	121462	A	0.95	T	0.05	A -> T	TTC -> ATC	F -> I	transversion		ECs0111	integral membrane protein; similar to HOFB_ECOLI gi|1786296 (conserved in Escherichia coli K-12)	hypothetical protein
7	121469	T		C	0.167	T -> C	GCA -> GCG		transition		ECs0111	integral membrane protein; similar to HOFB_ECOLI gi|1786296 (conserved in Escherichia coli K-12)	hypothetical protein
1	122636	C	0.547	T	0.453	C -> T	GTA -> ATA	V -> I	transition		ECs0113	catalyzes the formation of pyridine-2,3-dicarboxylate and 5-phospho-alpha-D-ribose 1-diphosphate from nictinate D-ribonucleotide	quinolinate phosphoribosyltransferase
1	122688	C	0.77	T	0.23	C -> T	TTG -> TTA		transition		ECs0113	catalyzes the formation of pyridine-2,3-dicarboxylate and 5-phospho-alpha-D-ribose 1-diphosphate from nictinate D-ribonucleotide	quinolinate phosphoribosyltransferase
7	124099	T	0.797	A	0.203	T -> A	GCT -> GCA		transversion		ECs0115	involved in regulation of beta-lactamase; signalingprotein	regulatory protein AmpE
1	126319	C	0.538	T	0.462	C -> T			transition
5	127900	A	0.466	T	0.534	A -> T	CAG -> CTG	Q -> L	transversion	aceE	ECs0118	E1 component; part of pyruvate dehydrogenase; formsa complex with DlaT and LpdC	pyruvate dehydrogenase subunit E1
8	128119	A	0.938	T	0.063	A -> T	CAG -> CTG	Q -> L	transversion	aceE	ECs0118	E1 component; part of pyruvate dehydrogenase; formsa complex with DlaT and LpdC	pyruvate dehydrogenase subunit E1
3	130201	A	0.925	G	0.075	A -> G	AAA -> AAG		transition	aceF	ECs0119	E2 component of pyruvate dehydrogenase multienzyme complex; in Escherichia coli AceF contains three N-terminal lipoyl domains	dihydrolipoamide acetyltransferase
1	130485	A	0.548	C	0.452	A -> C	GAG -> GCG	E -> A	transversion	aceF	ECs0119	E2 component of pyruvate dehydrogenase multienzyme complex; in Escherichia coli AceF contains three N-terminal lipoyl domains	dihydrolipoamide acetyltransferase
9	131838	G	0.939	T	0.061	G -> T	AGC -> ATC	S -> I	transversion	aceF	ECs0119	E2 component of pyruvate dehydrogenase multienzyme complex; in Escherichia coli AceF contains three N-terminal lipoyl domains	dihydrolipoamide acetyltransferase
2	136875	G	0.692	A	0.308	G -> A	GAT -> AAT	D -> N	transition		ECs0122	catalyzes the conversion of citrate to isocitrate and the conversion of 2-methylaconitate to 2-methylisocitrate	bifunctional aconitate hydratase 2/2-methylisocitrate dehydratase
5	137519	T	0.938	G	0.063	T -> G	GGT -> GGG		transversion		ECs0122	catalyzes the conversion of citrate to isocitrate and the conversion of 2-methylaconitate to 2-methylisocitrate	bifunctional aconitate hydratase 2/2-methylisocitrate dehydratase
7	138687	C	0.871	A	0.129	C -> A			transversion
3	140520	A	0.95	T	0.05	A -> T	ATG -> AAG	M -> K	transversion		ECs0125	catalyzes the formation of spermidine from putrescine and S-adenosylmethioninamine	spermidine synthase
1	142584	T	0.528	C	0.472	T -> C	GTC -> GCC	V -> A	transition		ECs0127	laccase; copper-stimulated phenoloxidase and ferroxidase which may be involved in copper detoxification	multicopper oxidase
1	142879	C	0.375	A	0.625	C -> A	GTC -> GTA		transversion		ECs0127	laccase; copper-stimulated phenoloxidase and ferroxidase which may be involved in copper detoxification	multicopper oxidase
1	143345	C	0.939	T	0.061	C -> T	GCG -> GCA		transition		ECs0128	similar to GCD_ECOLI gi|1786316 (conserved in Escherichia coli K-12)	glucose dehydrogenase
1	147372	G	0.505	A	0.495	G -> A	GTG -> GTA		transition		ECs0131	similar to YADG_ECOLI gi|1786319 (conserved in Escherichia coli K-12)	ABC transporter ATP-binding protein
9	148568	A	0.944	G	0.056	A -> G	AAA -> AAG		transition		ECs0132	similar to YADH_ECOLI gi|1786320 (conserved in Escherichia coli K-12)	hypothetical protein
3	150230	G	0.839	A	0.161	G -> A	GCG -> ACG	A -> T	transition		ECs0134	similar to YADE_ECOLI gi|1786322 (conserved in Escherichia coli K-12)	hypothetical protein
1	154544	G	0.375	A	0.625	G -> A	GCT -> GTT	A -> V	transition		ECs0139	probable fimbrial protein, similar to probable fimbrial proteins e.g. [Escherichia coli] gi|538781|pir||B47152, long polar fimbrial minor protein LpfE [Salmonella typhimurium] gi|1170819|sp|P43664|LPFE_SALTY	fimbrial protein
4	156752	C	0.795	T	0.205	C -> T	CGC -> CAC	R -> H	transition		ECs0142	probable fimbrial protein, similar to fimbrial-like protein YadM [Escherichia coli] gi|549490|sp|P37018|YADM_ECOLI	fimbrial protein
2	158810	T	0.933	G	0.067	T -> G	CAA -> CAC	Q -> H	transversion		ECs0143	similar to the fimbrial usher protein PapC	outer membrane usher protein
1	160085	G	0.527	A	0.473	G -> A	CCA -> CTA	P -> L	transition		ECs0144	similar to ECPD_ECOLI gi|1786333	chaperone protein EcpD
1	163814	C	0.792	T	0.208	C -> T	CCG -> CCA		transition		ECs0148	this tRNA synthetase lacks the tRNA anticodon interaction domain; instead this enzyme modifies tRNA(Asp) with glutamate by esterifying glutamate to the 2-amino-5-(4,5-dihydroxy-2-cyclopenten-1-yl) moiety of queosine generating a modified nucleoside at the first anticodon position of tRNAAsp; the modified tRNA does not bind elongation factor Tu	glutamyl-Q tRNA(Asp) synthetase
4	165865	G	0.947	A	0.053	G -> A	CGC -> CGT		transition		ECs0151	similar to YADP_ECOLI gi|1786341 (conserved in Escherichia coli K-12)	2'-5' RNA ligase
1	165907	C	0.474	T	0.526	C -> T	GTG -> GTA		transition		ECs0151	similar to YADP_ECOLI gi|1786341 (conserved in Escherichia coli K-12)	2'-5' RNA ligase
6	166691	T	0.95	A	0.05	T -> A	TGC -> AGC	C -> S	transversion		ECs0152	similar in sequence to the ATP-dependent RNA helicase HrpA	ATP-dependent RNA helicase HrpB
10	166691	T	0.95	A	0.05	T -> A	TGC -> AGC	C -> S	transversion		ECs0152	similar in sequence to the ATP-dependent RNA helicase HrpA	ATP-dependent RNA helicase HrpB
8	167391	G	0.949	T	0.051	G -> T	GGG -> GTG	G -> V	transversion		ECs0152	similar in sequence to the ATP-dependent RNA helicase HrpA	ATP-dependent RNA helicase HrpB
6	168327	G	0.911	T	0.089	G -> T	CGC -> CTC	R -> L	transversion		ECs0152	similar in sequence to the ATP-dependent RNA helicase HrpA	ATP-dependent RNA helicase HrpB
10	168327	G	0.911	T	0.089	G -> T	CGC -> CTC	R -> L	transversion		ECs0152	similar in sequence to the ATP-dependent RNA helicase HrpA	ATP-dependent RNA helicase HrpB
1	168888	G	0.943	T	0.057	G -> T	AGG -> AGT	R -> S	transversion		ECs5364		hypothetical protein
3	170442	A	0.928	C	0.072	A -> C	CAG -> CCG	Q -> P	transversion	mrcB	ECs0153	bifunctional periplasmic enzyme; contains transglycosylase and transpeptidase activity; major enzyme for peptidoglycan biosynthesis in Escherichia coli; transmembrane protein; forms dimers; three variants, one of which may be a degradation product, while the other appears to result from an alternative initiation site, are found within the cell	penicillin-binding protein 1b
1	171915	T	0.552	C	0.448	T -> C	CTG -> CCG	L -> P	transition		ECs0154	involved with the transport of ferrichrome across the outer membrane; binds the ferrichrome-iron ligand and interacts with the TonB protein	ferrichrome outer membrane transporter
3	172801	C	0.851	G	0.149	C -> G	AAC -> AAG	N -> K	transversion		ECs0154	involved with the transport of ferrichrome across the outer membrane; binds the ferrichrome-iron ligand and interacts with the TonB protein	ferrichrome outer membrane transporter
9	176161	C	0.943	A	0.057	C -> A			transversion		ECs0157	part of the FhuBCD ATP-dependent iron (III) hydroxamate transporter involved in the high-affinity transport of Fe(3+)-ferrichrome	iron-hydroxamate transporter permease
7	177471	C	0.946	T	0.054	C -> T	ACG -> ATG	T -> M	transition		ECs0157	part of the FhuBCD ATP-dependent iron (III) hydroxamate transporter involved in the high-affinity transport of Fe(3+)-ferrichrome	iron-hydroxamate transporter permease
8	177499	A	0.95	G	0.05	A -> G	TTA -> TTG		transition		ECs0157	part of the FhuBCD ATP-dependent iron (III) hydroxamate transporter involved in the high-affinity transport of Fe(3+)-ferrichrome	iron-hydroxamate transporter permease
1	180160	T	0.5	C	0.5	T -> C	GGT -> GGC		transition		ECs0159	Acts as an electrical shunt for an outwardly-directed proton pump that is linked to amino acid decarboxylation	chloride channel protein
6	180474	C	0.95	G	0.05	C -> G	GCT -> GGT	A -> G	transversion		ECs0159	Acts as an electrical shunt for an outwardly-directed proton pump that is linked to amino acid decarboxylation	chloride channel protein
10	180474	C	0.95	G	0.05	C -> G	GCT -> GGT	A -> G	transversion		ECs0159	Acts as an electrical shunt for an outwardly-directed proton pump that is linked to amino acid decarboxylation	chloride channel protein
1	181573	T	0.423	C	0.577	T -> C	CAC -> CGC	H -> R	transition		ECs0161	similar to YADS_ECOLI gi|1786352 (conserved in Escherichia coli K-12)	hypothetical protein
4	184650	G	0.827	A	0.173	G -> A	CGG -> CGA		transition	dgt	ECs0164	forms a homotetramer; requires magnesium for activity; catalyzes the hydrolysis of dGTP to form deoxyguanosine and triphosphate	deoxyguanosinetriphosphate triphosphohydrolase
1	184717	T	0.575	C	0.425	T -> C	TTG -> CTG		transition	dgt	ECs0164	forms a homotetramer; requires magnesium for activity; catalyzes the hydrolysis of dGTP to form deoxyguanosine and triphosphate	deoxyguanosinetriphosphate triphosphohydrolase
1	184958	G	0.684	T	0.316	G -> T			transversion
6	185093	C	0.434	A	0.566	C -> A	ACC -> AAC	T -> N	transversion		ECs0165	protease Do; required at high temperature; degradesdamaged proteins	serine endoprotease
10	185093	C	0.434	A	0.566	C -> A	ACC -> AAC	T -> N	transversion		ECs0165	protease Do; required at high temperature; degradesdamaged proteins	serine endoprotease
6	190193	T	0.551	C	0.449	T -> C	GCA -> GCG		transition		ECs0169	catalyzes the uridylylation or deuridylylation of the PII nitrogen regulatory protein	PII uridylyl-transferase
10	190193	T	0.551	C	0.449	T -> C	GCA -> GCG		transition		ECs0169	catalyzes the uridylylation or deuridylylation of the PII nitrogen regulatory protein	PII uridylyl-transferase
2	193443	G	0.783	A	0.217	G -> A	AAG -> AAA		transition	rpsB	ECs0171	one of the last subunits in the assembly of the 30Ssubunit; absence of S2 does not inhibit assembly butresults in an inactive subunit	30S ribosomal protein S2
7	205059	T	0.939	G	0.061	T -> G	GTT -> GGT	V -> G	transversion	lpxD	ECs0181	adds the O-linked and N-linked 3(R)-hydroxy fatty acids to the glucosamine disaccharide during lipid A biosynthesis	UDP-3-O-[3-hydroxymyristoyl] glucosamine N-acyltransferase
1	208349	G	0.722	A	0.278	G -> A	GAA -> AAA	E -> K	transition	rnhB	ECs0185	RNH2; RNase HII; binds manganese; endonuclease which specifically degrades the RNA of RNA-DNA hybrids	ribonuclease HII
1	213726	C	0.642	T	0.358	C -> T	GGC -> GGT		transition		ECs0188	similar to LDCC_ECOLI gi|1786384 (conserved in Escherichia coli K-12)	lysine decarboxylase 2
4	216679	C	0.939	G	0.061	C -> G	CAG -> GAG	Q -> E	transversion	tilS	ECs0190	Ligates lysine onto the cytidine present at position 34 of the AUA codon-specific tRNA(Ile) that contains the anticodon CAU; ATP-dependent; responsible for modifying the wobble-base of the CAU anticodon of tRNAIle such that it exhibits proper recognition of the AUA codon rather than the AUG codon and is in turn properly recognized by isoleucyl-tRNA synthetase	tRNA(Ile)-lysidine synthetase
1	218091	T	0.389	C	0.611	T -> C			transition		ECs0192	similar to YAEQ_ECOLI gi|1786388 (conserved in Escherichia coli K-12)	hypothetical protein
1	219863	C	0.442	A	0.558	C -> A	GGC -> GTC	G -> V	transversion		ECs0195	similar to YAEF_ECOLI gi|1786391 (conserved in Escherichia coli K-12)	hypothetical protein
8	220375	A	0.943	C	0.057	A -> C			transversion
1	223873	T	0.511	C	0.489	T -> C	GAT -> GGT	D -> G	transition	metQ	ECs0199	similar to YAEC_ECOLI gi|1786396 (conserved in Escherichia coli K-12)	DL-methionine transporter substrate-binding subunit
4	226807	G	0.775	T	0.225	G -> T			transversion
4	234037	G	0.136	A	0.864	G -> A	AGC -> AGT		transition		ECs0204	similar to YAFC_ECOLI gi|1786401 (conserved in Escherichia coli K-12)	transcriptional regulator
8	235017	A	0.938	G	0.063	A -> G	GGA -> GGG		transition		ECs0205	similar to YAFD_ECOLI gi|1786403 (conserved in Escherichia coli K-12)	hypothetical protein
2	236668	T	0.915	C	0.085	T -> C	ATT -> GTT	I -> V	transition	mltD	ECs0207	catalyzes the cleavage of the beta-1,4-glycosidic bond between N-acetylmuramic acid and N-acetylglucosamine residues; may play a role in recycling muropeptides during cell division and/or cell elongation; in Helicobacter pylori MltD is a endolytic transglycosylase involved mainly in the rearrangement of the peptidoglycan layer of the bacterial cell wall	membrane-bound lytic murein transglycosylase D
4	236668	T	0.947	C	0.053	T -> C	ATT -> GTT	I -> V	transition	mltD	ECs0207	catalyzes the cleavage of the beta-1,4-glycosidic bond between N-acetylmuramic acid and N-acetylglucosamine residues; may play a role in recycling muropeptides during cell division and/or cell elongation; in Helicobacter pylori MltD is a endolytic transglycosylase involved mainly in the rearrangement of the peptidoglycan layer of the bacterial cell wall	membrane-bound lytic murein transglycosylase D
6	236668	T	0.94	C	0.06	T -> C	ATT -> GTT	I -> V	transition	mltD	ECs0207	catalyzes the cleavage of the beta-1,4-glycosidic bond between N-acetylmuramic acid and N-acetylglucosamine residues; may play a role in recycling muropeptides during cell division and/or cell elongation; in Helicobacter pylori MltD is a endolytic transglycosylase involved mainly in the rearrangement of the peptidoglycan layer of the bacterial cell wall	membrane-bound lytic murein transglycosylase D
10	236668	T	0.94	C	0.06	T -> C	ATT -> GTT	I -> V	transition	mltD	ECs0207	catalyzes the cleavage of the beta-1,4-glycosidic bond between N-acetylmuramic acid and N-acetylglucosamine residues; may play a role in recycling muropeptides during cell division and/or cell elongation; in Helicobacter pylori MltD is a endolytic transglycosylase involved mainly in the rearrangement of the peptidoglycan layer of the bacterial cell wall	membrane-bound lytic murein transglycosylase D
1	239591	T	0.604	C	0.396	T -> C			transition
1	241254	C	0.521	T	0.479	C -> T			transition
1	244881	C	0.457	T	0.543	C -> T	ACG -> ACA		transition		ECs0217		hypothetical protein
1	248402	C	0.585	T	0.415	C -> T	CGC -> CAC	R -> H	transition		ECs0218	similar to IcmF protein [Legionella pneumophila] gi|7465644|pir||T18341	IcmF-like protein
5	249663	T	0.938	A	0.063	T -> A	GAA -> GTA	E -> V	transversion		ECs0220		hypothetical protein
8	249994	A	0.917	C	0.083	A -> C	GTA -> GGA	V -> G	transversion		ECs0221		hypothetical protein
9	249994	A	0.947	C	0.053	A -> C	GTA -> GGA	V -> G	transversion		ECs0221		hypothetical protein
7	251471	G	0.944	T	0.056	G -> T	CCG -> CAG	P -> Q	transversion		ECs0223	similar to ATP-dependent Clp proteinase ATP-bindingchains ClpB e.g. gi|7428220|pir||T07807	ATP-dependent Clp proteinase ATP-binding chain
8	252274	C	0.947	A	0.053	C -> A	GAG -> GAT	E -> D	transversion		ECs0223	similar to ATP-dependent Clp proteinase ATP-bindingchains ClpB e.g. gi|7428220|pir||T07807	ATP-dependent Clp proteinase ATP-binding chain
9	252330	G	0.927	A	0.073	G -> A	CCA -> TCA	P -> S	transition		ECs0223	similar to ATP-dependent Clp proteinase ATP-bindingchains ClpB e.g. gi|7428220|pir||T07807	ATP-dependent Clp proteinase ATP-binding chain
2	252692	C	0.395	T	0.605	C -> T	GGG -> GAG	G -> E	transition		ECs0223	similar to ATP-dependent Clp proteinase ATP-bindingchains ClpB e.g. gi|7428220|pir||T07807	ATP-dependent Clp proteinase ATP-binding chain
1	254349	C	0.475	T	0.525	C -> T	TCG -> TCA		transition		ECs0224		hypothetical protein
9	255363	C	0.939	T	0.061	C -> T	GCA -> ACA	A -> T	transition		ECs0225	similar to hypothetical protein z29f Vibrio cholerae CAA13133	hypothetical protein
3	256893	G	0.912	C	0.088	G -> C	ACC -> AGC	T -> S	transversion		ECs0227		hypothetical protein
1	261286	G	0.424	A	0.576	G -> A	CGC -> CGT		transition		ECs0231	similar to hypothetical 54.5 kDa protein [Edwardsiella ictaluri] gi|2708666|gb|AAB92576.1	hypothetical protein
1	262136	C	0.516	T	0.484	C -> T	GGC -> GAC	G -> D	transition		ECs0231	similar to hypothetical 54.5 kDa protein [Edwardsiella ictaluri] gi|2708666|gb|AAB92576.1	hypothetical protein
1	263701	G	0.262	A	0.738	G -> A			transition
1	263722	A	0.459	G	0.541	A -> G			transition
1	264970	C	0.386	A	0.614	C -> A	GCT -> GAT	A -> D	transversion		ECs0236	similar to VgrG [Escherichia coli strain ec11] gi|2920640|gb|AAC32475.1	protein VgrG
1	265145	G	0.593	A	0.407	G -> A	GTG -> GTA		transition		ECs0236	similar to VgrG [Escherichia coli strain ec11] gi|2920640|gb|AAC32475.1	protein VgrG
1	265423	T	0.529	G	0.471	T -> G	CTT -> CGT	L -> R	transversion		ECs0236	similar to VgrG [Escherichia coli strain ec11] gi|2920640|gb|AAC32475.1	protein VgrG
7	271433	G	0.364	A	0.136	G -> A	GAA -> AAA	E -> K	transition		ECs0238	similar to YbeQ [Escherichia coli] gi|3025010|sp|P77234; similar toYibG [Escherichia coli] gi|418454|sp|P32106|YIBG_ECOLI	hypothetical protein
1	271823	C	0.5	T	0.5	C -> T			transition		ECs0238	similar to YbeQ [Escherichia coli] gi|3025010|sp|P77234; similar toYibG [Escherichia coli] gi|418454|sp|P32106|YIBG_ECOLI	hypothetical protein
9	280298	C	0.95	A	0.05	C -> A	ATG -> ATT	M -> I	transversion	fadE	ECs0248	functions in fatty acid oxidation; converts acyl-CoA and FAD to FADH2 and delta2-enoyl-CoA	acyl-CoA dehydrogenase
2	281846	C	0.95	T	0.05	C -> T	GCG -> GTG	A -> V	transition	gmhA	ECs0249	catalyzes the isomerization of sedoheptulose 7-phosphate to D-glycero-D-manno-heptose 7-phosphate	phosphoheptose isomerase
8	283605	A	0.826	C	0.174	A -> C	GAT -> GAG	D -> E	transversion		ECs0251	similar to YAFK_ECOLI gi|1786418 (conserved in Escherichia coli K-12)	hypothetical protein
8	285762	T	0.944	C	0.056	T -> C	GTC -> GCC	V -> A	transition		ECs0255	similar to N-terminal part (1-98 in 165 aa) of YAFM_ECOLI gi|1786422	hypothetical protein
9	286387	T	0.95	C	0.05	T -> C	AAA -> GAA	K -> E	transition		ECs0257	similar to FHIA_ECOLI gi|1786423 (conserved in Escherichia coli K-12)	FhiA protein
8	287414	A	0.941	C	0.059	A -> C	TTT -> TTG	F -> L	transversion		ECs0257	similar to FHIA_ECOLI gi|1786423 (conserved in Escherichia coli K-12)	FhiA protein
8	287419	G	0.941	T	0.059	G -> T	CCG -> ACG	P -> T	transversion		ECs0257	similar to FHIA_ECOLI gi|1786423 (conserved in Escherichia coli K-12)	FhiA protein
7	287424	T	0.938	G	0.063	T -> G	CAC -> CCC	H -> P	transversion		ECs0257	similar to FHIA_ECOLI gi|1786423 (conserved in Escherichia coli K-12)	FhiA protein
9	287443	C	0.938	G	0.063	C -> G	GTG -> CTG	V -> L	transversion		ECs0257	similar to FHIA_ECOLI gi|1786423 (conserved in Escherichia coli K-12)	FhiA protein
1	287783	A	0.483	G	0.517	A -> G	AGT -> AGC		transition		ECs0257	similar to FHIA_ECOLI gi|1786423 (conserved in Escherichia coli K-12)	FhiA protein
1	289210	A	0.631	G	0.369	A -> G	ACA -> GCA	T -> A	transition		ECs0258	involved in translesion DNA polymerization with beta clamp of polymerase III; belongs to Y family of polymerases; does not contain proofreading function	DNA polymerase IV
8	290616	A	0.943	G	0.057	A -> G	AAC -> GAC	N -> D	transition		ECs0261	similar to YAFP_ECOLI gi|1786428 (conserved in Escherichia coli K-12)	hypothetical protein
8	298125	C	0.947	T	0.053	C -> T	CTC -> CTT		transition		ECs0269	catalyzes the formation of glutamate 5-phosphate from glutamate in proline biosynthesis	gamma-glutamyl kinase
3	325528	C	0.938	T	0.062	C -> T			transition
2	326622	G	0.733	A	0.267	G -> A			transition		ECs0309	similar to transcriptional regulators e.g. [Xylellafastidiosa] gi|9106842|gb|AAF84577.1|AE003999_5	transcriptional regulator
9	326911	C	0.95	A	0.05	C -> A	GAG -> GAT	E -> D	transversion		ECs0309	similar to transcriptional regulators e.g. [Xylellafastidiosa] gi|9106842|gb|AAF84577.1|AE003999_5	transcriptional regulator
4	329371	A	0.231	T	0.769	A -> T	CAG -> CTG	Q -> L	transversion		ECs0311	similar to transporters e.g. OpdE [Pseudomonas aeruginosa] gi|400678|sp|Q01602|OPDE_PSEAE	transporter
1	329623	T	0.517	C	0.483	T -> C	ATA -> ACA	I -> T	transition		ECs0311	similar to transporters e.g. OpdE [Pseudomonas aeruginosa] gi|400678|sp|Q01602|OPDE_PSEAE	transporter
1	329641	G	0.515	T	0.485	G -> T	TGC -> TTC	C -> F	transversion		ECs0311	similar to transporters e.g. OpdE [Pseudomonas aeruginosa] gi|400678|sp|Q01602|OPDE_PSEAE	transporter
1	331010	C	0.362	A	0.638	C -> A	GGG -> GTG	G -> V	transversion		ECs0313	similar to YAGQ_ECOLI gi|1786477 (conserved in Escherichia coli K-12)	hypothetical protein
1	331368	A	0.914	C	0.086	A -> C	TAT -> GAT	Y -> D	transversion		ECs0314	similar to YAGR_ECOLI gi|1786478 (conserved in Escherichia coli K-12)	hypothetical protein
2	331368	A	0.92	C	0.08	A -> C	TAT -> GAT	Y -> D	transversion		ECs0314	similar to YAGR_ECOLI gi|1786478 (conserved in Escherichia coli K-12)	hypothetical protein
3	331368	A	0.939	C	0.061	A -> C	TAT -> GAT	Y -> D	transversion		ECs0314	similar to YAGR_ECOLI gi|1786478 (conserved in Escherichia coli K-12)	hypothetical protein
4	331368	A	0.907	C	0.093	A -> C	TAT -> GAT	Y -> D	transversion		ECs0314	similar to YAGR_ECOLI gi|1786478 (conserved in Escherichia coli K-12)	hypothetical protein
5	331368	A	0.889	C	0.111	A -> C	TAT -> GAT	Y -> D	transversion		ECs0314	similar to YAGR_ECOLI gi|1786478 (conserved in Escherichia coli K-12)	hypothetical protein
6	331368	A	0.854	C	0.146	A -> C	TAT -> GAT	Y -> D	transversion		ECs0314	similar to YAGR_ECOLI gi|1786478 (conserved in Escherichia coli K-12)	hypothetical protein
7	331368	A	0.844	C	0.156	A -> C	TAT -> GAT	Y -> D	transversion		ECs0314	similar to YAGR_ECOLI gi|1786478 (conserved in Escherichia coli K-12)	hypothetical protein
10	331368	A	0.854	C	0.146	A -> C	TAT -> GAT	Y -> D	transversion		ECs0314	similar to YAGR_ECOLI gi|1786478 (conserved in Escherichia coli K-12)	hypothetical protein
2	331410	C	0.857	T	0.143	C -> T	GAT -> AAT	D -> N	transition		ECs0314	similar to YAGR_ECOLI gi|1786478 (conserved in Escherichia coli K-12)	hypothetical protein
2	331955	G	0.947	A	0.053	G -> A	ACG -> ATG	T -> M	transition		ECs0314	similar to YAGR_ECOLI gi|1786478 (conserved in Escherichia coli K-12)	hypothetical protein
9	332218	A	0.95	G	0.05	A -> G	GAT -> GAC		transition		ECs0314	similar to YAGR_ECOLI gi|1786478 (conserved in Escherichia coli K-12)	hypothetical protein
8	332581	C	0.933	T	0.067	C -> T	CTG -> CTA		transition		ECs0314	similar to YAGR_ECOLI gi|1786478 (conserved in Escherichia coli K-12)	hypothetical protein
3	332622	C	0.938	T	0.063	C -> T	GGG -> AGG	G -> R	transition		ECs0314	similar to YAGR_ECOLI gi|1786478 (conserved in Escherichia coli K-12)	hypothetical protein
1	333584	T	0.51	C	0.49	T -> C	ACC -> GCC	T -> A	transition		ECs0315	similar to YAGS_ECOLI gi|1786479 (conserved in Escherichia coli K-12)	hypothetical protein
8	333645	C	0.95	A	0.05	C -> A	ACG -> ACT		transversion		ECs0315	similar to YAGS_ECOLI gi|1786479 (conserved in Escherichia coli K-12)	hypothetical protein
3	334132	C	0.896	A	0.104	C -> A	GGG -> GTG	G -> V	transversion		ECs0315	similar to YAGS_ECOLI gi|1786479 (conserved in Escherichia coli K-12)	hypothetical protein
5	334265	T	0.923	G	0.077	T -> G	ACC -> CCC	T -> P	transversion		ECs0315	similar to YAGS_ECOLI gi|1786479 (conserved in Escherichia coli K-12)	hypothetical protein
6	334265	T	0.923	G	0.077	T -> G	ACC -> CCC	T -> P	transversion		ECs0315	similar to YAGS_ECOLI gi|1786479 (conserved in Escherichia coli K-12)	hypothetical protein
10	334265	T	0.923	G	0.077	T -> G	ACC -> CCC	T -> P	transversion		ECs0315	similar to YAGS_ECOLI gi|1786479 (conserved in Escherichia coli K-12)	hypothetical protein
4	334615	C	0.948	A	0.052	C -> A	GCA -> TCA	A -> S	transversion		ECs0316	similar to YAGT_ECOLI gi|1786480 (conserved in Escherichia coli K-12)	xanthine dehydrogenase iron-sulfur-binding subunit
5	337066	C	0.639	T	0.361	C -> T	GGA -> GAA	G -> E	transition		ECs0319	similar to YAGV_ECOLI gi|1786482 (conserved in Escherichia coli K-12)	hypothetical protein
2	340221	T	0.909	G	0.091	T -> G	GAC -> GCC	D -> A	transversion		ECs0321	similar to YAGX_ECOLI gi|1786484 (conserved in Escherichia coli K-12)	hypothetical protein
5	340221	T	0.933	G	0.067	T -> G	GAC -> GCC	D -> A	transversion		ECs0321	similar to YAGX_ECOLI gi|1786484 (conserved in Escherichia coli K-12)	hypothetical protein
7	340221	T	0.944	G	0.056	T -> G	GAC -> GCC	D -> A	transversion		ECs0321	similar to YAGX_ECOLI gi|1786484 (conserved in Escherichia coli K-12)	hypothetical protein
8	340221	T	0.941	G	0.059	T -> G	GAC -> GCC	D -> A	transversion		ECs0321	similar to YAGX_ECOLI gi|1786484 (conserved in Escherichia coli K-12)	hypothetical protein
6	340856	A	0.92	C	0.08	A -> C	GGT -> GGG		transversion		ECs0321	similar to YAGX_ECOLI gi|1786484 (conserved in Escherichia coli K-12)	hypothetical protein
8	340856	A	0.943	C	0.057	A -> C	GGT -> GGG		transversion		ECs0321	similar to YAGX_ECOLI gi|1786484 (conserved in Escherichia coli K-12)	hypothetical protein
10	340856	A	0.92	C	0.08	A -> C	GGT -> GGG		transversion		ECs0321	similar to YAGX_ECOLI gi|1786484 (conserved in Escherichia coli K-12)	hypothetical protein
1	342978	T	0.5	C	0.5	T -> C	TCA -> TCG		transition		ECs0323	similar to YAGZ_ECOLI gi|1786486 (conserved in Escherichia coli K-12)	hypothetical protein
6	344206	C	0.938	T	0.062	C -> T			transition
10	344206	C	0.938	T	0.062	C -> T			transition
5	345214	C	0.487	T	0.513	C -> T			transition
1	349932	G	0.408	A	0.592	G -> A			transition
1	351109	T	0.545	C	0.455	T -> C	GTT -> GCT	V -> A	transition		ECs0333	similar to transcriptional regulators e.g. [Escherichia coli] gi|2495398|sp|P75836|YCAN_ECOLI	transcriptional regulator
1	351630	A	0.398	C	0.602	A -> C	AGT -> CGT	S -> R	transversion		ECs0333	similar to transcriptional regulators e.g. [Escherichia coli] gi|2495398|sp|P75836|YCAN_ECOLI	transcriptional regulator
1	353010	G	0.5	A	0.5	G -> A	GCC -> GTC	A -> V	transition		ECs0335	similar to oxidoreductase, [Thermotoga maritima] gi|7431104|pir||A72308	oxidoreductase
7	354061	C	0.931	G	0.069	C -> G	GCG -> GGG	A -> G	transversion		ECs0336	similar to probable membrane protein b1978 [Escherichia coli] gi|7466779|pir||D64962; similar toinvasins e.g. [Yersinia pestis] gi|726319|gb|AAA96352.1	invasin
7	354071	G	0.5	A	0.083	G -> A	GCG -> GCA		transition		ECs0336	similar to probable membrane protein b1978 [Escherichia coli] gi|7466779|pir||D64962; similar toinvasins e.g. [Yersinia pestis] gi|726319|gb|AAA96352.1	invasin
7	354073	A	0.923	C	0.077	A -> C	CAG -> CCG	Q -> P	transversion		ECs0336	similar to probable membrane protein b1978 [Escherichia coli] gi|7466779|pir||D64962; similar toinvasins e.g. [Yersinia pestis] gi|726319|gb|AAA96352.1	invasin
8	355051	G	0.932	T	0.068	G -> T	GGC -> GTC	G -> V	transversion		ECs0336	similar to probable membrane protein b1978 [Escherichia coli] gi|7466779|pir||D64962; similar toinvasins e.g. [Yersinia pestis] gi|726319|gb|AAA96352.1	invasin
3	355939	G	0.152	T	0.848	G -> T	GGC -> GTC	G -> V	transversion		ECs0336	similar to probable membrane protein b1978 [Escherichia coli] gi|7466779|pir||D64962; similar toinvasins e.g. [Yersinia pestis] gi|726319|gb|AAA96352.1	invasin
3	356002	C	0.902	T	0.098	C -> T	ACC -> ATC	T -> I	transition		ECs0336	similar to probable membrane protein b1978 [Escherichia coli] gi|7466779|pir||D64962; similar toinvasins e.g. [Yersinia pestis] gi|726319|gb|AAA96352.1	invasin
1	356207	T	0.938	G	0.063	T -> G	GGT -> GGG		transversion		ECs0336	similar to probable membrane protein b1978 [Escherichia coli] gi|7466779|pir||D64962; similar toinvasins e.g. [Yersinia pestis] gi|726319|gb|AAA96352.1	invasin
7	356207	T	0.932	G	0.068	T -> G	GGT -> GGG		transversion		ECs0336	similar to probable membrane protein b1978 [Escherichia coli] gi|7466779|pir||D64962; similar toinvasins e.g. [Yersinia pestis] gi|726319|gb|AAA96352.1	invasin
1	357832	C	0.627	A	0.373	C -> A	ACA -> AAA	T -> K	transversion		ECs0336	similar to probable membrane protein b1978 [Escherichia coli] gi|7466779|pir||D64962; similar toinvasins e.g. [Yersinia pestis] gi|726319|gb|AAA96352.1	invasin
1	358636	G	0.508	A	0.492	G -> A	ACC -> ATC	T -> I	transition		ECs0337	similar to probable transcription regulator YkgA [Escherichia coli] gi|2495375|sp|P77601|YKGA_ECOLI	transcriptional regulator
1	359493	G	0.507	A	0.493	G -> A	TGC -> TAC	C -> Y	transition		ECs0338	similar to reductases e.g. oxidoreductase [Thermotoga maritima] gi|7431104|pir||A72308	reductase
3	360173	G	0.915	T	0.085	G -> T			transversion		ECs0338	similar to reductases e.g. oxidoreductase [Thermotoga maritima] gi|7431104|pir||A72308	reductase
2	362688	C	0.75	T	0.25	C -> T	GGT -> AGT	G -> S	transition		ECs0342	Involved in disulfide oxidoreductase activity and electron transport	pyridine nucleotide-disulfide oxidoreductase
3	366633	C	0.944	T	0.056	C -> T	GCC -> GCT		transition		ECs0346	similar to YKGG_ECOLI gi|1786499 (conserved in Escherichia coli K-12)	hypothetical protein
1	366985	C	0.488	A	0.512	C -> A	CTC -> ATC	L -> I	transversion		ECs0346	similar to YKGG_ECOLI gi|1786499 (conserved in Escherichia coli K-12)	hypothetical protein
1	370260	C	0.493	T	0.507	C -> T	GGT -> AGT	G -> S	transition		ECs0351		hypothetical protein
7	370572	C	0.831	T	0.169	C -> T	GCC -> ACC	A -> T	transition		ECs0352	similar to hypothetical protein [Escherichia coli] gi|2506596|sp|P21514|YAHA_ECOLI; similar to regulators e.g. BvgA [Bordetella bronchiseptic] gi|115157|sp|P16574|BVGA_BORPE	hypothetical protein
1	371363	A	0.59	G	0.41	A -> G			transition
2	372533	A	0.789	G	0.211	A -> G			transition
5	372544	A	0.534	G	0.466	A -> G			transition
6	372778	C	0.495	T	0.505	C -> T			transition
10	372778	C	0.495	T	0.505	C -> T			transition
1	374416	C	0.51	T	0.49	C -> T	GTG -> ATG	V -> M	transition		ECs0357	catalyzes the oxidation of choline to betaine aldehyde and betain aldehyde to glycine betaine	choline dehydrogenase
1	374824	A	0.507	G	0.493	A -> G	TTG -> CTG		transition		ECs0357	catalyzes the oxidation of choline to betaine aldehyde and betain aldehyde to glycine betaine	choline dehydrogenase
4	375603	C	0.703	A	0.297	C -> A	GCG -> GCT		transversion		ECs0358	catalyzes the formation of betaine from betaine aldehyde	betaine aldehyde dehydrogenase
5	375661	A	0.933	G	0.067	A -> G	CTG -> CCG	L -> P	transition		ECs0358	catalyzes the formation of betaine from betaine aldehyde	betaine aldehyde dehydrogenase
2	377009	C	0.566	A	0.434	C -> A	GGA -> GTA	G -> V	transversion		ECs0359	HTH-type; bet1; Repressor involved in choline regulation of the bet genes	transcriptional regulator BetI
2	378035	G	0.766	A	0.234	G -> A	ACG -> ACA		transition		ECs0360	proton-motive-force-driven choline transporter	choline transport protein BetT
5	378628	A	0.938	G	0.063	A -> G	AAG -> AGG	K -> R	transition		ECs0360	proton-motive-force-driven choline transporter	choline transport protein BetT
2	378630	G	0.938	T	0.063	G -> T	GTA -> TTA	V -> L	transversion		ECs0360	proton-motive-force-driven choline transporter	choline transport protein BetT
1	379516	A	0.429	G	0.571	A -> G			transition
1	384347	G	0.623	T	0.377	G -> T	GCG -> GCT		transversion		ECs0363	similar to YAHA_ECOLI gi|1786507 (conserved in Escherichia coli K-12)	hypothetical protein
7	384470	T	0.944	G	0.056	T -> G	GGT -> GGG		transversion		ECs0363	similar to YAHA_ECOLI gi|1786507 (conserved in Escherichia coli K-12)	hypothetical protein
1	385929	T	0.95	C	0.05	T -> C			transition
2	385929	T	0.95	C	0.05	T -> C			transition
3	385929	T	0.913	C	0.087	T -> C			transition
8	386077	C	0.935	A	0.065	C -> A	GGG -> TGG	G -> W	transversion		ECs0366	similar to YAHC_ECOLI gi|1786509 (conserved in Escherichia coli K-12)	hypothetical protein
1	386316	C	0.538	T	0.463	C -> T			transition
6	386428	C	0.944	T	0.056	C -> T			transition
10	386428	C	0.944	T	0.056	C -> T			transition
1	388497	G	0.568	A	0.432	G -> A	GCG -> ACG	A -> T	transition		ECs0369	similar to YAHF_ECOLI gi|1786513 (conserved in Escherichia coli K-12)	oxidoreductase subunit
1	388728	G	0.763	A	0.237	G -> A	GAA -> AAA	E -> K	transition		ECs0369	similar to YAHF_ECOLI gi|1786513 (conserved in Escherichia coli K-12)	oxidoreductase subunit
4	389061	G	0.947	C	0.053	G -> C	GTG -> CTG	V -> L	transversion		ECs0369	similar to YAHF_ECOLI gi|1786513 (conserved in Escherichia coli K-12)	oxidoreductase subunit
6	390923	T	0.895	G	0.105	T -> G	TTT -> GTT	F -> V	transversion		ECs0370	similar to YAHG_ECOLI gi|1786514 (conserved in Escherichia coli K-12)	hypothetical protein
8	390923	T	0.92	G	0.08	T -> G	TTT -> GTT	F -> V	transversion		ECs0370	similar to YAHG_ECOLI gi|1786514 (conserved in Escherichia coli K-12)	hypothetical protein
10	390923	T	0.895	G	0.105	T -> G	TTT -> GTT	F -> V	transversion		ECs0370	similar to YAHG_ECOLI gi|1786514 (conserved in Escherichia coli K-12)	hypothetical protein
2	391303	C	0.864	T	0.136	C -> T	TCT -> TTT	S -> F	transition		ECs0371	similar to YAHH_ECOLI gi|1786515 (conserved in Escherichia coli K-12)	hypothetical protein
2	391338	G	0.895	A	0.105	G -> A	GTC -> ATC	V -> I	transition		ECs0371	similar to YAHH_ECOLI gi|1786515 (conserved in Escherichia coli K-12)	hypothetical protein
2	391381	A	0.868	G	0.132	A -> G	CAA -> CGA	Q -> R	transition		ECs0371	similar to YAHH_ECOLI gi|1786515 (conserved in Escherichia coli K-12)	hypothetical protein
2	391383	G	0.865	A	0.135	G -> A	GTG -> ATG	V -> M	transition		ECs0371	similar to YAHH_ECOLI gi|1786515 (conserved in Escherichia coli K-12)	hypothetical protein
1	396350	T	0.429	C	0.571	T -> C			transition		ECs0375	similar to N-terminal part of ABC transporter ATP-binding proteins e.g. [Streptomyces coelicolor A3(2)] gi|7479110|pir||T34924	ABC transporter ATP-binding protein
9	396825	T	0.947	G	0.053	T -> G	GTG -> GGG	V -> G	transversion		ECs0376	similar to C-terminal part of sugar ABC transporterATP-binding proteins e.g. [Bacillus subtilis]gi|7404442|sp|P36947|RBSA_BACSU	ABC transporter ATP-binding protein
1	396854	A	0.472	C	0.528	A -> C	ACC -> CCC	T -> P	transversion		ECs0376	similar to C-terminal part of sugar ABC transporterATP-binding proteins e.g. [Bacillus subtilis]gi|7404442|sp|P36947|RBSA_BACSU	ABC transporter ATP-binding protein
4	400116	C	0.921	T	0.079	C -> T	GGC -> GGT		transition		ECs0379	similar to YAHK_ECOLI gi|1786518 (conserved in Escherichia coli K-12)	oxidoreductase
1	401721	T	0.505	C	0.495	T -> C			transition
2	402027	C	0.947	A	0.053	C -> A			transversion
3	402027	C	0.944	A	0.056	C -> A			transversion
1	403937	C	0.8	T	0.2	C -> T	GTG -> GTA		transition		ECs0384	similar to PRPR_ECOLI gi|1786524 (conserved in Escherichia coli K-12)	regulator for prp operon
8	404146	G	0.946	T	0.054	G -> T	CTA -> ATA	L -> I	transversion		ECs0384	similar to PRPR_ECOLI gi|1786524 (conserved in Escherichia coli K-12)	regulator for prp operon
7	404386	C	0.938	A	0.063	C -> A			transversion		ECs0384	similar to PRPR_ECOLI gi|1786524 (conserved in Escherichia coli K-12)	regulator for prp operon
3	405704	T	0.949	C	0.051	T -> C	GGT -> GGC		transition	prpB	ECs0385	catalyzes the formation of pyruvate and succinate from 2-methylisocitrate	2-methylisocitrate lyase
9	405879	C	0.941	T	0.059	C -> T	CTG -> TTG		transition	prpB	ECs0385	catalyzes the formation of pyruvate and succinate from 2-methylisocitrate	2-methylisocitrate lyase
4	405933	T	0.95	C	0.05	T -> C	TTG -> CTG		transition	prpB	ECs0385	catalyzes the formation of pyruvate and succinate from 2-methylisocitrate	2-methylisocitrate lyase
5	405938	C	0.933	A	0.067	C -> A	TTC -> TTA	F -> L	transversion	prpB	ECs0385	catalyzes the formation of pyruvate and succinate from 2-methylisocitrate	2-methylisocitrate lyase
7	405948	A	0.95	T	0.05	A -> T	ATT -> TTT	I -> F	transversion	prpB	ECs0385	catalyzes the formation of pyruvate and succinate from 2-methylisocitrate	2-methylisocitrate lyase
1	406869	T	0.949	A	0.051	T -> A	CTC -> CAC	L -> H	transversion		ECs0386	catalyzes the synthesis of 2-methylcitrate from propionyl-CoA and oxaloacetate; also catalyzes the condensation of oxaloacetate with acetyl-CoA but with a lower specificity	methylcitrate synthase
3	407991	T	0.943	A	0.057	T -> A	CTG -> CAG	L -> Q	transversion	prpD	ECs0387	functions in propionate metabolism; involved in isomerization of (2S,3S)-methylcitrate to (2R,3S)-methylisocitrate; also encodes minor aconitase or dehydratase activity; aconitase C	2-methylcitrate dehydratase
3	408136	C	0.938	T	0.063	C -> T	CTC -> CTT		transition	prpD	ECs0387	functions in propionate metabolism; involved in isomerization of (2S,3S)-methylcitrate to (2R,3S)-methylisocitrate; also encodes minor aconitase or dehydratase activity; aconitase C	2-methylcitrate dehydratase
1	409160	C	0.528	G	0.472	C -> G	CCG -> GCG	P -> A	transversion	prpE	ECs0388	catalyzes the formation of propionyl-CoA using propionate as a substrate; PrpE from Ralstonia solanacearum can produce acetyl-, propionyl-, butyryl- and acrylyl-coenzyme A, and Salmonella enterica produces propionyl- and butyryl-coenzyme A; not expressed in Escherichia coli when grown on propionate/minimal media; ATP-dependent	propionyl-CoA synthetase
9	410021	A	0.882	G	0.118	A -> G	ATG -> GTG	M -> V	transition	prpE	ECs0388	catalyzes the formation of propionyl-CoA using propionate as a substrate; PrpE from Ralstonia solanacearum can produce acetyl-, propionyl-, butyryl- and acrylyl-coenzyme A, and Salmonella enterica produces propionyl- and butyryl-coenzyme A; not expressed in Escherichia coli when grown on propionate/minimal media; ATP-dependent	propionyl-CoA synthetase
8	410043	G	0.941	C	0.059	G -> C	GGA -> GCA	G -> A	transversion	prpE	ECs0388	catalyzes the formation of propionyl-CoA using propionate as a substrate; PrpE from Ralstonia solanacearum can produce acetyl-, propionyl-, butyryl- and acrylyl-coenzyme A, and Salmonella enterica produces propionyl- and butyryl-coenzyme A; not expressed in Escherichia coli when grown on propionate/minimal media; ATP-dependent	propionyl-CoA synthetase
9	414665	C	0.944	A	0.056	C -> A	TTG -> TTT	L -> F	transversion		ECs0391	controls the expression of the cynTSX operon involved in degrading and using cyanate as a sole nitrogen source	DNA-binding transcriptional regulator CynR
6	414697	C	0.933	G	0.067	C -> G	GCC -> CCC	A -> P	transversion		ECs0391	controls the expression of the cynTSX operon involved in degrading and using cyanate as a sole nitrogen source	DNA-binding transcriptional regulator CynR
10	414697	C	0.933	G	0.067	C -> G	GCC -> CCC	A -> P	transversion		ECs0391	controls the expression of the cynTSX operon involved in degrading and using cyanate as a sole nitrogen source	DNA-binding transcriptional regulator CynR
3	418745	C	0.868	G	0.132	C -> G	GGC -> GCC	G -> A	transversion	lacY	ECs0396	lactose/proton symporter; mediates lactose/proton symport through the membrane by utilizing the proton gradient to drive transport of galactosides; member of major facilitator superfamily; functions as a monomer with 12 transmembrane segments	galactoside permease
1	421747	T	0.515	C	0.485	T -> C	GTA -> GTG		transition	lacZ	ECs0397	forms a homotetramer; hydrolyzes lactose disaccharide to galactose and glucose; converts lactose to allolactose which is the natural inducer of the lac operon	beta-D-galactosidase
7	429100	G	0.943	T	0.057	G -> T	GGT -> GTT	G -> V	transversion	mhpB	ECs0403	catalyzes the cleavage of 3-(2,3-dihydroxyphenyl) propionate into 2-hydroxy-6-oxonona-2,4-diene-1,9-dioate; part of the 3-phenylpropionic acid degradation pathway; member of the protocatechuate 4,5-dioxygenase	3-(2,3-dihydroxyphenyl)propionate dioxygenase
3	432340	C	0.943	A	0.057	C -> A	CTG -> ATG	L -> M	transversion		ECs0406	catalyzes the formation of acetyl-CoA from acetalaldehyde	acetaldehyde dehydrogenase
1	432432	G	0.38	T	0.62	G -> T	ATG -> ATT	M -> I	transversion		ECs0406	catalyzes the formation of acetyl-CoA from acetalaldehyde	acetaldehyde dehydrogenase
1	433105	T	0.95	C	0.05	T -> C	GTG -> GCG	V -> A	transition		ECs0407	catalyzes the formation of pyruvate and acetaldehyde from 4-hydroxy-2-ketovaleric acid; involved in the degradation of phenylpropionate	4-hydroxy-2-ketovalerate aldolase
3	434420	T	0.788	G	0.212	T -> G	GTG -> GGG	V -> G	transversion		ECs0408	similar to MHPT_ECOLI gi|1786549 (conserved in Escherichia coli K-12)	3-hydroxyphenylpropionic transporter MhpT
1	435465	A	0.479	G	0.521	A -> G	AAC -> GAC	N -> D	transition		ECs0409	similar to YAIL_ECOLI gi|1786550 (conserved in Escherichia coli K-12)	nucleoprotein/polynucleotide-associated enzyme
1	435754	C	0.553	T	0.447	C -> T	CAG -> CAA		transition		ECs0410	similar to YAIM_ECOLI gi|1786551 (conserved in Escherichia coli K-12)	esterase
1	435873	G	0.524	C	0.476	G -> C	CAT -> GAT	H -> D	transversion		ECs0410	similar to YAIM_ECOLI gi|1786551 (conserved in Escherichia coli K-12)	esterase
3	436299	G	0.914	T	0.086	G -> T	CAG -> AAG	Q -> K	transversion		ECs0410	similar to YAIM_ECOLI gi|1786551 (conserved in Escherichia coli K-12)	esterase
1	438024	A	0.554	C	0.446	A -> C			transversion
3	438363	C	0.815	T	0.185	C -> T	GTT -> ATT	V -> I	transition	fbpC	ECs0413	Part of the ABC transporter complex FbpABC involvedin Fe(3+) ions import	ferric transporter ATP-binding protein
6	440339	T	0.949	C	0.051	T -> C	ACC -> GCC	T -> A	transition		ECs0414	similar to ferric transport system permeases e.g. AfuB [Actinobacillus pleuropneumoniae] gi|7387527|sp|Q44123|AFUB_ACTPL	ferric transport system permease
10	440339	T	0.949	C	0.051	T -> C	ACC -> GCC	T -> A	transition		ECs0414	similar to ferric transport system permeases e.g. AfuB [Actinobacillus pleuropneumoniae] gi|7387527|sp|Q44123|AFUB_ACTPL	ferric transport system permease
5	441720	C	0.938	T	0.062	C -> T	GGC -> GAC	G -> D	transition		ECs0415	similar to periplasmic-iron-binding proteins e.g. AfuA [Actinobacillus pleuropneumoniae] gi|1469286|gb|AAB05032.1	periplasmic-iron-binding protein
1	444261	C	0.475	T	0.525	C -> T	GCG -> ACG	A -> T	transition		ECs0417	similar to sensor protein kinases e.g. hexosephosphate transport system sensor protein UhpB [Escherichia coli K-12] gi|7429062|pir||RGECUB	sensor histidine protein kinase
8	444321	C	0.95	T	0.05	C -> T	GGT -> AGT	G -> S	transition		ECs0417	similar to sensor protein kinases e.g. hexosephosphate transport system sensor protein UhpB [Escherichia coli K-12] gi|7429062|pir||RGECUB	sensor histidine protein kinase
9	444328	G	0.947	T	0.053	G -> T	GAC -> GAA	D -> E	transversion		ECs0417	similar to sensor protein kinases e.g. hexosephosphate transport system sensor protein UhpB [Escherichia coli K-12] gi|7429062|pir||RGECUB	sensor histidine protein kinase
1	446906	T	0.463	G	0.537	T -> G	TCT -> GCT	S -> A	transversion	tauA	ECs0419	with TauB and TauC is responsible for taurine uptake.	taurine transporter substrate binding subunit
3	447394	T	0.946	G	0.054	T -> G	GGT -> GGG		transversion	tauB	ECs0420	Part of the ABC transporter complex tauABC involvedin taurine import	taurine transporter ATP-binding protein
3	448470	A	0.95	C	0.05	A -> C	AAA -> AAC	K -> N	transversion		ECs0421	similar to TAUC_ECOLI gi|1786564 (conserved in Escherichia coli K-12)	taurine transporter subunit
3	448475	C	0.95	T	0.05	C -> T	GCG -> GTG	A -> V	transition		ECs0421	similar to TAUC_ECOLI gi|1786564 (conserved in Escherichia coli K-12)	taurine transporter subunit
3	448706	G	0.938	A	0.063	G -> A	GGG -> GAG	G -> E	transition		ECs0421	similar to TAUC_ECOLI gi|1786564 (conserved in Escherichia coli K-12)	taurine transporter subunit
1	451279	A	0.629	G	0.371	A -> G	ATA -> GTA	I -> V	transition		ECs0424	similar to YAIT_ECOLI gi|1786569 (conserved in Escherichia coli K-12)	flagellin structural protein
2	451344	C	0.214	T	0.786	C -> T	AAC -> AAT		transition		ECs0424	similar to YAIT_ECOLI gi|1786569 (conserved in Escherichia coli K-12)	flagellin structural protein
2	452215	A	0.849	G	0.151	A -> G	ACC -> GCC	T -> A	transition		ECs0424	similar to YAIT_ECOLI gi|1786569 (conserved in Escherichia coli K-12)	flagellin structural protein
7	452607	T	0.128	C	0.051	T -> C	ACT -> ACC		transition		ECs0424	similar to YAIT_ECOLI gi|1786569 (conserved in Escherichia coli K-12)	flagellin structural protein
6	452609	T	0.036	G	0.179	T -> G	GTC -> GGC	V -> G	transversion		ECs0424	similar to YAIT_ECOLI gi|1786569 (conserved in Escherichia coli K-12)	flagellin structural protein
7	452609	T	0.051	G	0.128	T -> G	GTC -> GGC	V -> G	transversion		ECs0424	similar to YAIT_ECOLI gi|1786569 (conserved in Escherichia coli K-12)	flagellin structural protein
8	452609	T	0.024	G	0.073	T -> G	GTC -> GGC	V -> G	transversion		ECs0424	similar to YAIT_ECOLI gi|1786569 (conserved in Escherichia coli K-12)	flagellin structural protein
9	452609	T		G	0.065	T -> G	GTC -> GGC	V -> G	transversion		ECs0424	similar to YAIT_ECOLI gi|1786569 (conserved in Escherichia coli K-12)	flagellin structural protein
10	452609	T	0.036	G	0.179	T -> G	GTC -> GGC	V -> G	transversion		ECs0424	similar to YAIT_ECOLI gi|1786569 (conserved in Escherichia coli K-12)	flagellin structural protein
7	452610	C		T	0.061	C -> T	GTC -> GTT		transition		ECs0424	similar to YAIT_ECOLI gi|1786569 (conserved in Escherichia coli K-12)	flagellin structural protein
7	452718	G	0.814	T	0.186	G -> T	GCG -> GCT		transversion		ECs0424	similar to YAIT_ECOLI gi|1786569 (conserved in Escherichia coli K-12)	flagellin structural protein
9	455854	A	0.947	G	0.053	A -> G	CCT -> CCC		transition		ECs0426	this protein has no known enzymatic function	beta-lactam binding protein AmpH
6	456188	T	0.938	G	0.062	T -> G			transversion
10	456188	T	0.938	G	0.062	T -> G			transversion
8	459126	A	0.95	G	0.05	A -> G			transition
3	459766	T	0.909	G	0.091	T -> G	ATC -> CTC	I -> L	transversion	ddl	ECs0431	D-alanine--D-alanine ligase; DdlA; DdlB; cytoplasmic; catalyzes the formation of D-alanyl-D-alanine from two D-alanines in peptidoglycan synthesis; there are two forms of this enzyme in Escherichia coli	D-alanyl-alanine synthetase A
1	462752	T	0.519	C	0.481	T -> C	ACT -> ACC		transition		ECs0433	similar to PHOA_ECOLI gi|1786582 (conserved in Escherichia coli K-12)	alkaline phosphatase
9	465347	T	0.947	A	0.053	T -> A	CAG -> CTG	Q -> L	transversion	proC	ECs0437	catalyzes the formation of L-proline from pyrroline-5-carboxylate	pyrroline-5-carboxylate reductase
4	465349	A	0.931	G	0.069	A -> G	GGT -> GGC		transition	proC	ECs0437	catalyzes the formation of L-proline from pyrroline-5-carboxylate	pyrroline-5-carboxylate reductase
1	467555	A	0.519	C	0.481	A -> C	AGG -> CGG		transversion		ECs0440	similar to AROM_ECOLI gi|1786589 (conserved in Escherichia coli K-12)	hypothetical protein
1	467598	A	0.458	T	0.542	A -> T	CAG -> CTG	Q -> L	transversion		ECs0440	similar to AROM_ECOLI gi|1786589 (conserved in Escherichia coli K-12)	hypothetical protein
8	467687	G	0.915	A	0.085	G -> A	GGT -> AGT	G -> S	transition		ECs0440	similar to AROM_ECOLI gi|1786589 (conserved in Escherichia coli K-12)	hypothetical protein
9	469220	A	0.947	C	0.053	A -> C			transversion
6	473519	T	0.582	G	0.418	T -> G	CAA -> CCA	Q -> P	transversion	araJ	ECs0446	member of the major facilitator superfamily (MFS) of transporters; unknown function; may be associated with transport or processing of arabinose polymers	MFS transport protein AraJ
10	473519	T	0.582	G	0.418	T -> G	CAA -> CCA	Q -> P	transversion	araJ	ECs0446	member of the major facilitator superfamily (MFS) of transporters; unknown function; may be associated with transport or processing of arabinose polymers	MFS transport protein AraJ
2	475386	T	0.931	C	0.069	T -> C	GAA -> GAG		transition		ECs0447	with SbcD cleaves DNA hairpin structures; also has 5' single-strand endonuclease activity	exonuclease SbcC
8	481358	T	0.937	A	0.063	T -> A			transversion
7	483003	A	0.938	C	0.063	A -> C	ACC -> CCC	T -> P	transversion	proY	ECs0452	cryptic permease that may be involved in the transport of proline across the inner membrane; in Salmonella typhimurium, the proY gene is silent unless overexpressed on a multicopy plasmid or activated by a proZ mutation	permease
9	483589	T	0.938	C	0.063	T -> C	GTG -> GCG	V -> A	transition	proY	ECs0452	cryptic permease that may be involved in the transport of proline across the inner membrane; in Salmonella typhimurium, the proY gene is silent unless overexpressed on a multicopy plasmid or activated by a proZ mutation	permease
1	485302	A	0.712	T	0.288	A -> T	GGA -> GGT		transversion		ECs0453	similar to MALZ_ECOLI gi|1786604 (conserved in Escherichia coli K-12)	maltodextrin glucosidase
1	485392	G	0.524	A	0.476	G -> A	TTG -> TTA		transition		ECs0453	similar to MALZ_ECOLI gi|1786604 (conserved in Escherichia coli K-12)	maltodextrin glucosidase
4	488841	C	0.738	G	0.263	C -> G	CGC -> CGG		transversion	queA	ECs0456	Synthesizes oQ from preQ1 in a single S-adenosylmethionine-requiring step	S-adenosylmethionine--tRNA ribosyltransferase-isomerase
6	489203	C	0.596	T	0.404	C -> T	CCT -> CTT	P -> L	transition	queA	ECs0456	Synthesizes oQ from preQ1 in a single S-adenosylmethionine-requiring step	S-adenosylmethionine--tRNA ribosyltransferase-isomerase
10	489203	C	0.596	T	0.404	C -> T	CCT -> CTT	P -> L	transition	queA	ECs0456	Synthesizes oQ from preQ1 in a single S-adenosylmethionine-requiring step	S-adenosylmethionine--tRNA ribosyltransferase-isomerase
8	492206	C	0.95	A	0.05	C -> A	CAG -> AAG	Q -> K	transversion	secD	ECs0459	part of the preprotein secretory system; when complexed with proteins SecF and YajC, SecDFyajC stimulates the proton motive force-driven protein translocation, and appears to be required for the release of mature proteins from the extracytoplasmic side of the membrane	preprotein translocase subunit SecD
7	494156	G	0.947	T	0.053	G -> T			transversion
8	495373	C	0.901	T	0.099	C -> T			transition
1	496431	A	0.551	G	0.449	A -> G			transition
4	497908	A	0.938	C	0.063	A -> C	ACC -> CCC	T -> P	transversion	ribD	ECs0467	riboflavin biosynthesis protein which catalyzes thedeamination and reduction steps in the riboflavinbiosynthesis pathway; catalyzes the formation of5-amino-6-(5-phosphoribosylamino)uracil from2,5-diamino-6-hydroxy-4-(5-phosphoribosylamino)pyrimidineand the formation of5-amino-6-(5-phosphoribosylamino)uracil from5-amino-6-(5-phosphoribitylamino)uracil	bifunctional diaminohydroxyphosphoribosylaminopyrimidine deaminase/5-amino-6-(5-phosphoribosylamino)uracil reductase
1	498646	T	0.938	G	0.063	T -> G	TTA -> GTA	L -> V	transversion	ribD	ECs0467	riboflavin biosynthesis protein which catalyzes thedeamination and reduction steps in the riboflavinbiosynthesis pathway; catalyzes the formation of5-amino-6-(5-phosphoribosylamino)uracil from2,5-diamino-6-hydroxy-4-(5-phosphoribosylamino)pyrimidineand the formation of5-amino-6-(5-phosphoribosylamino)uracil from5-amino-6-(5-phosphoribitylamino)uracil	bifunctional diaminohydroxyphosphoribosylaminopyrimidine deaminase/5-amino-6-(5-phosphoribosylamino)uracil reductase
2	498646	T	0.941	G	0.059	T -> G	TTA -> GTA	L -> V	transversion	ribD	ECs0467	riboflavin biosynthesis protein which catalyzes thedeamination and reduction steps in the riboflavinbiosynthesis pathway; catalyzes the formation of5-amino-6-(5-phosphoribosylamino)uracil from2,5-diamino-6-hydroxy-4-(5-phosphoribosylamino)pyrimidineand the formation of5-amino-6-(5-phosphoribosylamino)uracil from5-amino-6-(5-phosphoribitylamino)uracil	bifunctional diaminohydroxyphosphoribosylaminopyrimidine deaminase/5-amino-6-(5-phosphoribosylamino)uracil reductase
9	500770	G	0.95	A	0.05	G -> A	GGG -> GGA		transition		ECs0470	catalyzes the formation of thiamine diphosphate from thiamine phosphate ant ATP	thiamine monophosphate kinase
8	509421	C	0.917	T	0.083	C -> T	GTT -> ATT	V -> I	transition		ECs0478	similar to THIJ_ECOLI gi|1786626 (conserved in Escherichia coli K-12)	DJ-1 family protein
8	509987	G	0.889	A	0.111	G -> A	AAC -> AAT		transition		ECs0479	ketopantoate reductase; catalyzes the NADPH reduction of ketopantoate to pantoate; functions in pantothenate (vitamin B5) biosynthesis	2-dehydropantoate 2-reductase
8	512937	G	0.95	T	0.05	G -> T	GCC -> GCA		transversion		ECs0482	converts protoheme IX and farnesyl diphosphate to heme O	protoheme IX farnesyltransferase
3	514748	C	0.872	G	0.128	C -> G	CAG -> CAC	Q -> H	transversion		ECs0485	similar to CYOB_ECOLI gi|1786634 (conserved in Escherichia coli K-12)	cytochrome o ubiquinol oxidase subunit I
1	516632	G	0.449	A	0.551	G -> A	ATC -> ATT		transition		ECs0485	similar to CYOB_ECOLI gi|1786634 (conserved in Escherichia coli K-12)	cytochrome o ubiquinol oxidase subunit I
3	518075	C	0.892	T	0.108	C -> T			transition
1	525668	G	0.446	A	0.554	G -> A	GAG -> GAA		transition		ECs0493	similar to LON_ECOLI gi|1786643 (conserved in Escherichia coli K-12)	DNA-binding ATP-dependent protease La
7	526809	C	0.944	A	0.056	C -> A	CTG -> ATG	L -> M	transversion		ECs0493	similar to LON_ECOLI gi|1786643 (conserved in Escherichia coli K-12)	DNA-binding ATP-dependent protease La
9	528899	C	0.943	T	0.057	C -> T	AAC -> AAT		transition		ECs0495	similar to YBAU_ECOLI gi|1786645 (conserved in Escherichia coli K-12)	peptidyl-prolyl cis-trans isomerase
2	535899	C	0.661	G	0.339	C -> G	AAC -> AAG	N -> K	transversion		ECs0502	similar to MDLA_ECOLI gi|1786653 (conserved in Escherichia coli K-12)	multidrug transporter membrane\ATP-binding components
2	538608	A	0.943	T	0.057	A -> T			transversion
3	539803	G	0.93	A	0.07	G -> A	GCA -> ACA	A -> T	transition		ECs0505	similar to AMTB_ECOLI gi|1786656 (conserved in Escherichia coli K-12)	ammonium transporter
3	540758	C	0.781	T	0.219	C -> T	CGT -> CAT	R -> H	transition		ECs0506	similar to TESB_ECOLI gi|1786657 (conserved in Escherichia coli K-12)	acyl-CoA thioesterase
6	542853	C	0.625	T	0.375	C -> T	GTC -> GTT		transition		ECs0509	similar to YBAA_ECOLI gi|1786661 (conserved in Escherichia coli K-12)	hypothetical protein
10	542853	C	0.625	T	0.375	C -> T	GTC -> GTT		transition		ECs0509	similar to YBAA_ECOLI gi|1786661 (conserved in Escherichia coli K-12)	hypothetical protein
1	548438	G	0.475	T	0.525	G -> T	GCC -> GCA		transversion		ECs0515	similar to ACRB_ECOLI gi|1786667 (conserved in Escherichia coli K-12)	acridine efflux pump
2	550534	T	0.947	C	0.053	T -> C	CAG -> CGG	Q -> R	transition		ECs0516	similar to ACRA_ECOLI gi|1786668 (conserved in Escherichia coli K-12)	acridine efflux pump
1	552072	A	0.506	G	0.494	A -> G	AGC -> GGC	S -> G	transition		ECs0517	regulates the acrAB operon which is involved in susceptibility to dephalothin and cephaloridine	AcrR family transcriptional regulator
2	552275	A	0.769	T	0.231	A -> T	GAA -> GAT	E -> D	transversion		ECs0517	regulates the acrAB operon which is involved in susceptibility to dephalothin and cephaloridine	AcrR family transcriptional regulator
3	556777	A	0.809	G	0.191	A -> G	ATG -> GTG	M -> V	transition		ECs0521	gene 58; similar to YBAN_ECOLI gi|1786674 (conserved in Escherichia coli K-12)	hypothetical protein
1	559468	G	0.95	T	0.05	G -> T	CCG -> CCT		transversion		ECs0523	catalyzes the DNA-template-directed extension of the 3'-end of a DNA strand; the tau chain serves as a scaffold to help in the dimerizaton of the alpha,epsilon and theta core complex; the gamma chain seems to interact with the delta and delta' subunits to transfer the beta subunit on the DNA	DNA polymerase III subunits gamma and tau
9	560588	C	0.949	A	0.051	C -> A	CAG -> AAG	Q -> K	transversion	recR	ECs0525	involved in a recombinational process of DNA repair, independent of the recBC complex	recombination protein RecR
9	563884	G	0.938	T	0.063	G -> T	CTG -> CTT		transversion	hemH	ECs0528	protoheme ferro-lyase; catalyzes the insertion of aferrous ion into protoporphyrin IX to form protoheme;involved in protoheme biosynthesis; in some organisms thisprotein is membrane-associated while in others it iscytosolic	ferrochelatase
7	564956	A	0.95	G	0.05	A -> G	CTG -> CCG	L -> P	transition		ECs0529	similar to YBAC_ECOLI gi|1786682 (conserved in Escherichia coli K-12)	acetyl esterase
6	571702	G	0.95	A	0.05	G -> A	GTG -> GTA		transition	ushA	ECs0533	catalyzes the degradation of periplasmic UDP-glucose to uridine, glucose-1-phosphate and inorganic phosphate; specific for uridine nucleotides	bifunctional UDP-sugar hydrolase/5'-nucleotidaseperiplasmic
10	571702	G	0.95	A	0.05	G -> A	GTG -> GTA		transition	ushA	ECs0533	catalyzes the degradation of periplasmic UDP-glucose to uridine, glucose-1-phosphate and inorganic phosphate; specific for uridine nucleotides	bifunctional UDP-sugar hydrolase/5'-nucleotidaseperiplasmic
1	571991	G	0.86	A	0.14	G -> A	GGC -> AGC	G -> S	transition	ushA	ECs0533	catalyzes the degradation of periplasmic UDP-glucose to uridine, glucose-1-phosphate and inorganic phosphate; specific for uridine nucleotides	bifunctional UDP-sugar hydrolase/5'-nucleotidaseperiplasmic
6	573321	T	0.49	G	0.51	T -> G	ACC -> CCC	T -> P	transversion		ECs0535	similar to YBAP_ECOLI gi|1786689 (conserved in Escherichia coli K-12)	ligase
10	573321	T	0.49	G	0.51	T -> G	ACC -> CCC	T -> P	transversion		ECs0535	similar to YBAP_ECOLI gi|1786689 (conserved in Escherichia coli K-12)	ligase
1	579211	G	0.5	T	0.5	G -> T	CGA -> CTA	R -> L	transversion		ECs0539	similar to YBAT_ECOLI gi|1786694 (conserved in Escherichia coli K-12)	amino acid/amine transport protein
1	584484	A	0.41	T	0.59	A -> T	TTA -> TTT	L -> F	transversion		ECs0541	similar to hypothetical protein [Synechocystis sp. strain PCC 6803] gi|7469433|pir||S76109; similar toRTX protein [Aeromonas salmonicida] gi|6752871|gb|AAF27914.1|AF218037_1	hypothetical protein
6	584829	C	0.935	A	0.065	C -> A	AGC -> AGA	S -> R	transversion		ECs0541	similar to hypothetical protein [Synechocystis sp. strain PCC 6803] gi|7469433|pir||S76109; similar toRTX protein [Aeromonas salmonicida] gi|6752871|gb|AAF27914.1|AF218037_1	hypothetical protein
10	584829	C	0.935	A	0.065	C -> A	AGC -> AGA	S -> R	transversion		ECs0541	similar to hypothetical protein [Synechocystis sp. strain PCC 6803] gi|7469433|pir||S76109; similar toRTX protein [Aeromonas salmonicida] gi|6752871|gb|AAF27914.1|AF218037_1	hypothetical protein
9	585006	T	0.95	C	0.05	T -> C	ACT -> ACC		transition		ECs0541	similar to hypothetical protein [Synechocystis sp. strain PCC 6803] gi|7469433|pir||S76109; similar toRTX protein [Aeromonas salmonicida] gi|6752871|gb|AAF27914.1|AF218037_1	hypothetical protein
2	586121	C	0.879	T	0.121	C -> T	TCG -> TTG	S -> L	transition		ECs0542	similar to hypothetical protein [Synechocystis sp. strain PCC 6803] gi|7469433|pir||S76109; , similar to RTX protein [Aeromonas salmonicida] gi|6752871|gb|AAF27914.1|AF218037_1	hypothetical protein
3	588356	T	0.947	A	0.053	T -> A	GTC -> GAC	V -> D	transversion		ECs0542	similar to hypothetical protein [Synechocystis sp. strain PCC 6803] gi|7469433|pir||S76109; , similar to RTX protein [Aeromonas salmonicida] gi|6752871|gb|AAF27914.1|AF218037_1	hypothetical protein
9	589493	A	0.946	G	0.054	A -> G	AAT -> AGT	N -> S	transition		ECs0542	similar to hypothetical protein [Synechocystis sp. strain PCC 6803] gi|7469433|pir||S76109; , similar to RTX protein [Aeromonas salmonicida] gi|6752871|gb|AAF27914.1|AF218037_1	hypothetical protein
2	589724	C	0.944	T	0.056	C -> T	GCG -> GTG	A -> V	transition		ECs0542	similar to hypothetical protein [Synechocystis sp. strain PCC 6803] gi|7469433|pir||S76109; , similar to RTX protein [Aeromonas salmonicida] gi|6752871|gb|AAF27914.1|AF218037_1	hypothetical protein
8	591410	A	0.941	G	0.059	A -> G	AAT -> AGT	N -> S	transition		ECs0542	similar to hypothetical protein [Synechocystis sp. strain PCC 6803] gi|7469433|pir||S76109; , similar to RTX protein [Aeromonas salmonicida] gi|6752871|gb|AAF27914.1|AF218037_1	hypothetical protein
6	591924	G	0.938	C	0.063	G -> C	TGG -> TGC	W -> C	transversion		ECs0542	similar to hypothetical protein [Synechocystis sp. strain PCC 6803] gi|7469433|pir||S76109; , similar to RTX protein [Aeromonas salmonicida] gi|6752871|gb|AAF27914.1|AF218037_1	hypothetical protein
10	591924	G	0.938	C	0.063	G -> C	TGG -> TGC	W -> C	transversion		ECs0542	similar to hypothetical protein [Synechocystis sp. strain PCC 6803] gi|7469433|pir||S76109; , similar to RTX protein [Aeromonas salmonicida] gi|6752871|gb|AAF27914.1|AF218037_1	hypothetical protein
6	591987	C	0.938	A	0.063	C -> A	GCC -> GCA		transversion		ECs0542	similar to hypothetical protein [Synechocystis sp. strain PCC 6803] gi|7469433|pir||S76109; , similar to RTX protein [Aeromonas salmonicida] gi|6752871|gb|AAF27914.1|AF218037_1	hypothetical protein
10	591987	C	0.938	A	0.063	C -> A	GCC -> GCA		transversion		ECs0542	similar to hypothetical protein [Synechocystis sp. strain PCC 6803] gi|7469433|pir||S76109; , similar to RTX protein [Aeromonas salmonicida] gi|6752871|gb|AAF27914.1|AF218037_1	hypothetical protein
2	592130	C	0.605	T	0.395	C -> T	ACC -> ATC	T -> I	transition		ECs0542	similar to hypothetical protein [Synechocystis sp. strain PCC 6803] gi|7469433|pir||S76109; , similar to RTX protein [Aeromonas salmonicida] gi|6752871|gb|AAF27914.1|AF218037_1	hypothetical protein
7	592216	A	0.889	T	0.111	A -> T	AGC -> TGC	S -> C	transversion		ECs0542	similar to hypothetical protein [Synechocystis sp. strain PCC 6803] gi|7469433|pir||S76109; , similar to RTX protein [Aeromonas salmonicida] gi|6752871|gb|AAF27914.1|AF218037_1	hypothetical protein
1	592352	C	0.723	T	0.277	C -> T	CCG -> CTG	P -> L	transition		ECs0542	similar to hypothetical protein [Synechocystis sp. strain PCC 6803] gi|7469433|pir||S76109; , similar to RTX protein [Aeromonas salmonicida] gi|6752871|gb|AAF27914.1|AF218037_1	hypothetical protein
1	592664	T	0.944	A	0.056	T -> A	TTT -> TAT	F -> Y	transversion		ECs0542	similar to hypothetical protein [Synechocystis sp. strain PCC 6803] gi|7469433|pir||S76109; , similar to RTX protein [Aeromonas salmonicida] gi|6752871|gb|AAF27914.1|AF218037_1	hypothetical protein
1	593578	A	0.706	T	0.294	A -> T	AGC -> TGC	S -> C	transversion		ECs0542	similar to hypothetical protein [Synechocystis sp. strain PCC 6803] gi|7469433|pir||S76109; , similar to RTX protein [Aeromonas salmonicida] gi|6752871|gb|AAF27914.1|AF218037_1	hypothetical protein
9	593852	C	0.95	A	0.05	C -> A	CCG -> CAG	P -> Q	transversion		ECs0542	similar to hypothetical protein [Synechocystis sp. strain PCC 6803] gi|7469433|pir||S76109; , similar to RTX protein [Aeromonas salmonicida] gi|6752871|gb|AAF27914.1|AF218037_1	hypothetical protein
1	594245	A	0.906	G	0.094	A -> G	GAA -> GGA	E -> G	transition		ECs0542	similar to hypothetical protein [Synechocystis sp. strain PCC 6803] gi|7469433|pir||S76109; , similar to RTX protein [Aeromonas salmonicida] gi|6752871|gb|AAF27914.1|AF218037_1	hypothetical protein
5	594245	A	0.933	G	0.067	A -> G	GAA -> GGA	E -> G	transition		ECs0542	similar to hypothetical protein [Synechocystis sp. strain PCC 6803] gi|7469433|pir||S76109; , similar to RTX protein [Aeromonas salmonicida] gi|6752871|gb|AAF27914.1|AF218037_1	hypothetical protein
5	594391	G	0.95	A	0.05	G -> A	GAT -> AAT	D -> N	transition		ECs0542	similar to hypothetical protein [Synechocystis sp. strain PCC 6803] gi|7469433|pir||S76109; , similar to RTX protein [Aeromonas salmonicida] gi|6752871|gb|AAF27914.1|AF218037_1	hypothetical protein
7	594654	C	0.947	A	0.053	C -> A	GGC -> GGA		transversion		ECs0542	similar to hypothetical protein [Synechocystis sp. strain PCC 6803] gi|7469433|pir||S76109; , similar to RTX protein [Aeromonas salmonicida] gi|6752871|gb|AAF27914.1|AF218037_1	hypothetical protein
2	594665	A	0.947	G	0.053	A -> G	TAC -> TGC	Y -> C	transition		ECs0542	similar to hypothetical protein [Synechocystis sp. strain PCC 6803] gi|7469433|pir||S76109; , similar to RTX protein [Aeromonas salmonicida] gi|6752871|gb|AAF27914.1|AF218037_1	hypothetical protein
1	595455	C	0.949	A	0.051	C -> A	ACC -> ACA		transversion		ECs0542	similar to hypothetical protein [Synechocystis sp. strain PCC 6803] gi|7469433|pir||S76109; , similar to RTX protein [Aeromonas salmonicida] gi|6752871|gb|AAF27914.1|AF218037_1	hypothetical protein
7	595598	G	0.86	T	0.14	G -> T	GGC -> GTC	G -> V	transversion		ECs0542	similar to hypothetical protein [Synechocystis sp. strain PCC 6803] gi|7469433|pir||S76109; , similar to RTX protein [Aeromonas salmonicida] gi|6752871|gb|AAF27914.1|AF218037_1	hypothetical protein
7	595603	A	0.896	G	0.104	A -> G	AGC -> GGC	S -> G	transition		ECs0542	similar to hypothetical protein [Synechocystis sp. strain PCC 6803] gi|7469433|pir||S76109; , similar to RTX protein [Aeromonas salmonicida] gi|6752871|gb|AAF27914.1|AF218037_1	hypothetical protein
2	595949	T	0.947	A	0.053	T -> A	ATC -> AAC	I -> N	transversion		ECs0542	similar to hypothetical protein [Synechocystis sp. strain PCC 6803] gi|7469433|pir||S76109; , similar to RTX protein [Aeromonas salmonicida] gi|6752871|gb|AAF27914.1|AF218037_1	hypothetical protein
2	596004	G	0.938	T	0.063	G -> T	CAG -> CAT	Q -> H	transversion		ECs0542	similar to hypothetical protein [Synechocystis sp. strain PCC 6803] gi|7469433|pir||S76109; , similar to RTX protein [Aeromonas salmonicida] gi|6752871|gb|AAF27914.1|AF218037_1	hypothetical protein
6	596007	G	0.944	A	0.056	G -> A	GCG -> GCA		transition		ECs0542	similar to hypothetical protein [Synechocystis sp. strain PCC 6803] gi|7469433|pir||S76109; , similar to RTX protein [Aeromonas salmonicida] gi|6752871|gb|AAF27914.1|AF218037_1	hypothetical protein
10	596007	G	0.944	A	0.056	G -> A	GCG -> GCA		transition		ECs0542	similar to hypothetical protein [Synechocystis sp. strain PCC 6803] gi|7469433|pir||S76109; , similar to RTX protein [Aeromonas salmonicida] gi|6752871|gb|AAF27914.1|AF218037_1	hypothetical protein
5	596363	T	0.923	C	0.077	T -> C	TTG -> TCG	L -> S	transition		ECs0542	similar to hypothetical protein [Synechocystis sp. strain PCC 6803] gi|7469433|pir||S76109; , similar to RTX protein [Aeromonas salmonicida] gi|6752871|gb|AAF27914.1|AF218037_1	hypothetical protein
7	596382	C	0.938	A	0.063	C -> A			transversion		ECs0542	similar to hypothetical protein [Synechocystis sp. strain PCC 6803] gi|7469433|pir||S76109; , similar to RTX protein [Aeromonas salmonicida] gi|6752871|gb|AAF27914.1|AF218037_1	hypothetical protein
3	596395	C	0.941	A	0.059	C -> A	CAG -> AAG	Q -> K	transversion		ECs0542	similar to hypothetical protein [Synechocystis sp. strain PCC 6803] gi|7469433|pir||S76109; , similar to RTX protein [Aeromonas salmonicida] gi|6752871|gb|AAF27914.1|AF218037_1	hypothetical protein
3	596827	C	0.95	T	0.05	C -> T	CGC -> TGC	R -> C	transition		ECs0542	similar to hypothetical protein [Synechocystis sp. strain PCC 6803] gi|7469433|pir||S76109; , similar to RTX protein [Aeromonas salmonicida] gi|6752871|gb|AAF27914.1|AF218037_1	hypothetical protein
8	597070	C	0.938	A	0.063	C -> A	CAG -> AAG	Q -> K	transversion		ECs0542	similar to hypothetical protein [Synechocystis sp. strain PCC 6803] gi|7469433|pir||S76109; , similar to RTX protein [Aeromonas salmonicida] gi|6752871|gb|AAF27914.1|AF218037_1	hypothetical protein
6	597214	G	0.947	T	0.053	G -> T	GGG -> TGG	G -> W	transversion		ECs0542	similar to hypothetical protein [Synechocystis sp. strain PCC 6803] gi|7469433|pir||S76109; , similar to RTX protein [Aeromonas salmonicida] gi|6752871|gb|AAF27914.1|AF218037_1	hypothetical protein
10	597214	G	0.947	T	0.053	G -> T	GGG -> TGG	G -> W	transversion		ECs0542	similar to hypothetical protein [Synechocystis sp. strain PCC 6803] gi|7469433|pir||S76109; , similar to RTX protein [Aeromonas salmonicida] gi|6752871|gb|AAF27914.1|AF218037_1	hypothetical protein
6	597215	G	0.947	T	0.053	G -> T	GGG -> GTG	G -> V	transversion		ECs0542	similar to hypothetical protein [Synechocystis sp. strain PCC 6803] gi|7469433|pir||S76109; , similar to RTX protein [Aeromonas salmonicida] gi|6752871|gb|AAF27914.1|AF218037_1	hypothetical protein
10	597215	G	0.947	T	0.053	G -> T	GGG -> GTG	G -> V	transversion		ECs0542	similar to hypothetical protein [Synechocystis sp. strain PCC 6803] gi|7469433|pir||S76109; , similar to RTX protein [Aeromonas salmonicida] gi|6752871|gb|AAF27914.1|AF218037_1	hypothetical protein
3	598817	T	0.95	G	0.05	T -> G	CTT -> CGT	L -> R	transversion		ECs0542	similar to hypothetical protein [Synechocystis sp. strain PCC 6803] gi|7469433|pir||S76109; , similar to RTX protein [Aeromonas salmonicida] gi|6752871|gb|AAF27914.1|AF218037_1	hypothetical protein
7	598969	A	0.933	G	0.067	A -> G	AAC -> GAC	N -> D	transition		ECs0542	similar to hypothetical protein [Synechocystis sp. strain PCC 6803] gi|7469433|pir||S76109; , similar to RTX protein [Aeromonas salmonicida] gi|6752871|gb|AAF27914.1|AF218037_1	hypothetical protein
5	599015	A	0.944	C	0.056	A -> C	AAC -> ACC	N -> T	transversion		ECs0542	similar to hypothetical protein [Synechocystis sp. strain PCC 6803] gi|7469433|pir||S76109; , similar to RTX protein [Aeromonas salmonicida] gi|6752871|gb|AAF27914.1|AF218037_1	hypothetical protein
2	599020	A	0.867	C	0.133	A -> C	ACC -> CCC	T -> P	transversion		ECs0542	similar to hypothetical protein [Synechocystis sp. strain PCC 6803] gi|7469433|pir||S76109; , similar to RTX protein [Aeromonas salmonicida] gi|6752871|gb|AAF27914.1|AF218037_1	hypothetical protein
2	599087	C	0.711	T	0.289	C -> T	TCG -> TTG	S -> L	transition		ECs0542	similar to hypothetical protein [Synechocystis sp. strain PCC 6803] gi|7469433|pir||S76109; , similar to RTX protein [Aeromonas salmonicida] gi|6752871|gb|AAF27914.1|AF218037_1	hypothetical protein
9	599182	C	0.943	T	0.057	C -> T	CTG -> TTG		transition		ECs0542	similar to hypothetical protein [Synechocystis sp. strain PCC 6803] gi|7469433|pir||S76109; , similar to RTX protein [Aeromonas salmonicida] gi|6752871|gb|AAF27914.1|AF218037_1	hypothetical protein
4	599221	A	0.724	G	0.276	A -> G	ACC -> GCC	T -> A	transition		ECs0542	similar to hypothetical protein [Synechocystis sp. strain PCC 6803] gi|7469433|pir||S76109; , similar to RTX protein [Aeromonas salmonicida] gi|6752871|gb|AAF27914.1|AF218037_1	hypothetical protein
8	599393	T		A	0.087	T -> A	ATT -> AAT	I -> N	transversion		ECs0542	similar to hypothetical protein [Synechocystis sp. strain PCC 6803] gi|7469433|pir||S76109; , similar to RTX protein [Aeromonas salmonicida] gi|6752871|gb|AAF27914.1|AF218037_1	hypothetical protein
7	599646	G	0.941	T	0.059	G -> T	GCG -> GCT		transversion		ECs0542	similar to hypothetical protein [Synechocystis sp. strain PCC 6803] gi|7469433|pir||S76109; , similar to RTX protein [Aeromonas salmonicida] gi|6752871|gb|AAF27914.1|AF218037_1	hypothetical protein
5	599664	G	0.947	A	0.053	G -> A	CCG -> CCA		transition		ECs0542	similar to hypothetical protein [Synechocystis sp. strain PCC 6803] gi|7469433|pir||S76109; , similar to RTX protein [Aeromonas salmonicida] gi|6752871|gb|AAF27914.1|AF218037_1	hypothetical protein
3	600010	G	0.946	A	0.054	G -> A	GAG -> AAG	E -> K	transition		ECs0542	similar to hypothetical protein [Synechocystis sp. strain PCC 6803] gi|7469433|pir||S76109; , similar to RTX protein [Aeromonas salmonicida] gi|6752871|gb|AAF27914.1|AF218037_1	hypothetical protein
1	600475	T	0.532	A	0.468	T -> A	TGC -> AGC	C -> S	transversion		ECs0542	similar to hypothetical protein [Synechocystis sp. strain PCC 6803] gi|7469433|pir||S76109; , similar to RTX protein [Aeromonas salmonicida] gi|6752871|gb|AAF27914.1|AF218037_1	hypothetical protein
9	600731	C	0.939	T	0.061	C -> T	TCG -> TTG	S -> L	transition		ECs0542	similar to hypothetical protein [Synechocystis sp. strain PCC 6803] gi|7469433|pir||S76109; , similar to RTX protein [Aeromonas salmonicida] gi|6752871|gb|AAF27914.1|AF218037_1	hypothetical protein
1	600873	C	0.941	T	0.059	C -> T	GCC -> GCT		transition		ECs0542	similar to hypothetical protein [Synechocystis sp. strain PCC 6803] gi|7469433|pir||S76109; , similar to RTX protein [Aeromonas salmonicida] gi|6752871|gb|AAF27914.1|AF218037_1	hypothetical protein
8	600918	C	0.941	A	0.059	C -> A	ACC -> ACA		transversion		ECs0542	similar to hypothetical protein [Synechocystis sp. strain PCC 6803] gi|7469433|pir||S76109; , similar to RTX protein [Aeromonas salmonicida] gi|6752871|gb|AAF27914.1|AF218037_1	hypothetical protein
3	600924	G	0.889	T	0.111	G -> T	GCG -> GCT		transversion		ECs0542	similar to hypothetical protein [Synechocystis sp. strain PCC 6803] gi|7469433|pir||S76109; , similar to RTX protein [Aeromonas salmonicida] gi|6752871|gb|AAF27914.1|AF218037_1	hypothetical protein
1	601005	T	0.935	C	0.065	T -> C	AAT -> AAC		transition		ECs0542	similar to hypothetical protein [Synechocystis sp. strain PCC 6803] gi|7469433|pir||S76109; , similar to RTX protein [Aeromonas salmonicida] gi|6752871|gb|AAF27914.1|AF218037_1	hypothetical protein
1	601061	A	0.526	C	0.474	A -> C	CAC -> CCC	H -> P	transversion		ECs0542	similar to hypothetical protein [Synechocystis sp. strain PCC 6803] gi|7469433|pir||S76109; , similar to RTX protein [Aeromonas salmonicida] gi|6752871|gb|AAF27914.1|AF218037_1	hypothetical protein
8	601518	T	0.933	C	0.067	T -> C	TTT -> TTC		transition		ECs0542	similar to hypothetical protein [Synechocystis sp. strain PCC 6803] gi|7469433|pir||S76109; , similar to RTX protein [Aeromonas salmonicida] gi|6752871|gb|AAF27914.1|AF218037_1	hypothetical protein
4	602293	C	0.862	T	0.138	C -> T	CGG -> TGG	R -> W	transition		ECs0543	similar to transporters (ATP-binding proteins) e.g.LktB [Actinobacillus actinomycetemcomitans]gi|126357|sp|P23702|HLYB_ACTAC	ABC transporter ATP-binding protein
8	602581	G	0.855	A	0.145	G -> A	GGA -> AGA	G -> R	transition		ECs0543	similar to transporters (ATP-binding proteins) e.g.LktB [Actinobacillus actinomycetemcomitans]gi|126357|sp|P23702|HLYB_ACTAC	ABC transporter ATP-binding protein
2	603123	C	0.61	T	0.39	C -> T	GGC -> GGT		transition		ECs0543	similar to transporters (ATP-binding proteins) e.g.LktB [Actinobacillus actinomycetemcomitans]gi|126357|sp|P23702|HLYB_ACTAC	ABC transporter ATP-binding protein
8	604936	T	0.946	G	0.054	T -> G	GTG -> GGG	V -> G	transversion		ECs0544	similar to membrane fusion proteins e.g. [Sinorhizobium meliloti] gi|4689001|emb|CAB41456.1|	membrane fusion protein of a transport system
2	605298	C	0.897	T	0.103	C -> T	ACC -> ATC	T -> I	transition		ECs0545	activator of copper-responsive regulon genes	DNA-binding transcriptional regulator CueR
6	606790	C	0.938	T	0.063	C -> T	GAG -> GAA		transition		ECs0548	similar to adhesin/invasin [Neisseria meningitidisMC58] gi|7227256|gb|AAF42321.1|, surface protein [Xylellafastidiosa] gi|9106565|gb|AAF84338.1|AE003982_11	adhesin
10	606790	C	0.938	T	0.063	C -> T	GAG -> GAA		transition		ECs0548	similar to adhesin/invasin [Neisseria meningitidisMC58] gi|7227256|gb|AAF42321.1|, surface protein [Xylellafastidiosa] gi|9106565|gb|AAF84338.1|AE003982_11	adhesin
3	607771	G	0.929	A	0.071	G -> A	GCT -> ACT	A -> T	transition		ECs0549		hypothetical protein
2	614674	C	0.84	T	0.16	C -> T	GCC -> GCT		transition		ECs0559	similar to YBBP_ECOLI gi|1786704 (conserved in Escherichia coli K-12)	oxidoreductase
3	614792	A	0.9	G	0.1	A -> G	ACC -> GCC	T -> A	transition		ECs0559	similar to YBBP_ECOLI gi|1786704 (conserved in Escherichia coli K-12)	oxidoreductase
1	615323	T	0.524	G	0.476	T -> G	TAT -> GAT	Y -> D	transversion		ECs0559	similar to YBBP_ECOLI gi|1786704 (conserved in Escherichia coli K-12)	oxidoreductase
1	616762	G	0.382	A	0.618	G -> A			transition
1	622170	G	0.48	T	0.52	G -> T			transversion
8	624409	C	0.922	T	0.078	C -> T	GAC -> AAC	D -> N	transition		ECs0565	activator of the allDC-ylbA operon involved in allantoin utilization	AllS family transcriptional regulator
1	626494	G	0.494	A	0.506	G -> A			transition
1	626496	G	0.506	A	0.481	G -> A			transition
8	628494	T	0.95	G	0.05	T -> G	GGT -> GGG		transversion		ECs0569	similar to HYI_ECOLI gi|232160 (conserved in Escherichia coli K-12)	hydroxypyruvate isomerase
9	628494	T	0.919	G	0.081	T -> G	GGT -> GGG		transversion		ECs0569	similar to HYI_ECOLI gi|232160 (conserved in Escherichia coli K-12)	hydroxypyruvate isomerase
9	631182	T	0.943	C	0.057	T -> C	ATG -> ACG	M -> T	transition		ECs0572	similar to YBBW_ECOLI gi|1786721 (conserved in Escherichia coli K-12)	allantoin permease
2	634782	T	0.949	C	0.051	T -> C	ATT -> ATC		transition		ECs0576	similar to GLXK_ECOLI gi|2495546 (conserved in Escherichia coli K-12)	glycerate kinase
6	634945	G	0.944	A	0.056	G -> A	GCG -> ACG	A -> T	transition		ECs0576	similar to GLXK_ECOLI gi|2495546 (conserved in Escherichia coli K-12)	glycerate kinase
10	634945	G	0.944	A	0.056	G -> A	GCG -> ACG	A -> T	transition		ECs0576	similar to GLXK_ECOLI gi|2495546 (conserved in Escherichia coli K-12)	glycerate kinase
3	635138	G	0.926	C	0.074	G -> C	GGC -> GCC	G -> A	transversion		ECs0576	similar to GLXK_ECOLI gi|2495546 (conserved in Escherichia coli K-12)	glycerate kinase
8	635215	C	0.95	T	0.05	C -> T	CGG -> TGG	R -> W	transition		ECs0576	similar to GLXK_ECOLI gi|2495546 (conserved in Escherichia coli K-12)	glycerate kinase
3	635279	T	0.889	A	0.111	T -> A	ATT -> AAT	I -> N	transversion		ECs0576	similar to GLXK_ECOLI gi|2495546 (conserved in Escherichia coli K-12)	glycerate kinase
1	637325	T	0.949	C	0.051	T -> C	AAT -> AGT	N -> S	transition		ECs0578	allantoate amidohydrolase and N-carbamoyl-L-amino acid amidohydrolase are very similar; the allantoate amidohydrolase from Escherichia coli forms a dimer and binds zinc ions for catalytic activity and catalyzes the conversion of allantoate to (S)-ureidoglycolate and ammonia; carbamoyl amidohydrolase from Bacillus sp. converts N-carbamoyl amino acids to amino acids, ammonia, and carbon dioxide	allantoate amidohydrolase
1	638276	C	0.535	T	0.465	C -> T			transition		ECs0579	similar to ALLD_ECOLI gi|2497861 (conserved in Escherichia coli K-12)	ureidoglycolate dehydrogenase
6	639098	C	0.95	A	0.05	C -> A			transversion
10	639098	C	0.95	A	0.05	C -> A			transversion
7	642210	T	0.95	C	0.05	T -> C	TGG -> CGG	W -> R	transition		ECs0582	similar to YLBF_ECOLI gi|1786731 (conserved in Escherichia coli K-12)	carboxylase
1	645862	A	0.423	G	0.577	A -> G	AAT -> AAC		transition		ECs0586	catalyzes the formation of 2,3=diacylglucosamine 1-phosphate from UDP-2,3=diacylglucosamine	UDP-2,3-diacylglucosamine hydrolase
3	648274	C	0.931	A	0.069	C -> A	AGC -> AGA	S -> R	transversion	cysS	ECs0588	catalyzes a two-step reaction; charges a cysteine by linking its carboxyl group to the alpha-phosphate of ATP then transfers the aminoacyl-adenylate to its tRNA	cysteinyl-tRNA synthetase
6	650332	A	0.927	G	0.073	A -> G			transition
8	650332	A	0.884	G	0.116	A -> G			transition
10	650332	A	0.927	G	0.073	A -> G			transition
1	651644	T	0.289	C	0.711	T -> C	TTT -> TTC		transition		ECs0593	similar to SFMC_ECOLI gi|1786743 (conserved in Escherichia coli K-12)	chaperone
1	667574	C	0.828	G	0.172	C -> G			transversion
3	667735	T	0.924	C	0.076	T -> C	AAA -> GAA	K -> E	transition		ECs0604		hypothetical protein
3	673283	C	0.93	T	0.07	C -> T	CAG -> CAA		transition		ECs0606		hypothetical protein
6	673937	A	0.946	G	0.054	A -> G	TTT -> TTC		transition		ECs0607	similar to Vgr proteins e.g. [Escherichia coli strain ec11] gi|2920640|gb|AAC32475.1	hypothetical protein
10	673937	A	0.946	G	0.054	A -> G	TTT -> TTC		transition		ECs0607	similar to Vgr proteins e.g. [Escherichia coli strain ec11] gi|2920640|gb|AAC32475.1	hypothetical protein
1	674023	T	0.816	G	0.184	T -> G	ACC -> CCC	T -> P	transversion		ECs0607	similar to Vgr proteins e.g. [Escherichia coli strain ec11] gi|2920640|gb|AAC32475.1	hypothetical protein
7	675102	T	0.931	G	0.069	T -> G	CAC -> CCC	H -> P	transversion		ECs0607	similar to Vgr proteins e.g. [Escherichia coli strain ec11] gi|2920640|gb|AAC32475.1	hypothetical protein
1	676234	C	0.816	T	0.184	C -> T	GTG -> GTA		transition		ECs0608	similar to YBCZ_ECOLI gi|1786783 (conserved in Escherichia coli K-12)	sensor kinase CusS
2	676362	C	0.574	A	0.426	C -> A	GGC -> TGC	G -> C	transversion		ECs0608	similar to YBCZ_ECOLI gi|1786783 (conserved in Escherichia coli K-12)	sensor kinase CusS
6	676653	T	0.895	G	0.105	T -> G	ACC -> CCC	T -> P	transversion		ECs0608	similar to YBCZ_ECOLI gi|1786783 (conserved in Escherichia coli K-12)	sensor kinase CusS
10	676653	T	0.895	G	0.105	T -> G	ACC -> CCC	T -> P	transversion		ECs0608	similar to YBCZ_ECOLI gi|1786783 (conserved in Escherichia coli K-12)	sensor kinase CusS
4	676744	G	0.941	T	0.059	G -> T	GAC -> GAA	D -> E	transversion		ECs0608	similar to YBCZ_ECOLI gi|1786783 (conserved in Escherichia coli K-12)	sensor kinase CusS
9	677329	G	0.938	T	0.063	G -> T	ATC -> ATA		transversion		ECs0608	similar to YBCZ_ECOLI gi|1786783 (conserved in Escherichia coli K-12)	sensor kinase CusS
1	679052	A	0.685	C	0.315	A -> C	AGC -> CGC	S -> R	transversion		ECs0610	with CusA, CusB and CusF is part of a cation effluxsystem that mediates resistance to copper and silver	copper/silver efflux system outer membrane protein CusC
7	679137	C	0.947	A	0.053	C -> A	GCT -> GAT	A -> D	transversion		ECs0610	with CusA, CusB and CusF is part of a cation effluxsystem that mediates resistance to copper and silver	copper/silver efflux system outer membrane protein CusC
3	679152	G	0.933	T	0.067	G -> T	GGT -> GTT	G -> V	transversion		ECs0610	with CusA, CusB and CusF is part of a cation effluxsystem that mediates resistance to copper and silver	copper/silver efflux system outer membrane protein CusC
8	679504	C	0.914	T	0.086	C -> T	GGC -> GGT		transition		ECs0610	with CusA, CusB and CusF is part of a cation effluxsystem that mediates resistance to copper and silver	copper/silver efflux system outer membrane protein CusC
3	680776	G	0.804	T	0.196	G -> T	GCC -> TCC	A -> S	transversion		ECs0612	with CusA, CusC and CusF is part of a cation effluxsystem that mediates resistance to copper and silver	copper/silver efflux system membrane fusion protein CusB
2	680959	C	0.769	A	0.231	C -> A	CAA -> AAA	Q -> K	transversion		ECs0612	with CusA, CusC and CusF is part of a cation effluxsystem that mediates resistance to copper and silver	copper/silver efflux system membrane fusion protein CusB
1	680970	C	0.507	T	0.493	C -> T	ACC -> ACT		transition		ECs0612	with CusA, CusC and CusF is part of a cation effluxsystem that mediates resistance to copper and silver	copper/silver efflux system membrane fusion protein CusB
3	685603	G	0.89	A	0.11	G -> A	GCG -> GCA		transition		ECs0614	similar to PHEP_ECOLI gi|1786789 (conserved in Escherichia coli K-12)	phenylalanine transporter
8	689135	T	0.875	C	0.125	T -> C	GGA -> GGG		transition		ECs0619	ATP-dependent; carboxylate-amine ligase with weak glutamate--cysteine ligase activity	carboxylate-amine ligase
8	690450	T	0.949	A	0.051	T -> A	ATT -> AAT	I -> N	transversion		ECs0620	similar to YBDY_ECOLI gi|3025009|sp|P77091 (conserved in Escherichia coli K-12)	hypothetical protein
3	692754	G	0.923	A	0.077	G -> A	CCG -> CTG	P -> L	transition		ECs0623	Fep; Cbt; Cbr; FeuB; FepA; PfeA; IroN; BfeA; outer membrane receptor of ferric enterobactin and colicins B and D; interacts with the TonB-ExbBD complex which catalyzes the translocation of the siderophore to the periplasmic space	outer membrane receptor FepA
3	692967	C	0.936	A	0.064	C -> A	CGG -> CTG	R -> L	transversion		ECs0623	Fep; Cbt; Cbr; FeuB; FepA; PfeA; IroN; BfeA; outer membrane receptor of ferric enterobactin and colicins B and D; interacts with the TonB-ExbBD complex which catalyzes the translocation of the siderophore to the periplasmic space	outer membrane receptor FepA
1	693236	G	0.705	A	0.295	G -> A	CGC -> CGT		transition		ECs0623	Fep; Cbt; Cbr; FeuB; FepA; PfeA; IroN; BfeA; outer membrane receptor of ferric enterobactin and colicins B and D; interacts with the TonB-ExbBD complex which catalyzes the translocation of the siderophore to the periplasmic space	outer membrane receptor FepA
1	693914	C	0.586	T	0.414	C -> T	CTG -> CTA		transition		ECs0623	Fep; Cbt; Cbr; FeuB; FepA; PfeA; IroN; BfeA; outer membrane receptor of ferric enterobactin and colicins B and D; interacts with the TonB-ExbBD complex which catalyzes the translocation of the siderophore to the periplasmic space	outer membrane receptor FepA
9	696167	T	0.946	C	0.054	T -> C	TTT -> CTT	F -> L	transition	entF	ECs0625	with EntB, EntD, and EntE forms the multienzyme complex enterobactin synthase; EntF is the serine activating enzyme which catalyzes the formation of the amide and ester bonds of the cyclic enterobactin	enterobactin synthase subunit F
1	696262	T	0.474	C	0.526	T -> C	ACT -> ACC		transition	entF	ECs0625	with EntB, EntD, and EntE forms the multienzyme complex enterobactin synthase; EntF is the serine activating enzyme which catalyzes the formation of the amide and ester bonds of the cyclic enterobactin	enterobactin synthase subunit F
1	697011	A	0.396	G	0.604	A -> G	CAT -> CGT	H -> R	transition	entF	ECs0625	with EntB, EntD, and EntE forms the multienzyme complex enterobactin synthase; EntF is the serine activating enzyme which catalyzes the formation of the amide and ester bonds of the cyclic enterobactin	enterobactin synthase subunit F
2	697132	G	0.892	A	0.108	G -> A	GCG -> GCA		transition	entF	ECs0625	with EntB, EntD, and EntE forms the multienzyme complex enterobactin synthase; EntF is the serine activating enzyme which catalyzes the formation of the amide and ester bonds of the cyclic enterobactin	enterobactin synthase subunit F
7	698274	C	0.929	T	0.071	C -> T	GCC -> GTC	A -> V	transition	entF	ECs0625	with EntB, EntD, and EntE forms the multienzyme complex enterobactin synthase; EntF is the serine activating enzyme which catalyzes the formation of the amide and ester bonds of the cyclic enterobactin	enterobactin synthase subunit F
1	698940	A	0.705	G	0.295	A -> G	GAT -> GGT	D -> G	transition	entF	ECs0625	with EntB, EntD, and EntE forms the multienzyme complex enterobactin synthase; EntF is the serine activating enzyme which catalyzes the formation of the amide and ester bonds of the cyclic enterobactin	enterobactin synthase subunit F
2	699712	A	0.742	C	0.258	A -> C			transversion
4	699723	C	0.753	T	0.247	C -> T			transition
9	704445	A	0.938	G	0.063	A -> G	ATG -> GTG	M -> V	transition		ECs0630	protein p43; inner membrane protein that exports enterobactin to the periplasmic space; member of the major facilitator superfamily (MFS) of transporters	enterobactin exporter EntS
7	704467	C	0.947	T	0.053	C -> T	GCG -> GTG	A -> V	transition		ECs0630	protein p43; inner membrane protein that exports enterobactin to the periplasmic space; member of the major facilitator superfamily (MFS) of transporters	enterobactin exporter EntS
7	704468	G	0.947	A	0.053	G -> A	GCG -> GCA		transition		ECs0630	protein p43; inner membrane protein that exports enterobactin to the periplasmic space; member of the major facilitator superfamily (MFS) of transporters	enterobactin exporter EntS
7	704470	C	0.947	A	0.053	C -> A	ACT -> AAT	T -> N	transversion		ECs0630	protein p43; inner membrane protein that exports enterobactin to the periplasmic space; member of the major facilitator superfamily (MFS) of transporters	enterobactin exporter EntS
8	704503	C	0.938	G	0.063	C -> G	GCG -> GGG	A -> G	transversion		ECs0630	protein p43; inner membrane protein that exports enterobactin to the periplasmic space; member of the major facilitator superfamily (MFS) of transporters	enterobactin exporter EntS
9	704749	C	0.938	T	0.063	C -> T	GCG -> GTG	A -> V	transition		ECs0630	protein p43; inner membrane protein that exports enterobactin to the periplasmic space; member of the major facilitator superfamily (MFS) of transporters	enterobactin exporter EntS
6	705756	G	0.95	A	0.05	G -> A	TCC -> TCT		transition		ECs0631	with FepCDG is involved in the transport of ferric enterobactin	iron-enterobactin transporter periplasmic binding protein
10	705756	G	0.95	A	0.05	G -> A	TCC -> TCT		transition		ECs0631	with FepCDG is involved in the transport of ferric enterobactin	iron-enterobactin transporter periplasmic binding protein
1	706192	G	0.6	A	0.4	G -> A			transition
1	708208	G	0.741	A	0.259	G -> A	CAG -> CAA		transition	entE	ECs0633	bifunctional 2,3-dihydroxybenzoate-AMP ligase/S-dihydroxybenzoyltransferase; activates the carboxylate group of 2,3-dihydroxy-benzoate forming (2,3-dihydroxybenzoyl)adenylate then catalyzes the acylation of holo-entB with 2,3-dihydroxy-benzoate adenylate	enterobactin synthase subunit E
5	709795	T	0.92	C	0.08	T -> C	ATC -> ACC	I -> T	transition		ECs0634	similar to ENTB_ECOLI gi|1786811 (conserved in Escherichia coli K-12)	2,3-dihydro-2,3-dihydroxybenzoate synthetase
2	710396	A	0.95	G	0.05	A -> G	ATT -> GTT	I -> V	transition		ECs0635	catalyzes the formation of 2,3-dihydroxybenzoate from 2,3-dihydro-2,3-dihydroxybenzoate; involved in the biosynthesis of siderophores, enterobactin, bacillibactin or vibriobactin	2,3-dihydroxybenzoate-2,3-dehydrogenase
1	710428	G	0.529	T	0.471	G -> T	ACG -> ACT		transversion		ECs0635	catalyzes the formation of 2,3-dihydroxybenzoate from 2,3-dihydro-2,3-dihydroxybenzoate; involved in the biosynthesis of siderophores, enterobactin, bacillibactin or vibriobactin	2,3-dihydroxybenzoate-2,3-dehydrogenase
1	710512	T	0.938	G	0.063	T -> G	GGT -> GGG		transversion		ECs0635	catalyzes the formation of 2,3-dihydroxybenzoate from 2,3-dihydro-2,3-dihydroxybenzoate; involved in the biosynthesis of siderophores, enterobactin, bacillibactin or vibriobactin	2,3-dihydroxybenzoate-2,3-dehydrogenase
4	710512	T	0.88	G	0.12	T -> G	GGT -> GGG		transversion		ECs0635	catalyzes the formation of 2,3-dihydroxybenzoate from 2,3-dihydro-2,3-dihydroxybenzoate; involved in the biosynthesis of siderophores, enterobactin, bacillibactin or vibriobactin	2,3-dihydroxybenzoate-2,3-dehydrogenase
8	710512	T	0.947	G	0.053	T -> G	GGT -> GGG		transversion		ECs0635	catalyzes the formation of 2,3-dihydroxybenzoate from 2,3-dihydro-2,3-dihydroxybenzoate; involved in the biosynthesis of siderophores, enterobactin, bacillibactin or vibriobactin	2,3-dihydroxybenzoate-2,3-dehydrogenase
7	710609	C	0.947	A	0.053	C -> A	CGC -> AGC	R -> S	transversion		ECs0635	catalyzes the formation of 2,3-dihydroxybenzoate from 2,3-dihydro-2,3-dihydroxybenzoate; involved in the biosynthesis of siderophores, enterobactin, bacillibactin or vibriobactin	2,3-dihydroxybenzoate-2,3-dehydrogenase
6	710942	C	0.589	T	0.411	C -> T	TCG -> TTG	S -> L	transition		ECs0636	similar to YBDB_ECOLI gi|1786813 (conserved in Escherichia coli K-12)	hypothetical protein
10	710942	C	0.589	T	0.411	C -> T	TCG -> TTG	S -> L	transition		ECs0636	similar to YBDB_ECOLI gi|1786813 (conserved in Escherichia coli K-12)	hypothetical protein
7	711695	T	0.935	C	0.065	T -> C	ATG -> ACG	M -> T	transition		ECs0637	similar to CSTA_ECOLI gi|1786814 (conserved in Escherichia coli K-12)	carbon starvation protein
8	711826	A	0.95	G	0.05	A -> G	ATG -> GTG	M -> V	transition		ECs0637	similar to CSTA_ECOLI gi|1786814 (conserved in Escherichia coli K-12)	carbon starvation protein
9	712455	C	0.95	G	0.05	C -> G	GGC -> GGG		transversion		ECs0637	similar to CSTA_ECOLI gi|1786814 (conserved in Escherichia coli K-12)	carbon starvation protein
8	717162	C	0.923	A	0.077	C -> A	GGG -> TGG	G -> W	transversion		ECs0641	similar to YBDN_ECOLI gi|1786818 (conserved in Escherichia coli K-12)	hypothetical protein
2	717921	A	0.754	C	0.246	A -> C	TCT -> GCT	S -> A	transversion		ECs0641	similar to YBDN_ECOLI gi|1786818 (conserved in Escherichia coli K-12)	hypothetical protein
1	718468	C	0.538	T	0.463	C -> T	GGG -> GAG	G -> E	transition		ECs0642	similar to YBDO_ECOLI gi|1786820 (conserved in Escherichia coli K-12)	LysR family transcriptional regulator
1	722012	G	0.939	A	0.061	G -> A	CTG -> CTA		transition		ECs0645	similar to AHPF_ECOLI gi|1786823 (conserved in Escherichia coli K-12)	alkyl hydroperoxide reductase
5	722202	T	0.947	C	0.053	T -> C	TCC -> CCC	S -> P	transition		ECs0645	similar to AHPF_ECOLI gi|1786823 (conserved in Escherichia coli K-12)	alkyl hydroperoxide reductase
2	723834	C	0.813	T	0.188	C -> T	CAC -> CAT		transition		ECs0647	similar to YBDR_ECOLI gi|1786825 (conserved in Escherichia coli K-12)	oxidoreductase
1	723997	C	0.603	G	0.397	C -> G	CAA -> GAA	Q -> E	transversion		ECs0647	similar to YBDR_ECOLI gi|1786825 (conserved in Escherichia coli K-12)	oxidoreductase
3	724254	C	0.924	T	0.076	C -> T	GGC -> GGT		transition		ECs0647	similar to YBDR_ECOLI gi|1786825 (conserved in Escherichia coli K-12)	oxidoreductase
6	725370	A	0.538	C	0.462	A -> C			transversion
10	725370	A	0.538	C	0.462	A -> C			transversion
3	725402	T	0.862	G	0.138	T -> G			transversion
3	727370	G	0.949	T	0.051	G -> T	CGT -> AGT	R -> S	transversion		ECs0651	similar to YBDS_ECOLI gi|1786829 (conserved in Escherichia coli K-12)	hypothetical protein
2	729116	C	0.946	A	0.054	C -> A			transversion	citX	ECs0653	2'-(5''-phosphoribosyl)-3'-dephospho-CoA transferase; holo-citrate lyase synthase; CitG forms the prosthetic group precursor 2'-(5''-triphosphoribosyl)-3'-dephospho-CoA which is then transferred to apo-ACP by CitX to produce holo-ACP and pyrophosphate	2-(5''-triphosphoribosyl)-3'-dephosphocoenzyme-Asynthase
7	729886	C	0.768	T	0.232	C -> T	AGC -> AAC	S -> N	transition		ECs0654	similar to CITF_ECOLI gi|1786832 (conserved in Escherichia coli K-12)	citrate lyase subunit alpha
8	731666	T	0.95	C	0.05	T -> C	TAT -> TGT	Y -> C	transition		ECs0655	similar to CITE_ECOLI gi|1786833 (conserved in Escherichia coli K-12)	citrate lyase subunit beta
1	731710	C	0.553	G	0.447	C -> G	GAG -> GAC	E -> D	transversion		ECs0655	similar to CITE_ECOLI gi|1786833 (conserved in Escherichia coli K-12)	citrate lyase subunit beta
9	732187	G	0.946	A	0.054	G -> A			transition		ECs0657	similar to CITC_ECOLI gi|1786835 (conserved in Escherichia coli K-12)	citrate lyase synthetase
8	732275	C	0.941	A	0.059	C -> A	CTG -> CTT		transversion		ECs0657	similar to CITC_ECOLI gi|1786835 (conserved in Escherichia coli K-12)	citrate lyase synthetase
1	732424	A	0.645	G	0.355	A -> G	TCC -> CCC	S -> P	transition		ECs0657	similar to CITC_ECOLI gi|1786835 (conserved in Escherichia coli K-12)	citrate lyase synthetase
1	733443	A	0.534	G	0.466	A -> G			transition
8	734548	G	0.94	T	0.06	G -> T	CGC -> CTC	R -> L	transversion		ECs0658	similar to CITA_ECOLI gi|1786837 (conserved in Escherichia coli K-12)	sensor-type protein
3	736683	G	0.95	T	0.05	G -> T	GCC -> GAC	A -> D	transversion	dcuC	ECs0660	responsible for the transport of C4-dicarboxylates during anaerobic growth	C4-dicarboxylate transporter DcuC
1	738521	C	0.54	T	0.46	C -> T			transition
4	740155	C	0.349	A	0.651	C -> A	GCG -> GAG	A -> E	transversion		ECs0664	similar to YBEH_ECOLI gi|1786843, YBEM_ECOLI, gi|1786844	amidase
3	742854	A	0.935	G	0.065	A -> G			transition
3	745116	G	0.933	A	0.067	G -> A	CGC -> TGC	R -> C	transition		ECs0670	penicillin-binding protein 5; removes C-terminal D-alanyl residues from sugar-peptide cell wall precursors	D-alanyl-D-alanine carboxypeptidase
8	745117	G	0.934	A	0.066	G -> A	CGC -> CGT		transition		ECs0670	penicillin-binding protein 5; removes C-terminal D-alanyl residues from sugar-peptide cell wall precursors	D-alanyl-D-alanine carboxypeptidase
5	746118	C	0.568	T	0.432	C -> T	CGC -> CAC	R -> H	transition		ECs0671	similar to RLPA_ECOLI gi|1786852 (conserved in Escherichia coli K-12)	rare lipoprotein A
1	748025	G	0.444	A	0.556	G -> A	GAC -> GAT		transition		ECs0673	similar to MRDA_ECOLI gi|1786854 (conserved in Escherichia coli K-12)	penicillin-binding protein 2
3	748772	A	0.929	G	0.071	A -> G	GGT -> GGC		transition		ECs0673	similar to MRDA_ECOLI gi|1786854 (conserved in Escherichia coli K-12)	penicillin-binding protein 2
1	750570	C	0.524	T	0.476	C -> T			transition
2	751962	T	0.724	G	0.276	T -> G	AAA -> AAC	K -> N	transversion	holA	ECs0678	required for the assembly and function of the DNAX complex which is required for the assembly of the beta subunit onto primed DNA	DNA polymerase III subunit delta
1	752996	T	0.596	C	0.404	T -> C	ACA -> ACG		transition		ECs0679	rare lipoprotein B; involved in the assembly of LPSin the outer membrane	LPS-assembly lipoprotein RlpB
7	754768	C	0.837	T	0.163	C -> T	GTG -> GTA		transition	leuS	ECs0680	leucine--tRNA ligase; LeuRS; class-I aminoacyl-tRNAsynthetase; charges leucine by linking carboxyl group toalpha-phosphate of ATP and then transfersaminoacyl-adenylate to its tRNA; due to the large numberof codons that tRNA(Leu) recognizes, the leucyl-tRNAsynthetase does not recognize the anticodon loop of thetRNA, but instead recognition is dependent on a conserveddiscriminator base A37 and a lo…	leucyl-tRNA synthetase
2	755251	C	0.772	T	0.228	C -> T	ACG -> ACA		transition	leuS	ECs0680	leucine--tRNA ligase; LeuRS; class-I aminoacyl-tRNAsynthetase; charges leucine by linking carboxyl group toalpha-phosphate of ATP and then transfersaminoacyl-adenylate to its tRNA; due to the large numberof codons that tRNA(Leu) recognizes, the leucyl-tRNAsynthetase does not recognize the anticodon loop of thetRNA, but instead recognition is dependent on a conserveddiscriminator base A37 and a lo…	leucyl-tRNA synthetase
5	756192	T	0.656	G	0.344	T -> G			transversion
1	756551	C	0.453	T	0.547	C -> T	CTG -> TTG		transition		ECs0681	similar to YBEL_ECOLI gi|1786863 (conserved in Escherichia coli K-12)	hypothetical protein
1	759017	T	0.494	C	0.506	T -> C	CTT -> CTC		transition		ECs0684	similar to YBES_ECOLI gi|1786866 (conserved in Escherichia coli K-12)	hypothetical protein
1	763210	C	0.551	T	0.449	C -> T	GGT -> GAT	G -> D	transition		ECs0689	similar to YBEW_ECOLI gi|1786870 (conserved in Escherichia coli K-12)	molecular chaperone DnaK
2	763691	T	0.813	G	0.188	T -> G	ATC -> CTC	I -> L	transversion		ECs0689	similar to YBEW_ECOLI gi|1786870 (conserved in Escherichia coli K-12)	molecular chaperone DnaK
1	765200	A	0.508	T	0.492	A -> T	GTT -> GTA		transversion	rihA	ECs0690	Hydrolyzes with equal efficiency cytidine or uridine to ribose and cytosine or uracil, respectively; pyrimidine-specific	ribonucleoside hydrolase 1
3	766244	C	0.647	T	0.353	C -> T	GTG -> GTA		transition		ECs0691	similar to GLTL_ECOLI gi|1786872 (conserved in Escherichia coli K-12)	glutamate/aspartate ABC transporter ATP-binding protein
6	767397	C	0.929	A	0.071	C -> A	TCG -> TCT		transversion		ECs0693	similar to GLTJ_ECOLI gi|1786874 (conserved in Escherichia coli K-12)	glutamate/aspartate transport system permease
9	767397	C	0.941	A	0.059	C -> A	TCG -> TCT		transversion		ECs0693	similar to GLTJ_ECOLI gi|1786874 (conserved in Escherichia coli K-12)	glutamate/aspartate transport system permease
10	767397	C	0.929	A	0.071	C -> A	TCG -> TCT		transversion		ECs0693	similar to GLTJ_ECOLI gi|1786874 (conserved in Escherichia coli K-12)	glutamate/aspartate transport system permease
8	767781	G	0.917	A	0.083	G -> A	ACC -> ACT		transition		ECs0693	similar to GLTJ_ECOLI gi|1786874 (conserved in Escherichia coli K-12)	glutamate/aspartate transport system permease
8	768189	G	0.805	A	0.195	G -> A			transition
6	769624	G	0.933	T	0.067	G -> T	AAC -> AAA	N -> K	transversion	lnt	ECs0695	Transfers the fatty acyl group on membrane lipoproteins	apolipoprotein N-acyltransferase
10	769624	G	0.933	T	0.067	G -> T	AAC -> AAA	N -> K	transversion	lnt	ECs0695	Transfers the fatty acyl group on membrane lipoproteins	apolipoprotein N-acyltransferase
6	769691	A	0.941	G	0.059	A -> G	GTG -> GCG	V -> A	transition	lnt	ECs0695	Transfers the fatty acyl group on membrane lipoproteins	apolipoprotein N-acyltransferase
10	769691	A	0.941	G	0.059	A -> G	GTG -> GCG	V -> A	transition	lnt	ECs0695	Transfers the fatty acyl group on membrane lipoproteins	apolipoprotein N-acyltransferase
3	775030	G	0.869	A	0.131	G -> A	ACC -> ACT		transition		ECs0699	catalyzes the formation of 2-methylthio-N6-(dimethylallyl)adenosine (ms(2)i(6)A) at position 37 in tRNAs that read codons beginning with uridine from N6-(dimethylallyl)adenosine (i(6)A)	(dimethylallyl)adenosine tRNA methylthiotransferase
8	775637	C	0.929	T	0.071	C -> T	CCG -> TCG	P -> S	transition	ubiF	ECs0700	catalyzes the formation of 2-octaprenyl-3-methyl-5-hydroxy-6-methoxy-1,4-benzoquinol from 2-octaprenyl-3-methyl-6-methoxy-1,4-benzoquinol; functions in the biosynthesis of ubiquinone or coenzyme Q	2-octaprenyl-3-methyl-6-methoxy-1,4-benzoquinol hydroxylase
9	776702	T	0.944	G	0.056	T -> G			transversion
4	776794	A	0.807	G	0.193	A -> G			transition
2	778173	T	0.946	G	0.054	T -> G	AAC -> CAC	N -> H	transversion	asnB	ECs0704	functions in asparagine biosynthesis; converts glutamine, aspartate, ATP, and water to glutamate, asparagine, pyrophosphate and AMP	asparagine synthetase B
1	779527	A	0.429	G	0.571	A -> G			transition
3	779733	T	0.871	C	0.129	T -> C	GAT -> GGT	D -> G	transition		ECs0705	similar to NAGD_ECOLI gi|1786890 (conserved in Escherichia coli K-12)	UMP phosphatase
1	780083	A	0.471	C	0.529	A -> C	GTT -> GTG		transversion		ECs0705	similar to NAGD_ECOLI gi|1786890 (conserved in Escherichia coli K-12)	UMP phosphatase
1	784269	T	0.917	G	0.083	T -> G	GGT -> GGG		transversion		ECs0709	phosphoenolpyruvate-dependent sugar phosphotransferase system; catalyzes the phosphorylation of incoming sugar substrates concomitant with their translocation across the cell membrane; IIB is phosphorylated by IIA and then transfers the phosphoryl group to the sugar; IIC forms the translocation channel	PTS system N-acetyl glucosamine specific transporter subunit IIABC
2	784269	T	0.895	G	0.105	T -> G	GGT -> GGG		transversion		ECs0709	phosphoenolpyruvate-dependent sugar phosphotransferase system; catalyzes the phosphorylation of incoming sugar substrates concomitant with their translocation across the cell membrane; IIB is phosphorylated by IIA and then transfers the phosphoryl group to the sugar; IIC forms the translocation channel	PTS system N-acetyl glucosamine specific transporter subunit IIABC
9	784269	T	0.933	G	0.067	T -> G	GGT -> GGG		transversion		ECs0709	phosphoenolpyruvate-dependent sugar phosphotransferase system; catalyzes the phosphorylation of incoming sugar substrates concomitant with their translocation across the cell membrane; IIB is phosphorylated by IIA and then transfers the phosphoryl group to the sugar; IIC forms the translocation channel	PTS system N-acetyl glucosamine specific transporter subunit IIABC
2	784279	G	0.933	A	0.067	G -> A	GGT -> AGT	G -> S	transition		ECs0709	phosphoenolpyruvate-dependent sugar phosphotransferase system; catalyzes the phosphorylation of incoming sugar substrates concomitant with their translocation across the cell membrane; IIB is phosphorylated by IIA and then transfers the phosphoryl group to the sugar; IIC forms the translocation channel	PTS system N-acetyl glucosamine specific transporter subunit IIABC
3	785693	C	0.875	T	0.125	C -> T	GCG -> GTG	A -> V	transition		ECs0709	phosphoenolpyruvate-dependent sugar phosphotransferase system; catalyzes the phosphorylation of incoming sugar substrates concomitant with their translocation across the cell membrane; IIB is phosphorylated by IIA and then transfers the phosphoryl group to the sugar; IIC forms the translocation channel	PTS system N-acetyl glucosamine specific transporter subunit IIABC
1	788407	G	0.794	T	0.206	G -> T			transversion
1	790018	C	0.526	T	0.474	C -> T			transition		ECs0713	similar to YBFN_ECOLI gi|1786898 (conserved in Escherichia coli K-12)	hypothetical protein
5	790466	T	0.944	G	0.056	T -> G	ACC -> CCC	T -> P	transversion	fur	ECs0714	negatively regulates a number of operons that encode enzymes involved in iron transport; activated by manganese; forms a homodimer	ferric uptake regulator
3	792737	G	0.905	T	0.095	G -> T	GAC -> GAA	D -> E	transversion		ECs0717	similar to YBFF_ECOLI gi|1786902 (conserved in Escherichia coli K-12)	hypothetical protein
3	794571	C	0.851	T	0.149	C -> T	AAC -> AAT		transition		ECs0719	catalyzes the interconversion of alpha-D-glucose 1-phosphate to alpha-D-glucose 6-phosphate	phosphoglucomutase
1	794988	T	0.5	C	0.5	T -> C	AGT -> AGC		transition		ECs0719	catalyzes the interconversion of alpha-D-glucose 1-phosphate to alpha-D-glucose 6-phosphate	phosphoglucomutase
3	795790	G	0.95	A	0.05	G -> A	ACG -> ATG	T -> M	transition	potE	ECs0720	catalyzes the uptake of putrescine via a proton symport mechanism, as well as the efflux of putrescine by a putrescine/ornithine antiport system	putrescine transporter
1	797116	C	0.436	G	0.564	C -> G	GTA -> CTA	V -> L	transversion		ECs0721	similar to SPEF_ECOLI gi|1786909	ornithine decarboxylase
1	798715	C	0.471	T	0.529	C -> T	GAA -> AAA	E -> K	transition		ECs0721	similar to SPEF_ECOLI gi|1786909	ornithine decarboxylase
4	800964	T	0.696	C	0.304	T -> C	GAA -> GAG		transition		ECs0723	sensory histidine kinase in two-component regulatory system with KdpE; signal sensing protein	sensor protein KdpD
8	801440	C	0.678	T	0.322	C -> T	GGC -> AGC	G -> S	transition		ECs0723	sensory histidine kinase in two-component regulatory system with KdpE; signal sensing protein	sensor protein KdpD
8	802579	C	0.932	T	0.068	C -> T	CGG -> CAG	R -> Q	transition		ECs0723	sensory histidine kinase in two-component regulatory system with KdpE; signal sensing protein	sensor protein KdpD
1	802852	T	0.458	C	0.528	T -> C	CTA -> CTG		transition		ECs0724	One of the components of the high-affinity ATP-driven potassium transport (or KDP)system, which catalyzes the hydrolysis of ATP coupled with the exchange of hydrogen and potassium ions. The C subunit may be involved in assembly of the KDP complex	potassium-transporting ATPase subunit C
1	804363	C	0.765	T	0.235	C -> T	GTG -> GTA		transition		ECs0725	One of the components of the high-affinity ATP-driven potassium transport (or KDP) system, which catalyzes the hydrolysis of ATP coupled with the exchange of hydrogen and potassium ions	potassium-transporting ATPase subunit B
1	804804	G	0.436	A	0.564	G -> A	GCC -> GCT		transition		ECs0725	One of the components of the high-affinity ATP-driven potassium transport (or KDP) system, which catalyzes the hydrolysis of ATP coupled with the exchange of hydrogen and potassium ions	potassium-transporting ATPase subunit B
9	805962	G	0.95	T	0.05	G -> T	CGT -> AGT	R -> S	transversion		ECs0726	catalyzes the hydrolysis of ATP coupled with the exchange of hydrogen and potassium ions	potassium-transporting ATPase subunit A
1	807415	G	0.407	A	0.593	G -> A			transition
7	807822	G	0.939	T	0.061	G -> T			transversion
8	807895	T	0.896	A	0.104	T -> A			transversion
6	807924	C	0.948	T	0.052	C -> T			transition
10	807924	C	0.948	T	0.052	C -> T			transition
1	812218	G	0.949	T	0.051	G -> T			transversion
6	812219	G	0.931	T	0.069	G -> T			transversion
7	812219	G	0.931	T	0.069	G -> T			transversion
9	812219	G	0.935	T	0.065	G -> T			transversion
10	812219	G	0.931	T	0.069	G -> T			transversion
1	812220	T	0.51	G	0.051	T -> G			transversion
6	812220	T	0.042	G	0.07	T -> G			transversion
7	812220	T	0.023	G	0.08	T -> G			transversion
9	812220	T	0.099	G	0.066	T -> G			transversion
10	812220	T	0.042	G	0.07	T -> G			transversion
5	813639	T	0.913	G	0.087	T -> G			transversion
3	813914	A	0.886	T	0.114	A -> T			transversion
3	818313	C	0.864	T	0.136	C -> T	CGC -> CAC	R -> H	transition		ECs0734	similar to YBGH_ECOLI gi|1786927 (conserved in Escherichia coli K-12)	transporter
8	823142	A		G	0.053	A -> G	AAA -> GAA	K -> E	transition		ECs0739	5-formyluracil/5-hydroxymethyluracil DNA glycosylase; involved in base excision repair of DNA damaged by oxidation or by mutagenic agents; acts as DNA glycosylase that recognizes and removes damaged bases with a preference for oxidized pyrimidines; has apurinic/apyrimidinic lyase activity	endonuclease VIII
1	823198	T	0.738	A	0.262	T -> A	CCT -> CCA		transversion		ECs0739	5-formyluracil/5-hydroxymethyluracil DNA glycosylase; involved in base excision repair of DNA damaged by oxidation or by mutagenic agents; acts as DNA glycosylase that recognizes and removes damaged bases with a preference for oxidized pyrimidines; has apurinic/apyrimidinic lyase activity	endonuclease VIII
1	823452	G	0.6	T	0.4	G -> T	CCC -> ACC	P -> T	transversion		ECs0740	similar to ABRB_ECOLI gi|1786933 (conserved in Escherichia coli K-12)	transporter
7	825171	A	0.949	G	0.051	A -> G	ATG -> ACG	M -> T	transition		ECs0741	similar to YBGO_ECOLI gi|1786935	hypothetical protein
1	825854	G	0.611	T	0.389	G -> T	ACC -> AAC	T -> N	transversion		ECs0742	similar to YBGP_ECOLI gi|1786936	chaperone
1	826657	T	0.6	C	0.4	T -> C			transition		ECs0743	similar to YBGQ_ECOLI gi|1786937; truncated due to frameshift	hypothetical protein
2	826832	C	0.939	T	0.061	C -> T	GTC -> ATC	V -> I	transition		ECs0743	similar to YBGQ_ECOLI gi|1786937; truncated due to frameshift	hypothetical protein
3	827707	C	0.919	T	0.081	C -> T			transition		ECs0743	similar to YBGQ_ECOLI gi|1786937; truncated due to frameshift	hypothetical protein
1	827934	T	0.406	C	0.594	T -> C	CCA -> CCG		transition		ECs0743	similar to YBGQ_ECOLI gi|1786937; truncated due to frameshift	hypothetical protein
3	830480	C	0.879	T	0.121	C -> T	GTT -> ATT	V -> I	transition	gltA	ECs0745	type II enzyme; in Escherichia coli this enzyme forms a trimer of dimers which is allosterically inhibited by NADH and competitively inhibited by alpha-ketoglutarate; allosteric inhibition is lost when Cys206 is chemically modified which also affects hexamer formation; forms oxaloacetate and acetyl-CoA and water from citrate and coenzyme A; functions in TCA cycle, glyoxylate cycle and respiration…	type II citrate synthase
1	831510	A	0.786	G	0.214	A -> G			transition
9	833357	G	0.938	C	0.063	G -> C	GGC -> GCC	G -> A	transversion	sdhA	ECs0748	part of four member succinate dehydrogenase enzyme complex that forms a trimeric complex (trimer of tetramers); SdhA/B are the catalytic subcomplex and can exhibit succinate dehydrogenase activity in the absence of SdhC/D which are the membrane components and form cytochrome b556; SdhC binds ubiquinone; oxidizes succinate to fumarate while reducing ubiquinone to ubiquinol	succinate dehydrogenase flavoprotein subunit
3	833647	G	0.95	A	0.05	G -> A	GGT -> AGT	G -> S	transition	sdhA	ECs0748	part of four member succinate dehydrogenase enzyme complex that forms a trimeric complex (trimer of tetramers); SdhA/B are the catalytic subcomplex and can exhibit succinate dehydrogenase activity in the absence of SdhC/D which are the membrane components and form cytochrome b556; SdhC binds ubiquinone; oxidizes succinate to fumarate while reducing ubiquinone to ubiquinol	succinate dehydrogenase flavoprotein subunit
7	834863	C	0.944	T	0.056	C -> T	GCG -> GTG	A -> V	transition	sdhB	ECs0749	part of four member succinate dehydrogenase enzyme complex that forms a trimeric complex (trimer of tetramers); SdhA/B are the catalytic subcomplex and can exhibit succinate dehydrogenase activity in the absence of SdhC/D which are the membrane components and form cytochrome b556; SdhC binds ubiquinone; oxidizes succinate to fumarate while reducing ubiquinone to ubiquinol; the catalytic subunits …	succinate dehydrogenase iron-sulfur subunit
1	839952	C	0.949	T	0.051	C -> T			transition	sucC	ECs0753	catalyzes the interconversion of succinyl-CoA and succinate	succinyl-CoA synthetase subunit beta
9	841397	A	0.95	T	0.05	A -> T	ATT -> TTT	I -> F	transversion		ECs0754	Catalyzes the only substrate-level phosphorylation in the TCA cycle	succinyl-CoA synthetase subunit alpha
2	843932	A	0.949	G	0.051	A -> G	ATT -> ATC		transition		ECs0757	similar to fumarate hydratase class I, aerobic (fumarase) - Escherichia coli gi|120598|sp|P00923|FUMA_ECOLI	fumarate hydratase
8	844020	C	0.949	A	0.051	C -> A	GGC -> GTC	G -> V	transversion		ECs0757	similar to fumarate hydratase class I, aerobic (fumarase) - Escherichia coli gi|120598|sp|P00923|FUMA_ECOLI	fumarate hydratase
3	844246	T	0.943	C	0.057	T -> C	ACC -> GCC	T -> A	transition		ECs0757	similar to fumarate hydratase class I, aerobic (fumarase) - Escherichia coli gi|120598|sp|P00923|FUMA_ECOLI	fumarate hydratase
1	845085	A	0.426	C	0.574	A -> C	GTA -> GGA	V -> G	transversion		ECs0757	similar to fumarate hydratase class I, aerobic (fumarase) - Escherichia coli gi|120598|sp|P00923|FUMA_ECOLI	fumarate hydratase
4	846721	T	0.736	A	0.264	T -> A	GGA -> GGT		transversion		ECs0758	similar to glutamate/aspartate transport proteins (proton glutamate symport proteins) e.g. [Bacillus stearothermophilus] gi|121467|sp|P24943|GLTT_BACST; similar toC4-dicarboxylate transporter	transporter
3	848342	A	0.905	C	0.095	A -> C	CTG -> CGG	L -> R	transversion		ECs0760		hypothetical protein
1	849309	T	0.714	G	0.286	T -> G	ATC -> CTC	I -> L	transversion		ECs0761	beta-methylaspartase; similar to 3-methylaspartate ammonia-lyases (beta-methylaspartases) e.g. [Citrobacter amalonaticus] gi|3184397|dbj|BAA28709.1|; [Clostridium tetanomorphum] gi|729971|sp	3-methylaspartate ammonia-lyase
5	850381	C	0.947	T	0.053	C -> T			transition		ECs0762	methylaspartate mutase E; similar to glutamate mutases e.g. [Citrobacter amalonaticus] gi|3184396|dbj|BAA28708.1|; [Clostridium tetanomorphum] gi|729586|sp|Q05509|GLME_CLOTT	glutamate mutase E
7	850638	G	0.947	T	0.053	G -> T	ATC -> ATA		transversion		ECs0762	methylaspartate mutase E; similar to glutamate mutases e.g. [Citrobacter amalonaticus] gi|3184396|dbj|BAA28708.1|; [Clostridium tetanomorphum] gi|729586|sp|Q05509|GLME_CLOTT	glutamate mutase E
2	852605	T	0.809	G	0.191	T -> G	ACC -> CCC	T -> P	transversion		ECs0763	methylaspartate mutase L; similar to glutamate mutase L (methylaspartate mutase L) e.g. [Clostridium tetanomorphum] gi|444421|prf||1907157C	glutamate mutase L
6	852605	T	0.458	G	0.542	T -> G	ACC -> CCC	T -> P	transversion		ECs0763	methylaspartate mutase L; similar to glutamate mutase L (methylaspartate mutase L) e.g. [Clostridium tetanomorphum] gi|444421|prf||1907157C	glutamate mutase L
10	852605	T	0.458	G	0.542	T -> G	ACC -> CCC	T -> P	transversion		ECs0763	methylaspartate mutase L; similar to glutamate mutase L (methylaspartate mutase L) e.g. [Clostridium tetanomorphum] gi|444421|prf||1907157C	glutamate mutase L
2	854019	G	0.687	A	0.313	G -> A	TCC -> TCT		transition		ECs0766		hypothetical protein
6	854796	A	0.524	T	0.476	A -> T	CCT -> CCA		transversion		ECs0767		hypothetical protein
10	854796	A	0.524	T	0.476	A -> T	CCT -> CCA		transversion		ECs0767		hypothetical protein
7	861440	A	0.848	C	0.152	A -> C	GAA -> GCA	E -> A	transversion	tolA	ECs0774	inner membrane component of 7 member Tol-Pal envelope-spanning complex; involved in maintaining cell envelope integrity; utilized by colicins and filamentous phages for import; interacts with TolB, Pal, and through TolB to various outer membrane porins	cell envelope integrity inner membrane protein TolA
8	861440	A	0.915	C	0.085	A -> C	GAA -> GCA	E -> A	transversion	tolA	ECs0774	inner membrane component of 7 member Tol-Pal envelope-spanning complex; involved in maintaining cell envelope integrity; utilized by colicins and filamentous phages for import; interacts with TolB, Pal, and through TolB to various outer membrane porins	cell envelope integrity inner membrane protein TolA
9	861440	A	0.932	C	0.068	A -> C	GAA -> GCA	E -> A	transversion	tolA	ECs0774	inner membrane component of 7 member Tol-Pal envelope-spanning complex; involved in maintaining cell envelope integrity; utilized by colicins and filamentous phages for import; interacts with TolB, Pal, and through TolB to various outer membrane porins	cell envelope integrity inner membrane protein TolA
6	861444	G	0.879	A	0.121	G -> A	GCG -> GCA		transition	tolA	ECs0774	inner membrane component of 7 member Tol-Pal envelope-spanning complex; involved in maintaining cell envelope integrity; utilized by colicins and filamentous phages for import; interacts with TolB, Pal, and through TolB to various outer membrane porins	cell envelope integrity inner membrane protein TolA
7	861444	G	0.831	A	0.169	G -> A	GCG -> GCA		transition	tolA	ECs0774	inner membrane component of 7 member Tol-Pal envelope-spanning complex; involved in maintaining cell envelope integrity; utilized by colicins and filamentous phages for import; interacts with TolB, Pal, and through TolB to various outer membrane porins	cell envelope integrity inner membrane protein TolA
8	861444	G	0.738	A	0.262	G -> A	GCG -> GCA		transition	tolA	ECs0774	inner membrane component of 7 member Tol-Pal envelope-spanning complex; involved in maintaining cell envelope integrity; utilized by colicins and filamentous phages for import; interacts with TolB, Pal, and through TolB to various outer membrane porins	cell envelope integrity inner membrane protein TolA
9	861444	G	0.763	A	0.237	G -> A	GCG -> GCA		transition	tolA	ECs0774	inner membrane component of 7 member Tol-Pal envelope-spanning complex; involved in maintaining cell envelope integrity; utilized by colicins and filamentous phages for import; interacts with TolB, Pal, and through TolB to various outer membrane porins	cell envelope integrity inner membrane protein TolA
10	861444	G	0.879	A	0.121	G -> A	GCG -> GCA		transition	tolA	ECs0774	inner membrane component of 7 member Tol-Pal envelope-spanning complex; involved in maintaining cell envelope integrity; utilized by colicins and filamentous phages for import; interacts with TolB, Pal, and through TolB to various outer membrane porins	cell envelope integrity inner membrane protein TolA
6	861456	T	0.915	G	0.085	T -> G	GCT -> GCG		transversion	tolA	ECs0774	inner membrane component of 7 member Tol-Pal envelope-spanning complex; involved in maintaining cell envelope integrity; utilized by colicins and filamentous phages for import; interacts with TolB, Pal, and through TolB to various outer membrane porins	cell envelope integrity inner membrane protein TolA
8	861456	T	0.823	G	0.177	T -> G	GCT -> GCG		transversion	tolA	ECs0774	inner membrane component of 7 member Tol-Pal envelope-spanning complex; involved in maintaining cell envelope integrity; utilized by colicins and filamentous phages for import; interacts with TolB, Pal, and through TolB to various outer membrane porins	cell envelope integrity inner membrane protein TolA
9	861456	T	0.803	G	0.197	T -> G	GCT -> GCG		transversion	tolA	ECs0774	inner membrane component of 7 member Tol-Pal envelope-spanning complex; involved in maintaining cell envelope integrity; utilized by colicins and filamentous phages for import; interacts with TolB, Pal, and through TolB to various outer membrane porins	cell envelope integrity inner membrane protein TolA
10	861456	T	0.915	G	0.085	T -> G	GCT -> GCG		transversion	tolA	ECs0774	inner membrane component of 7 member Tol-Pal envelope-spanning complex; involved in maintaining cell envelope integrity; utilized by colicins and filamentous phages for import; interacts with TolB, Pal, and through TolB to various outer membrane porins	cell envelope integrity inner membrane protein TolA
6	861459	A	0.915	T	0.085	A -> T	GCA -> GCT		transversion	tolA	ECs0774	inner membrane component of 7 member Tol-Pal envelope-spanning complex; involved in maintaining cell envelope integrity; utilized by colicins and filamentous phages for import; interacts with TolB, Pal, and through TolB to various outer membrane porins	cell envelope integrity inner membrane protein TolA
8	861459	A	0.817	T	0.183	A -> T	GCA -> GCT		transversion	tolA	ECs0774	inner membrane component of 7 member Tol-Pal envelope-spanning complex; involved in maintaining cell envelope integrity; utilized by colicins and filamentous phages for import; interacts with TolB, Pal, and through TolB to various outer membrane porins	cell envelope integrity inner membrane protein TolA
9	861459	A	0.803	T	0.197	A -> T	GCA -> GCT		transversion	tolA	ECs0774	inner membrane component of 7 member Tol-Pal envelope-spanning complex; involved in maintaining cell envelope integrity; utilized by colicins and filamentous phages for import; interacts with TolB, Pal, and through TolB to various outer membrane porins	cell envelope integrity inner membrane protein TolA
10	861459	A	0.915	T	0.085	A -> T	GCA -> GCT		transversion	tolA	ECs0774	inner membrane component of 7 member Tol-Pal envelope-spanning complex; involved in maintaining cell envelope integrity; utilized by colicins and filamentous phages for import; interacts with TolB, Pal, and through TolB to various outer membrane porins	cell envelope integrity inner membrane protein TolA
1	861462	T	0.919	C	0.081	T -> C	GCT -> GCC		transition	tolA	ECs0774	inner membrane component of 7 member Tol-Pal envelope-spanning complex; involved in maintaining cell envelope integrity; utilized by colicins and filamentous phages for import; interacts with TolB, Pal, and through TolB to various outer membrane porins	cell envelope integrity inner membrane protein TolA
6	861462	T	0.928	C	0.072	T -> C	GCT -> GCC		transition	tolA	ECs0774	inner membrane component of 7 member Tol-Pal envelope-spanning complex; involved in maintaining cell envelope integrity; utilized by colicins and filamentous phages for import; interacts with TolB, Pal, and through TolB to various outer membrane porins	cell envelope integrity inner membrane protein TolA
7	861462	T	0.766	C	0.234	T -> C	GCT -> GCC		transition	tolA	ECs0774	inner membrane component of 7 member Tol-Pal envelope-spanning complex; involved in maintaining cell envelope integrity; utilized by colicins and filamentous phages for import; interacts with TolB, Pal, and through TolB to various outer membrane porins	cell envelope integrity inner membrane protein TolA
8	861462	T	0.885	C	0.115	T -> C	GCT -> GCC		transition	tolA	ECs0774	inner membrane component of 7 member Tol-Pal envelope-spanning complex; involved in maintaining cell envelope integrity; utilized by colicins and filamentous phages for import; interacts with TolB, Pal, and through TolB to various outer membrane porins	cell envelope integrity inner membrane protein TolA
9	861462	T	0.932	C	0.068	T -> C	GCT -> GCC		transition	tolA	ECs0774	inner membrane component of 7 member Tol-Pal envelope-spanning complex; involved in maintaining cell envelope integrity; utilized by colicins and filamentous phages for import; interacts with TolB, Pal, and through TolB to various outer membrane porins	cell envelope integrity inner membrane protein TolA
10	861462	T	0.928	C	0.072	T -> C	GCT -> GCC		transition	tolA	ECs0774	inner membrane component of 7 member Tol-Pal envelope-spanning complex; involved in maintaining cell envelope integrity; utilized by colicins and filamentous phages for import; interacts with TolB, Pal, and through TolB to various outer membrane porins	cell envelope integrity inner membrane protein TolA
1	861470	G	0.919	A	0.081	G -> A	AGA -> AAA	R -> K	transition	tolA	ECs0774	inner membrane component of 7 member Tol-Pal envelope-spanning complex; involved in maintaining cell envelope integrity; utilized by colicins and filamentous phages for import; interacts with TolB, Pal, and through TolB to various outer membrane porins	cell envelope integrity inner membrane protein TolA
6	861470	G	0.942	A	0.058	G -> A	AGA -> AAA	R -> K	transition	tolA	ECs0774	inner membrane component of 7 member Tol-Pal envelope-spanning complex; involved in maintaining cell envelope integrity; utilized by colicins and filamentous phages for import; interacts with TolB, Pal, and through TolB to various outer membrane porins	cell envelope integrity inner membrane protein TolA
7	861470	G	0.762	A	0.238	G -> A	AGA -> AAA	R -> K	transition	tolA	ECs0774	inner membrane component of 7 member Tol-Pal envelope-spanning complex; involved in maintaining cell envelope integrity; utilized by colicins and filamentous phages for import; interacts with TolB, Pal, and through TolB to various outer membrane porins	cell envelope integrity inner membrane protein TolA
8	861470	G	0.875	A	0.125	G -> A	AGA -> AAA	R -> K	transition	tolA	ECs0774	inner membrane component of 7 member Tol-Pal envelope-spanning complex; involved in maintaining cell envelope integrity; utilized by colicins and filamentous phages for import; interacts with TolB, Pal, and through TolB to various outer membrane porins	cell envelope integrity inner membrane protein TolA
9	861470	G	0.93	A	0.07	G -> A	AGA -> AAA	R -> K	transition	tolA	ECs0774	inner membrane component of 7 member Tol-Pal envelope-spanning complex; involved in maintaining cell envelope integrity; utilized by colicins and filamentous phages for import; interacts with TolB, Pal, and through TolB to various outer membrane porins	cell envelope integrity inner membrane protein TolA
10	861470	G	0.942	A	0.058	G -> A	AGA -> AAA	R -> K	transition	tolA	ECs0774	inner membrane component of 7 member Tol-Pal envelope-spanning complex; involved in maintaining cell envelope integrity; utilized by colicins and filamentous phages for import; interacts with TolB, Pal, and through TolB to various outer membrane porins	cell envelope integrity inner membrane protein TolA
6	861477	A	0.691	G	0.173	A -> G	AAA -> AAG		transition	tolA	ECs0774	inner membrane component of 7 member Tol-Pal envelope-spanning complex; involved in maintaining cell envelope integrity; utilized by colicins and filamentous phages for import; interacts with TolB, Pal, and through TolB to various outer membrane porins	cell envelope integrity inner membrane protein TolA
8	861477	A	0.587	G	0.127	A -> G	AAA -> AAG		transition	tolA	ECs0774	inner membrane component of 7 member Tol-Pal envelope-spanning complex; involved in maintaining cell envelope integrity; utilized by colicins and filamentous phages for import; interacts with TolB, Pal, and through TolB to various outer membrane porins	cell envelope integrity inner membrane protein TolA
9	861477	A	0.619	G	0.127	A -> G	AAA -> AAG		transition	tolA	ECs0774	inner membrane component of 7 member Tol-Pal envelope-spanning complex; involved in maintaining cell envelope integrity; utilized by colicins and filamentous phages for import; interacts with TolB, Pal, and through TolB to various outer membrane porins	cell envelope integrity inner membrane protein TolA
10	861477	A	0.691	G	0.173	A -> G	AAA -> AAG		transition	tolA	ECs0774	inner membrane component of 7 member Tol-Pal envelope-spanning complex; involved in maintaining cell envelope integrity; utilized by colicins and filamentous phages for import; interacts with TolB, Pal, and through TolB to various outer membrane porins	cell envelope integrity inner membrane protein TolA
6	861480	G	0.679	A	0.259	G -> A	GCG -> GCA		transition	tolA	ECs0774	inner membrane component of 7 member Tol-Pal envelope-spanning complex; involved in maintaining cell envelope integrity; utilized by colicins and filamentous phages for import; interacts with TolB, Pal, and through TolB to various outer membrane porins	cell envelope integrity inner membrane protein TolA
8	861480	G	0.587	A	0.302	G -> A	GCG -> GCA		transition	tolA	ECs0774	inner membrane component of 7 member Tol-Pal envelope-spanning complex; involved in maintaining cell envelope integrity; utilized by colicins and filamentous phages for import; interacts with TolB, Pal, and through TolB to various outer membrane porins	cell envelope integrity inner membrane protein TolA
9	861480	G	0.587	A	0.349	G -> A	GCG -> GCA		transition	tolA	ECs0774	inner membrane component of 7 member Tol-Pal envelope-spanning complex; involved in maintaining cell envelope integrity; utilized by colicins and filamentous phages for import; interacts with TolB, Pal, and through TolB to various outer membrane porins	cell envelope integrity inner membrane protein TolA
10	861480	G	0.679	A	0.259	G -> A	GCG -> GCA		transition	tolA	ECs0774	inner membrane component of 7 member Tol-Pal envelope-spanning complex; involved in maintaining cell envelope integrity; utilized by colicins and filamentous phages for import; interacts with TolB, Pal, and through TolB to various outer membrane porins	cell envelope integrity inner membrane protein TolA
1	861518	A	0.75	G	0.25	A -> G	GAA -> GAG		transition	tolA	ECs0774	inner membrane component of 7 member Tol-Pal envelope-spanning complex; involved in maintaining cell envelope integrity; utilized by colicins and filamentous phages for import; interacts with TolB, Pal, and through TolB to various outer membrane porins	cell envelope integrity inner membrane protein TolA
6	861519	A	0.609	G	0.391	A -> G	GAA -> GAG		transition	tolA	ECs0774	inner membrane component of 7 member Tol-Pal envelope-spanning complex; involved in maintaining cell envelope integrity; utilized by colicins and filamentous phages for import; interacts with TolB, Pal, and through TolB to various outer membrane porins	cell envelope integrity inner membrane protein TolA
7	861519	A	0.738	G	0.262	A -> G	GAA -> GAG		transition	tolA	ECs0774	inner membrane component of 7 member Tol-Pal envelope-spanning complex; involved in maintaining cell envelope integrity; utilized by colicins and filamentous phages for import; interacts with TolB, Pal, and through TolB to various outer membrane porins	cell envelope integrity inner membrane protein TolA
8	861519	A	0.677	G	0.323	A -> G	GAA -> GAG		transition	tolA	ECs0774	inner membrane component of 7 member Tol-Pal envelope-spanning complex; involved in maintaining cell envelope integrity; utilized by colicins and filamentous phages for import; interacts with TolB, Pal, and through TolB to various outer membrane porins	cell envelope integrity inner membrane protein TolA
9	861519	A	0.732	G	0.268	A -> G	GAA -> GAG		transition	tolA	ECs0774	inner membrane component of 7 member Tol-Pal envelope-spanning complex; involved in maintaining cell envelope integrity; utilized by colicins and filamentous phages for import; interacts with TolB, Pal, and through TolB to various outer membrane porins	cell envelope integrity inner membrane protein TolA
10	861519	A	0.609	G	0.391	A -> G	GAA -> GAG		transition	tolA	ECs0774	inner membrane component of 7 member Tol-Pal envelope-spanning complex; involved in maintaining cell envelope integrity; utilized by colicins and filamentous phages for import; interacts with TolB, Pal, and through TolB to various outer membrane porins	cell envelope integrity inner membrane protein TolA
1	861525	G	0.766	T	0.234	G -> T	GCG -> GCT		transversion	tolA	ECs0774	inner membrane component of 7 member Tol-Pal envelope-spanning complex; involved in maintaining cell envelope integrity; utilized by colicins and filamentous phages for import; interacts with TolB, Pal, and through TolB to various outer membrane porins	cell envelope integrity inner membrane protein TolA
6	861525	G	0.655	T	0.345	G -> T	GCG -> GCT		transversion	tolA	ECs0774	inner membrane component of 7 member Tol-Pal envelope-spanning complex; involved in maintaining cell envelope integrity; utilized by colicins and filamentous phages for import; interacts with TolB, Pal, and through TolB to various outer membrane porins	cell envelope integrity inner membrane protein TolA
7	861525	G	0.783	T	0.217	G -> T	GCG -> GCT		transversion	tolA	ECs0774	inner membrane component of 7 member Tol-Pal envelope-spanning complex; involved in maintaining cell envelope integrity; utilized by colicins and filamentous phages for import; interacts with TolB, Pal, and through TolB to various outer membrane porins	cell envelope integrity inner membrane protein TolA
8	861525	G	0.742	T	0.258	G -> T	GCG -> GCT		transversion	tolA	ECs0774	inner membrane component of 7 member Tol-Pal envelope-spanning complex; involved in maintaining cell envelope integrity; utilized by colicins and filamentous phages for import; interacts with TolB, Pal, and through TolB to various outer membrane porins	cell envelope integrity inner membrane protein TolA
9	861525	G	0.757	T	0.243	G -> T	GCG -> GCT		transversion	tolA	ECs0774	inner membrane component of 7 member Tol-Pal envelope-spanning complex; involved in maintaining cell envelope integrity; utilized by colicins and filamentous phages for import; interacts with TolB, Pal, and through TolB to various outer membrane porins	cell envelope integrity inner membrane protein TolA
10	861525	G	0.655	T	0.345	G -> T	GCG -> GCT		transversion	tolA	ECs0774	inner membrane component of 7 member Tol-Pal envelope-spanning complex; involved in maintaining cell envelope integrity; utilized by colicins and filamentous phages for import; interacts with TolB, Pal, and through TolB to various outer membrane porins	cell envelope integrity inner membrane protein TolA
1	861528	T	0.746	A	0.254	T -> A	GCT -> GCA		transversion	tolA	ECs0774	inner membrane component of 7 member Tol-Pal envelope-spanning complex; involved in maintaining cell envelope integrity; utilized by colicins and filamentous phages for import; interacts with TolB, Pal, and through TolB to various outer membrane porins	cell envelope integrity inner membrane protein TolA
6	861528	T	0.647	A	0.353	T -> A	GCT -> GCA		transversion	tolA	ECs0774	inner membrane component of 7 member Tol-Pal envelope-spanning complex; involved in maintaining cell envelope integrity; utilized by colicins and filamentous phages for import; interacts with TolB, Pal, and through TolB to various outer membrane porins	cell envelope integrity inner membrane protein TolA
7	861528	T	0.797	A	0.203	T -> A	GCT -> GCA		transversion	tolA	ECs0774	inner membrane component of 7 member Tol-Pal envelope-spanning complex; involved in maintaining cell envelope integrity; utilized by colicins and filamentous phages for import; interacts with TolB, Pal, and through TolB to various outer membrane porins	cell envelope integrity inner membrane protein TolA
8	861528	T	0.742	A	0.258	T -> A	GCT -> GCA		transversion	tolA	ECs0774	inner membrane component of 7 member Tol-Pal envelope-spanning complex; involved in maintaining cell envelope integrity; utilized by colicins and filamentous phages for import; interacts with TolB, Pal, and through TolB to various outer membrane porins	cell envelope integrity inner membrane protein TolA
9	861528	T	0.775	A	0.225	T -> A	GCT -> GCA		transversion	tolA	ECs0774	inner membrane component of 7 member Tol-Pal envelope-spanning complex; involved in maintaining cell envelope integrity; utilized by colicins and filamentous phages for import; interacts with TolB, Pal, and through TolB to various outer membrane porins	cell envelope integrity inner membrane protein TolA
10	861528	T	0.647	A	0.353	T -> A	GCT -> GCA		transversion	tolA	ECs0774	inner membrane component of 7 member Tol-Pal envelope-spanning complex; involved in maintaining cell envelope integrity; utilized by colicins and filamentous phages for import; interacts with TolB, Pal, and through TolB to various outer membrane porins	cell envelope integrity inner membrane protein TolA
1	861531	T	0.767	C	0.217	T -> C	GCT -> GCC		transition	tolA	ECs0774	inner membrane component of 7 member Tol-Pal envelope-spanning complex; involved in maintaining cell envelope integrity; utilized by colicins and filamentous phages for import; interacts with TolB, Pal, and through TolB to various outer membrane porins	cell envelope integrity inner membrane protein TolA
6	861531	T	0.659	C	0.329	T -> C	GCT -> GCC		transition	tolA	ECs0774	inner membrane component of 7 member Tol-Pal envelope-spanning complex; involved in maintaining cell envelope integrity; utilized by colicins and filamentous phages for import; interacts with TolB, Pal, and through TolB to various outer membrane porins	cell envelope integrity inner membrane protein TolA
7	861531	T	0.831	C	0.154	T -> C	GCT -> GCC		transition	tolA	ECs0774	inner membrane component of 7 member Tol-Pal envelope-spanning complex; involved in maintaining cell envelope integrity; utilized by colicins and filamentous phages for import; interacts with TolB, Pal, and through TolB to various outer membrane porins	cell envelope integrity inner membrane protein TolA
8	861531	T	0.746	C	0.239	T -> C	GCT -> GCC		transition	tolA	ECs0774	inner membrane component of 7 member Tol-Pal envelope-spanning complex; involved in maintaining cell envelope integrity; utilized by colicins and filamentous phages for import; interacts with TolB, Pal, and through TolB to various outer membrane porins	cell envelope integrity inner membrane protein TolA
9	861531	T	0.808	C	0.192	T -> C	GCT -> GCC		transition	tolA	ECs0774	inner membrane component of 7 member Tol-Pal envelope-spanning complex; involved in maintaining cell envelope integrity; utilized by colicins and filamentous phages for import; interacts with TolB, Pal, and through TolB to various outer membrane porins	cell envelope integrity inner membrane protein TolA
10	861531	T	0.659	C	0.329	T -> C	GCT -> GCC		transition	tolA	ECs0774	inner membrane component of 7 member Tol-Pal envelope-spanning complex; involved in maintaining cell envelope integrity; utilized by colicins and filamentous phages for import; interacts with TolB, Pal, and through TolB to various outer membrane porins	cell envelope integrity inner membrane protein TolA
1	861534	A	0.897	C	0.086	A -> C	GAA -> GAC	E -> D	transversion	tolA	ECs0774	inner membrane component of 7 member Tol-Pal envelope-spanning complex; involved in maintaining cell envelope integrity; utilized by colicins and filamentous phages for import; interacts with TolB, Pal, and through TolB to various outer membrane porins	cell envelope integrity inner membrane protein TolA
8	861534	A	0.894	C	0.091	A -> C	GAA -> GAC	E -> D	transversion	tolA	ECs0774	inner membrane component of 7 member Tol-Pal envelope-spanning complex; involved in maintaining cell envelope integrity; utilized by colicins and filamentous phages for import; interacts with TolB, Pal, and through TolB to various outer membrane porins	cell envelope integrity inner membrane protein TolA
1	861537	G	0.868	A	0.132	G -> A	AAG -> AAA		transition	tolA	ECs0774	inner membrane component of 7 member Tol-Pal envelope-spanning complex; involved in maintaining cell envelope integrity; utilized by colicins and filamentous phages for import; interacts with TolB, Pal, and through TolB to various outer membrane porins	cell envelope integrity inner membrane protein TolA
6	861537	G	0.687	A	0.313	G -> A	AAG -> AAA		transition	tolA	ECs0774	inner membrane component of 7 member Tol-Pal envelope-spanning complex; involved in maintaining cell envelope integrity; utilized by colicins and filamentous phages for import; interacts with TolB, Pal, and through TolB to various outer membrane porins	cell envelope integrity inner membrane protein TolA
7	861537	G	0.889	A	0.111	G -> A	AAG -> AAA		transition	tolA	ECs0774	inner membrane component of 7 member Tol-Pal envelope-spanning complex; involved in maintaining cell envelope integrity; utilized by colicins and filamentous phages for import; interacts with TolB, Pal, and through TolB to various outer membrane porins	cell envelope integrity inner membrane protein TolA
8	861537	G	0.8	A	0.2	G -> A	AAG -> AAA		transition	tolA	ECs0774	inner membrane component of 7 member Tol-Pal envelope-spanning complex; involved in maintaining cell envelope integrity; utilized by colicins and filamentous phages for import; interacts with TolB, Pal, and through TolB to various outer membrane porins	cell envelope integrity inner membrane protein TolA
9	861537	G	0.831	A	0.169	G -> A	AAG -> AAA		transition	tolA	ECs0774	inner membrane component of 7 member Tol-Pal envelope-spanning complex; involved in maintaining cell envelope integrity; utilized by colicins and filamentous phages for import; interacts with TolB, Pal, and through TolB to various outer membrane porins	cell envelope integrity inner membrane protein TolA
10	861537	G	0.687	A	0.313	G -> A	AAG -> AAA		transition	tolA	ECs0774	inner membrane component of 7 member Tol-Pal envelope-spanning complex; involved in maintaining cell envelope integrity; utilized by colicins and filamentous phages for import; interacts with TolB, Pal, and through TolB to various outer membrane porins	cell envelope integrity inner membrane protein TolA
6	861546	T	0.648	A	0.225	T -> A	GCT -> GCA		transversion	tolA	ECs0774	inner membrane component of 7 member Tol-Pal envelope-spanning complex; involved in maintaining cell envelope integrity; utilized by colicins and filamentous phages for import; interacts with TolB, Pal, and through TolB to various outer membrane porins	cell envelope integrity inner membrane protein TolA
8	861546	T	0.787	A	0.131	T -> A	GCT -> GCA		transversion	tolA	ECs0774	inner membrane component of 7 member Tol-Pal envelope-spanning complex; involved in maintaining cell envelope integrity; utilized by colicins and filamentous phages for import; interacts with TolB, Pal, and through TolB to various outer membrane porins	cell envelope integrity inner membrane protein TolA
9	861546	T	0.714	A	0.2	T -> A	GCT -> GCA		transversion	tolA	ECs0774	inner membrane component of 7 member Tol-Pal envelope-spanning complex; involved in maintaining cell envelope integrity; utilized by colicins and filamentous phages for import; interacts with TolB, Pal, and through TolB to various outer membrane porins	cell envelope integrity inner membrane protein TolA
10	861546	T	0.648	A	0.225	T -> A	GCT -> GCA		transversion	tolA	ECs0774	inner membrane component of 7 member Tol-Pal envelope-spanning complex; involved in maintaining cell envelope integrity; utilized by colicins and filamentous phages for import; interacts with TolB, Pal, and through TolB to various outer membrane porins	cell envelope integrity inner membrane protein TolA
6	861548	A	0.639	C	0.069	A -> C	GAT -> GCT	D -> A	transversion	tolA	ECs0774	inner membrane component of 7 member Tol-Pal envelope-spanning complex; involved in maintaining cell envelope integrity; utilized by colicins and filamentous phages for import; interacts with TolB, Pal, and through TolB to various outer membrane porins	cell envelope integrity inner membrane protein TolA
8	861548	A	0.774	C	0.081	A -> C	GAT -> GCT	D -> A	transversion	tolA	ECs0774	inner membrane component of 7 member Tol-Pal envelope-spanning complex; involved in maintaining cell envelope integrity; utilized by colicins and filamentous phages for import; interacts with TolB, Pal, and through TolB to various outer membrane porins	cell envelope integrity inner membrane protein TolA
10	861548	A	0.639	C	0.069	A -> C	GAT -> GCT	D -> A	transversion	tolA	ECs0774	inner membrane component of 7 member Tol-Pal envelope-spanning complex; involved in maintaining cell envelope integrity; utilized by colicins and filamentous phages for import; interacts with TolB, Pal, and through TolB to various outer membrane porins	cell envelope integrity inner membrane protein TolA
6	861555	A	0.93	G	0.07	A -> G	AAA -> AAG		transition	tolA	ECs0774	inner membrane component of 7 member Tol-Pal envelope-spanning complex; involved in maintaining cell envelope integrity; utilized by colicins and filamentous phages for import; interacts with TolB, Pal, and through TolB to various outer membrane porins	cell envelope integrity inner membrane protein TolA
8	861555	A	0.919	G	0.081	A -> G	AAA -> AAG		transition	tolA	ECs0774	inner membrane component of 7 member Tol-Pal envelope-spanning complex; involved in maintaining cell envelope integrity; utilized by colicins and filamentous phages for import; interacts with TolB, Pal, and through TolB to various outer membrane porins	cell envelope integrity inner membrane protein TolA
10	861555	A	0.93	G	0.07	A -> G	AAA -> AAG		transition	tolA	ECs0774	inner membrane component of 7 member Tol-Pal envelope-spanning complex; involved in maintaining cell envelope integrity; utilized by colicins and filamentous phages for import; interacts with TolB, Pal, and through TolB to various outer membrane porins	cell envelope integrity inner membrane protein TolA
1	861558	A	0.912	G	0.088	A -> G	GCA -> GCG		transition	tolA	ECs0774	inner membrane component of 7 member Tol-Pal envelope-spanning complex; involved in maintaining cell envelope integrity; utilized by colicins and filamentous phages for import; interacts with TolB, Pal, and through TolB to various outer membrane porins	cell envelope integrity inner membrane protein TolA
6	861558	A	0.732	G	0.099	A -> G	GCA -> GCG		transition	tolA	ECs0774	inner membrane component of 7 member Tol-Pal envelope-spanning complex; involved in maintaining cell envelope integrity; utilized by colicins and filamentous phages for import; interacts with TolB, Pal, and through TolB to various outer membrane porins	cell envelope integrity inner membrane protein TolA
6	861558	A	0.732	T	0.169	A -> T	GCA -> GCT		transversion	tolA	ECs0774	inner membrane component of 7 member Tol-Pal envelope-spanning complex; involved in maintaining cell envelope integrity; utilized by colicins and filamentous phages for import; interacts with TolB, Pal, and through TolB to various outer membrane porins	cell envelope integrity inner membrane protein TolA
8	861558	A	0.828	T	0.078	A -> T	GCA -> GCT		transversion	tolA	ECs0774	inner membrane component of 7 member Tol-Pal envelope-spanning complex; involved in maintaining cell envelope integrity; utilized by colicins and filamentous phages for import; interacts with TolB, Pal, and through TolB to various outer membrane porins	cell envelope integrity inner membrane protein TolA
8	861558	A	0.828	G	0.094	A -> G	GCA -> GCG		transition	tolA	ECs0774	inner membrane component of 7 member Tol-Pal envelope-spanning complex; involved in maintaining cell envelope integrity; utilized by colicins and filamentous phages for import; interacts with TolB, Pal, and through TolB to various outer membrane porins	cell envelope integrity inner membrane protein TolA
9	861558	A	0.765	G	0.103	A -> G	GCA -> GCG		transition	tolA	ECs0774	inner membrane component of 7 member Tol-Pal envelope-spanning complex; involved in maintaining cell envelope integrity; utilized by colicins and filamentous phages for import; interacts with TolB, Pal, and through TolB to various outer membrane porins	cell envelope integrity inner membrane protein TolA
9	861558	A	0.765	T	0.132	A -> T	GCA -> GCT		transversion	tolA	ECs0774	inner membrane component of 7 member Tol-Pal envelope-spanning complex; involved in maintaining cell envelope integrity; utilized by colicins and filamentous phages for import; interacts with TolB, Pal, and through TolB to various outer membrane porins	cell envelope integrity inner membrane protein TolA
10	861558	A	0.732	G	0.099	A -> G	GCA -> GCG		transition	tolA	ECs0774	inner membrane component of 7 member Tol-Pal envelope-spanning complex; involved in maintaining cell envelope integrity; utilized by colicins and filamentous phages for import; interacts with TolB, Pal, and through TolB to various outer membrane porins	cell envelope integrity inner membrane protein TolA
10	861558	A	0.732	T	0.169	A -> T	GCA -> GCT		transversion	tolA	ECs0774	inner membrane component of 7 member Tol-Pal envelope-spanning complex; involved in maintaining cell envelope integrity; utilized by colicins and filamentous phages for import; interacts with TolB, Pal, and through TolB to various outer membrane porins	cell envelope integrity inner membrane protein TolA
1	861561	G	0.9	A	0.05	G -> A	GCG -> GCA		transition	tolA	ECs0774	inner membrane component of 7 member Tol-Pal envelope-spanning complex; involved in maintaining cell envelope integrity; utilized by colicins and filamentous phages for import; interacts with TolB, Pal, and through TolB to various outer membrane porins	cell envelope integrity inner membrane protein TolA
6	861561	G	0.671	T	0.089	G -> T	GCG -> GCT		transversion	tolA	ECs0774	inner membrane component of 7 member Tol-Pal envelope-spanning complex; involved in maintaining cell envelope integrity; utilized by colicins and filamentous phages for import; interacts with TolB, Pal, and through TolB to various outer membrane porins	cell envelope integrity inner membrane protein TolA
6	861561	G	0.671	A	0.215	G -> A	GCG -> GCA		transition	tolA	ECs0774	inner membrane component of 7 member Tol-Pal envelope-spanning complex; involved in maintaining cell envelope integrity; utilized by colicins and filamentous phages for import; interacts with TolB, Pal, and through TolB to various outer membrane porins	cell envelope integrity inner membrane protein TolA
8	861561	G	0.742	T	0.061	G -> T	GCG -> GCT		transversion	tolA	ECs0774	inner membrane component of 7 member Tol-Pal envelope-spanning complex; involved in maintaining cell envelope integrity; utilized by colicins and filamentous phages for import; interacts with TolB, Pal, and through TolB to various outer membrane porins	cell envelope integrity inner membrane protein TolA
8	861561	G	0.742	A	0.182	G -> A	GCG -> GCA		transition	tolA	ECs0774	inner membrane component of 7 member Tol-Pal envelope-spanning complex; involved in maintaining cell envelope integrity; utilized by colicins and filamentous phages for import; interacts with TolB, Pal, and through TolB to various outer membrane porins	cell envelope integrity inner membrane protein TolA
9	861561	G	0.721	T	0.088	G -> T	GCG -> GCT		transversion	tolA	ECs0774	inner membrane component of 7 member Tol-Pal envelope-spanning complex; involved in maintaining cell envelope integrity; utilized by colicins and filamentous phages for import; interacts with TolB, Pal, and through TolB to various outer membrane porins	cell envelope integrity inner membrane protein TolA
9	861561	G	0.721	A	0.191	G -> A	GCG -> GCA		transition	tolA	ECs0774	inner membrane component of 7 member Tol-Pal envelope-spanning complex; involved in maintaining cell envelope integrity; utilized by colicins and filamentous phages for import; interacts with TolB, Pal, and through TolB to various outer membrane porins	cell envelope integrity inner membrane protein TolA
10	861561	G	0.671	T	0.089	G -> T	GCG -> GCT		transversion	tolA	ECs0774	inner membrane component of 7 member Tol-Pal envelope-spanning complex; involved in maintaining cell envelope integrity; utilized by colicins and filamentous phages for import; interacts with TolB, Pal, and through TolB to various outer membrane porins	cell envelope integrity inner membrane protein TolA
10	861561	G	0.671	A	0.215	G -> A	GCG -> GCA		transition	tolA	ECs0774	inner membrane component of 7 member Tol-Pal envelope-spanning complex; involved in maintaining cell envelope integrity; utilized by colicins and filamentous phages for import; interacts with TolB, Pal, and through TolB to various outer membrane porins	cell envelope integrity inner membrane protein TolA
6	861564	A	0.765	T	0.086	A -> T	GCA -> GCT		transversion	tolA	ECs0774	inner membrane component of 7 member Tol-Pal envelope-spanning complex; involved in maintaining cell envelope integrity; utilized by colicins and filamentous phages for import; interacts with TolB, Pal, and through TolB to various outer membrane porins	cell envelope integrity inner membrane protein TolA
6	861564	A	0.765	C	0.148	A -> C	GCA -> GCC		transversion	tolA	ECs0774	inner membrane component of 7 member Tol-Pal envelope-spanning complex; involved in maintaining cell envelope integrity; utilized by colicins and filamentous phages for import; interacts with TolB, Pal, and through TolB to various outer membrane porins	cell envelope integrity inner membrane protein TolA
8	861564	A	0.864	C	0.061	A -> C	GCA -> GCC		transversion	tolA	ECs0774	inner membrane component of 7 member Tol-Pal envelope-spanning complex; involved in maintaining cell envelope integrity; utilized by colicins and filamentous phages for import; interacts with TolB, Pal, and through TolB to various outer membrane porins	cell envelope integrity inner membrane protein TolA
8	861564	A	0.864	T	0.061	A -> T	GCA -> GCT		transversion	tolA	ECs0774	inner membrane component of 7 member Tol-Pal envelope-spanning complex; involved in maintaining cell envelope integrity; utilized by colicins and filamentous phages for import; interacts with TolB, Pal, and through TolB to various outer membrane porins	cell envelope integrity inner membrane protein TolA
9	861564	A	0.803	T	0.085	A -> T	GCA -> GCT		transversion	tolA	ECs0774	inner membrane component of 7 member Tol-Pal envelope-spanning complex; involved in maintaining cell envelope integrity; utilized by colicins and filamentous phages for import; interacts with TolB, Pal, and through TolB to various outer membrane porins	cell envelope integrity inner membrane protein TolA
9	861564	A	0.803	C	0.113	A -> C	GCA -> GCC		transversion	tolA	ECs0774	inner membrane component of 7 member Tol-Pal envelope-spanning complex; involved in maintaining cell envelope integrity; utilized by colicins and filamentous phages for import; interacts with TolB, Pal, and through TolB to various outer membrane porins	cell envelope integrity inner membrane protein TolA
10	861564	A	0.765	T	0.086	A -> T	GCA -> GCT		transversion	tolA	ECs0774	inner membrane component of 7 member Tol-Pal envelope-spanning complex; involved in maintaining cell envelope integrity; utilized by colicins and filamentous phages for import; interacts with TolB, Pal, and through TolB to various outer membrane porins	cell envelope integrity inner membrane protein TolA
10	861564	A	0.765	C	0.148	A -> C	GCA -> GCC		transversion	tolA	ECs0774	inner membrane component of 7 member Tol-Pal envelope-spanning complex; involved in maintaining cell envelope integrity; utilized by colicins and filamentous phages for import; interacts with TolB, Pal, and through TolB to various outer membrane porins	cell envelope integrity inner membrane protein TolA
1	861567	A	0.94	G	0.06	A -> G	GAA -> GAG		transition	tolA	ECs0774	inner membrane component of 7 member Tol-Pal envelope-spanning complex; involved in maintaining cell envelope integrity; utilized by colicins and filamentous phages for import; interacts with TolB, Pal, and through TolB to various outer membrane porins	cell envelope integrity inner membrane protein TolA
6	861567	A	0.793	G	0.085	A -> G	GAA -> GAG		transition	tolA	ECs0774	inner membrane component of 7 member Tol-Pal envelope-spanning complex; involved in maintaining cell envelope integrity; utilized by colicins and filamentous phages for import; interacts with TolB, Pal, and through TolB to various outer membrane porins	cell envelope integrity inner membrane protein TolA
6	861567	A	0.793	C	0.122	A -> C	GAA -> GAC	E -> D	transversion	tolA	ECs0774	inner membrane component of 7 member Tol-Pal envelope-spanning complex; involved in maintaining cell envelope integrity; utilized by colicins and filamentous phages for import; interacts with TolB, Pal, and through TolB to various outer membrane porins	cell envelope integrity inner membrane protein TolA
8	861567	A	0.824	C	0.059	A -> C	GAA -> GAC	E -> D	transversion	tolA	ECs0774	inner membrane component of 7 member Tol-Pal envelope-spanning complex; involved in maintaining cell envelope integrity; utilized by colicins and filamentous phages for import; interacts with TolB, Pal, and through TolB to various outer membrane porins	cell envelope integrity inner membrane protein TolA
8	861567	A	0.824	G	0.118	A -> G	GAA -> GAG		transition	tolA	ECs0774	inner membrane component of 7 member Tol-Pal envelope-spanning complex; involved in maintaining cell envelope integrity; utilized by colicins and filamentous phages for import; interacts with TolB, Pal, and through TolB to various outer membrane porins	cell envelope integrity inner membrane protein TolA
9	861567	A	0.845	G	0.056	A -> G	GAA -> GAG		transition	tolA	ECs0774	inner membrane component of 7 member Tol-Pal envelope-spanning complex; involved in maintaining cell envelope integrity; utilized by colicins and filamentous phages for import; interacts with TolB, Pal, and through TolB to various outer membrane porins	cell envelope integrity inner membrane protein TolA
9	861567	A	0.845	C	0.099	A -> C	GAA -> GAC	E -> D	transversion	tolA	ECs0774	inner membrane component of 7 member Tol-Pal envelope-spanning complex; involved in maintaining cell envelope integrity; utilized by colicins and filamentous phages for import; interacts with TolB, Pal, and through TolB to various outer membrane porins	cell envelope integrity inner membrane protein TolA
10	861567	A	0.793	G	0.085	A -> G	GAA -> GAG		transition	tolA	ECs0774	inner membrane component of 7 member Tol-Pal envelope-spanning complex; involved in maintaining cell envelope integrity; utilized by colicins and filamentous phages for import; interacts with TolB, Pal, and through TolB to various outer membrane porins	cell envelope integrity inner membrane protein TolA
10	861567	A	0.793	C	0.122	A -> C	GAA -> GAC	E -> D	transversion	tolA	ECs0774	inner membrane component of 7 member Tol-Pal envelope-spanning complex; involved in maintaining cell envelope integrity; utilized by colicins and filamentous phages for import; interacts with TolB, Pal, and through TolB to various outer membrane porins	cell envelope integrity inner membrane protein TolA
6	861570	A	0.938	G	0.063	A -> G	AAA -> AAG		transition	tolA	ECs0774	inner membrane component of 7 member Tol-Pal envelope-spanning complex; involved in maintaining cell envelope integrity; utilized by colicins and filamentous phages for import; interacts with TolB, Pal, and through TolB to various outer membrane porins	cell envelope integrity inner membrane protein TolA
9	861570	A	0.917	G	0.083	A -> G	AAA -> AAG		transition	tolA	ECs0774	inner membrane component of 7 member Tol-Pal envelope-spanning complex; involved in maintaining cell envelope integrity; utilized by colicins and filamentous phages for import; interacts with TolB, Pal, and through TolB to various outer membrane porins	cell envelope integrity inner membrane protein TolA
10	861570	A	0.938	G	0.063	A -> G	AAA -> AAG		transition	tolA	ECs0774	inner membrane component of 7 member Tol-Pal envelope-spanning complex; involved in maintaining cell envelope integrity; utilized by colicins and filamentous phages for import; interacts with TolB, Pal, and through TolB to various outer membrane porins	cell envelope integrity inner membrane protein TolA
1	861573	C	0.928	T	0.058	C -> T	GCC -> GCT		transition	tolA	ECs0774	inner membrane component of 7 member Tol-Pal envelope-spanning complex; involved in maintaining cell envelope integrity; utilized by colicins and filamentous phages for import; interacts with TolB, Pal, and through TolB to various outer membrane porins	cell envelope integrity inner membrane protein TolA
6	861573	C	0.75	A	0.071	C -> A	GCC -> GCA		transversion	tolA	ECs0774	inner membrane component of 7 member Tol-Pal envelope-spanning complex; involved in maintaining cell envelope integrity; utilized by colicins and filamentous phages for import; interacts with TolB, Pal, and through TolB to various outer membrane porins	cell envelope integrity inner membrane protein TolA
6	861573	C	0.75	T	0.083	C -> T	GCC -> GCT		transition	tolA	ECs0774	inner membrane component of 7 member Tol-Pal envelope-spanning complex; involved in maintaining cell envelope integrity; utilized by colicins and filamentous phages for import; interacts with TolB, Pal, and through TolB to various outer membrane porins	cell envelope integrity inner membrane protein TolA
8	861573	C	0.794	T	0.118	C -> T	GCC -> GCT		transition	tolA	ECs0774	inner membrane component of 7 member Tol-Pal envelope-spanning complex; involved in maintaining cell envelope integrity; utilized by colicins and filamentous phages for import; interacts with TolB, Pal, and through TolB to various outer membrane porins	cell envelope integrity inner membrane protein TolA
9	861573	C	0.808	T	0.055	C -> T	GCC -> GCT		transition	tolA	ECs0774	inner membrane component of 7 member Tol-Pal envelope-spanning complex; involved in maintaining cell envelope integrity; utilized by colicins and filamentous phages for import; interacts with TolB, Pal, and through TolB to various outer membrane porins	cell envelope integrity inner membrane protein TolA
9	861573	C	0.808	A	0.082	C -> A	GCC -> GCA		transversion	tolA	ECs0774	inner membrane component of 7 member Tol-Pal envelope-spanning complex; involved in maintaining cell envelope integrity; utilized by colicins and filamentous phages for import; interacts with TolB, Pal, and through TolB to various outer membrane porins	cell envelope integrity inner membrane protein TolA
10	861573	C	0.75	A	0.071	C -> A	GCC -> GCA		transversion	tolA	ECs0774	inner membrane component of 7 member Tol-Pal envelope-spanning complex; involved in maintaining cell envelope integrity; utilized by colicins and filamentous phages for import; interacts with TolB, Pal, and through TolB to various outer membrane porins	cell envelope integrity inner membrane protein TolA
10	861573	C	0.75	T	0.083	C -> T	GCC -> GCT		transition	tolA	ECs0774	inner membrane component of 7 member Tol-Pal envelope-spanning complex; involved in maintaining cell envelope integrity; utilized by colicins and filamentous phages for import; interacts with TolB, Pal, and through TolB to various outer membrane porins	cell envelope integrity inner membrane protein TolA
1	861576	C	0.926	A	0.074	C -> A	GCC -> GCA		transversion	tolA	ECs0774	inner membrane component of 7 member Tol-Pal envelope-spanning complex; involved in maintaining cell envelope integrity; utilized by colicins and filamentous phages for import; interacts with TolB, Pal, and through TolB to various outer membrane porins	cell envelope integrity inner membrane protein TolA
6	861576	C	0.762	A	0.238	C -> A	GCC -> GCA		transversion	tolA	ECs0774	inner membrane component of 7 member Tol-Pal envelope-spanning complex; involved in maintaining cell envelope integrity; utilized by colicins and filamentous phages for import; interacts with TolB, Pal, and through TolB to various outer membrane porins	cell envelope integrity inner membrane protein TolA
8	861576	C	0.797	A	0.203	C -> A	GCC -> GCA		transversion	tolA	ECs0774	inner membrane component of 7 member Tol-Pal envelope-spanning complex; involved in maintaining cell envelope integrity; utilized by colicins and filamentous phages for import; interacts with TolB, Pal, and through TolB to various outer membrane porins	cell envelope integrity inner membrane protein TolA
9	861576	C	0.817	A	0.183	C -> A	GCC -> GCA		transversion	tolA	ECs0774	inner membrane component of 7 member Tol-Pal envelope-spanning complex; involved in maintaining cell envelope integrity; utilized by colicins and filamentous phages for import; interacts with TolB, Pal, and through TolB to various outer membrane porins	cell envelope integrity inner membrane protein TolA
10	861576	C	0.762	A	0.238	C -> A	GCC -> GCA		transversion	tolA	ECs0774	inner membrane component of 7 member Tol-Pal envelope-spanning complex; involved in maintaining cell envelope integrity; utilized by colicins and filamentous phages for import; interacts with TolB, Pal, and through TolB to various outer membrane porins	cell envelope integrity inner membrane protein TolA
1	861579	A	0.94	C	0.06	A -> C	GCA -> GCC		transversion	tolA	ECs0774	inner membrane component of 7 member Tol-Pal envelope-spanning complex; involved in maintaining cell envelope integrity; utilized by colicins and filamentous phages for import; interacts with TolB, Pal, and through TolB to various outer membrane porins	cell envelope integrity inner membrane protein TolA
6	861579	A	0.917	C	0.071	A -> C	GCA -> GCC		transversion	tolA	ECs0774	inner membrane component of 7 member Tol-Pal envelope-spanning complex; involved in maintaining cell envelope integrity; utilized by colicins and filamentous phages for import; interacts with TolB, Pal, and through TolB to various outer membrane porins	cell envelope integrity inner membrane protein TolA
8	861579	A	0.886	C	0.114	A -> C	GCA -> GCC		transversion	tolA	ECs0774	inner membrane component of 7 member Tol-Pal envelope-spanning complex; involved in maintaining cell envelope integrity; utilized by colicins and filamentous phages for import; interacts with TolB, Pal, and through TolB to various outer membrane porins	cell envelope integrity inner membrane protein TolA
9	861579	A	0.944	C	0.056	A -> C	GCA -> GCC		transversion	tolA	ECs0774	inner membrane component of 7 member Tol-Pal envelope-spanning complex; involved in maintaining cell envelope integrity; utilized by colicins and filamentous phages for import; interacts with TolB, Pal, and through TolB to various outer membrane porins	cell envelope integrity inner membrane protein TolA
10	861579	A	0.917	C	0.071	A -> C	GCA -> GCC		transversion	tolA	ECs0774	inner membrane component of 7 member Tol-Pal envelope-spanning complex; involved in maintaining cell envelope integrity; utilized by colicins and filamentous phages for import; interacts with TolB, Pal, and through TolB to various outer membrane porins	cell envelope integrity inner membrane protein TolA
1	861591	G	0.944	A	0.056	G -> A	GCG -> GCA		transition	tolA	ECs0774	inner membrane component of 7 member Tol-Pal envelope-spanning complex; involved in maintaining cell envelope integrity; utilized by colicins and filamentous phages for import; interacts with TolB, Pal, and through TolB to various outer membrane porins	cell envelope integrity inner membrane protein TolA
9	861591	G	0.882	T	0.059	G -> T	GCG -> GCT		transversion	tolA	ECs0774	inner membrane component of 7 member Tol-Pal envelope-spanning complex; involved in maintaining cell envelope integrity; utilized by colicins and filamentous phages for import; interacts with TolB, Pal, and through TolB to various outer membrane porins	cell envelope integrity inner membrane protein TolA
6	861594	A	0.926	T	0.074	A -> T	GCA -> GCT		transversion	tolA	ECs0774	inner membrane component of 7 member Tol-Pal envelope-spanning complex; involved in maintaining cell envelope integrity; utilized by colicins and filamentous phages for import; interacts with TolB, Pal, and through TolB to various outer membrane porins	cell envelope integrity inner membrane protein TolA
8	861594	A	0.94	T	0.06	A -> T	GCA -> GCT		transversion	tolA	ECs0774	inner membrane component of 7 member Tol-Pal envelope-spanning complex; involved in maintaining cell envelope integrity; utilized by colicins and filamentous phages for import; interacts with TolB, Pal, and through TolB to various outer membrane porins	cell envelope integrity inner membrane protein TolA
10	861594	A	0.926	T	0.074	A -> T	GCA -> GCT		transversion	tolA	ECs0774	inner membrane component of 7 member Tol-Pal envelope-spanning complex; involved in maintaining cell envelope integrity; utilized by colicins and filamentous phages for import; interacts with TolB, Pal, and through TolB to various outer membrane porins	cell envelope integrity inner membrane protein TolA
8	861597	T	0.909	A	0.076	T -> A	GCT -> GCA		transversion	tolA	ECs0774	inner membrane component of 7 member Tol-Pal envelope-spanning complex; involved in maintaining cell envelope integrity; utilized by colicins and filamentous phages for import; interacts with TolB, Pal, and through TolB to various outer membrane porins	cell envelope integrity inner membrane protein TolA
6	861599	C	0.896	A	0.091	C -> A	GCA -> GAA	A -> E	transversion	tolA	ECs0774	inner membrane component of 7 member Tol-Pal envelope-spanning complex; involved in maintaining cell envelope integrity; utilized by colicins and filamentous phages for import; interacts with TolB, Pal, and through TolB to various outer membrane porins	cell envelope integrity inner membrane protein TolA
8	861599	C	0.862	A	0.138	C -> A	GCA -> GAA	A -> E	transversion	tolA	ECs0774	inner membrane component of 7 member Tol-Pal envelope-spanning complex; involved in maintaining cell envelope integrity; utilized by colicins and filamentous phages for import; interacts with TolB, Pal, and through TolB to various outer membrane porins	cell envelope integrity inner membrane protein TolA
10	861599	C	0.896	A	0.091	C -> A	GCA -> GAA	A -> E	transversion	tolA	ECs0774	inner membrane component of 7 member Tol-Pal envelope-spanning complex; involved in maintaining cell envelope integrity; utilized by colicins and filamentous phages for import; interacts with TolB, Pal, and through TolB to various outer membrane porins	cell envelope integrity inner membrane protein TolA
6	861603	A	0.92	G	0.08	A -> G	AAA -> AAG		transition	tolA	ECs0774	inner membrane component of 7 member Tol-Pal envelope-spanning complex; involved in maintaining cell envelope integrity; utilized by colicins and filamentous phages for import; interacts with TolB, Pal, and through TolB to various outer membrane porins	cell envelope integrity inner membrane protein TolA
8	861603	A	0.941	G	0.059	A -> G	AAA -> AAG		transition	tolA	ECs0774	inner membrane component of 7 member Tol-Pal envelope-spanning complex; involved in maintaining cell envelope integrity; utilized by colicins and filamentous phages for import; interacts with TolB, Pal, and through TolB to various outer membrane porins	cell envelope integrity inner membrane protein TolA
10	861603	A	0.92	G	0.08	A -> G	AAA -> AAG		transition	tolA	ECs0774	inner membrane component of 7 member Tol-Pal envelope-spanning complex; involved in maintaining cell envelope integrity; utilized by colicins and filamentous phages for import; interacts with TolB, Pal, and through TolB to various outer membrane porins	cell envelope integrity inner membrane protein TolA
8	861606	A	0.929	G	0.071	A -> G	GCA -> GCG		transition	tolA	ECs0774	inner membrane component of 7 member Tol-Pal envelope-spanning complex; involved in maintaining cell envelope integrity; utilized by colicins and filamentous phages for import; interacts with TolB, Pal, and through TolB to various outer membrane porins	cell envelope integrity inner membrane protein TolA
8	861609	A	0.929	T	0.071	A -> T	GCA -> GCT		transversion	tolA	ECs0774	inner membrane component of 7 member Tol-Pal envelope-spanning complex; involved in maintaining cell envelope integrity; utilized by colicins and filamentous phages for import; interacts with TolB, Pal, and through TolB to various outer membrane porins	cell envelope integrity inner membrane protein TolA
8	861612	T	0.943	A	0.057	T -> A	GCT -> GCA		transversion	tolA	ECs0774	inner membrane component of 7 member Tol-Pal envelope-spanning complex; involved in maintaining cell envelope integrity; utilized by colicins and filamentous phages for import; interacts with TolB, Pal, and through TolB to various outer membrane porins	cell envelope integrity inner membrane protein TolA
8	861618	A	0.941	G	0.059	A -> G	AAA -> AAG		transition	tolA	ECs0774	inner membrane component of 7 member Tol-Pal envelope-spanning complex; involved in maintaining cell envelope integrity; utilized by colicins and filamentous phages for import; interacts with TolB, Pal, and through TolB to various outer membrane porins	cell envelope integrity inner membrane protein TolA
8	861621	C	0.896	A	0.06	C -> A	GCC -> GCA		transversion	tolA	ECs0774	inner membrane component of 7 member Tol-Pal envelope-spanning complex; involved in maintaining cell envelope integrity; utilized by colicins and filamentous phages for import; interacts with TolB, Pal, and through TolB to various outer membrane porins	cell envelope integrity inner membrane protein TolA
8	861624	T	0.937	A	0.063	T -> A	GCT -> GCA		transversion	tolA	ECs0774	inner membrane component of 7 member Tol-Pal envelope-spanning complex; involved in maintaining cell envelope integrity; utilized by colicins and filamentous phages for import; interacts with TolB, Pal, and through TolB to various outer membrane porins	cell envelope integrity inner membrane protein TolA
8	861639	C	0.95	A	0.05	C -> A	GCC -> GCA		transversion	tolA	ECs0774	inner membrane component of 7 member Tol-Pal envelope-spanning complex; involved in maintaining cell envelope integrity; utilized by colicins and filamentous phages for import; interacts with TolB, Pal, and through TolB to various outer membrane porins	cell envelope integrity inner membrane protein TolA
1	861984	G	0.379	A	0.621	G -> A	CAG -> CAA		transition	tolA	ECs0774	inner membrane component of 7 member Tol-Pal envelope-spanning complex; involved in maintaining cell envelope integrity; utilized by colicins and filamentous phages for import; interacts with TolB, Pal, and through TolB to various outer membrane porins	cell envelope integrity inner membrane protein TolA
1	862457	C	0.508	T	0.492	C -> T	GCT -> GTT	A -> V	transition	tolB	ECs0775	forms dimers; may be involved in cell envelope integrity; interacts with outer membrane proteins and with the C-terminal domain of inner membrane protein TolA	translocation protein TolB
2	862465	G	0.63	A	0.37	G -> A	GTC -> ATC	V -> I	transition	tolB	ECs0775	forms dimers; may be involved in cell envelope integrity; interacts with outer membrane proteins and with the C-terminal domain of inner membrane protein TolA	translocation protein TolB
1	863160	G	0.949	C	0.051	G -> C	TCG -> TCC		transversion	tolB	ECs0775	forms dimers; may be involved in cell envelope integrity; interacts with outer membrane proteins and with the C-terminal domain of inner membrane protein TolA	translocation protein TolB
9	869921	G	0.941	C	0.059	G -> C	GGT -> GCT	G -> A	transversion		ECs0782	catalyzes the formation of 3-deoxy-D-arabino-hept-2-ulosonate 7 phosphate from phosphoenolpyruvate and D-erythrose 4-phosphate, phenylalanine sensitive	phospho-2-dehydro-3-deoxyheptonate aldolase
6	869922	T	0.938	G	0.063	T -> G	GGT -> GGG		transversion		ECs0782	catalyzes the formation of 3-deoxy-D-arabino-hept-2-ulosonate 7 phosphate from phosphoenolpyruvate and D-erythrose 4-phosphate, phenylalanine sensitive	phospho-2-dehydro-3-deoxyheptonate aldolase
10	869922	T	0.938	G	0.063	T -> G	GGT -> GGG		transversion		ECs0782	catalyzes the formation of 3-deoxy-D-arabino-hept-2-ulosonate 7 phosphate from phosphoenolpyruvate and D-erythrose 4-phosphate, phenylalanine sensitive	phospho-2-dehydro-3-deoxyheptonate aldolase
4	874597	G	0.647	A	0.353	G -> A	GCG -> GTG	A -> V	transition		ECs0786	catalyzes the interconversion of UDP-galactose and galactose-1-P with UDP-galactose and glucose-1-P	galactose-1-phosphate uridylyltransferase
2	880651	G	0.714	C	0.286	G -> C	AAG -> AAC	K -> N	transversion	modC	ECs0793	Part of the ABC transporter complex modABC involvedin molybdenum import	molybdate transporter ATP-binding protein
8	881186	G	0.944	T	0.056	G -> T	GGC -> TGC	G -> C	transversion	modC	ECs0793	Part of the ABC transporter complex modABC involvedin molybdenum import	molybdate transporter ATP-binding protein
6	881279	C	0.939	A	0.061	C -> A	CAA -> AAA	Q -> K	transversion	modC	ECs0793	Part of the ABC transporter complex modABC involvedin molybdenum import	molybdate transporter ATP-binding protein
10	881279	C	0.939	A	0.061	C -> A	CAA -> AAA	Q -> K	transversion	modC	ECs0793	Part of the ABC transporter complex modABC involvedin molybdenum import	molybdate transporter ATP-binding protein
1	881390	T	0.761	C	0.239	T -> C	TGG -> CGG	W -> R	transition	modC	ECs0793	Part of the ABC transporter complex modABC involvedin molybdenum import	molybdate transporter ATP-binding protein
7	888643	C	0.944	G	0.056	C -> G	CCA -> CGA	P -> R	transversion		ECs0799	similar to YBHJ_ECOLI gi|1786987 (conserved in Escherichia coli K-12)	hypothetical protein
1	889133	C	0.434	A	0.566	C -> A	AGC -> AGA	S -> R	transversion		ECs0799	similar to YBHJ_ECOLI gi|1786987 (conserved in Escherichia coli K-12)	hypothetical protein
1	889862	A	0.485	C	0.515	A -> C	AAT -> AAG	N -> K	transversion		ECs0800	outer membrane lipoprotein that catalyzes the hydrolysis of the thioester bond in palmitoyl-CoA; YbhC localizes to the cellular poles; member of pectinesterase	pectinesterase
8	932144	C	0.94	T	0.06	C -> T	GCC -> GCT		transition		ECs0853	similar to BIOB_ECOLI gi|1786992 (conserved in Escherichia coli K-12)	biotin synthase
1	933467	A	0.467	T	0.533	A -> T	AGC -> TGC	S -> C	transversion		ECs0854	catalyzes the formation of 8-amino-7-oxononanoate from 6-carboxyhexanoyl-CoA and L-alanine	8-amino-7-oxononanoate synthase
1	933875	T	0.412	C	0.588	T -> C	TTG -> CTG		transition		ECs0854	catalyzes the formation of 8-amino-7-oxononanoate from 6-carboxyhexanoyl-CoA and L-alanine	8-amino-7-oxononanoate synthase
2	934220	C	0.817	T	0.183	C -> T	CTC -> CTT		transition		ECs0855	methyltransferase; acyl carrier protein involved inan unidentified step in the synthesis of pimeloyl-CoA, abiotin precursor; member of the bio operon (bioABFCD); inEscherichia coli, bioC-null mutants require biotin forgrowth	biotin biosynthesis protein BioC
1	935246	G	0.6	T	0.4	G -> T	AGC -> ATC	S -> I	transversion	bioD	ECs0856	DTB synthetase; dethiobiotin synthase; involved in production of dethiobiotin from ATP and 7,8-diaminononanoate and carbon dioxide; contains magnesium	dithiobiotin synthetase
1	939207	G	0.648	T	0.352	G -> T			transversion
1	941073	G	0.781	A	0.219	G -> A	GGT -> AGT	G -> S	transition	moaC	ECs0861	MoaC; along with MoaA is involved in conversion of a guanosine derivative into molybdopterin precursor Z; involved in molybdenum cofactor biosynthesis	molybdenum cofactor biosynthesis protein MoaC
1	941892	T	0.533	G	0.467	T -> G	CTC -> CGC	L -> R	transversion	moaE	ECs0863	catalyzes the conversion of molybdopterin precursorZ into molybdopterin	molybdopterin guanine dinucleotide biosynthesis protein MoaE
1	941948	A	0.449	G	0.551	A -> G	ATC -> GTC	I -> V	transition	moaE	ECs0863	catalyzes the conversion of molybdopterin precursorZ into molybdopterin	molybdopterin guanine dinucleotide biosynthesis protein MoaE
3	944620	C	0.857	T	0.143	C -> T	AAG -> AAA		transition		ECs0866	similar to YBHN_ECOLI gi|1787006 (conserved in Escherichia coli K-12)	hypothetical protein
3	947369	T	0.938	C	0.063	T -> C	TTA -> CTA		transition		ECs0869	similar to YBHQ_ECOLI gi|1787009 (conserved in Escherichia coli K-12)	hypothetical protein
3	947369	T	0.938	C	0.063	T -> C	TAA -> TAG		transition		ECs0870	similar to YBHR_ECOLI gi|1787010 (conserved in Escherichia coli K-12)	hypothetical protein
6	947590	T	0.95	C	0.05	T -> C	ATT -> GTT	I -> V	transition		ECs0870	similar to YBHR_ECOLI gi|1787010 (conserved in Escherichia coli K-12)	hypothetical protein
10	947590	T	0.95	C	0.05	T -> C	ATT -> GTT	I -> V	transition		ECs0870	similar to YBHR_ECOLI gi|1787010 (conserved in Escherichia coli K-12)	hypothetical protein
1	947607	A	0.938	C	0.063	A -> C	GTC -> GGC	V -> G	transversion		ECs0870	similar to YBHR_ECOLI gi|1787010 (conserved in Escherichia coli K-12)	hypothetical protein
9	948298	G	0.926	A	0.074	G -> A	CAT -> TAT	H -> Y	transition		ECs0870	similar to YBHR_ECOLI gi|1787010 (conserved in Escherichia coli K-12)	hypothetical protein
5	949325	T	0.943	C	0.057	T -> C	AAA -> GAA	K -> E	transition		ECs0871	similar to YBHS_ECOLI gi|1787011 (conserved in Escherichia coli K-12)	hypothetical protein
1	950194	C	0.508	T	0.492	C -> T	CAG -> CAA		transition		ECs0872	similar to YBHF_ECOLI gi|1787012 (conserved in Escherichia coli K-12)	ABC transporter ATP-binding protein
8	950577	C	0.944	T	0.056	C -> T	GGC -> AGC	G -> S	transition		ECs0872	similar to YBHF_ECOLI gi|1787012 (conserved in Escherichia coli K-12)	ABC transporter ATP-binding protein
1	951767	C	0.785	A	0.215	C -> A	GCG -> GCT		transversion		ECs0873	similar to B0795_ECOLI gi|1787013 (conserved in Escherichia coli K-12)	hypothetical protein
2	952330	T	0.95	C	0.05	T -> C	AAA -> GAA	K -> E	transition		ECs0873	similar to B0795_ECOLI gi|1787013 (conserved in Escherichia coli K-12)	hypothetical protein
1	958137	G	0.512	A	0.488	G -> A	GCT -> ACT	A -> T	transition	dinG	ECs0877	helicase involved in DNA repair and perhaps also replication	ATP-dependent DNA helicase DinG
1	958598	T	0.5	G	0.5	T -> G	GCT -> GCG		transversion	dinG	ECs0877	helicase involved in DNA repair and perhaps also replication	ATP-dependent DNA helicase DinG
1	959109	C	0.419	T	0.581	C -> T	CAT -> TAT	H -> Y	transition	dinG	ECs0877	helicase involved in DNA repair and perhaps also replication	ATP-dependent DNA helicase DinG
1	959718	G	0.944	A	0.056	G -> A	GGG -> AGG	G -> R	transition		ECs0878	similar to YBIB_ECOLI gi|1787019 (conserved in Escherichia coli K-12)	glycosyl transferase family protein
7	961026	C	0.933	G	0.067	C -> G	GCG -> GGG	A -> G	transversion		ECs0879	similar to YBIC_ECOLI gi|1787020 (conserved in Escherichia coli K-12)	hypothetical protein
3	961196	T	0.95	G	0.05	T -> G	TTT -> GTT	F -> V	transversion		ECs0879	similar to YBIC_ECOLI gi|1787020 (conserved in Escherichia coli K-12)	hypothetical protein
7	961196	T	0.941	G	0.059	T -> G	TTT -> GTT	F -> V	transversion		ECs0879	similar to YBIC_ECOLI gi|1787020 (conserved in Escherichia coli K-12)	hypothetical protein
5	961231	T	0.947	C	0.053	T -> C	ATT -> ATC		transition		ECs0879	similar to YBIC_ECOLI gi|1787020 (conserved in Escherichia coli K-12)	hypothetical protein
8	962909	A	0.06	C	0.08	A -> C			transversion
8	962910	T	0.059	C	0.098	T -> C			transition
1	964831	T	0.553	C	0.447	T -> C	ACA -> ACG		transition		ECs0883	Fiu; YbiL; porin involved in the uptake of iron complexed with catecholate siderophores (e.g. dihydroxybenzoylserine, dihydroxybenzoate) and beta lactam agents; Fiu interacts with TonB which provides the energy required for transport across the outer membrane; acts as a receptor for iron-siderophores and microcins E492, M, and H47; outer membrane protein	catecholate siderophore receptor Fiu
3	967144	T	0.947	C	0.053	T -> C	ATT -> ACT	I -> T	transition		ECs0885	similar to YBIN_ECOLI gi|1787027 (conserved in Escherichia coli K-12)	SAM-dependent methyltransferase
2	967148	C	0.947	A	0.053	C -> A	GGC -> GGA		transversion		ECs0885	similar to YBIN_ECOLI gi|1787027 (conserved in Escherichia coli K-12)	SAM-dependent methyltransferase
1	967383	T	0.475	C	0.525	T -> C	TGT -> CGT	C -> R	transition		ECs0885	similar to YBIN_ECOLI gi|1787027 (conserved in Escherichia coli K-12)	SAM-dependent methyltransferase
8	967583	G	0.946	T	0.054	G -> T	CTG -> CTT		transversion		ECs0885	similar to YBIN_ECOLI gi|1787027 (conserved in Escherichia coli K-12)	SAM-dependent methyltransferase
1	968044	T	0.456	G	0.544	T -> G	AAC -> CAC	N -> H	transversion		ECs0886	similar to YBIO_ECOLI gi|1787028 (conserved in Escherichia coli K-12)	hypothetical protein
6	968289	C	0.95	A	0.05	C -> A	GGT -> GTT	G -> V	transversion		ECs0886	similar to YBIO_ECOLI gi|1787028 (conserved in Escherichia coli K-12)	hypothetical protein
10	968289	C	0.95	A	0.05	C -> A	GGT -> GTT	G -> V	transversion		ECs0886	similar to YBIO_ECOLI gi|1787028 (conserved in Escherichia coli K-12)	hypothetical protein
9	969677	C	0.95	A	0.05	C -> A	GTG -> GTT		transversion		ECs0886	similar to YBIO_ECOLI gi|1787028 (conserved in Escherichia coli K-12)	hypothetical protein
2	972463	C	0.679	A	0.321	C -> A			transversion
1	973960	G	0.95	T	0.05	G -> T	ACC -> ACA		transversion		ECs0891	similar to YBIF_ECOLI gi|1787033 (conserved in Escherichia coli K-12)	threonine and homoserine efflux system
1	975256	T	0.574	A	0.426	T -> A	GTT -> GTA		transversion	ompX	ECs0892	OmpX; involved in cell adhesion; forms an eight-stranded antiparallel beta-barrel that protrudes from the cell surface; mutations in the gene increase cell-surface contact in fimbriated strains but decrease contact in nonfimbriated strains	outer membrane protein X
1	975515	C	0.472	T	0.528	C -> T	GTG -> GTA		transition		ECs0893	similar to YBIP_ECOLI gi|1787035 (conserved in Escherichia coli K-12)	hypothetical protein
1	976541	C	0.76	T	0.24	C -> T	GCG -> GCA		transition		ECs0893	similar to YBIP_ECOLI gi|1787035 (conserved in Escherichia coli K-12)	hypothetical protein
2	976564	G	0.788	A	0.212	G -> A	CTG -> TTG		transition		ECs0893	similar to YBIP_ECOLI gi|1787035 (conserved in Escherichia coli K-12)	hypothetical protein
1	978530	T	0.612	G	0.388	T -> G	GTG -> GGG	V -> G	transversion		ECs0895	similar to YBIR_ECOLI gi|1787039 (conserved in Escherichia coli K-12)	hypothetical protein
9	979331	G	0.933	C	0.067	G -> C	GCG -> GGG	A -> G	transversion		ECs0896	similar to YBIS_ECOLI gi|1787040 (conserved in Escherichia coli K-12)	hypothetical protein
9	982368	C	0.944	A	0.056	C -> A	AGA -> ATA	R -> I	transversion		ECs0898	similar to YBIU_ECOLI gi|1787042 (conserved in Escherichia coli K-12)	hypothetical protein
2	983299	C	0.744	T	0.256	C -> T			transition
3	983324	T	0.905	C	0.095	T -> C			transition
4	985414	A	0.947	G	0.053	A -> G			transition
6	985943	C	0.534	T	0.466	C -> T			transition
10	985943	C	0.534	T	0.466	C -> T			transition
3	985986	A	0.945	C	0.055	A -> C			transversion
2	989890	T	0.946	C	0.054	T -> C	GAG -> GGG	E -> G	transition		ECs0905	is involved in the formation of active molybdenum cofactor and the chelation of molybdenum	molybdopterin biosynthesis protein MoeA
6	992752	C	0.943	A	0.057	C -> A	CCC -> CAC	P -> H	transversion		ECs0908	with GsiBCD is involved in glutathione import; GsiAcontains 2 ATP-binding domains	glutathione transporter ATP-binding protein
10	992752	C	0.943	A	0.057	C -> A	CCC -> CAC	P -> H	transversion		ECs0908	with GsiBCD is involved in glutathione import; GsiAcontains 2 ATP-binding domains	glutathione transporter ATP-binding protein
1	992822	T	0.617	C	0.383	T -> C	TTT -> TTC		transition		ECs0908	with GsiBCD is involved in glutathione import; GsiAcontains 2 ATP-binding domains	glutathione transporter ATP-binding protein
1	994103	C	0.944	T	0.056	C -> T	GCG -> GTG	A -> V	transition		ECs0909	similar to B0830_ECOLI gi|1787052 (conserved in Escherichia coli K-12)	transporter
9	994432	G	0.947	T	0.053	G -> T	GCG -> TCG	A -> S	transversion		ECs0909	similar to B0830_ECOLI gi|1787052 (conserved in Escherichia coli K-12)	transporter
9	994959	C	0.947	G	0.053	C -> G	TTC -> TTG	F -> L	transversion		ECs0909	similar to B0830_ECOLI gi|1787052 (conserved in Escherichia coli K-12)	transporter
3	995816	C	0.931	T	0.069	C -> T	CAC -> CAT		transition		ECs0910	similar to B0831_ECOLI gi|1787053 (conserved in Escherichia coli K-12)	transport system permease
1	1000811	A	0.529	G	0.471	A -> G	ACA -> ACG		transition		ECs0913	similar to B0834_ECOLI gi|1787056 (conserved in Escherichia coli K-12)	hypothetical protein
1	1005148	A	0.646	G	0.354	A -> G	GTT -> GTC		transition		ECs0918	similar to YLIJ_ECOLI gi|1787061 (conserved in Escherichia coli K-12)	transferase
9	1006473	T	0.949	C	0.051	T -> C	TTG -> CTG		transition		ECs0919	penicillin-binding protein 6a; removes C-terminal D-alanyl residues from sugar-peptide cell wall precursors; one of four, DD-carboxypeptidase low-molecular weight penicillin-binding proteins that remove terminal D-alanine from pentapeptide side chains	D-alanyl-D-alanine carboxypeptidase
2	1007232	A	0.785	G	0.215	A -> G			transition
2	1007321	C	0.946	T	0.054	C -> T	TGC -> TAC	C -> Y	transition		ECs0920	similar to DEOR_ECOLI gi|1787063 (conserved in Escherichia coli K-12)	DeoR family transcriptional regulator
9	1009433	A	0.947	G	0.053	A -> G	CCA -> CCG		transition		ECs0922	similar to CMR_ECOLI gi|1787065 (conserved in Escherichia coli K-12)	proton motive force efflux pump
3	1009545	G	0.946	A	0.054	G -> A	GCC -> ACC	A -> T	transition		ECs0922	similar to CMR_ECOLI gi|1787065 (conserved in Escherichia coli K-12)	proton motive force efflux pump
1	1009633	C	0.913	G	0.087	C -> G	GCG -> GGG	A -> G	transversion		ECs0922	similar to CMR_ECOLI gi|1787065 (conserved in Escherichia coli K-12)	proton motive force efflux pump
2	1009633	C	0.875	G	0.125	C -> G	GCG -> GGG	A -> G	transversion		ECs0922	similar to CMR_ECOLI gi|1787065 (conserved in Escherichia coli K-12)	proton motive force efflux pump
5	1009633	C	0.929	G	0.071	C -> G	GCG -> GGG	A -> G	transversion		ECs0922	similar to CMR_ECOLI gi|1787065 (conserved in Escherichia coli K-12)	proton motive force efflux pump
6	1009633	C	0.889	G	0.111	C -> G	GCG -> GGG	A -> G	transversion		ECs0922	similar to CMR_ECOLI gi|1787065 (conserved in Escherichia coli K-12)	proton motive force efflux pump
7	1009633	C	0.92	G	0.08	C -> G	GCG -> GGG	A -> G	transversion		ECs0922	similar to CMR_ECOLI gi|1787065 (conserved in Escherichia coli K-12)	proton motive force efflux pump
9	1009633	C	0.947	G	0.053	C -> G	GCG -> GGG	A -> G	transversion		ECs0922	similar to CMR_ECOLI gi|1787065 (conserved in Escherichia coli K-12)	proton motive force efflux pump
10	1009633	C	0.889	G	0.111	C -> G	GCG -> GGG	A -> G	transversion		ECs0922	similar to CMR_ECOLI gi|1787065 (conserved in Escherichia coli K-12)	proton motive force efflux pump
1	1010200	C	0.514	T	0.486	C -> T			transition
1	1012492	C	0.619	T	0.381	C -> T	TCG -> TCA		transition		ECs0925	similar to B0845_ECOLI gi|1787068 (conserved in Escherichia coli K-12)	DeoR family transcriptional regulator
9	1013301	T	0.919	G	0.081	T -> G			transversion
1	1015134	A	0.516	G	0.484	A -> G			transition
2	1015265	C	0.781	T	0.219	C -> T			transition
3	1015556	G	0.873	A	0.127	G -> A	GTC -> ATC	V -> I	transition		ECs0928	similar to YBJM_ECOLI gi|1787072 (conserved in Escherichia coli K-12)	hypothetical protein
2	1016281	T	0.73	C	0.27	T -> C	TCG -> CCG	S -> P	transition		ECs0930	YbjC; located in the same operon as the nfsA gene; member of the soxRS regulon which mediates in part the increased levels of superoxide in response to oxidative stress; induced by paraquat; regulated by SoxS; unknown function	hypothetical protein
4	1017195	A	0.906	C	0.094	A -> C			transversion
9	1022231	G	0.943	A	0.057	G -> A	GGG -> AGG	G -> R	transition		ECs0936	similar to POTH_ECOLI gi|1787080 (conserved in Escherichia coli K-12)	putrescine ABC transporter membrane protein
2	1023358	C	0.802	T	0.198	C -> T	GCG -> GTG	A -> V	transition		ECs0938	similar to YBJO_ECOLI gi|1787082 (conserved in Escherichia coli K-12)	hypothetical protein
3	1025181	G	0.803	C	0.197	G -> C			transversion
7	1025843	C	0.776	T	0.224	C -> T	GCC -> GTC	A -> V	transition	ulaA	ECs0940	membrane component; functions with enzymes IIB (sgaB; ulaB) and IIA (sgaA; ulaC) enzyme I and HPr for anaerobic utilization and uptake of L-ascorbate; sgaTBA are regulated by yifQ as well as Crp and Fnr	PTS system ascorbate-specific transporter subunit IIC
2	1026532	C	0.5	T	0.5	C -> T	CAT -> TAT	H -> Y	transition	ulaA	ECs0940	membrane component; functions with enzymes IIB (sgaB; ulaB) and IIA (sgaA; ulaC) enzyme I and HPr for anaerobic utilization and uptake of L-ascorbate; sgaTBA are regulated by yifQ as well as Crp and Fnr	PTS system ascorbate-specific transporter subunit IIC
1	1027219	A	0.481	G	0.519	A -> G	GAG -> GGG	E -> G	transition		ECs0942		hypothetical protein
7	1027234	G	0.941	T	0.059	G -> T	CGC -> CTC	R -> L	transversion		ECs0942		hypothetical protein
1	1027363	G	0.696	T	0.304	G -> T	TGG -> TTG	W -> L	transversion		ECs0942		hypothetical protein
2	1028414	T	0.805	G	0.195	T -> G			transversion
1	1030347	A	0.597	G	0.403	A -> G	AAT -> AAC		transition		ECs0945	with ArtPMJI transports arginine across the inner membrane	arginine transporter permease ArtQ
6	1032579	A	0.926	C	0.074	A -> C	GGT -> GGG		transversion		ECs0948	induced during stationary phase and by acivicin (a glutamine analog); regulated by Lrp and RpoS	lipoprotein
10	1032579	A	0.926	C	0.074	A -> C	GGT -> GGG		transversion		ECs0948	induced during stationary phase and by acivicin (a glutamine analog); regulated by Lrp and RpoS	lipoprotein
4	1033404	C	0.209	T	0.791	C -> T			transition
6	1033778	A	0.948	C	0.052	A -> C	AGT -> CGT	S -> R	transversion		ECs0949		hypothetical protein
10	1033778	A	0.948	C	0.052	A -> C	AGT -> CGT	S -> R	transversion		ECs0949		hypothetical protein
7	1034922	A	0.947	G	0.053	A -> G	AAC -> AGC	N -> S	transition		ECs0949		hypothetical protein
8	1034922	A	0.915	G	0.085	A -> G	AAC -> AGC	N -> S	transition		ECs0949		hypothetical protein
9	1034922	A	0.922	G	0.078	A -> G	AAC -> AGC	N -> S	transition		ECs0949		hypothetical protein
7	1035671	G	0.921	C	0.079	G -> C			transversion
1	1036416	T	0.938	G	0.063	T -> G	GTG -> GGG	V -> G	transversion		ECs0953	similar to B0867_ECOLI gi|1787092 (conserved in Escherichia coli K-12)	regulator
3	1038302	C	0.947	G	0.053	C -> G	GCG -> CCG	A -> P	transversion		ECs0955	similar to YBJT_ECOLI gi|1787094 (conserved in Escherichia coli K-12)	dTDP-glucose enzyme
6	1038770	C	0.947	T	0.053	C -> T	GGA -> AGA	G -> R	transition		ECs0955	similar to YBJT_ECOLI gi|1787094 (conserved in Escherichia coli K-12)	dTDP-glucose enzyme
10	1038770	C	0.947	T	0.053	C -> T	GGA -> AGA	G -> R	transition		ECs0955	similar to YBJT_ECOLI gi|1787094 (conserved in Escherichia coli K-12)	dTDP-glucose enzyme
6	1039061	A	0.95	G	0.05	A -> G	TTG -> CTG		transition		ECs0955	similar to YBJT_ECOLI gi|1787094 (conserved in Escherichia coli K-12)	dTDP-glucose enzyme
10	1039061	A	0.95	G	0.05	A -> G	TTG -> CTG		transition		ECs0955	similar to YBJT_ECOLI gi|1787094 (conserved in Escherichia coli K-12)	dTDP-glucose enzyme
1	1039857	G	0.472	T	0.528	G -> T	CTC -> ATC	L -> I	transversion		ECs0956	low- specificity; catalyzes the formation of acetaldehyde and glycine from L-threonine; acts on L-threonine, L-allo-threonine, L-threo-phenylserine, and L-erythro-phenylserine	L-threonine aldolase
5	1040038	G	0.711	A	0.289	G -> A	GAC -> GAT		transition		ECs0956	low- specificity; catalyzes the formation of acetaldehyde and glycine from L-threonine; acts on L-threonine, L-allo-threonine, L-threo-phenylserine, and L-erythro-phenylserine	L-threonine aldolase
2	1040075	A	0.947	T	0.053	A -> T	CTA -> CAA	L -> Q	transversion		ECs0956	low- specificity; catalyzes the formation of acetaldehyde and glycine from L-threonine; acts on L-threonine, L-allo-threonine, L-threo-phenylserine, and L-erythro-phenylserine	L-threonine aldolase
1	1040788	A	0.5	G	0.5	A -> G	TTT -> TTC		transition		ECs0957	catalyzes the formation of acetate from pyruvate	pyruvate dehydrogenase
1	1042561	A	0.625	C	0.375	A -> C	GCT -> GCG		transversion		ECs0958	similar to HCR_ECOLI gi|7387728 (conserved in Escherichia coli K-12)	HCP oxidoreductase
1	1044369	G	0.949	C	0.051	G -> C	ATC -> ATG	I -> M	transversion		ECs0959	catalyzes the reduction of hydroxylamine to ammoniaand water	hydroxylamine reductase
8	1046904	G	0.878	A	0.122	G -> A	GGC -> GGT		transition		ECs0961	porin involved in osmoregulation allowing water to move into and out of the cell in response to osmotic pressure	aquaporin Z
6	1048046	C	0.947	T	0.053	C -> T	CGT -> TGT	R -> C	transition		ECs0962	similar to YBJD_ECOLI gi|1787102 (conserved in Escherichia coli K-12)	hypothetical protein
10	1048046	C	0.947	T	0.053	C -> T	CGT -> TGT	R -> C	transition		ECs0962	similar to YBJD_ECOLI gi|1787102 (conserved in Escherichia coli K-12)	hypothetical protein
1	1048825	C	0.516	T	0.484	C -> T	GCC -> GCT		transition		ECs0962	similar to YBJD_ECOLI gi|1787102 (conserved in Escherichia coli K-12)	hypothetical protein
8	1051648	A	0.943	G	0.057	A -> G	GAC -> GGC	D -> G	transition		ECs0965	with MacA is involved in the export of macrolide	macrolide transporter ATP-binding /permease
7	1051784	G	0.947	T	0.053	G -> T	CGG -> CGT		transversion		ECs0965	with MacA is involved in the export of macrolide	macrolide transporter ATP-binding /permease
3	1052326	C	0.946	A	0.054	C -> A	GCG -> GAG	A -> E	transversion		ECs0965	with MacA is involved in the export of macrolide	macrolide transporter ATP-binding /permease
1	1053842	G	0.743	T	0.257	G -> T			transversion
1	1056960	A	0.922	C	0.078	A -> C			transversion
2	1056960	A	0.917	C	0.083	A -> C			transversion
5	1056960	A	0.689	C	0.311	A -> C			transversion
1	1057857	C	0.926	A	0.074	C -> A	CGA -> CTA	R -> L	transversion	aat	ECs0970	leucyltransferase; phenylalanyltransferse; functions in the N-end rule pathway; transfers Leu, Phe, Met, from aminoacyl-tRNAs to N-terminal of proteins with Arg or Lys	leucyl/phenylalanyl-tRNA--protein transferase
1	1059792	G	0.625	T	0.375	G -> T	CCC -> ACC	P -> T	transversion		ECs0971	in Escherichia coli the CydCD ABC transporter exports cysteine and glutathione into the periplasm in order to maintain redox balance; important for cytochrome bd and c	cysteine/glutathione ABC transporter membrane/ATP-binding protein
3	1061902	C	0.944	T	0.056	C -> T	GCG -> GCA		transition		ECs0972	in Escherichia coli the CydCD ABC transporter exports cysteine and glutathione into the periplasm in order to maintain redox balance; important for cytochrome bd and c	cysteine/glutathione ABC transporter membrane/ATP-binding protein
9	1062543	C	0.95	G	0.05	C -> G	GTG -> GTC		transversion		ECs0973	catalyzes the transfer of electrons from NADPH to thioredoxin; FAD/NAD(P) binding	thioredoxin reductase
9	1062607	A	0.938	G	0.063	A -> G	CTG -> CCG	L -> P	transition		ECs0973	catalyzes the transfer of electrons from NADPH to thioredoxin; FAD/NAD(P) binding	thioredoxin reductase
9	1062609	A	0.933	T	0.067	A -> T	CAT -> CAA	H -> Q	transversion		ECs0973	catalyzes the transfer of electrons from NADPH to thioredoxin; FAD/NAD(P) binding	thioredoxin reductase
4	1063383	G	0.648	A	0.352	G -> A			transition
3	1064913	A	0.947	C	0.053	A -> C	ACC -> CCC	T -> P	transversion		ECs0975	DNA-binding membrane protein required for chromosome resolution and partitioning	DNA translocase FtsK
4	1066401	G	0.949	A	0.051	G -> A	GAA -> AAA	E -> K	transition		ECs0975	DNA-binding membrane protein required for chromosome resolution and partitioning	DNA translocase FtsK
8	1066612	A	0.941	G	0.059	A -> G	CAG -> CGG	Q -> R	transition		ECs0975	DNA-binding membrane protein required for chromosome resolution and partitioning	DNA translocase FtsK
1	1068309	T	0.615	G	0.385	T -> G	TCC -> GCC	S -> A	transversion		ECs0975	DNA-binding membrane protein required for chromosome resolution and partitioning	DNA translocase FtsK
7	1068784	T	0.218	A	0.782	T -> A	TGG -> AGG	W -> R	transversion	lolA	ECs0976	participates with LolB in the incorporation of lipoprotein into the outer membrane	outer-membrane lipoprotein carrier protein
9	1070045	G	0.95	A	0.05	G -> A	GCA -> ACA	A -> T	transition		ECs0977	similar to YCAJ_ECOLI gi|1787119 (conserved in Escherichia coli K-12)	recombination factor protein RarA
2	1072825	T	0.933	G	0.067	T -> G	GTG -> GGG	V -> G	transversion		ECs0979	similar to DMSA_ECOLI gi|1787121 (conserved in Escherichia coli K-12)	anaerobic dimethyl sulfoxide reductase subunit A
3	1072825	T	0.941	G	0.059	T -> G	GTG -> GGG	V -> G	transversion		ECs0979	similar to DMSA_ECOLI gi|1787121 (conserved in Escherichia coli K-12)	anaerobic dimethyl sulfoxide reductase subunit A
6	1072825	T	0.913	G	0.087	T -> G	GTG -> GGG	V -> G	transversion		ECs0979	similar to DMSA_ECOLI gi|1787121 (conserved in Escherichia coli K-12)	anaerobic dimethyl sulfoxide reductase subunit A
7	1072825	T	0.926	G	0.074	T -> G	GTG -> GGG	V -> G	transversion		ECs0979	similar to DMSA_ECOLI gi|1787121 (conserved in Escherichia coli K-12)	anaerobic dimethyl sulfoxide reductase subunit A
10	1072825	T	0.913	G	0.087	T -> G	GTG -> GGG	V -> G	transversion		ECs0979	similar to DMSA_ECOLI gi|1787121 (conserved in Escherichia coli K-12)	anaerobic dimethyl sulfoxide reductase subunit A
1	1076025	T	0.5	G	0.5	T -> G			transversion
4	1082545	A	0.949	T	0.051	A -> T	ATC -> AAC	I -> N	transversion		ECs0986	similar to PFLB_ECOLI gi|1787131 (conserved in Escherichia coli K-12)	formate acetyltransferase 1
3	1087553	T	0.941	C	0.059	T -> C	AAT -> AAC		transition		ECs0990	catalyzes the formation of 3-phosphonooxypyruvate and glutamate from O-phospho-L-serine and 2-oxoglutarate; required both in major phosphorylated pathway of serine biosynthesis and in the biosynthesis of pyridoxine	phosphoserine aminotransferase
1	1089855	G	0.814	T	0.186	G -> T			transversion
8	1092805	C	0.892	T	0.108	C -> T	CTG -> TTG		transition	rpsA	ECs0994	in Escherichia coli this protein is involved in binding to the leader sequence of mRNAs and is itself bound to the 30S subunit; autoregulates expression via a C-terminal domain; in most gram negative organisms this protein is composed of 6 repeats of the S1 domain while in gram positive there are 4 repeats; the S1 nucleic acid-binding domain is found associated with other proteins	30S ribosomal protein S1
8	1094954	C	0.946	A	0.054	C -> A	GCC -> GCA		transversion		ECs0996	similar to YCAI_ECOLI gi|1787142 (conserved in Escherichia coli K-12)	hypothetical protein
4	1095979	C	0.725	T	0.275	C -> T	CCA -> CTA	P -> L	transition		ECs0996	similar to YCAI_ECOLI gi|1787142 (conserved in Escherichia coli K-12)	hypothetical protein
6	1096617	C	0.95	A	0.05	C -> A	CAG -> AAG	Q -> K	transversion		ECs0997	involved in the transport of lipid A across the inner membrane	lipid transporter ATP-binding protein/permease
10	1096617	C	0.95	A	0.05	C -> A	CAG -> AAG	Q -> K	transversion		ECs0997	involved in the transport of lipid A across the inner membrane	lipid transporter ATP-binding protein/permease
8	1098579	T	0.92	C	0.08	T -> C	GTT -> GCT	V -> A	transition	lpxK	ECs0998	transfers the gamma-phosphate of ATP to the 4' position of a tetraacyldisaccharide 1-phosphate intermediate to form tetraacyldisaccharide 1,4'-bis-phosphate	tetraacyldisaccharide 4'-kinase
9	1098610	C	0.95	T	0.05	C -> T	CCC -> CCT		transition	lpxK	ECs0998	transfers the gamma-phosphate of ATP to the 4' position of a tetraacyldisaccharide 1-phosphate intermediate to form tetraacyldisaccharide 1,4'-bis-phosphate	tetraacyldisaccharide 4'-kinase
7	1098698	C	0.949	A	0.051	C -> A	CAT -> AAT	H -> N	transversion	lpxK	ECs0998	transfers the gamma-phosphate of ATP to the 4' position of a tetraacyldisaccharide 1-phosphate intermediate to form tetraacyldisaccharide 1,4'-bis-phosphate	tetraacyldisaccharide 4'-kinase
2	1100301	C	0.842	T	0.158	C -> T			transition
6	1104362	T	0.949	G	0.051	T -> G	GGT -> GGG		transversion		ECs1005	acts with MukB and MukE to condense the chromosome and allow for segregation during cell division	condesin subunit F
10	1104362	T	0.949	G	0.051	T -> G	GGT -> GGG		transversion		ECs1005	acts with MukB and MukE to condense the chromosome and allow for segregation during cell division	condesin subunit F
3	1104556	C	0.947	G	0.053	C -> G	GCG -> GGG	A -> G	transversion		ECs1005	acts with MukB and MukE to condense the chromosome and allow for segregation during cell division	condesin subunit F
1	1105611	C	0.774	A	0.226	C -> A	ACC -> ACA		transversion		ECs1006	acts with MukB and MukF to condense the chromosome and allow for segregation during cell division	condesin subunit E
8	1106978	G	0.941	T	0.059	G -> T	CTG -> CTT		transversion	mukB	ECs1007	SMC (structural maintenance of chromosomes) family of proteins; involved in chromosome condensatin and partitioning; forms a homodimer and the C-terminal is essential for DNA-binding activity while the purified N-terminal domain binds FtsZ; mutations result in cell division defects	cell division protein MukB
6	1108400	C	0.949	A	0.051	C -> A	ACC -> ACA		transversion	mukB	ECs1007	SMC (structural maintenance of chromosomes) family of proteins; involved in chromosome condensatin and partitioning; forms a homodimer and the C-terminal is essential for DNA-binding activity while the purified N-terminal domain binds FtsZ; mutations result in cell division defects	cell division protein MukB
10	1108400	C	0.949	A	0.051	C -> A	ACC -> ACA		transversion	mukB	ECs1007	SMC (structural maintenance of chromosomes) family of proteins; involved in chromosome condensatin and partitioning; forms a homodimer and the C-terminal is essential for DNA-binding activity while the purified N-terminal domain binds FtsZ; mutations result in cell division defects	cell division protein MukB
1	1108661	C	0.54	T	0.46	C -> T	ATC -> ATT		transition	mukB	ECs1007	SMC (structural maintenance of chromosomes) family of proteins; involved in chromosome condensatin and partitioning; forms a homodimer and the C-terminal is essential for DNA-binding activity while the purified N-terminal domain binds FtsZ; mutations result in cell division defects	cell division protein MukB
3	1115037	G	0.947	A	0.053	G -> A	AGC -> AGT		transition		ECs1011	catalyzes the formation of L-glutamate and an aromatic oxo acid from an aromatic amino acid and 2-oxoglutarate	aromatic amino acid aminotransferase
8	1118518	A	0.889	G	0.111	A -> G			transition
1	1124089	A	0.6	C	0.4	A -> C	GTT -> GGT	V -> G	transversion	ssuC	ECs1017	part of the ABC type transport system for alkanesulfonate SsuABC; SsuB the ATP-binding protein and SsuC the permease	alkanesulfonate transporter permease
1	1124559	G	0.86	A	0.14	G -> A	GCC -> GTC	A -> V	transition		ECs1018	catalyzes the release of sulfite from alkanesulfonates	alkanesulfonate monooxygenase
4	1124880	T	0.95	C	0.05	T -> C	TAC -> TGC	Y -> C	transition		ECs1018	catalyzes the release of sulfite from alkanesulfonates	alkanesulfonate monooxygenase
2	1124970	A	0.935	G	0.065	A -> G	TTC -> TCC	F -> S	transition		ECs1018	catalyzes the release of sulfite from alkanesulfonates	alkanesulfonate monooxygenase
9	1124988	C	0.419	T	0.581	C -> T	CGG -> CAG	R -> Q	transition		ECs1018	catalyzes the release of sulfite from alkanesulfonates	alkanesulfonate monooxygenase
6	1125182	G	0.939	T	0.061	G -> T	GCC -> GCA		transversion		ECs1018	catalyzes the release of sulfite from alkanesulfonates	alkanesulfonate monooxygenase
10	1125182	G	0.939	T	0.061	G -> T	GCC -> GCA		transversion		ECs1018	catalyzes the release of sulfite from alkanesulfonates	alkanesulfonate monooxygenase
2	1126627	C	0.806	T	0.194	C -> T	GCC -> ACC	A -> T	transition		ECs1020	similar to SSUE_ECOLI gi|2507138 (conserved in Escherichia coli K-12)	NAD(P)H-dependent FMN reductase
1	1129913	C	0.592	T	0.408	C -> T			transition
1	1130668	T	0.507	C	0.493	T -> C			transition
3	1130668	T	0.821	G	0.179	T -> G			transversion
1	1131369	A	0.429	G	0.571	A -> G	TAT -> TGT	Y -> C	transition		ECs1025	similar to Salmonella FimH protein and B0941_ECOLI gi|1787173 (conserved in Escherichia coli K-12)	FimH-like protein
1	1132256	T	0.488	C	0.512	T -> C			transition		ECs1025	similar to Salmonella FimH protein and B0941_ECOLI gi|1787173 (conserved in Escherichia coli K-12)	FimH-like protein
9	1133363	C	0.95	A	0.05	C -> A	GTC -> GTA		transversion		ECs1027	similar to B0943_ECOLI gi|1787175 (conserved in Escherichia coli K-12)	fimbrial-like protein
9	1133516	C	0.933	A	0.067	C -> A	ACG -> AAG	T -> K	transversion		ECs1028	similar to chaperone YCBF_ECOLI gi|1787176	hypothetical protein
1	1133596	C	0.674	A	0.326	C -> A	CGT -> AGT	R -> S	transversion		ECs1028	similar to chaperone YCBF_ECOLI gi|1787176	hypothetical protein
1	1138019	C	0.787	T	0.213	C -> T	ATC -> ATT		transition	rlmL	ECs1032	catalyzes the N2-methyl guanosine modification of the G2445 residue of 23S rRNA	23S rRNA m(2)G2445 methyltransferase
3	1140048	C	0.95	A	0.05	C -> A	ACG -> AAG	T -> K	transversion		ECs1033	Uup; in Escherichia coli this cytoplasmic protein was shown to contain ATPase activity; mutations in this gene affect RecA-independent excision of transposons and affects Mu bacteriophage growth	ABC transporter ATPase
2	1141007	G	0.947	A	0.053	G -> A	GAT -> AAT	D -> N	transition		ECs1033	Uup; in Escherichia coli this cytoplasmic protein was shown to contain ATPase activity; mutations in this gene affect RecA-independent excision of transposons and affects Mu bacteriophage growth	ABC transporter ATPase
1	1141753	G	0.655	A	0.345	G -> A	GAG -> GAA		transition		ECs1034	similar to PQIA_ECOLI gi|1787183 (conserved in Escherichia coli K-12)	paraquat-inducible protein A
1	1144987	G	0.897	T	0.103	G -> T			transversion
3	1144987	G	0.949	T	0.051	G -> T			transversion
4	1144987	G	0.95	T	0.05	G -> T			transversion
5	1144987	G	0.92	T	0.08	G -> T			transversion
6	1144987	G	0.933	T	0.067	G -> T			transversion
7	1144987	G	0.917	T	0.083	G -> T			transversion
8	1144987	G	0.909	T	0.068	G -> T			transversion
10	1144987	G	0.933	T	0.067	G -> T			transversion
1	1145241	C	0.556	T	0.444	C -> T	GCC -> GTC	A -> V	transition		ECs1037	similar to RMF_ECOLI gi|1787186 (conserved in Escherichia coli K-12)	ribosome modulation factor
8	1148447	A	0.944	C	0.056	A -> C			transversion
2	1150432	A	0.849	G	0.151	A -> G			transition
2	1151591	C	0.544	T	0.456	C -> T	GTG -> GTA		transition		ECs1044	similar to B0960_ECOLI gi|1787194 (conserved in Escherichia coli K-12)	hypothetical protein
7	1152601	T	0.795	A	0.205	T -> A	AGC -> TGC	S -> C	transversion		ECs1044	similar to B0960_ECOLI gi|1787194 (conserved in Escherichia coli K-12)	hypothetical protein
1	1159558	C	0.529	T	0.471	C -> T	GCC -> GCT		transition		ECs1052	catalyzes the hydrolysis of acylphosphate	acylphosphatase
9	1160321	T	0.933	C	0.067	T -> C	AAC -> AGC	N -> S	transition		ECs1054	similar to YCCA_ECOLI gi|1787205 (conserved in Escherichia coli K-12)	hypothetical protein
8	1160467	A	0.947	C	0.053	A -> C	GGT -> GGG		transversion		ECs1054	similar to YCCA_ECOLI gi|1787205 (conserved in Escherichia coli K-12)	hypothetical protein
8	1211767	G	0.943	T	0.057	G -> T	CGA -> CTA	R -> L	transversion		ECs1128	similar to HYAA_ECOLI gi|1787206 (conserved in Escherichia coli K-12)	hydrogenase-1 small subunit
6	1211867	C	0.944	A	0.056	C -> A	GCC -> GCA		transversion		ECs1128	similar to HYAA_ECOLI gi|1787206 (conserved in Escherichia coli K-12)	hydrogenase-1 small subunit
10	1211867	C	0.944	A	0.056	C -> A	GCC -> GCA		transversion		ECs1128	similar to HYAA_ECOLI gi|1787206 (conserved in Escherichia coli K-12)	hydrogenase-1 small subunit
3	1212430	G	0.81	A	0.19	G -> A	CTG -> CTA		transition		ECs1129	involved in hydrogen cycling during fermentative growth	hydrogenase 1 large subunit
1	1220711	C	0.949	A	0.051	C -> A	GCC -> GCA		transversion		ECs1136	similar to phosphoanhydride phosphorylase APPA_ECOLI gi|1787215 (conserved in Escherichia coli K-12)	phosphoanhydride phosphorylase
3	1222240	T	0.939	G	0.061	T -> G	ACC -> CCC	T -> P	transversion		ECs1137	similar to YCCC_ECOLI gi|1787216 (conserved in Escherichia coli K-12)	cryptic autophosphorylating protein tyrosine kinase Etk
1	1226933	C	0.581	A	0.419	C -> A	GCG -> GCT		transversion		ECs1140	similar to YMCA_ECOLI gi|1787219 (conserved in Escherichia coli K-12)	hypothetical protein
1	1234243	G	0.583	A	0.417	G -> A			transition		ECs1148	Member of the two-component regulatory system torS/torR involved in the anaerobic utilization of trimethylamine-N-oxide	hybrid sensory histidine kinase TorS
4	1234271	T	0.947	C	0.053	T -> C	GCA -> GCG		transition		ECs1148	Member of the two-component regulatory system torS/torR involved in the anaerobic utilization of trimethylamine-N-oxide	hybrid sensory histidine kinase TorS
7	1238744	A	0.938	G	0.063	A -> G	CAG -> CGG	Q -> R	transition		ECs1152	similar to TORA_ECOLI gi|1787231 (conserved in Escherichia coli K-12)	trimethylamine N-oxide reductase subunit
6	1245407	T	0.941	C	0.059	T -> C	GAA -> GGA	E -> G	transition		ECs1159	similar to YCCJ_ECOLI gi|1787238 (conserved in Escherichia coli K-12)	hypothetical protein
10	1245407	T	0.941	C	0.059	T -> C	GAA -> GGA	E -> G	transition		ECs1159	similar to YCCJ_ECOLI gi|1787238 (conserved in Escherichia coli K-12)	hypothetical protein
3	1245579	G	0.895	A	0.105	G -> A	GGC -> GGT		transition	wrbA	ECs5596		TrpR binding protein WrbA
6	1245608	A	0.946	G	0.054	A -> G	TCA -> CCA	S -> P	transition	wrbA	ECs5596		TrpR binding protein WrbA
10	1245608	A	0.946	G	0.054	A -> G	TCA -> CCA	S -> P	transition	wrbA	ECs5596		TrpR binding protein WrbA
2	1246011	C	0.93	G	0.07	C -> G			transversion
2	1308727	T	0.911	C	0.089	T -> C			transition
1	1310870	T	0.609	G	0.391	T -> G	AAT -> ACT	N -> T	transversion		ECs1253	similar to B1007_ECOLI gi|1787242 (conserved in Escherichia coli K-12)	hypothetical protein
5	1310929	T	0.944	C	0.056	T -> C	TCA -> TCG		transition		ECs1253	similar to B1007_ECOLI gi|1787242 (conserved in Escherichia coli K-12)	hypothetical protein
9	1312441	C	0.95	A	0.05	C -> A	GGC -> TGC	G -> C	transversion		ECs1255	similar to B1009_ECOLI gi|1787244 (conserved in Escherichia coli K-12)	acetyltransferase
9	1312676	G		T	0.111	G -> T	CCG -> ACG	P -> T	transversion		ECs1256	similar to B1010_ECOLI gi|1787245 (conserved in Escherichia coli K-12)	hypothetical protein
9	1312677	T	0.059	A	0.059	T -> A	AAA -> AAT	K -> N	transversion		ECs1256	similar to B1010_ECOLI gi|1787245 (conserved in Escherichia coli K-12)	hypothetical protein
9	1312680	A		T	0.063	A -> T	GAT -> GAA	D -> E	transversion		ECs1256	similar to B1010_ECOLI gi|1787245 (conserved in Escherichia coli K-12)	hypothetical protein
9	1312687	G		C	0.063	G -> C	CCA -> CGA	P -> R	transversion		ECs1256	similar to B1010_ECOLI gi|1787245 (conserved in Escherichia coli K-12)	hypothetical protein
9	1312689	A		G	0.063	A -> G	TTT -> TTC		transition		ECs1256	similar to B1010_ECOLI gi|1787245 (conserved in Escherichia coli K-12)	hypothetical protein
9	1312712	T		G	0.063	T -> G	AAC -> CAC	N -> H	transversion		ECs1256	similar to B1010_ECOLI gi|1787245 (conserved in Escherichia coli K-12)	hypothetical protein
8	1312720	G		C	0.667	G -> C	GCC -> GGC	A -> G	transversion		ECs1256	similar to B1010_ECOLI gi|1787245 (conserved in Escherichia coli K-12)	hypothetical protein
9	1312720	G		C	0.531	G -> C	GCC -> GGC	A -> G	transversion		ECs1256	similar to B1010_ECOLI gi|1787245 (conserved in Escherichia coli K-12)	hypothetical protein
6	1313089	C	0.95	T	0.05	C -> T	GCC -> ACC	A -> T	transition		ECs1257	similar to B1011_ECOLI gi|1787246 (conserved in Escherichia coli K-12)	synthetase
10	1313089	C	0.95	T	0.05	C -> T	GCC -> ACC	A -> T	transition		ECs1257	similar to B1011_ECOLI gi|1787246 (conserved in Escherichia coli K-12)	synthetase
1	1313591	T	0.419	C	0.581	T -> C	ACA -> ACG		transition		ECs1257	similar to B1011_ECOLI gi|1787246 (conserved in Escherichia coli K-12)	synthetase
6	1313822	A	0.95	G	0.05	A -> G	GTC -> GCC	V -> A	transition		ECs1258	similar to B1012_ECOLI gi|1787247 (conserved in Escherichia coli K-12)	hypothetical protein
10	1313822	A	0.95	G	0.05	A -> G	GTC -> GCC	V -> A	transition		ECs1258	similar to B1012_ECOLI gi|1787247 (conserved in Escherichia coli K-12)	hypothetical protein
1	1314241	C	0.4	T	0.6	C -> T	CCG -> CCA		transition		ECs1258	similar to B1012_ECOLI gi|1787247 (conserved in Escherichia coli K-12)	hypothetical protein
9	1314314	A	0.949	G	0.051	A -> G	CTG -> CCG	L -> P	transition		ECs1258	similar to B1012_ECOLI gi|1787247 (conserved in Escherichia coli K-12)	hypothetical protein
1	1314546	C	0.708	T	0.292	C -> T	GTG -> ATG	V -> M	transition		ECs1258	similar to B1012_ECOLI gi|1787247 (conserved in Escherichia coli K-12)	hypothetical protein
8	1315325	C	0.895	A	0.105	C -> A	TTC -> TTA	F -> L	transversion		ECs1259	similar to YCDC_ECOLI gi|1787249 (conserved in Escherichia coli K-12)	tet operon regulator
5	1316268	T	0.595	C	0.405	T -> C	GCA -> GCG		transition	putA	ECs1260	proline utilization protein A; multifunctional protein that functions in proline catabolism in the first two enzymatic steps resulting in the conversion of proline to glutamate; in Escherichai coli this protein also self-regulates transcription via a DNA-binding domain at the N-terminus; forms dimers and is a peripherally membrane-associated protein	trifunctional transcriptional regulator/proline dehydrogenase/pyrroline-5-carboxylate dehydrogenase
7	1320809	A	0.941	C	0.059	A -> C	ATG -> CTG	M -> L	transversion		ECs1261	similar to PUTP_ECOLI gi|1787251 (conserved in Escherichia coli K-12)	major sodium/proline symporter
9	1321220	G	0.931	T	0.069	G -> T	GCC -> TCC	A -> S	transversion		ECs1261	similar to PUTP_ECOLI gi|1787251 (conserved in Escherichia coli K-12)	major sodium/proline symporter
3	1324796	C	0.935	T	0.065	C -> T	CTA -> TTA		transition		ECs1263	similar to B1016_ECOLI gi|1787252, B1017_ECOLI gi|1787253	cytochrome
4	1327530	T	0.949	G	0.051	T -> G	GGT -> GGG		transversion		ECs1265	similar to YCDB_ECOLI gi|1787255 (conserved in Escherichia coli K-12)	hypothetical protein
3	1336215	C	0.778	T	0.222	C -> T	GCA -> GTA	A -> V	transition		ECs1271	similar to YCDT_ECOLI gi|1787262 (conserved in Escherichia coli K-12)	hypothetical protein
4	1340361	A	0.695	C	0.305	A -> C			transversion
9	1344838	C	0.941	G	0.059	C -> G	CGC -> CCC	R -> P	transversion		ECs1278	similar to hypothetical protein ORF 58 [Yersinia pestis] gi|4106626|emb|CAA21381.1, outer membrane usher proteins e.g. FimD [Salmonella typhimurium gi|585135|sp|P3792	outer membrane usher protein
9	1344846	G	0.813	A	0.188	G -> A	TCC -> TCT		transition		ECs1278	similar to hypothetical protein ORF 58 [Yersinia pestis] gi|4106626|emb|CAA21381.1, outer membrane usher proteins e.g. FimD [Salmonella typhimurium gi|585135|sp|P3792	outer membrane usher protein
3	1348901	T	0.901	C	0.099	T -> C			transition
6	1348936	A	0.95	G	0.05	A -> G			transition
10	1348936	A	0.95	G	0.05	A -> G			transition
1	1349155	A	0.48	G	0.52	A -> G			transition
2	1349448	A	0.587	G	0.413	A -> G			transition
3	1350207	G	0.939	T	0.061	G -> T			transversion		ECs1282	similar to hemagglutinin/hemolysin-related proteins[Neisseria meningitidis] e.g. gi|7225719|gb|AAF40927.1	hemagglutinin/hemolysin-like protein
1	1350743	T	0.63	G	0.37	T -> G	GGT -> GGG		transversion		ECs1282	similar to hemagglutinin/hemolysin-related proteins[Neisseria meningitidis] e.g. gi|7225719|gb|AAF40927.1	hemagglutinin/hemolysin-like protein
3	1351286	T	0.933	G	0.067	T -> G	GGT -> GGG		transversion		ECs1282	similar to hemagglutinin/hemolysin-related proteins[Neisseria meningitidis] e.g. gi|7225719|gb|AAF40927.1	hemagglutinin/hemolysin-like protein
9	1353081	C	0.946	A	0.054	C -> A	CGC -> AGC	R -> S	transversion		ECs1282	similar to hemagglutinin/hemolysin-related proteins[Neisseria meningitidis] e.g. gi|7225719|gb|AAF40927.1	hemagglutinin/hemolysin-like protein
5	1356268	T	0.943	C	0.057	T -> C	AAT -> AAC		transition		ECs1285	similar to 3-oxoacyl-(acyl carrier protein) reductases e.g. [Moritella marina] gi|7227179|gb|AAF42251.1	3-oxoacyl-ACP reductase
1	1356965	T	0.719	C	0.281	T -> C	TGG -> CGG	W -> R	transition		ECs1286	similar to (3R)-hydroxymyristol-(acyl carrier protein) dehydratases e.g. gi|7190847|gb|AAF39621.1	(3R)-hydroxymyristoyl-ACP dehydratase
3	1357927	C	0.68	A	0.32	C -> A	CGG -> AGG		transversion		ECs1288	similar to aminpometyl transferases e.g. gi|7450600|pir||C75088	glycine cleavage system protein T
3	1358561	C	0.877	T	0.123	C -> T	CCG -> CTG	P -> L	transition		ECs1288	similar to aminpometyl transferases e.g. gi|7450600|pir||C75088	glycine cleavage system protein T
1	1363416	T	0.472	C	0.528	T -> C	GTC -> GCC	V -> A	transition		ECs1291		hypothetical protein
1	1364374	C	0.7	T	0.3	C -> T	CTG -> TTG		transition		ECs1293		hypothetical protein
6	1367486	A	0.943	G	0.057	A -> G	ACA -> GCA	T -> A	transition		ECs1296		hypothetical protein
10	1367486	A	0.943	G	0.057	A -> G	ACA -> GCA	T -> A	transition		ECs1296		hypothetical protein
1	1368263	T	0.938	C	0.063	T -> C	TCC -> CCC	S -> P	transition		ECs1296		hypothetical protein
1	1370477	G	0.902	T	0.098	G -> T			transversion
5	1370477	G	0.569	T	0.431	G -> T			transversion
1	1370503	T	0.878	G	0.122	T -> G			transversion
5	1370503	T	0.491	G	0.509	T -> G			transversion
1	1370530	T	0.818	C	0.182	T -> C			transition
5	1370530	T	0.393	C	0.607	T -> C			transition
1	1370571	A	0.806	C	0.194	A -> C			transversion
5	1370571	A	0.378	C	0.622	A -> C			transversion
1	1371878	A	0.824	G	0.176	A -> G			transition
5	1371878	A	0.337	G	0.663	A -> G			transition
1	1371933	C	0.816	T	0.173	C -> T			transition
5	1371933	C	0.385	T	0.615	C -> T			transition
1	1372306	C	0.802	T	0.198	C -> T	GAC -> AAC	D -> N	transition		ECs1300	similar to hemagglutinin main component [Clostridium botulinum phage (type C)] gi|1346254|sp|P46084|HA33_CLOBO	hypothetical protein
5	1372306	C	0.385	T	0.615	C -> T	GAC -> AAC	D -> N	transition		ECs1300	similar to hemagglutinin main component [Clostridium botulinum phage (type C)] gi|1346254|sp|P46084|HA33_CLOBO	hypothetical protein
1	1372321	G	0.806	T	0.194	G -> T	CTT -> ATT	L -> I	transversion		ECs1300	similar to hemagglutinin main component [Clostridium botulinum phage (type C)] gi|1346254|sp|P46084|HA33_CLOBO	hypothetical protein
5	1372321	G	0.372	T	0.628	G -> T	CTT -> ATT	L -> I	transversion		ECs1300	similar to hemagglutinin main component [Clostridium botulinum phage (type C)] gi|1346254|sp|P46084|HA33_CLOBO	hypothetical protein
1	1372362	G	0.77	A	0.23	G -> A	TCA -> TTA	S -> L	transition		ECs1300	similar to hemagglutinin main component [Clostridium botulinum phage (type C)] gi|1346254|sp|P46084|HA33_CLOBO	hypothetical protein
5	1372362	G	0.348	A	0.652	G -> A	TCA -> TTA	S -> L	transition		ECs1300	similar to hemagglutinin main component [Clostridium botulinum phage (type C)] gi|1346254|sp|P46084|HA33_CLOBO	hypothetical protein
1	1372777	A	0.784	T	0.216	A -> T	TCT -> ACT	S -> T	transversion		ECs1300	similar to hemagglutinin main component [Clostridium botulinum phage (type C)] gi|1346254|sp|P46084|HA33_CLOBO	hypothetical protein
5	1372777	A	0.432	T	0.568	A -> T	TCT -> ACT	S -> T	transversion		ECs1300	similar to hemagglutinin main component [Clostridium botulinum phage (type C)] gi|1346254|sp|P46084|HA33_CLOBO	hypothetical protein
1	1373179	C	0.813	T	0.188	C -> T	GTT -> ATT	V -> I	transition		ECs1300	similar to hemagglutinin main component [Clostridium botulinum phage (type C)] gi|1346254|sp|P46084|HA33_CLOBO	hypothetical protein
5	1373179	C	0.366	T	0.634	C -> T	GTT -> ATT	V -> I	transition		ECs1300	similar to hemagglutinin main component [Clostridium botulinum phage (type C)] gi|1346254|sp|P46084|HA33_CLOBO	hypothetical protein
1	1373366	C	0.82	T	0.18	C -> T	ACG -> ACA		transition		ECs1300	similar to hemagglutinin main component [Clostridium botulinum phage (type C)] gi|1346254|sp|P46084|HA33_CLOBO	hypothetical protein
5	1373366	C	0.365	T	0.628	C -> T	ACG -> ACA		transition		ECs1300	similar to hemagglutinin main component [Clostridium botulinum phage (type C)] gi|1346254|sp|P46084|HA33_CLOBO	hypothetical protein
3	1373632	A	0.768	T	0.232	A -> T	TAT -> AAT	Y -> N	transversion		ECs1300	similar to hemagglutinin main component [Clostridium botulinum phage (type C)] gi|1346254|sp|P46084|HA33_CLOBO	hypothetical protein
1	1373661	T	0.802	G	0.198	T -> G	AAA -> ACA	K -> T	transversion		ECs1300	similar to hemagglutinin main component [Clostridium botulinum phage (type C)] gi|1346254|sp|P46084|HA33_CLOBO	hypothetical protein
5	1373661	T	0.388	G	0.612	T -> G	AAA -> ACA	K -> T	transversion		ECs1300	similar to hemagglutinin main component [Clostridium botulinum phage (type C)] gi|1346254|sp|P46084|HA33_CLOBO	hypothetical protein
1	1373766	C	0.809	G	0.191	C -> G	AGC -> ACC	S -> T	transversion		ECs1300	similar to hemagglutinin main component [Clostridium botulinum phage (type C)] gi|1346254|sp|P46084|HA33_CLOBO	hypothetical protein
5	1373766	C	0.336	G	0.664	C -> G	AGC -> ACC	S -> T	transversion		ECs1300	similar to hemagglutinin main component [Clostridium botulinum phage (type C)] gi|1346254|sp|P46084|HA33_CLOBO	hypothetical protein
1	1373804	G	0.804	A	0.196	G -> A	GTC -> GTT		transition		ECs1300	similar to hemagglutinin main component [Clostridium botulinum phage (type C)] gi|1346254|sp|P46084|HA33_CLOBO	hypothetical protein
5	1373804	G	0.371	A	0.629	G -> A	GTC -> GTT		transition		ECs1300	similar to hemagglutinin main component [Clostridium botulinum phage (type C)] gi|1346254|sp|P46084|HA33_CLOBO	hypothetical protein
1	1373933	C	0.824	T	0.176	C -> T			transition
5	1373933	C	0.474	T	0.526	C -> T			transition
1	1374799	A	0.871	G	0.129	A -> G			transition
5	1374799	A	0.368	G	0.632	A -> G			transition
1	1374866	T	0.838	G	0.162	T -> G			transversion
5	1374866	T	0.403	G	0.597	T -> G			transversion
1	1374871	A	0.828	G	0.172	A -> G			transition
5	1374871	A	0.402	G	0.598	A -> G			transition
1	1375355	T	0.79	G	0.21	T -> G			transversion
5	1375355	T	0.272	G	0.728	T -> G			transversion
1	1375392	G	0.74	A	0.26	G -> A			transition
5	1375392	G	0.294	A	0.706	G -> A			transition
1	1375423	C	0.714	T	0.286	C -> T			transition
5	1375423	C	0.275	T	0.725	C -> T			transition
1	1375444	T	0.702	C	0.298	T -> C			transition
5	1375444	T	0.309	C	0.691	T -> C			transition
1	1375461	A	0.696	G	0.304	A -> G			transition
5	1375461	A	0.323	G	0.677	A -> G			transition
1	1375590	T	0.754	C	0.246	T -> C	AGT -> AGC		transition		ECs5412		hypothetical protein
5	1375590	T	0.35	C	0.65	T -> C	AGT -> AGC		transition		ECs5412		hypothetical protein
1	1375681	C	0.782	T	0.218	C -> T			transition
5	1375681	C	0.275	T	0.725	C -> T			transition
1	1375723	G	0.836	A	0.164	G -> A			transition
5	1375723	G	0.308	A	0.692	G -> A			transition
1	1375737	T	0.845	G	0.155	T -> G			transversion
5	1375737	T	0.315	G	0.685	T -> G			transversion
1	1375843	T	0.789	G	0.211	T -> G			transversion
5	1375843	T	0.315	G	0.685	T -> G			transversion
1	1375860	A	0.772	T	0.228	A -> T			transversion
5	1375860	A	0.339	T	0.661	A -> T			transversion
1	1376000	A	0.73	G	0.27	A -> G	GCA -> GCG		transition		ECs1303	similar to hypothetical protein b2625 (YfjI) [Escherichia coli K-12] gi|1723621|sp|P52124|YFJI_ECOLI	hypothetical protein
5	1376000	A	0.328	G	0.672	A -> G	GCA -> GCG		transition		ECs1303	similar to hypothetical protein b2625 (YfjI) [Escherichia coli K-12] gi|1723621|sp|P52124|YFJI_ECOLI	hypothetical protein
1	1376002	C	0.732	T	0.268	C -> T	ACA -> ATA	T -> I	transition		ECs1303	similar to hypothetical protein b2625 (YfjI) [Escherichia coli K-12] gi|1723621|sp|P52124|YFJI_ECOLI	hypothetical protein
5	1376002	C	0.325	T	0.675	C -> T	ACA -> ATA	T -> I	transition		ECs1303	similar to hypothetical protein b2625 (YfjI) [Escherichia coli K-12] gi|1723621|sp|P52124|YFJI_ECOLI	hypothetical protein
1	1376019	A	0.698	T	0.302	A -> T	ATC -> TTC	I -> F	transversion		ECs1303	similar to hypothetical protein b2625 (YfjI) [Escherichia coli K-12] gi|1723621|sp|P52124|YFJI_ECOLI	hypothetical protein
5	1376019	A	0.358	T	0.642	A -> T	ATC -> TTC	I -> F	transversion		ECs1303	similar to hypothetical protein b2625 (YfjI) [Escherichia coli K-12] gi|1723621|sp|P52124|YFJI_ECOLI	hypothetical protein
1	1376071	A	0.707	G	0.293	A -> G	CAT -> CGT	H -> R	transition		ECs1303	similar to hypothetical protein b2625 (YfjI) [Escherichia coli K-12] gi|1723621|sp|P52124|YFJI_ECOLI	hypothetical protein
5	1376071	A	0.352	G	0.648	A -> G	CAT -> CGT	H -> R	transition		ECs1303	similar to hypothetical protein b2625 (YfjI) [Escherichia coli K-12] gi|1723621|sp|P52124|YFJI_ECOLI	hypothetical protein
1	1376183	T	0.868	A	0.132	T -> A	GAT -> GAA	D -> E	transversion		ECs1303	similar to hypothetical protein b2625 (YfjI) [Escherichia coli K-12] gi|1723621|sp|P52124|YFJI_ECOLI	hypothetical protein
5	1376183	T	0.486	A	0.514	T -> A	GAT -> GAA	D -> E	transversion		ECs1303	similar to hypothetical protein b2625 (YfjI) [Escherichia coli K-12] gi|1723621|sp|P52124|YFJI_ECOLI	hypothetical protein
1	1376240	A	0.917	G	0.083	A -> G	AAA -> AAG		transition		ECs1303	similar to hypothetical protein b2625 (YfjI) [Escherichia coli K-12] gi|1723621|sp|P52124|YFJI_ECOLI	hypothetical protein
5	1376240	A	0.567	G	0.433	A -> G	AAA -> AAG		transition		ECs1303	similar to hypothetical protein b2625 (YfjI) [Escherichia coli K-12] gi|1723621|sp|P52124|YFJI_ECOLI	hypothetical protein
1	1376249	G	0.901	A	0.099	G -> A	GCG -> GCA		transition		ECs1303	similar to hypothetical protein b2625 (YfjI) [Escherichia coli K-12] gi|1723621|sp|P52124|YFJI_ECOLI	hypothetical protein
5	1376249	G	0.6	A	0.4	G -> A	GCG -> GCA		transition		ECs1303	similar to hypothetical protein b2625 (YfjI) [Escherichia coli K-12] gi|1723621|sp|P52124|YFJI_ECOLI	hypothetical protein
1	1376255	A	0.92	G	0.08	A -> G	GAA -> GAG		transition		ECs1303	similar to hypothetical protein b2625 (YfjI) [Escherichia coli K-12] gi|1723621|sp|P52124|YFJI_ECOLI	hypothetical protein
5	1376255	A	0.611	G	0.389	A -> G	GAA -> GAG		transition		ECs1303	similar to hypothetical protein b2625 (YfjI) [Escherichia coli K-12] gi|1723621|sp|P52124|YFJI_ECOLI	hypothetical protein
1	1376273	G	0.928	A	0.072	G -> A	GAG -> GAA		transition		ECs1303	similar to hypothetical protein b2625 (YfjI) [Escherichia coli K-12] gi|1723621|sp|P52124|YFJI_ECOLI	hypothetical protein
5	1376273	G	0.711	A	0.289	G -> A	GAG -> GAA		transition		ECs1303	similar to hypothetical protein b2625 (YfjI) [Escherichia coli K-12] gi|1723621|sp|P52124|YFJI_ECOLI	hypothetical protein
1	1376279	T	0.928	C	0.072	T -> C	CGT -> CGC		transition		ECs1303	similar to hypothetical protein b2625 (YfjI) [Escherichia coli K-12] gi|1723621|sp|P52124|YFJI_ECOLI	hypothetical protein
5	1376279	T	0.727	C	0.273	T -> C	CGT -> CGC		transition		ECs1303	similar to hypothetical protein b2625 (YfjI) [Escherichia coli K-12] gi|1723621|sp|P52124|YFJI_ECOLI	hypothetical protein
5	1376306	A	0.745	G	0.255	A -> G	GAA -> GAG		transition		ECs1303	similar to hypothetical protein b2625 (YfjI) [Escherichia coli K-12] gi|1723621|sp|P52124|YFJI_ECOLI	hypothetical protein
5	1376316	G	0.739	A	0.261	G -> A	GAA -> AAA	E -> K	transition		ECs1303	similar to hypothetical protein b2625 (YfjI) [Escherichia coli K-12] gi|1723621|sp|P52124|YFJI_ECOLI	hypothetical protein
5	1376357	T	0.818	C	0.182	T -> C	CGT -> CGC		transition		ECs1303	similar to hypothetical protein b2625 (YfjI) [Escherichia coli K-12] gi|1723621|sp|P52124|YFJI_ECOLI	hypothetical protein
5	1376360	A	0.795	G	0.205	A -> G	CGA -> CGG		transition		ECs1303	similar to hypothetical protein b2625 (YfjI) [Escherichia coli K-12] gi|1723621|sp|P52124|YFJI_ECOLI	hypothetical protein
5	1376369	T	0.805	C	0.195	T -> C	TTT -> TTC		transition		ECs1303	similar to hypothetical protein b2625 (YfjI) [Escherichia coli K-12] gi|1723621|sp|P52124|YFJI_ECOLI	hypothetical protein
5	1376405	C	0.895	T	0.105	C -> T	TAC -> TAT		transition		ECs1303	similar to hypothetical protein b2625 (YfjI) [Escherichia coli K-12] gi|1723621|sp|P52124|YFJI_ECOLI	hypothetical protein
5	1376411	T	0.921	C	0.079	T -> C	GAT -> GAC		transition		ECs1303	similar to hypothetical protein b2625 (YfjI) [Escherichia coli K-12] gi|1723621|sp|P52124|YFJI_ECOLI	hypothetical protein
5	1376447	G	0.906	A	0.094	G -> A	GGG -> GGA		transition		ECs1303	similar to hypothetical protein b2625 (YfjI) [Escherichia coli K-12] gi|1723621|sp|P52124|YFJI_ECOLI	hypothetical protein
5	1376471	C	0.935	A	0.065	C -> A	GCC -> GCA		transversion		ECs1303	similar to hypothetical protein b2625 (YfjI) [Escherichia coli K-12] gi|1723621|sp|P52124|YFJI_ECOLI	hypothetical protein
5	1376483	G	0.939	T	0.061	G -> T	CTG -> CTT		transversion		ECs1303	similar to hypothetical protein b2625 (YfjI) [Escherichia coli K-12] gi|1723621|sp|P52124|YFJI_ECOLI	hypothetical protein
5	1376510	A	0.919	T	0.081	A -> T	GGA -> GGT		transversion		ECs1303	similar to hypothetical protein b2625 (YfjI) [Escherichia coli K-12] gi|1723621|sp|P52124|YFJI_ECOLI	hypothetical protein
5	1376551	A	0.868	T	0.132	A -> T	AAT -> ATT	N -> I	transversion		ECs1303	similar to hypothetical protein b2625 (YfjI) [Escherichia coli K-12] gi|1723621|sp|P52124|YFJI_ECOLI	hypothetical protein
5	1376561	G	0.829	T	0.171	G -> T	GAG -> GAT	E -> D	transversion		ECs1303	similar to hypothetical protein b2625 (YfjI) [Escherichia coli K-12] gi|1723621|sp|P52124|YFJI_ECOLI	hypothetical protein
1	1376574	A	0.938	G	0.063	A -> G	ATA -> GTA	I -> V	transition		ECs1303	similar to hypothetical protein b2625 (YfjI) [Escherichia coli K-12] gi|1723621|sp|P52124|YFJI_ECOLI	hypothetical protein
5	1376574	A	0.833	G	0.167	A -> G	ATA -> GTA	I -> V	transition		ECs1303	similar to hypothetical protein b2625 (YfjI) [Escherichia coli K-12] gi|1723621|sp|P52124|YFJI_ECOLI	hypothetical protein
1	1376606	C	0.937	G	0.063	C -> G	CAC -> CAG	H -> Q	transversion		ECs1303	similar to hypothetical protein b2625 (YfjI) [Escherichia coli K-12] gi|1723621|sp|P52124|YFJI_ECOLI	hypothetical protein
5	1376606	C	0.75	G	0.25	C -> G	CAC -> CAG	H -> Q	transversion		ECs1303	similar to hypothetical protein b2625 (YfjI) [Escherichia coli K-12] gi|1723621|sp|P52124|YFJI_ECOLI	hypothetical protein
1	1376634	A	0.915	C	0.085	A -> C	ATT -> CTT	I -> L	transversion		ECs1303	similar to hypothetical protein b2625 (YfjI) [Escherichia coli K-12] gi|1723621|sp|P52124|YFJI_ECOLI	hypothetical protein
5	1376634	A	0.774	C	0.226	A -> C	ATT -> CTT	I -> L	transversion		ECs1303	similar to hypothetical protein b2625 (YfjI) [Escherichia coli K-12] gi|1723621|sp|P52124|YFJI_ECOLI	hypothetical protein
1	1376706	T	0.691	G	0.309	T -> G	ATG -> AGG	M -> R	transversion		ECs1303	similar to hypothetical protein b2625 (YfjI) [Escherichia coli K-12] gi|1723621|sp|P52124|YFJI_ECOLI	hypothetical protein
1	1376807	T	0.86	C	0.14	T -> C	AAT -> AAC		transition		ECs1303	similar to hypothetical protein b2625 (YfjI) [Escherichia coli K-12] gi|1723621|sp|P52124|YFJI_ECOLI	hypothetical protein
5	1376807	T	0.469	C	0.531	T -> C	AAT -> AAC		transition		ECs1303	similar to hypothetical protein b2625 (YfjI) [Escherichia coli K-12] gi|1723621|sp|P52124|YFJI_ECOLI	hypothetical protein
1	1376898	G	0.797	A	0.072	G -> A	GGA -> AGA	G -> R	transition		ECs1303	similar to hypothetical protein b2625 (YfjI) [Escherichia coli K-12] gi|1723621|sp|P52124|YFJI_ECOLI	hypothetical protein
1	1376907	T	0.743	C	0.257	T -> C	TAC -> CAC	Y -> H	transition		ECs1303	similar to hypothetical protein b2625 (YfjI) [Escherichia coli K-12] gi|1723621|sp|P52124|YFJI_ECOLI	hypothetical protein
5	1376907	T	0.351	C	0.649	T -> C	TAC -> CAC	Y -> H	transition		ECs1303	similar to hypothetical protein b2625 (YfjI) [Escherichia coli K-12] gi|1723621|sp|P52124|YFJI_ECOLI	hypothetical protein
1	1376933	G	0.764	C	0.236	G -> C	GAG -> GAC	E -> D	transversion		ECs1303	similar to hypothetical protein b2625 (YfjI) [Escherichia coli K-12] gi|1723621|sp|P52124|YFJI_ECOLI	hypothetical protein
5	1376933	G	0.315	C	0.685	G -> C	GAG -> GAC	E -> D	transversion		ECs1303	similar to hypothetical protein b2625 (YfjI) [Escherichia coli K-12] gi|1723621|sp|P52124|YFJI_ECOLI	hypothetical protein
1	1377027	T	0.722	C	0.278	T -> C	TCT -> CCT	S -> P	transition		ECs1303	similar to hypothetical protein b2625 (YfjI) [Escherichia coli K-12] gi|1723621|sp|P52124|YFJI_ECOLI	hypothetical protein
5	1377027	T	0.311	C	0.689	T -> C	TCT -> CCT	S -> P	transition		ECs1303	similar to hypothetical protein b2625 (YfjI) [Escherichia coli K-12] gi|1723621|sp|P52124|YFJI_ECOLI	hypothetical protein
1	1377098	T	0.783	C	0.217	T -> C	TGT -> TGC		transition		ECs1303	similar to hypothetical protein b2625 (YfjI) [Escherichia coli K-12] gi|1723621|sp|P52124|YFJI_ECOLI	hypothetical protein
5	1377098	T	0.33	C	0.67	T -> C	TGT -> TGC		transition		ECs1303	similar to hypothetical protein b2625 (YfjI) [Escherichia coli K-12] gi|1723621|sp|P52124|YFJI_ECOLI	hypothetical protein
3	1377109	G	0.926	A	0.074	G -> A	GGG -> GAG	G -> E	transition		ECs1303	similar to hypothetical protein b2625 (YfjI) [Escherichia coli K-12] gi|1723621|sp|P52124|YFJI_ECOLI	hypothetical protein
1	1377115	T	0.783	C	0.217	T -> C	CTC -> CCC	L -> P	transition		ECs1303	similar to hypothetical protein b2625 (YfjI) [Escherichia coli K-12] gi|1723621|sp|P52124|YFJI_ECOLI	hypothetical protein
5	1377115	T	0.363	C	0.637	T -> C	CTC -> CCC	L -> P	transition		ECs1303	similar to hypothetical protein b2625 (YfjI) [Escherichia coli K-12] gi|1723621|sp|P52124|YFJI_ECOLI	hypothetical protein
1	1377247	G	0.874	A	0.126	G -> A	TGT -> TAT	C -> Y	transition		ECs1303	similar to hypothetical protein b2625 (YfjI) [Escherichia coli K-12] gi|1723621|sp|P52124|YFJI_ECOLI	hypothetical protein
5	1377247	G	0.514	A	0.486	G -> A	TGT -> TAT	C -> Y	transition		ECs1303	similar to hypothetical protein b2625 (YfjI) [Escherichia coli K-12] gi|1723621|sp|P52124|YFJI_ECOLI	hypothetical protein
1	1377295	A	0.914	C	0.086	A -> C			transversion
5	1377295	A	0.573	C	0.427	A -> C			transversion
1	1377300	T	0.522	C	0.478	T -> C			transition
5	1377300	T	0.567	C	0.433	T -> C			transition
1	1377330	T	0.905	C	0.095	T -> C			transition
5	1377330	T	0.558	C	0.442	T -> C			transition
5	1377464	G	0.718	A	0.282	G -> A			transition
5	1377516	G	0.787	A	0.213	G -> A			transition
5	1377520	A	0.793	G	0.207	A -> G			transition
5	1377529	G	0.818	T	0.182	G -> T			transversion
5	1377685	C	0.938	T	0.063	C -> T			transition
5	1377820	C	0.918	T	0.082	C -> T			transition
5	1377832	G	0.922	A	0.078	G -> A			transition
5	1377843	A	0.909	G	0.091	A -> G			transition
5	1377847	C	0.893	T	0.107	C -> T			transition
5	1377861	C	0.879	A	0.121	C -> A			transversion
5	1377880	C	0.845	T	0.138	C -> T			transition
5	1377893	A	0.847	T	0.153	A -> T			transversion
5	1377902	C	0.79	T	0.21	C -> T			transition
5	1377911	T	0.815	A	0.185	T -> A			transversion
5	1377925	C	0.761	T	0.239	C -> T			transition
1	1378059	C	0.922	T	0.078	C -> T			transition
5	1378059	C	0.681	T	0.319	C -> T			transition
1	1378067	A	0.921	C	0.079	A -> C			transversion
5	1378067	A	0.674	C	0.326	A -> C			transversion
1	1378143	C	0.93	T	0.07	C -> T	GAC -> GAT		transition		ECs1304	similar to hypothetical protein Cj1244 [Campylobacter jejuni] gi|6968677|emb|CAB73498.1	hypothetical protein
5	1378143	C	0.708	T	0.292	C -> T	GAC -> GAT		transition		ECs1304	similar to hypothetical protein Cj1244 [Campylobacter jejuni] gi|6968677|emb|CAB73498.1	hypothetical protein
5	1378236	T	0.778	C	0.222	T -> C	TTT -> TTC		transition		ECs1304	similar to hypothetical protein Cj1244 [Campylobacter jejuni] gi|6968677|emb|CAB73498.1	hypothetical protein
5	1378250	G	0.734	A	0.266	G -> A	AGG -> AAG	R -> K	transition		ECs1304	similar to hypothetical protein Cj1244 [Campylobacter jejuni] gi|6968677|emb|CAB73498.1	hypothetical protein
5	1378278	C	0.652	T	0.348	C -> T	CGC -> CGT		transition		ECs1304	similar to hypothetical protein Cj1244 [Campylobacter jejuni] gi|6968677|emb|CAB73498.1	hypothetical protein
5	1378287	T	0.643	C	0.357	T -> C	AGT -> AGC		transition		ECs1304	similar to hypothetical protein Cj1244 [Campylobacter jejuni] gi|6968677|emb|CAB73498.1	hypothetical protein
5	1378296	A	0.606	G	0.394	A -> G	CAA -> CAG		transition		ECs1304	similar to hypothetical protein Cj1244 [Campylobacter jejuni] gi|6968677|emb|CAB73498.1	hypothetical protein
5	1378308	G	0.603	A	0.397	G -> A	GCG -> GCA		transition		ECs1304	similar to hypothetical protein Cj1244 [Campylobacter jejuni] gi|6968677|emb|CAB73498.1	hypothetical protein
5	1378339	A	0.561	G	0.439	A -> G	AAC -> GAC	N -> D	transition		ECs1304	similar to hypothetical protein Cj1244 [Campylobacter jejuni] gi|6968677|emb|CAB73498.1	hypothetical protein
5	1378344	G	0.583	A	0.417	G -> A	AAG -> AAA		transition		ECs1304	similar to hypothetical protein Cj1244 [Campylobacter jejuni] gi|6968677|emb|CAB73498.1	hypothetical protein
5	1378347	A	0.583	G	0.417	A -> G	GGA -> GGG		transition		ECs1304	similar to hypothetical protein Cj1244 [Campylobacter jejuni] gi|6968677|emb|CAB73498.1	hypothetical protein
1	1378371	C	0.95	T	0.05	C -> T	TAC -> TAT		transition		ECs1304	similar to hypothetical protein Cj1244 [Campylobacter jejuni] gi|6968677|emb|CAB73498.1	hypothetical protein
5	1378371	C	0.547	T	0.453	C -> T	TAC -> TAT		transition		ECs1304	similar to hypothetical protein Cj1244 [Campylobacter jejuni] gi|6968677|emb|CAB73498.1	hypothetical protein
1	1378392	C	0.95	G	0.05	C -> G	AAC -> AAG	N -> K	transversion		ECs1304	similar to hypothetical protein Cj1244 [Campylobacter jejuni] gi|6968677|emb|CAB73498.1	hypothetical protein
5	1378392	C	0.581	G	0.419	C -> G	AAC -> AAG	N -> K	transversion		ECs1304	similar to hypothetical protein Cj1244 [Campylobacter jejuni] gi|6968677|emb|CAB73498.1	hypothetical protein
1	1378395	A	0.936	C	0.064	A -> C	AAA -> AAC	K -> N	transversion		ECs1304	similar to hypothetical protein Cj1244 [Campylobacter jejuni] gi|6968677|emb|CAB73498.1	hypothetical protein
5	1378395	A	0.563	C	0.438	A -> C	AAA -> AAC	K -> N	transversion		ECs1304	similar to hypothetical protein Cj1244 [Campylobacter jejuni] gi|6968677|emb|CAB73498.1	hypothetical protein
1	1378403	G	0.938	A	0.062	G -> A	CGG -> CAG	R -> Q	transition		ECs1304	similar to hypothetical protein Cj1244 [Campylobacter jejuni] gi|6968677|emb|CAB73498.1	hypothetical protein
5	1378403	G	0.54	A	0.444	G -> A	CGG -> CAG	R -> Q	transition		ECs1304	similar to hypothetical protein Cj1244 [Campylobacter jejuni] gi|6968677|emb|CAB73498.1	hypothetical protein
1	1378422	A	0.929	G	0.071	A -> G	GGA -> GGG		transition		ECs1304	similar to hypothetical protein Cj1244 [Campylobacter jejuni] gi|6968677|emb|CAB73498.1	hypothetical protein
5	1378422	A	0.559	G	0.441	A -> G	GGA -> GGG		transition		ECs1304	similar to hypothetical protein Cj1244 [Campylobacter jejuni] gi|6968677|emb|CAB73498.1	hypothetical protein
1	1378471	A	0.909	C	0.091	A -> C	AGG -> CGG		transversion		ECs1304	similar to hypothetical protein Cj1244 [Campylobacter jejuni] gi|6968677|emb|CAB73498.1	hypothetical protein
5	1378471	A	0.483	C	0.517	A -> C	AGG -> CGG		transversion		ECs1304	similar to hypothetical protein Cj1244 [Campylobacter jejuni] gi|6968677|emb|CAB73498.1	hypothetical protein
1	1378506	C	0.896	T	0.104	C -> T	CAC -> CAT		transition		ECs1304	similar to hypothetical protein Cj1244 [Campylobacter jejuni] gi|6968677|emb|CAB73498.1	hypothetical protein
5	1378506	C	0.486	T	0.514	C -> T	CAC -> CAT		transition		ECs1304	similar to hypothetical protein Cj1244 [Campylobacter jejuni] gi|6968677|emb|CAB73498.1	hypothetical protein
1	1378569	C	0.892	G	0.098	C -> G	GCC -> GCG		transversion		ECs1304	similar to hypothetical protein Cj1244 [Campylobacter jejuni] gi|6968677|emb|CAB73498.1	hypothetical protein
5	1378569	C	0.538	G	0.462	C -> G	GCC -> GCG		transversion		ECs1304	similar to hypothetical protein Cj1244 [Campylobacter jejuni] gi|6968677|emb|CAB73498.1	hypothetical protein
1	1378638	C	0.938	T	0.062	C -> T	GGC -> GGT		transition		ECs1304	similar to hypothetical protein Cj1244 [Campylobacter jejuni] gi|6968677|emb|CAB73498.1	hypothetical protein
5	1378638	C	0.66	T	0.34	C -> T	GGC -> GGT		transition		ECs1304	similar to hypothetical protein Cj1244 [Campylobacter jejuni] gi|6968677|emb|CAB73498.1	hypothetical protein
5	1378674	T	0.949	A	0.051	T -> A			transversion
5	1378727	A	0.736	C	0.264	A -> C			transversion
1	1378852	G	0.95	T	0.05	G -> T	AGG -> AGT	R -> S	transversion		ECs1305	similar to hypothetical protein A153R [Chlorella virus PBCV-1] gi|7461298|pir||T17644, DNA repair protein rad25 PAB0128 [Pyrococcus abyssi (strain Orsay)] gi|7514780|pir||A75209	hypothetical protein
1	1378854	C	0.95	A	0.05	C -> A	GCA -> GAA	A -> E	transversion		ECs1305	similar to hypothetical protein A153R [Chlorella virus PBCV-1] gi|7461298|pir||T17644, DNA repair protein rad25 PAB0128 [Pyrococcus abyssi (strain Orsay)] gi|7514780|pir||A75209	hypothetical protein
1	1378983	T	0.609	A	0.391	T -> A	TTT -> TAT	F -> Y	transversion		ECs1305	similar to hypothetical protein A153R [Chlorella virus PBCV-1] gi|7461298|pir||T17644, DNA repair protein rad25 PAB0128 [Pyrococcus abyssi (strain Orsay)] gi|7514780|pir||A75209	hypothetical protein
1	1379305	T	0.551	G	0.449	T -> G	CCT -> CCG		transversion		ECs1305	similar to hypothetical protein A153R [Chlorella virus PBCV-1] gi|7461298|pir||T17644, DNA repair protein rad25 PAB0128 [Pyrococcus abyssi (strain Orsay)] gi|7514780|pir||A75209	hypothetical protein
8	1380095	G	0.797	T	0.203	G -> T			transversion		ECs1305	similar to hypothetical protein A153R [Chlorella virus PBCV-1] gi|7461298|pir||T17644, DNA repair protein rad25 PAB0128 [Pyrococcus abyssi (strain Orsay)] gi|7514780|pir||A75209	hypothetical protein
6	1385577	G	0.838	A	0.162	G -> A			transition		ECs1312	similar to lipoprotein traT precursors e.g. gi|418135|sp|P32885|TRT1_ECOLI	complement resistance protein
10	1385577	G	0.838	A	0.162	G -> A			transition		ECs1312	similar to lipoprotein traT precursors e.g. gi|418135|sp|P32885|TRT1_ECOLI	complement resistance protein
1	1385616	T	0.855	C	0.145	T -> C	TGT -> TGC		transition		ECs1312	similar to lipoprotein traT precursors e.g. gi|418135|sp|P32885|TRT1_ECOLI	complement resistance protein
3	1385616	T	0.859	C	0.141	T -> C	TGT -> TGC		transition		ECs1312	similar to lipoprotein traT precursors e.g. gi|418135|sp|P32885|TRT1_ECOLI	complement resistance protein
5	1385616	T	0.843	C	0.157	T -> C	TGT -> TGC		transition		ECs1312	similar to lipoprotein traT precursors e.g. gi|418135|sp|P32885|TRT1_ECOLI	complement resistance protein
7	1385616	T	0.9	C	0.1	T -> C	TGT -> TGC		transition		ECs1312	similar to lipoprotein traT precursors e.g. gi|418135|sp|P32885|TRT1_ECOLI	complement resistance protein
9	1385616	T	0.925	C	0.075	T -> C	TGT -> TGC		transition		ECs1312	similar to lipoprotein traT precursors e.g. gi|418135|sp|P32885|TRT1_ECOLI	complement resistance protein
5	1385704	G	0.947	T	0.053	G -> T			transversion		ECs1312	similar to lipoprotein traT precursors e.g. gi|418135|sp|P32885|TRT1_ECOLI	complement resistance protein
5	1386838	C	0.944	A	0.056	C -> A	GCC -> TCC	A -> S	transversion		ECs1314		hypothetical protein
5	1389082	C	0.941	T	0.059	C -> T	GCA -> ACA	A -> T	transition		ECs1317	similar to hypothetical proteins e.g. yjdB in basS-adiY intergenic region [Escherichia coli] gi|731986|sp|P30845|YJDB_ECOLI	outer membrane protein
5	1390551	G	0.931	A	0.069	G -> A	GGT -> AGT	G -> S	transition		ECs1321	similar to UreD [Klebsiella aerogenes] gi|731078|sp|Q09063|URED_KLEAE	hypothetical protein
2	1390983	C	0.905	T	0.095	C -> T	CGT -> TGT	R -> C	transition		ECs1321	similar to UreD [Klebsiella aerogenes] gi|731078|sp|Q09063|URED_KLEAE	hypothetical protein
5	1392365	C	0.947	T	0.053	C -> T	ATC -> ATT		transition	ureC	ECs1324	ureases catalyze the hydrolysis of urea into ammonia and carbon dioxide; in Helicobacter pylori the ammonia released plays a key role in bacterial survival by neutralizing acids when colonizing the gastric mucosa; the holoenzyme is composed of 3 ureC (alpha) and 3 ureAB (gamma/beta) subunits	urease subunit alpha
5	1392505	C	0.938	T	0.063	C -> T	CCG -> CTG	P -> L	transition	ureC	ECs1324	ureases catalyze the hydrolysis of urea into ammonia and carbon dioxide; in Helicobacter pylori the ammonia released plays a key role in bacterial survival by neutralizing acids when colonizing the gastric mucosa; the holoenzyme is composed of 3 ureC (alpha) and 3 ureAB (gamma/beta) subunits	urease subunit alpha
1	1397979	A	0.439	G	0.561	A -> G	TGT -> TGC		transition		ECs1332	similar to colicin immunity proteins e.g. colicin E1 immunity protein gi|124395|sp|P02985|IMM1_ECOLI	colicin immunity protein
6	1398320	C	0.943	T	0.057	C -> T	GCC -> ACC	A -> T	transition		ECs1333	similar to hypothetical protein MAL4P2.26 [Plasmodium falciparum] gi|6562728|emb|CAB62867.1	hypothetical protein
10	1398320	C	0.943	T	0.057	C -> T	GCC -> ACC	A -> T	transition		ECs1333	similar to hypothetical protein MAL4P2.26 [Plasmodium falciparum] gi|6562728|emb|CAB62867.1	hypothetical protein
1	1398333	G	0.591	T	0.409	G -> T	CAC -> CAA	H -> Q	transversion		ECs1333	similar to hypothetical protein MAL4P2.26 [Plasmodium falciparum] gi|6562728|emb|CAB62867.1	hypothetical protein
5	1399863	C	0.92	A	0.08	C -> A			transversion
5	1399892	G	0.786	A	0.214	G -> A			transition
8	1400021	T	0.95	C	0.05	T -> C	TGT -> TGC		transition		ECs1335		hypothetical protein
5	1400077	T	0.87	A	0.13	T -> A	ATT -> AAT	I -> N	transversion		ECs1335		hypothetical protein
5	1400083	A	0.87	G	0.13	A -> G	CAC -> CGC	H -> R	transition		ECs1335		hypothetical protein
5	1400085	C	0.88	A	0.12	C -> A	CGT -> AGT	R -> S	transversion		ECs1335		hypothetical protein
5	1400108	T	0.893	C	0.107	T -> C	TTT -> TTC		transition		ECs1335		hypothetical protein
5	1400135	G	0.939	A	0.061	G -> A	CTG -> CTA		transition		ECs1335		hypothetical protein
5	1400163	A	0.833	C	0.167	A -> C	AGT -> CGT	S -> R	transversion		ECs1335		hypothetical protein
5	1400837	A	0.938	T	0.063	A -> T	GGT -> GGA		transversion		ECs1336	similar to hypothetical protein [Pseudomonas putida] gi|2995633|gb|AAC98738.1 and L0015 [Escherichia coli] gi|3414883|gb|AAC31494.1	hypothetical protein
1	1400997	G	0.667	A	0.333	G -> A			transition
1	1404301	C	0.607	A	0.393	C -> A	GGT -> TGT	G -> C	transversion		ECs1340	similar to hypothetical protein 57.8 kD protein [Pseudomonas putida] gi|2496740|sp|P55630|Y4QI_RHISN	hypothetical protein
5	1405874	C	0.938	A	0.063	C -> A	CTG -> CTT		transversion		ECs1343	immunity to R478 phage/colicin/tellurite resistancecluster; similar to TerW [Plasmid R478]gi|1354147|gb|AAC44736.1	TerW protein
1	1406256	T	0.318	C	0.682	T -> C	ACG -> GCG	T -> A	transition		ECs1344		hypothetical protein
5	1406856	G	0.946	C	0.054	G -> C	CAC -> GAC	H -> D	transversion		ECs1344		hypothetical protein
1	1407469	C	0.95	G	0.05	C -> G	GAT -> CAT	D -> H	transversion		ECs1345	similar to hypothetical protein [Deinococcus radiodurans] gi|7472167|pir||B75302	hypothetical protein
1	1408018	C	0.674	T	0.326	C -> T	GGC -> AGC	G -> S	transition		ECs1345	similar to hypothetical protein [Deinococcus radiodurans] gi|7472167|pir||B75302	hypothetical protein
8	1408880	C	0.087	G	0.065	C -> G	GGG -> GGC		transversion		ECs1347	similar to hypothetical protein [Streptomyces coelicolor A3(2)] gi|8246803|emb|CAB92838.1	hypothetical protein
9	1408882	C	0.939	G	0.061	C -> G	GGG -> CGG	G -> R	transversion		ECs1347	similar to hypothetical protein [Streptomyces coelicolor A3(2)] gi|8246803|emb|CAB92838.1	hypothetical protein
6	1408891	C	0.944	T	0.056	C -> T	GTT -> ATT	V -> I	transition		ECs1347	similar to hypothetical protein [Streptomyces coelicolor A3(2)] gi|8246803|emb|CAB92838.1	hypothetical protein
10	1408891	C	0.944	T	0.056	C -> T	GTT -> ATT	V -> I	transition		ECs1347	similar to hypothetical protein [Streptomyces coelicolor A3(2)] gi|8246803|emb|CAB92838.1	hypothetical protein
5	1409353	T	0.923	A	0.077	T -> A	GAA -> GTA	E -> V	transversion		ECs1348	similar to hypothetical protein [Serratia marcescens] gi|1695868|gb|AAB37122.1	hypothetical protein
6	1409498	T	0.938	G	0.063	T -> G	ACC -> CCC	T -> P	transversion		ECs1348	similar to hypothetical protein [Serratia marcescens] gi|1695868|gb|AAB37122.1	hypothetical protein
10	1409498	T	0.938	G	0.063	T -> G	ACC -> CCC	T -> P	transversion		ECs1348	similar to hypothetical protein [Serratia marcescens] gi|1695868|gb|AAB37122.1	hypothetical protein
2	1409520	C	0.938	A	0.063	C -> A	ATG -> ATT	M -> I	transversion		ECs1348	similar to hypothetical protein [Serratia marcescens] gi|1695868|gb|AAB37122.1	hypothetical protein
9	1410937	A	0.929	G	0.071	A -> G	ATT -> ATC		transition		ECs1349	similar to hypothetical protein [Serratia marcescens] gi|1695869|gb|AAB37123.1, [Deinococcus radiodurans (strain R1)] gi|7471591|pir||F75301	hypothetical protein
9	1411009	C	0.95	A	0.05	C -> A	CTG -> CTT		transversion		ECs1349	similar to hypothetical protein [Serratia marcescens] gi|1695869|gb|AAB37123.1, [Deinococcus radiodurans (strain R1)] gi|7471591|pir||F75301	hypothetical protein
5	1411138	T	0.895	C	0.105	T -> C	TCA -> TCG		transition		ECs1350	similar to hypothetical protein [Serratia marcescens] gi|1695870|gb|AAB37124.1, [Serratia marcescens] gi|1695871|gb|AAB37125.1, [Deinococcus radiodurans] gi|7471522|pir||E7530	hypothetical protein
5	1411490	C	0.944	A	0.056	C -> A	GGC -> GTC	G -> V	transversion		ECs1350	similar to hypothetical protein [Serratia marcescens] gi|1695870|gb|AAB37124.1, [Serratia marcescens] gi|1695871|gb|AAB37125.1, [Deinococcus radiodurans] gi|7471522|pir||E7530	hypothetical protein
4	1411732	C	0.933	T	0.067	C -> T	GCG -> GCA		transition		ECs1350	similar to hypothetical protein [Serratia marcescens] gi|1695870|gb|AAB37124.1, [Serratia marcescens] gi|1695871|gb|AAB37125.1, [Deinococcus radiodurans] gi|7471522|pir||E7530	hypothetical protein
8	1412756	G	0.944	T	0.056	G -> T	GGT -> TGT	G -> C	transversion		ECs1351	tellurium resistance protein; similar to TerZ protein [Serratia marcescens] gi|6094454|sp|Q52353	protein TerZ
4	1412793	A	0.95	C	0.05	A -> C	AAC -> ACC	N -> T	transversion		ECs1351	tellurium resistance protein; similar to TerZ protein [Serratia marcescens] gi|6094454|sp|Q52353	protein TerZ
9	1413109	G	0.941	T	0.059	G -> T			transversion
5	1413145	G	0.949	T	0.051	G -> T			transversion
1	1413619	C	0.95	T	0.05	C -> T	CCA -> TCA	P -> S	transition		ECs1352	tellurium resistance protein; similar to TerA protein [Serratia marcescens] gi|5702379|gb|AAD47285.1|AF168355_3	protein TerA
5	1413815	A	0.938	T	0.063	A -> T	CAG -> CTG	Q -> L	transversion		ECs1352	tellurium resistance protein; similar to TerA protein [Serratia marcescens] gi|5702379|gb|AAD47285.1|AF168355_3	protein TerA
5	1415025	T	0.926	A	0.074	T -> A	TTC -> ATC	F -> I	transversion		ECs1354	tellurium resistance protein; similar to TerC protein [Serratia marcescens] gi|6226214|sp|Q52356|TERC_SERMA	protein TerC
3	1416963	G	0.939	T	0.061	G -> T	GGT -> GTT	G -> V	transversion		ECs1356	tellurium resistance protein; similar to gi|7108482|gb|AAF36434.1|AF126104_3 TLRB_ECOLI, TerE [Serratia marcescens] gi|6094449|sp|Q52358|TERE_SERMA	protein TerE
7	1417125	A	0.93	G	0.07	A -> G	AAA -> AAG		transition		ECs1357		hypothetical protein
8	1417125	A	0.941	G	0.059	A -> G	AAA -> AAG		transition		ECs1357		hypothetical protein
1	1417180	G	0.464	A	0.536	G -> A	AGG -> AGA		transition		ECs1357		hypothetical protein
1	1417777	G	0.611	C	0.389	G -> C			transversion		ECs1358	tellurium resistance protein; similar to gi|7108481|gb|AAF36433.1|AF126104_2 TRLA_ECOLI, TerF [Serratia marcescens] gi|7387491|gb|AAA86852.2| TERF_SERMA	protein TerF
8	1417947	G	0.939	A	0.061	G -> A	CTC -> TTC	L -> F	transition		ECs1359		hypothetical protein
1	1417973	A	0.485	C	0.515	A -> C	CTG -> CGG	L -> R	transversion		ECs1359		hypothetical protein
5	1418097	C	0.935	A	0.065	C -> A	GGC -> TGC	G -> C	transversion		ECs1359		hypothetical protein
1	1419004	T	0.895	G	0.105	T -> G	AAC -> ACC	N -> T	transversion		ECs1360	IrgA-homologue adhesin (Iha); TonB-dependent; acts as a specific receptor of enterobactin; fur-regulated; urovirulence factor	bifunctional enterobactin receptor/adhesin protein
2	1419004	T	0.898	G	0.102	T -> G	AAC -> ACC	N -> T	transversion		ECs1360	IrgA-homologue adhesin (Iha); TonB-dependent; acts as a specific receptor of enterobactin; fur-regulated; urovirulence factor	bifunctional enterobactin receptor/adhesin protein
3	1419004	T	0.8	G	0.2	T -> G	AAC -> ACC	N -> T	transversion		ECs1360	IrgA-homologue adhesin (Iha); TonB-dependent; acts as a specific receptor of enterobactin; fur-regulated; urovirulence factor	bifunctional enterobactin receptor/adhesin protein
4	1419004	T	0.947	G	0.053	T -> G	AAC -> ACC	N -> T	transversion		ECs1360	IrgA-homologue adhesin (Iha); TonB-dependent; acts as a specific receptor of enterobactin; fur-regulated; urovirulence factor	bifunctional enterobactin receptor/adhesin protein
5	1419004	T	0.885	G	0.115	T -> G	AAC -> ACC	N -> T	transversion		ECs1360	IrgA-homologue adhesin (Iha); TonB-dependent; acts as a specific receptor of enterobactin; fur-regulated; urovirulence factor	bifunctional enterobactin receptor/adhesin protein
6	1419004	T	0.9	G	0.1	T -> G	AAC -> ACC	N -> T	transversion		ECs1360	IrgA-homologue adhesin (Iha); TonB-dependent; acts as a specific receptor of enterobactin; fur-regulated; urovirulence factor	bifunctional enterobactin receptor/adhesin protein
10	1419004	T	0.9	G	0.1	T -> G	AAC -> ACC	N -> T	transversion		ECs1360	IrgA-homologue adhesin (Iha); TonB-dependent; acts as a specific receptor of enterobactin; fur-regulated; urovirulence factor	bifunctional enterobactin receptor/adhesin protein
5	1419946	A	0.933	G	0.067	A -> G	CTG -> CCG	L -> P	transition		ECs1360	IrgA-homologue adhesin (Iha); TonB-dependent; acts as a specific receptor of enterobactin; fur-regulated; urovirulence factor	bifunctional enterobactin receptor/adhesin protein
3	1420537	C	0.907	T	0.093	C -> T			transition
5	1424960	C	0.933	T	0.067	C -> T			transition
1	1425000	C	0.95	T	0.05	C -> T	ACC -> ACT		transition		ECs1367		hypothetical protein
1	1429121	A	0.529	G	0.471	A -> G			transition
5	1429718	G	0.944	A	0.056	G -> A	CGG -> CAG	R -> Q	transition		ECs1376		hypothetical protein
6	1430675	A	0.5	T	0.5	A -> T	AGG -> TGG	R -> W	transversion		ECs1377	similar to sensor-regulator protein HutT [Rhodobacter capsulatus] gi|1075537|pir||A49938	hypothetical protein
10	1430675	A	0.5	T	0.5	A -> T	AGG -> TGG	R -> W	transversion		ECs1377	similar to sensor-regulator protein HutT [Rhodobacter capsulatus] gi|1075537|pir||A49938	hypothetical protein
5	1430873	C	0.941	T	0.059	C -> T	GCA -> GTA	A -> V	transition		ECs1378		hypothetical protein
5	1431448	A	0.918	G	0.082	A -> G			transition
5	1431471	A	0.887	G	0.113	A -> G			transition
5	1431479	G	0.891	A	0.109	G -> A			transition
5	1431551	C	0.854	T	0.146	C -> T			transition
5	1431561	C	0.867	T	0.133	C -> T			transition
5	1431573	A	0.841	G	0.159	A -> G			transition
5	1431632	A	0.857	G	0.143	A -> G			transition
5	1431641	G	0.861	T	0.139	G -> T			transversion
5	1431663	T	0.842	C	0.158	T -> C			transition
5	1431685	T	0.875	A	0.125	T -> A			transversion
5	1431735	T	0.857	C	0.143	T -> C			transition
5	1431739	G	0.81	A	0.19	G -> A			transition
5	1431791	A	0.87	G	0.13	A -> G			transition
5	1431794	T	0.857	A	0.143	T -> A			transversion
5	1431796	G	0.857	A	0.143	G -> A			transition
5	1431800	G	0.826	A	0.174	G -> A			transition
5	1431804	C	0.826	T	0.174	C -> T			transition
6	1431896	G	0.932	T	0.051	G -> T			transversion
10	1431896	G	0.932	T	0.051	G -> T			transversion
2	1431897	G	0.938	C	0.063	G -> C			transversion
6	1431897	G	0.932	T	0.051	G -> T			transversion
10	1431897	G	0.932	T	0.051	G -> T			transversion
2	1433208	T	0.906	C	0.078	T -> C			transition
2	1433210	G	0.937	C	0.063	G -> C			transversion
2	1433213	A	0.931	G	0.069	A -> G			transition
1	1433224	G	0.941	A	0.059	G -> A			transition
5	1433224	G	0.658	A	0.342	G -> A			transition
1	1433280	A	0.918	G	0.082	A -> G			transition
5	1433280	A	0.553	G	0.447	A -> G			transition
1	1433341	C	0.885	T	0.115	C -> T			transition
5	1433341	C	0.58	T	0.42	C -> T			transition
1	1433369	A	0.837	C	0.151	A -> C			transversion
5	1433369	A	0.562	C	0.438	A -> C			transversion
1	1433376	G	0.869	A	0.131	G -> A			transition
5	1433376	G	0.541	A	0.459	G -> A			transition
1	1433387	C	0.89	T	0.11	C -> T			transition
5	1433387	C	0.532	T	0.468	C -> T			transition
1	1433393	T	0.883	G	0.117	T -> G			transversion
5	1433393	T	0.557	G	0.443	T -> G			transversion
1	1433468	C	0.835	T	0.165	C -> T			transition
5	1433468	C	0.457	T	0.543	C -> T			transition
1	1433672	C	0.775	T	0.225	C -> T	GTC -> GTT		transition		ECs1382	similar to hemolysin activation protein HecB [Neisseria meningitidis MC58] gi|7227016|gb|AAF42103.1	HecB-like protein
5	1433672	C	0.404	T	0.596	C -> T	GTC -> GTT		transition		ECs1382	similar to hemolysin activation protein HecB [Neisseria meningitidis MC58] gi|7227016|gb|AAF42103.1	HecB-like protein
1	1433696	T	0.797	G	0.203	T -> G	CGT -> CGG		transversion		ECs1382	similar to hemolysin activation protein HecB [Neisseria meningitidis MC58] gi|7227016|gb|AAF42103.1	HecB-like protein
5	1433696	T	0.402	G	0.598	T -> G	CGT -> CGG		transversion		ECs1382	similar to hemolysin activation protein HecB [Neisseria meningitidis MC58] gi|7227016|gb|AAF42103.1	HecB-like protein
1	1433762	G	0.867	A	0.133	G -> A	GTG -> GTA		transition		ECs1382	similar to hemolysin activation protein HecB [Neisseria meningitidis MC58] gi|7227016|gb|AAF42103.1	HecB-like protein
5	1433762	G	0.471	A	0.529	G -> A	GTG -> GTA		transition		ECs1382	similar to hemolysin activation protein HecB [Neisseria meningitidis MC58] gi|7227016|gb|AAF42103.1	HecB-like protein
1	1433785	A	0.897	G	0.103	A -> G	GAC -> GGC	D -> G	transition		ECs1382	similar to hemolysin activation protein HecB [Neisseria meningitidis MC58] gi|7227016|gb|AAF42103.1	HecB-like protein
5	1433785	A	0.494	G	0.506	A -> G	GAC -> GGC	D -> G	transition		ECs1382	similar to hemolysin activation protein HecB [Neisseria meningitidis MC58] gi|7227016|gb|AAF42103.1	HecB-like protein
5	1433819	C	0.535	T	0.465	C -> T	TTC -> TTT		transition		ECs1382	similar to hemolysin activation protein HecB [Neisseria meningitidis MC58] gi|7227016|gb|AAF42103.1	HecB-like protein
5	1433834	T	0.525	C	0.475	T -> C	GGT -> GGC		transition		ECs1382	similar to hemolysin activation protein HecB [Neisseria meningitidis MC58] gi|7227016|gb|AAF42103.1	HecB-like protein
5	1433861	G	0.683	A	0.317	G -> A	GAG -> GAA		transition		ECs1382	similar to hemolysin activation protein HecB [Neisseria meningitidis MC58] gi|7227016|gb|AAF42103.1	HecB-like protein
5	1433879	T	0.826	C	0.174	T -> C	GGT -> GGC		transition		ECs1382	similar to hemolysin activation protein HecB [Neisseria meningitidis MC58] gi|7227016|gb|AAF42103.1	HecB-like protein
1	1433906	T	0.947	C	0.053	T -> C	ACT -> ACC		transition		ECs1382	similar to hemolysin activation protein HecB [Neisseria meningitidis MC58] gi|7227016|gb|AAF42103.1	HecB-like protein
5	1433906	T	0.792	C	0.208	T -> C	ACT -> ACC		transition		ECs1382	similar to hemolysin activation protein HecB [Neisseria meningitidis MC58] gi|7227016|gb|AAF42103.1	HecB-like protein
1	1433908	A	0.946	G	0.054	A -> G	GAG -> GGG	E -> G	transition		ECs1382	similar to hemolysin activation protein HecB [Neisseria meningitidis MC58] gi|7227016|gb|AAF42103.1	HecB-like protein
5	1433908	A	0.792	G	0.208	A -> G	GAG -> GGG	E -> G	transition		ECs1382	similar to hemolysin activation protein HecB [Neisseria meningitidis MC58] gi|7227016|gb|AAF42103.1	HecB-like protein
1	1433913	A	0.934	G	0.066	A -> G	AAT -> GAT	N -> D	transition		ECs1382	similar to hemolysin activation protein HecB [Neisseria meningitidis MC58] gi|7227016|gb|AAF42103.1	HecB-like protein
5	1433913	A	0.8	G	0.2	A -> G	AAT -> GAT	N -> D	transition		ECs1382	similar to hemolysin activation protein HecB [Neisseria meningitidis MC58] gi|7227016|gb|AAF42103.1	HecB-like protein
1	1433924	T	0.896	C	0.104	T -> C	AGT -> AGC		transition		ECs1382	similar to hemolysin activation protein HecB [Neisseria meningitidis MC58] gi|7227016|gb|AAF42103.1	HecB-like protein
5	1433924	T	0.782	C	0.218	T -> C	AGT -> AGC		transition		ECs1382	similar to hemolysin activation protein HecB [Neisseria meningitidis MC58] gi|7227016|gb|AAF42103.1	HecB-like protein
1	1433936	T	0.863	C	0.138	T -> C	TCT -> TCC		transition		ECs1382	similar to hemolysin activation protein HecB [Neisseria meningitidis MC58] gi|7227016|gb|AAF42103.1	HecB-like protein
5	1433936	T	0.772	C	0.228	T -> C	TCT -> TCC		transition		ECs1382	similar to hemolysin activation protein HecB [Neisseria meningitidis MC58] gi|7227016|gb|AAF42103.1	HecB-like protein
1	1433962	A	0.867	G	0.12	A -> G	GAT -> GGT	D -> G	transition		ECs1382	similar to hemolysin activation protein HecB [Neisseria meningitidis MC58] gi|7227016|gb|AAF42103.1	HecB-like protein
5	1433962	A	0.654	G	0.346	A -> G	GAT -> GGT	D -> G	transition		ECs1382	similar to hemolysin activation protein HecB [Neisseria meningitidis MC58] gi|7227016|gb|AAF42103.1	HecB-like protein
1	1433998	G	0.857	A	0.143	G -> A	AGT -> AAT	S -> N	transition		ECs1382	similar to hemolysin activation protein HecB [Neisseria meningitidis MC58] gi|7227016|gb|AAF42103.1	HecB-like protein
5	1433998	G	0.696	A	0.304	G -> A	AGT -> AAT	S -> N	transition		ECs1382	similar to hemolysin activation protein HecB [Neisseria meningitidis MC58] gi|7227016|gb|AAF42103.1	HecB-like protein
1	1434208	A	0.917	C	0.083	A -> C	GAG -> GCG	E -> A	transversion		ECs1382	similar to hemolysin activation protein HecB [Neisseria meningitidis MC58] gi|7227016|gb|AAF42103.1	HecB-like protein
5	1434208	A	0.574	C	0.426	A -> C	GAG -> GCG	E -> A	transversion		ECs1382	similar to hemolysin activation protein HecB [Neisseria meningitidis MC58] gi|7227016|gb|AAF42103.1	HecB-like protein
5	1434224	T	0.909	G	0.091	T -> G	CTT -> CTG		transversion		ECs1382	similar to hemolysin activation protein HecB [Neisseria meningitidis MC58] gi|7227016|gb|AAF42103.1	HecB-like protein
5	1434228	A	0.906	G	0.094	A -> G	AAA -> GAA	K -> E	transition		ECs1382	similar to hemolysin activation protein HecB [Neisseria meningitidis MC58] gi|7227016|gb|AAF42103.1	HecB-like protein
5	1434285	G	0.938	C	0.063	G -> C	GCG -> CCG	A -> P	transversion		ECs1382	similar to hemolysin activation protein HecB [Neisseria meningitidis MC58] gi|7227016|gb|AAF42103.1	HecB-like protein
8	1434287	G	0.941	T	0.059	G -> T	GCG -> GCT		transversion		ECs1382	similar to hemolysin activation protein HecB [Neisseria meningitidis MC58] gi|7227016|gb|AAF42103.1	HecB-like protein
5	1434298	C	0.941	A	0.059	C -> A	GCT -> GAT	A -> D	transversion		ECs1382	similar to hemolysin activation protein HecB [Neisseria meningitidis MC58] gi|7227016|gb|AAF42103.1	HecB-like protein
5	1434309	T	0.938	A	0.063	T -> A	TGG -> AGG	W -> R	transversion		ECs1382	similar to hemolysin activation protein HecB [Neisseria meningitidis MC58] gi|7227016|gb|AAF42103.1	HecB-like protein
7	1437635	G	0.185	A	0.815	G -> A			transition
5	1437980	G	0.946	A	0.054	G -> A	CGT -> CAT	R -> H	transition		ECs1386	similar to hypothetical protein YbdN [Escherichia coli] gi|3024984|sp|P77216|YBDN_ECOLI	hypothetical protein
5	1438337	G	0.923	T	0.077	G -> T	CGC -> CTC	R -> L	transversion		ECs1386	similar to hypothetical protein YbdN [Escherichia coli] gi|3024984|sp|P77216|YBDN_ECOLI	hypothetical protein
5	1438654	A	0.944	G	0.056	A -> G	AGC -> GGC	S -> G	transition		ECs1386	similar to hypothetical protein YbdN [Escherichia coli] gi|3024984|sp|P77216|YBDN_ECOLI	hypothetical protein
3	1439880	T	0.909	C	0.091	T -> C	TCC -> CCC	S -> P	transition		ECs1388	similar to PerC (BfpW) [Escherichia coli] gi|1172431|sp|P43475|PERC_ECOLI	transcriptional regulator
7	1439880	T	0.912	C	0.088	T -> C	TCC -> CCC	S -> P	transition		ECs1388	similar to PerC (BfpW) [Escherichia coli] gi|1172431|sp|P43475|PERC_ECOLI	transcriptional regulator
1	1442387	T	0.6	C	0.4	T -> C			transition
1	1442797	T	0.917	G	0.083	T -> G			transversion
5	1442797	T	0.706	G	0.294	T -> G			transversion
1	1442799	A	0.917	T	0.083	A -> T			transversion
5	1442799	A	0.714	T	0.286	A -> T			transversion
1	1442801	A	0.917	C	0.083	A -> C			transversion
5	1442801	A	0.714	C	0.286	A -> C			transversion
1	1442803	G	0.918	T	0.082	G -> T			transversion
5	1442803	G	0.7	T	0.3	G -> T			transversion
1	1442814	C	0.908	T	0.092	C -> T			transition
5	1442814	C	0.658	T	0.342	C -> T			transition
1	1442816	T	0.907	C	0.093	T -> C			transition
5	1442816	T	0.663	C	0.338	T -> C			transition
1	1442826	C	0.479	T	0.521	C -> T			transition
1	1442965	G	0.795	A	0.205	G -> A	TCG -> TCA		transition		ECs1395	similar to hypothetical proteins e.g. yfjP protein [Escherichia coli] gi|7449539|pir||B65042, YeeP [Escherichia coli] gi|2495624|sp|P76359|YEEP_ECOLI	hypothetical protein
5	1442965	G	0.505	A	0.495	G -> A	TCG -> TCA		transition		ECs1395	similar to hypothetical proteins e.g. yfjP protein [Escherichia coli] gi|7449539|pir||B65042, YeeP [Escherichia coli] gi|2495624|sp|P76359|YEEP_ECOLI	hypothetical protein
1	1443005	A	0.767	C	0.233	A -> C	AGT -> CGT	S -> R	transversion		ECs1395	similar to hypothetical proteins e.g. yfjP protein [Escherichia coli] gi|7449539|pir||B65042, YeeP [Escherichia coli] gi|2495624|sp|P76359|YEEP_ECOLI	hypothetical protein
5	1443005	A	0.446	C	0.554	A -> C	AGT -> CGT	S -> R	transversion		ECs1395	similar to hypothetical proteins e.g. yfjP protein [Escherichia coli] gi|7449539|pir||B65042, YeeP [Escherichia coli] gi|2495624|sp|P76359|YEEP_ECOLI	hypothetical protein
1	1443111	C	0.818	T	0.182	C -> T	GCC -> GTC	A -> V	transition		ECs1395	similar to hypothetical proteins e.g. yfjP protein [Escherichia coli] gi|7449539|pir||B65042, YeeP [Escherichia coli] gi|2495624|sp|P76359|YEEP_ECOLI	hypothetical protein
5	1443111	C	0.378	T	0.622	C -> T	GCC -> GTC	A -> V	transition		ECs1395	similar to hypothetical proteins e.g. yfjP protein [Escherichia coli] gi|7449539|pir||B65042, YeeP [Escherichia coli] gi|2495624|sp|P76359|YEEP_ECOLI	hypothetical protein
1	1443127	G	0.766	A	0.234	G -> A	GTG -> GTA		transition		ECs1395	similar to hypothetical proteins e.g. yfjP protein [Escherichia coli] gi|7449539|pir||B65042, YeeP [Escherichia coli] gi|2495624|sp|P76359|YEEP_ECOLI	hypothetical protein
5	1443127	G	0.398	A	0.602	G -> A	GTG -> GTA		transition		ECs1395	similar to hypothetical proteins e.g. yfjP protein [Escherichia coli] gi|7449539|pir||B65042, YeeP [Escherichia coli] gi|2495624|sp|P76359|YEEP_ECOLI	hypothetical protein
1	1443151	T	0.784	C	0.216	T -> C	CAT -> CAC		transition		ECs1395	similar to hypothetical proteins e.g. yfjP protein [Escherichia coli] gi|7449539|pir||B65042, YeeP [Escherichia coli] gi|2495624|sp|P76359|YEEP_ECOLI	hypothetical protein
5	1443151	T	0.435	C	0.565	T -> C	CAT -> CAC		transition		ECs1395	similar to hypothetical proteins e.g. yfjP protein [Escherichia coli] gi|7449539|pir||B65042, YeeP [Escherichia coli] gi|2495624|sp|P76359|YEEP_ECOLI	hypothetical protein
1	1443220	A	0.802	G	0.198	A -> G	GAA -> GAG		transition		ECs1395	similar to hypothetical proteins e.g. yfjP protein [Escherichia coli] gi|7449539|pir||B65042, YeeP [Escherichia coli] gi|2495624|sp|P76359|YEEP_ECOLI	hypothetical protein
5	1443220	A	0.434	G	0.566	A -> G	GAA -> GAG		transition		ECs1395	similar to hypothetical proteins e.g. yfjP protein [Escherichia coli] gi|7449539|pir||B65042, YeeP [Escherichia coli] gi|2495624|sp|P76359|YEEP_ECOLI	hypothetical protein
1	1443250	G	0.788	T	0.213	G -> T	CTG -> CTT		transversion		ECs1395	similar to hypothetical proteins e.g. yfjP protein [Escherichia coli] gi|7449539|pir||B65042, YeeP [Escherichia coli] gi|2495624|sp|P76359|YEEP_ECOLI	hypothetical protein
5	1443250	G	0.449	T	0.551	G -> T	CTG -> CTT		transversion		ECs1395	similar to hypothetical proteins e.g. yfjP protein [Escherichia coli] gi|7449539|pir||B65042, YeeP [Escherichia coli] gi|2495624|sp|P76359|YEEP_ECOLI	hypothetical protein
1	1443254	T	0.793	C	0.207	T -> C	TTG -> CTG		transition		ECs1395	similar to hypothetical proteins e.g. yfjP protein [Escherichia coli] gi|7449539|pir||B65042, YeeP [Escherichia coli] gi|2495624|sp|P76359|YEEP_ECOLI	hypothetical protein
5	1443254	T	0.442	C	0.558	T -> C	TTG -> CTG		transition		ECs1395	similar to hypothetical proteins e.g. yfjP protein [Escherichia coli] gi|7449539|pir||B65042, YeeP [Escherichia coli] gi|2495624|sp|P76359|YEEP_ECOLI	hypothetical protein
1	1443322	A	0.786	C	0.214	A -> C	ATA -> ATC		transversion		ECs1395	similar to hypothetical proteins e.g. yfjP protein [Escherichia coli] gi|7449539|pir||B65042, YeeP [Escherichia coli] gi|2495624|sp|P76359|YEEP_ECOLI	hypothetical protein
5	1443322	A	0.338	C	0.662	A -> C	ATA -> ATC		transversion		ECs1395	similar to hypothetical proteins e.g. yfjP protein [Escherichia coli] gi|7449539|pir||B65042, YeeP [Escherichia coli] gi|2495624|sp|P76359|YEEP_ECOLI	hypothetical protein
1	1443376	A	0.831	G	0.169	A -> G	ACA -> ACG		transition		ECs1395	similar to hypothetical proteins e.g. yfjP protein [Escherichia coli] gi|7449539|pir||B65042, YeeP [Escherichia coli] gi|2495624|sp|P76359|YEEP_ECOLI	hypothetical protein
5	1443376	A	0.324	G	0.676	A -> G	ACA -> ACG		transition		ECs1395	similar to hypothetical proteins e.g. yfjP protein [Escherichia coli] gi|7449539|pir||B65042, YeeP [Escherichia coli] gi|2495624|sp|P76359|YEEP_ECOLI	hypothetical protein
9	1443394	G	0.949	A	0.051	G -> A			transition		ECs1395	similar to hypothetical proteins e.g. yfjP protein [Escherichia coli] gi|7449539|pir||B65042, YeeP [Escherichia coli] gi|2495624|sp|P76359|YEEP_ECOLI	hypothetical protein
1	1443403	A	0.823	C	0.177	A -> C	GCA -> GCC		transversion		ECs1395	similar to hypothetical proteins e.g. yfjP protein [Escherichia coli] gi|7449539|pir||B65042, YeeP [Escherichia coli] gi|2495624|sp|P76359|YEEP_ECOLI	hypothetical protein
5	1443403	A	0.306	C	0.694	A -> C	GCA -> GCC		transversion		ECs1395	similar to hypothetical proteins e.g. yfjP protein [Escherichia coli] gi|7449539|pir||B65042, YeeP [Escherichia coli] gi|2495624|sp|P76359|YEEP_ECOLI	hypothetical protein
1	1443406	T	0.765	C	0.235	T -> C	GGT -> GGC		transition		ECs1395	similar to hypothetical proteins e.g. yfjP protein [Escherichia coli] gi|7449539|pir||B65042, YeeP [Escherichia coli] gi|2495624|sp|P76359|YEEP_ECOLI	hypothetical protein
5	1443406	T	0.246	C	0.754	T -> C	GGT -> GGC		transition		ECs1395	similar to hypothetical proteins e.g. yfjP protein [Escherichia coli] gi|7449539|pir||B65042, YeeP [Escherichia coli] gi|2495624|sp|P76359|YEEP_ECOLI	hypothetical protein
1	1443429	A	0.714	C	0.286	A -> C	GAA -> GCA	E -> A	transversion		ECs1395	similar to hypothetical proteins e.g. yfjP protein [Escherichia coli] gi|7449539|pir||B65042, YeeP [Escherichia coli] gi|2495624|sp|P76359|YEEP_ECOLI	hypothetical protein
5	1443429	A	0.279	C	0.721	A -> C	GAA -> GCA	E -> A	transversion		ECs1395	similar to hypothetical proteins e.g. yfjP protein [Escherichia coli] gi|7449539|pir||B65042, YeeP [Escherichia coli] gi|2495624|sp|P76359|YEEP_ECOLI	hypothetical protein
1	1443466	G	0.675	T	0.325	G -> T	CGG -> CGT		transversion		ECs1395	similar to hypothetical proteins e.g. yfjP protein [Escherichia coli] gi|7449539|pir||B65042, YeeP [Escherichia coli] gi|2495624|sp|P76359|YEEP_ECOLI	hypothetical protein
5	1443466	G	0.296	T	0.704	G -> T	CGG -> CGT		transversion		ECs1395	similar to hypothetical proteins e.g. yfjP protein [Escherichia coli] gi|7449539|pir||B65042, YeeP [Escherichia coli] gi|2495624|sp|P76359|YEEP_ECOLI	hypothetical protein
1	1443520	A	0.742	G	0.258	A -> G	GAA -> GAG		transition		ECs1395	similar to hypothetical proteins e.g. yfjP protein [Escherichia coli] gi|7449539|pir||B65042, YeeP [Escherichia coli] gi|2495624|sp|P76359|YEEP_ECOLI	hypothetical protein
5	1443520	A	0.263	G	0.737	A -> G	GAA -> GAG		transition		ECs1395	similar to hypothetical proteins e.g. yfjP protein [Escherichia coli] gi|7449539|pir||B65042, YeeP [Escherichia coli] gi|2495624|sp|P76359|YEEP_ECOLI	hypothetical protein
1	1443620	T	0.283	C	0.717	T -> C	TGG -> CGG	W -> R	transition		ECs1395	similar to hypothetical proteins e.g. yfjP protein [Escherichia coli] gi|7449539|pir||B65042, YeeP [Escherichia coli] gi|2495624|sp|P76359|YEEP_ECOLI	hypothetical protein
5	1443620	T	0.333	C	0.667	T -> C	TGG -> CGG	W -> R	transition		ECs1395	similar to hypothetical proteins e.g. yfjP protein [Escherichia coli] gi|7449539|pir||B65042, YeeP [Escherichia coli] gi|2495624|sp|P76359|YEEP_ECOLI	hypothetical protein
1	1443689	G	0.625	A	0.375	G -> A	GTT -> ATT	V -> I	transition		ECs1395	similar to hypothetical proteins e.g. yfjP protein [Escherichia coli] gi|7449539|pir||B65042, YeeP [Escherichia coli] gi|2495624|sp|P76359|YEEP_ECOLI	hypothetical protein
5	1443689	G	0.372	A	0.628	G -> A	GTT -> ATT	V -> I	transition		ECs1395	similar to hypothetical proteins e.g. yfjP protein [Escherichia coli] gi|7449539|pir||B65042, YeeP [Escherichia coli] gi|2495624|sp|P76359|YEEP_ECOLI	hypothetical protein
1	1443709	A	0.614	G	0.386	A -> G	ACA -> ACG		transition		ECs1395	similar to hypothetical proteins e.g. yfjP protein [Escherichia coli] gi|7449539|pir||B65042, YeeP [Escherichia coli] gi|2495624|sp|P76359|YEEP_ECOLI	hypothetical protein
5	1443709	A	0.38	G	0.62	A -> G	ACA -> ACG		transition		ECs1395	similar to hypothetical proteins e.g. yfjP protein [Escherichia coli] gi|7449539|pir||B65042, YeeP [Escherichia coli] gi|2495624|sp|P76359|YEEP_ECOLI	hypothetical protein
1	1443754	G	0.683	T	0.317	G -> T	GCG -> GCT		transversion		ECs1395	similar to hypothetical proteins e.g. yfjP protein [Escherichia coli] gi|7449539|pir||B65042, YeeP [Escherichia coli] gi|2495624|sp|P76359|YEEP_ECOLI	hypothetical protein
5	1443754	G	0.422	T	0.578	G -> T	GCG -> GCT		transversion		ECs1395	similar to hypothetical proteins e.g. yfjP protein [Escherichia coli] gi|7449539|pir||B65042, YeeP [Escherichia coli] gi|2495624|sp|P76359|YEEP_ECOLI	hypothetical protein
1	1443786	G	0.761	A	0.239	G -> A			transition
5	1443786	G	0.423	A	0.577	G -> A			transition
1	1443799	T	0.773	C	0.227	T -> C			transition
5	1443799	T	0.418	C	0.582	T -> C			transition
1	1443879	A	0.606	G	0.394	A -> G			transition
5	1443911	G	0.775	T	0.225	G -> T			transversion
1	1444006	A	0.867	G	0.133	A -> G			transition
5	1444006	A	0.344	G	0.656	A -> G			transition
1	1444023	T	0.873	G	0.127	T -> G			transversion
5	1444023	T	0.362	G	0.638	T -> G			transversion
1	1444025	T	0.873	G	0.127	T -> G			transversion
5	1444025	T	0.373	G	0.627	T -> G			transversion
1	1444042	G	0.851	A	0.149	G -> A			transition
5	1444042	G	0.38	A	0.62	G -> A			transition
1	1444047	C	0.873	T	0.127	C -> T			transition
5	1444047	C	0.392	T	0.608	C -> T			transition
1	1444049	C	0.87	T	0.13	C -> T			transition
5	1444049	C	0.392	T	0.608	C -> T			transition
1	1444060	T	0.896	C	0.104	T -> C			transition
5	1444060	T	0.679	C	0.321	T -> C			transition
1	1444062	G	0.889	A	0.111	G -> A			transition
5	1444062	G	0.7	A	0.3	G -> A			transition
1	1444065	G	0.891	T	0.109	G -> T			transversion
5	1444065	G	0.7	T	0.3	G -> T			transversion
1	1444070	C	0.894	T	0.106	C -> T			transition
5	1444070	C	0.71	T	0.29	C -> T			transition
1	1444103	T	0.865	A	0.135	T -> A			transversion
5	1444103	T	0.538	A	0.462	T -> A			transversion
1	1444249	G	0.825	A	0.175	G -> A	GCC -> ACC	A -> T	transition		ECs1396	similar to adhesin AIDA-I precursor [Escherichia coli plasmid pIB6] gi|543788|sp|Q03155|AIDA_ECOLI, glycoprotein [Escherichia coli strain H10407] gi|5305639|gb|AAD41751.1, outer membrane fluffing protein [Escherichia coli] gi|7466262|pir||G64964; adhesin-like protein	AidA-I
5	1444249	G	0.557	A	0.443	G -> A	GCC -> ACC	A -> T	transition		ECs1396	similar to adhesin AIDA-I precursor [Escherichia coli plasmid pIB6] gi|543788|sp|Q03155|AIDA_ECOLI, glycoprotein [Escherichia coli strain H10407] gi|5305639|gb|AAD41751.1, outer membrane fluffing protein [Escherichia coli] gi|7466262|pir||G64964; adhesin-like protein	AidA-I
1	1444266	G	0.842	A	0.158	G -> A	GCG -> GCA		transition		ECs1396	similar to adhesin AIDA-I precursor [Escherichia coli plasmid pIB6] gi|543788|sp|Q03155|AIDA_ECOLI, glycoprotein [Escherichia coli strain H10407] gi|5305639|gb|AAD41751.1, outer membrane fluffing protein [Escherichia coli] gi|7466262|pir||G64964; adhesin-like protein	AidA-I
5	1444266	G	0.615	A	0.385	G -> A	GCG -> GCA		transition		ECs1396	similar to adhesin AIDA-I precursor [Escherichia coli plasmid pIB6] gi|543788|sp|Q03155|AIDA_ECOLI, glycoprotein [Escherichia coli strain H10407] gi|5305639|gb|AAD41751.1, outer membrane fluffing protein [Escherichia coli] gi|7466262|pir||G64964; adhesin-like protein	AidA-I
1	1444278	T	0.825	G	0.175	T -> G	GCT -> GCG		transversion		ECs1396	similar to adhesin AIDA-I precursor [Escherichia coli plasmid pIB6] gi|543788|sp|Q03155|AIDA_ECOLI, glycoprotein [Escherichia coli strain H10407] gi|5305639|gb|AAD41751.1, outer membrane fluffing protein [Escherichia coli] gi|7466262|pir||G64964; adhesin-like protein	AidA-I
5	1444278	T	0.634	G	0.366	T -> G	GCT -> GCG		transversion		ECs1396	similar to adhesin AIDA-I precursor [Escherichia coli plasmid pIB6] gi|543788|sp|Q03155|AIDA_ECOLI, glycoprotein [Escherichia coli strain H10407] gi|5305639|gb|AAD41751.1, outer membrane fluffing protein [Escherichia coli] gi|7466262|pir||G64964; adhesin-like protein	AidA-I
5	1444287	A	0.65	G	0.35	A -> G	ACA -> ACG		transition		ECs1396	similar to adhesin AIDA-I precursor [Escherichia coli plasmid pIB6] gi|543788|sp|Q03155|AIDA_ECOLI, glycoprotein [Escherichia coli strain H10407] gi|5305639|gb|AAD41751.1, outer membrane fluffing protein [Escherichia coli] gi|7466262|pir||G64964; adhesin-like protein	AidA-I
5	1444293	C	0.659	T	0.341	C -> T	GTC -> GTT		transition		ECs1396	similar to adhesin AIDA-I precursor [Escherichia coli plasmid pIB6] gi|543788|sp|Q03155|AIDA_ECOLI, glycoprotein [Escherichia coli strain H10407] gi|5305639|gb|AAD41751.1, outer membrane fluffing protein [Escherichia coli] gi|7466262|pir||G64964; adhesin-like protein	AidA-I
1	1444313	A	0.659	C	0.341	A -> C	AAG -> ACG	K -> T	transversion		ECs1396	similar to adhesin AIDA-I precursor [Escherichia coli plasmid pIB6] gi|543788|sp|Q03155|AIDA_ECOLI, glycoprotein [Escherichia coli strain H10407] gi|5305639|gb|AAD41751.1, outer membrane fluffing protein [Escherichia coli] gi|7466262|pir||G64964; adhesin-like protein	AidA-I
5	1444313	A	0.556	C	0.444	A -> C	AAG -> ACG	K -> T	transversion		ECs1396	similar to adhesin AIDA-I precursor [Escherichia coli plasmid pIB6] gi|543788|sp|Q03155|AIDA_ECOLI, glycoprotein [Escherichia coli strain H10407] gi|5305639|gb|AAD41751.1, outer membrane fluffing protein [Escherichia coli] gi|7466262|pir||G64964; adhesin-like protein	AidA-I
5	1444326	G	0.533	A	0.467	G -> A	GCG -> GCA		transition		ECs1396	similar to adhesin AIDA-I precursor [Escherichia coli plasmid pIB6] gi|543788|sp|Q03155|AIDA_ECOLI, glycoprotein [Escherichia coli strain H10407] gi|5305639|gb|AAD41751.1, outer membrane fluffing protein [Escherichia coli] gi|7466262|pir||G64964; adhesin-like protein	AidA-I
5	1444354	A	0.444	G	0.556	A -> G	ACA -> GCA	T -> A	transition		ECs1396	similar to adhesin AIDA-I precursor [Escherichia coli plasmid pIB6] gi|543788|sp|Q03155|AIDA_ECOLI, glycoprotein [Escherichia coli strain H10407] gi|5305639|gb|AAD41751.1, outer membrane fluffing protein [Escherichia coli] gi|7466262|pir||G64964; adhesin-like protein	AidA-I
5	1444362	T	0.467	C	0.533	T -> C	CAT -> CAC		transition		ECs1396	similar to adhesin AIDA-I precursor [Escherichia coli plasmid pIB6] gi|543788|sp|Q03155|AIDA_ECOLI, glycoprotein [Escherichia coli strain H10407] gi|5305639|gb|AAD41751.1, outer membrane fluffing protein [Escherichia coli] gi|7466262|pir||G64964; adhesin-like protein	AidA-I
5	1444384	A	0.435	T	0.565	A -> T	ACG -> TCG	T -> S	transversion		ECs1396	similar to adhesin AIDA-I precursor [Escherichia coli plasmid pIB6] gi|543788|sp|Q03155|AIDA_ECOLI, glycoprotein [Escherichia coli strain H10407] gi|5305639|gb|AAD41751.1, outer membrane fluffing protein [Escherichia coli] gi|7466262|pir||G64964; adhesin-like protein	AidA-I
5	1444387	G	0.4	A	0.6	G -> A	GCC -> ACC	A -> T	transition		ECs1396	similar to adhesin AIDA-I precursor [Escherichia coli plasmid pIB6] gi|543788|sp|Q03155|AIDA_ECOLI, glycoprotein [Escherichia coli strain H10407] gi|5305639|gb|AAD41751.1, outer membrane fluffing protein [Escherichia coli] gi|7466262|pir||G64964; adhesin-like protein	AidA-I
5	1444485	C	0.611	T	0.389	C -> T	AAC -> AAT		transition		ECs1396	similar to adhesin AIDA-I precursor [Escherichia coli plasmid pIB6] gi|543788|sp|Q03155|AIDA_ECOLI, glycoprotein [Escherichia coli strain H10407] gi|5305639|gb|AAD41751.1, outer membrane fluffing protein [Escherichia coli] gi|7466262|pir||G64964; adhesin-like protein	AidA-I
4	1444577	A	0.944	G	0.056	A -> G	AAC -> AGC	N -> S	transition		ECs1396	similar to adhesin AIDA-I precursor [Escherichia coli plasmid pIB6] gi|543788|sp|Q03155|AIDA_ECOLI, glycoprotein [Escherichia coli strain H10407] gi|5305639|gb|AAD41751.1, outer membrane fluffing protein [Escherichia coli] gi|7466262|pir||G64964; adhesin-like protein	AidA-I
5	1444581	A	0.478	G	0.522	A -> G	GGA -> GGG		transition		ECs1396	similar to adhesin AIDA-I precursor [Escherichia coli plasmid pIB6] gi|543788|sp|Q03155|AIDA_ECOLI, glycoprotein [Escherichia coli strain H10407] gi|5305639|gb|AAD41751.1, outer membrane fluffing protein [Escherichia coli] gi|7466262|pir||G64964; adhesin-like protein	AidA-I
5	1444599	A	0.387	G	0.613	A -> G	ACA -> ACG		transition		ECs1396	similar to adhesin AIDA-I precursor [Escherichia coli plasmid pIB6] gi|543788|sp|Q03155|AIDA_ECOLI, glycoprotein [Escherichia coli strain H10407] gi|5305639|gb|AAD41751.1, outer membrane fluffing protein [Escherichia coli] gi|7466262|pir||G64964; adhesin-like protein	AidA-I
5	1444626	G	0.438	T	0.563	G -> T	GTG -> GTT		transversion		ECs1396	similar to adhesin AIDA-I precursor [Escherichia coli plasmid pIB6] gi|543788|sp|Q03155|AIDA_ECOLI, glycoprotein [Escherichia coli strain H10407] gi|5305639|gb|AAD41751.1, outer membrane fluffing protein [Escherichia coli] gi|7466262|pir||G64964; adhesin-like protein	AidA-I
5	1444698	G	0.947	A	0.053	G -> A	CTG -> CTA		transition		ECs1396	similar to adhesin AIDA-I precursor [Escherichia coli plasmid pIB6] gi|543788|sp|Q03155|AIDA_ECOLI, glycoprotein [Escherichia coli strain H10407] gi|5305639|gb|AAD41751.1, outer membrane fluffing protein [Escherichia coli] gi|7466262|pir||G64964; adhesin-like protein	AidA-I
6	1444700	C	0.941	T	0.059	C -> T	GCA -> GTA	A -> V	transition		ECs1396	similar to adhesin AIDA-I precursor [Escherichia coli plasmid pIB6] gi|543788|sp|Q03155|AIDA_ECOLI, glycoprotein [Escherichia coli strain H10407] gi|5305639|gb|AAD41751.1, outer membrane fluffing protein [Escherichia coli] gi|7466262|pir||G64964; adhesin-like protein	AidA-I
10	1444700	C	0.941	T	0.059	C -> T	GCA -> GTA	A -> V	transition		ECs1396	similar to adhesin AIDA-I precursor [Escherichia coli plasmid pIB6] gi|543788|sp|Q03155|AIDA_ECOLI, glycoprotein [Escherichia coli strain H10407] gi|5305639|gb|AAD41751.1, outer membrane fluffing protein [Escherichia coli] gi|7466262|pir||G64964; adhesin-like protein	AidA-I
5	1444749	C		A	0.111	C -> A	GAC -> GAA	D -> E	transversion		ECs1396	similar to adhesin AIDA-I precursor [Escherichia coli plasmid pIB6] gi|543788|sp|Q03155|AIDA_ECOLI, glycoprotein [Escherichia coli strain H10407] gi|5305639|gb|AAD41751.1, outer membrane fluffing protein [Escherichia coli] gi|7466262|pir||G64964; adhesin-like protein	AidA-I
1	1444812	A	0.632	G	0.368	A -> G	GGA -> GGG		transition		ECs1396	similar to adhesin AIDA-I precursor [Escherichia coli plasmid pIB6] gi|543788|sp|Q03155|AIDA_ECOLI, glycoprotein [Escherichia coli strain H10407] gi|5305639|gb|AAD41751.1, outer membrane fluffing protein [Escherichia coli] gi|7466262|pir||G64964; adhesin-like protein	AidA-I
1	1444819	A	0.65	G	0.35	A -> G	ATT -> GTT	I -> V	transition		ECs1396	similar to adhesin AIDA-I precursor [Escherichia coli plasmid pIB6] gi|543788|sp|Q03155|AIDA_ECOLI, glycoprotein [Escherichia coli strain H10407] gi|5305639|gb|AAD41751.1, outer membrane fluffing protein [Escherichia coli] gi|7466262|pir||G64964; adhesin-like protein	AidA-I
1	1444829	T	0.682	C	0.318	T -> C	TTT -> TCT	F -> S	transition		ECs1396	similar to adhesin AIDA-I precursor [Escherichia coli plasmid pIB6] gi|543788|sp|Q03155|AIDA_ECOLI, glycoprotein [Escherichia coli strain H10407] gi|5305639|gb|AAD41751.1, outer membrane fluffing protein [Escherichia coli] gi|7466262|pir||G64964; adhesin-like protein	AidA-I
1	1444833	C	0.696	A	0.304	C -> A	TCC -> TCA		transversion		ECs1396	similar to adhesin AIDA-I precursor [Escherichia coli plasmid pIB6] gi|543788|sp|Q03155|AIDA_ECOLI, glycoprotein [Escherichia coli strain H10407] gi|5305639|gb|AAD41751.1, outer membrane fluffing protein [Escherichia coli] gi|7466262|pir||G64964; adhesin-like protein	AidA-I
1	1444839	A	0.16	G	0.52	A -> G	CTA -> CTG		transition		ECs1396	similar to adhesin AIDA-I precursor [Escherichia coli plasmid pIB6] gi|543788|sp|Q03155|AIDA_ECOLI, glycoprotein [Escherichia coli strain H10407] gi|5305639|gb|AAD41751.1, outer membrane fluffing protein [Escherichia coli] gi|7466262|pir||G64964; adhesin-like protein	AidA-I
1	1444845	T	0.654	G	0.346	T -> G	CGT -> CGG		transversion		ECs1396	similar to adhesin AIDA-I precursor [Escherichia coli plasmid pIB6] gi|543788|sp|Q03155|AIDA_ECOLI, glycoprotein [Escherichia coli strain H10407] gi|5305639|gb|AAD41751.1, outer membrane fluffing protein [Escherichia coli] gi|7466262|pir||G64964; adhesin-like protein	AidA-I
1	1444848	C	0.64	T	0.36	C -> T	GAC -> GAT		transition		ECs1396	similar to adhesin AIDA-I precursor [Escherichia coli plasmid pIB6] gi|543788|sp|Q03155|AIDA_ECOLI, glycoprotein [Escherichia coli strain H10407] gi|5305639|gb|AAD41751.1, outer membrane fluffing protein [Escherichia coli] gi|7466262|pir||G64964; adhesin-like protein	AidA-I
1	1444851	T	0.654	C	0.346	T -> C	ACT -> ACC		transition		ECs1396	similar to adhesin AIDA-I precursor [Escherichia coli plasmid pIB6] gi|543788|sp|Q03155|AIDA_ECOLI, glycoprotein [Escherichia coli strain H10407] gi|5305639|gb|AAD41751.1, outer membrane fluffing protein [Escherichia coli] gi|7466262|pir||G64964; adhesin-like protein	AidA-I
5	1444868	G	0.947	T	0.053	G -> T	GGT -> GTT	G -> V	transversion		ECs1396	similar to adhesin AIDA-I precursor [Escherichia coli plasmid pIB6] gi|543788|sp|Q03155|AIDA_ECOLI, glycoprotein [Escherichia coli strain H10407] gi|5305639|gb|AAD41751.1, outer membrane fluffing protein [Escherichia coli] gi|7466262|pir||G64964; adhesin-like protein	AidA-I
1	1444876	T	0.667	A	0.333	T -> A	TCG -> ACG	S -> T	transversion		ECs1396	similar to adhesin AIDA-I precursor [Escherichia coli plasmid pIB6] gi|543788|sp|Q03155|AIDA_ECOLI, glycoprotein [Escherichia coli strain H10407] gi|5305639|gb|AAD41751.1, outer membrane fluffing protein [Escherichia coli] gi|7466262|pir||G64964; adhesin-like protein	AidA-I
1	1444883	A	0.939	G	0.061	A -> G	CAC -> CGC	H -> R	transition		ECs1396	similar to adhesin AIDA-I precursor [Escherichia coli plasmid pIB6] gi|543788|sp|Q03155|AIDA_ECOLI, glycoprotein [Escherichia coli strain H10407] gi|5305639|gb|AAD41751.1, outer membrane fluffing protein [Escherichia coli] gi|7466262|pir||G64964; adhesin-like protein	AidA-I
1	1444893	C	0.667	G	0.333	C -> G	GCC -> GCG		transversion		ECs1396	similar to adhesin AIDA-I precursor [Escherichia coli plasmid pIB6] gi|543788|sp|Q03155|AIDA_ECOLI, glycoprotein [Escherichia coli strain H10407] gi|5305639|gb|AAD41751.1, outer membrane fluffing protein [Escherichia coli] gi|7466262|pir||G64964; adhesin-like protein	AidA-I
1	1444902	C	0.697	A	0.303	C -> A	ACC -> ACA		transversion		ECs1396	similar to adhesin AIDA-I precursor [Escherichia coli plasmid pIB6] gi|543788|sp|Q03155|AIDA_ECOLI, glycoprotein [Escherichia coli strain H10407] gi|5305639|gb|AAD41751.1, outer membrane fluffing protein [Escherichia coli] gi|7466262|pir||G64964; adhesin-like protein	AidA-I
1	1444923	A	0.8	G	0.2	A -> G	CAA -> CAG		transition		ECs1396	similar to adhesin AIDA-I precursor [Escherichia coli plasmid pIB6] gi|543788|sp|Q03155|AIDA_ECOLI, glycoprotein [Escherichia coli strain H10407] gi|5305639|gb|AAD41751.1, outer membrane fluffing protein [Escherichia coli] gi|7466262|pir||G64964; adhesin-like protein	AidA-I
1	1444934	G	0.733	A	0.267	G -> A	AGG -> AAG	R -> K	transition		ECs1396	similar to adhesin AIDA-I precursor [Escherichia coli plasmid pIB6] gi|543788|sp|Q03155|AIDA_ECOLI, glycoprotein [Escherichia coli strain H10407] gi|5305639|gb|AAD41751.1, outer membrane fluffing protein [Escherichia coli] gi|7466262|pir||G64964; adhesin-like protein	AidA-I
1	1444998	C	0.633	T	0.367	C -> T	GGC -> GGT		transition		ECs1396	similar to adhesin AIDA-I precursor [Escherichia coli plasmid pIB6] gi|543788|sp|Q03155|AIDA_ECOLI, glycoprotein [Escherichia coli strain H10407] gi|5305639|gb|AAD41751.1, outer membrane fluffing protein [Escherichia coli] gi|7466262|pir||G64964; adhesin-like protein	AidA-I
1	1445003	C	0.581	T	0.419	C -> T	GCC -> GTC	A -> V	transition		ECs1396	similar to adhesin AIDA-I precursor [Escherichia coli plasmid pIB6] gi|543788|sp|Q03155|AIDA_ECOLI, glycoprotein [Escherichia coli strain H10407] gi|5305639|gb|AAD41751.1, outer membrane fluffing protein [Escherichia coli] gi|7466262|pir||G64964; adhesin-like protein	AidA-I
1	1445120	T	0.727	C	0.273	T -> C	ATC -> ACC	I -> T	transition		ECs1396	similar to adhesin AIDA-I precursor [Escherichia coli plasmid pIB6] gi|543788|sp|Q03155|AIDA_ECOLI, glycoprotein [Escherichia coli strain H10407] gi|5305639|gb|AAD41751.1, outer membrane fluffing protein [Escherichia coli] gi|7466262|pir||G64964; adhesin-like protein	AidA-I
1	1445133	T	0.725	C	0.275	T -> C	CGT -> CGC		transition		ECs1396	similar to adhesin AIDA-I precursor [Escherichia coli plasmid pIB6] gi|543788|sp|Q03155|AIDA_ECOLI, glycoprotein [Escherichia coli strain H10407] gi|5305639|gb|AAD41751.1, outer membrane fluffing protein [Escherichia coli] gi|7466262|pir||G64964; adhesin-like protein	AidA-I
1	1445140	A	0.714	C	0.286	A -> C	AAT -> CAT	N -> H	transversion		ECs1396	similar to adhesin AIDA-I precursor [Escherichia coli plasmid pIB6] gi|543788|sp|Q03155|AIDA_ECOLI, glycoprotein [Escherichia coli strain H10407] gi|5305639|gb|AAD41751.1, outer membrane fluffing protein [Escherichia coli] gi|7466262|pir||G64964; adhesin-like protein	AidA-I
1	1445153	A	0.729	G	0.271	A -> G	GAA -> GGA	E -> G	transition		ECs1396	similar to adhesin AIDA-I precursor [Escherichia coli plasmid pIB6] gi|543788|sp|Q03155|AIDA_ECOLI, glycoprotein [Escherichia coli strain H10407] gi|5305639|gb|AAD41751.1, outer membrane fluffing protein [Escherichia coli] gi|7466262|pir||G64964; adhesin-like protein	AidA-I
1	1445157	C	0.729	T	0.271	C -> T	AAC -> AAT		transition		ECs1396	similar to adhesin AIDA-I precursor [Escherichia coli plasmid pIB6] gi|543788|sp|Q03155|AIDA_ECOLI, glycoprotein [Escherichia coli strain H10407] gi|5305639|gb|AAD41751.1, outer membrane fluffing protein [Escherichia coli] gi|7466262|pir||G64964; adhesin-like protein	AidA-I
1	1445160	T	0.729	C	0.271	T -> C	GGT -> GGC		transition		ECs1396	similar to adhesin AIDA-I precursor [Escherichia coli plasmid pIB6] gi|543788|sp|Q03155|AIDA_ECOLI, glycoprotein [Escherichia coli strain H10407] gi|5305639|gb|AAD41751.1, outer membrane fluffing protein [Escherichia coli] gi|7466262|pir||G64964; adhesin-like protein	AidA-I
1	1445162	A	0.735	T	0.265	A -> T	AAG -> ATG	K -> M	transversion		ECs1396	similar to adhesin AIDA-I precursor [Escherichia coli plasmid pIB6] gi|543788|sp|Q03155|AIDA_ECOLI, glycoprotein [Escherichia coli strain H10407] gi|5305639|gb|AAD41751.1, outer membrane fluffing protein [Escherichia coli] gi|7466262|pir||G64964; adhesin-like protein	AidA-I
1	1445166	T	0.729	A	0.271	T -> A	GCT -> GCA		transversion		ECs1396	similar to adhesin AIDA-I precursor [Escherichia coli plasmid pIB6] gi|543788|sp|Q03155|AIDA_ECOLI, glycoprotein [Escherichia coli strain H10407] gi|5305639|gb|AAD41751.1, outer membrane fluffing protein [Escherichia coli] gi|7466262|pir||G64964; adhesin-like protein	AidA-I
1	1445175	T	0.745	C	0.255	T -> C	GTT -> GTC		transition		ECs1396	similar to adhesin AIDA-I precursor [Escherichia coli plasmid pIB6] gi|543788|sp|Q03155|AIDA_ECOLI, glycoprotein [Escherichia coli strain H10407] gi|5305639|gb|AAD41751.1, outer membrane fluffing protein [Escherichia coli] gi|7466262|pir||G64964; adhesin-like protein	AidA-I
1	1445196	T	0.763	C	0.237	T -> C	CGT -> CGC		transition		ECs1396	similar to adhesin AIDA-I precursor [Escherichia coli plasmid pIB6] gi|543788|sp|Q03155|AIDA_ECOLI, glycoprotein [Escherichia coli strain H10407] gi|5305639|gb|AAD41751.1, outer membrane fluffing protein [Escherichia coli] gi|7466262|pir||G64964; adhesin-like protein	AidA-I
1	1445223	A	0.816	G	0.184	A -> G	GCA -> GCG		transition		ECs1396	similar to adhesin AIDA-I precursor [Escherichia coli plasmid pIB6] gi|543788|sp|Q03155|AIDA_ECOLI, glycoprotein [Escherichia coli strain H10407] gi|5305639|gb|AAD41751.1, outer membrane fluffing protein [Escherichia coli] gi|7466262|pir||G64964; adhesin-like protein	AidA-I
1	1445235	A	0.784	G	0.216	A -> G	CTA -> CTG		transition		ECs1396	similar to adhesin AIDA-I precursor [Escherichia coli plasmid pIB6] gi|543788|sp|Q03155|AIDA_ECOLI, glycoprotein [Escherichia coli strain H10407] gi|5305639|gb|AAD41751.1, outer membrane fluffing protein [Escherichia coli] gi|7466262|pir||G64964; adhesin-like protein	AidA-I
1	1445271	C	0.765	T	0.235	C -> T	GGC -> GGT		transition		ECs1396	similar to adhesin AIDA-I precursor [Escherichia coli plasmid pIB6] gi|543788|sp|Q03155|AIDA_ECOLI, glycoprotein [Escherichia coli strain H10407] gi|5305639|gb|AAD41751.1, outer membrane fluffing protein [Escherichia coli] gi|7466262|pir||G64964; adhesin-like protein	AidA-I
1	1445280	G	0.731	A	0.269	G -> A	GCG -> GCA		transition		ECs1396	similar to adhesin AIDA-I precursor [Escherichia coli plasmid pIB6] gi|543788|sp|Q03155|AIDA_ECOLI, glycoprotein [Escherichia coli strain H10407] gi|5305639|gb|AAD41751.1, outer membrane fluffing protein [Escherichia coli] gi|7466262|pir||G64964; adhesin-like protein	AidA-I
1	1445295	A	0.714	G	0.286	A -> G	ATA -> ATG	I -> M	transition		ECs1396	similar to adhesin AIDA-I precursor [Escherichia coli plasmid pIB6] gi|543788|sp|Q03155|AIDA_ECOLI, glycoprotein [Escherichia coli strain H10407] gi|5305639|gb|AAD41751.1, outer membrane fluffing protein [Escherichia coli] gi|7466262|pir||G64964; adhesin-like protein	AidA-I
5	1445316	T	0.537	A	0.463	T -> A	ATT -> ATA		transversion		ECs1396	similar to adhesin AIDA-I precursor [Escherichia coli plasmid pIB6] gi|543788|sp|Q03155|AIDA_ECOLI, glycoprotein [Escherichia coli strain H10407] gi|5305639|gb|AAD41751.1, outer membrane fluffing protein [Escherichia coli] gi|7466262|pir||G64964; adhesin-like protein	AidA-I
5	1445378	C	0.538	T	0.462	C -> T	ACA -> ATA	T -> I	transition		ECs1396	similar to adhesin AIDA-I precursor [Escherichia coli plasmid pIB6] gi|543788|sp|Q03155|AIDA_ECOLI, glycoprotein [Escherichia coli strain H10407] gi|5305639|gb|AAD41751.1, outer membrane fluffing protein [Escherichia coli] gi|7466262|pir||G64964; adhesin-like protein	AidA-I
5	1445439	G	0.534	A	0.466	G -> A	GGG -> GGA		transition		ECs1396	similar to adhesin AIDA-I precursor [Escherichia coli plasmid pIB6] gi|543788|sp|Q03155|AIDA_ECOLI, glycoprotein [Escherichia coli strain H10407] gi|5305639|gb|AAD41751.1, outer membrane fluffing protein [Escherichia coli] gi|7466262|pir||G64964; adhesin-like protein	AidA-I
5	1445444	A	0.525	T	0.475	A -> T	CAG -> CTG	Q -> L	transversion		ECs1396	similar to adhesin AIDA-I precursor [Escherichia coli plasmid pIB6] gi|543788|sp|Q03155|AIDA_ECOLI, glycoprotein [Escherichia coli strain H10407] gi|5305639|gb|AAD41751.1, outer membrane fluffing protein [Escherichia coli] gi|7466262|pir||G64964; adhesin-like protein	AidA-I
7	1445444	A	0.947	G	0.053	A -> G	CAG -> CGG	Q -> R	transition		ECs1396	similar to adhesin AIDA-I precursor [Escherichia coli plasmid pIB6] gi|543788|sp|Q03155|AIDA_ECOLI, glycoprotein [Escherichia coli strain H10407] gi|5305639|gb|AAD41751.1, outer membrane fluffing protein [Escherichia coli] gi|7466262|pir||G64964; adhesin-like protein	AidA-I
5	1445490	T	0.527	C	0.473	T -> C	GCT -> GCC		transition		ECs1396	similar to adhesin AIDA-I precursor [Escherichia coli plasmid pIB6] gi|543788|sp|Q03155|AIDA_ECOLI, glycoprotein [Escherichia coli strain H10407] gi|5305639|gb|AAD41751.1, outer membrane fluffing protein [Escherichia coli] gi|7466262|pir||G64964; adhesin-like protein	AidA-I
1	1445613	G	0.412	A	0.588	G -> A	ACG -> ACA		transition		ECs1396	similar to adhesin AIDA-I precursor [Escherichia coli plasmid pIB6] gi|543788|sp|Q03155|AIDA_ECOLI, glycoprotein [Escherichia coli strain H10407] gi|5305639|gb|AAD41751.1, outer membrane fluffing protein [Escherichia coli] gi|7466262|pir||G64964; adhesin-like protein	AidA-I
5	1445613	G	0.456	A	0.544	G -> A	ACG -> ACA		transition		ECs1396	similar to adhesin AIDA-I precursor [Escherichia coli plasmid pIB6] gi|543788|sp|Q03155|AIDA_ECOLI, glycoprotein [Escherichia coli strain H10407] gi|5305639|gb|AAD41751.1, outer membrane fluffing protein [Escherichia coli] gi|7466262|pir||G64964; adhesin-like protein	AidA-I
1	1445620	A	0.392	G	0.608	A -> G	AAT -> GAT	N -> D	transition		ECs1396	similar to adhesin AIDA-I precursor [Escherichia coli plasmid pIB6] gi|543788|sp|Q03155|AIDA_ECOLI, glycoprotein [Escherichia coli strain H10407] gi|5305639|gb|AAD41751.1, outer membrane fluffing protein [Escherichia coli] gi|7466262|pir||G64964; adhesin-like protein	AidA-I
5	1445620	A	0.417	G	0.583	A -> G	AAT -> GAT	N -> D	transition		ECs1396	similar to adhesin AIDA-I precursor [Escherichia coli plasmid pIB6] gi|543788|sp|Q03155|AIDA_ECOLI, glycoprotein [Escherichia coli strain H10407] gi|5305639|gb|AAD41751.1, outer membrane fluffing protein [Escherichia coli] gi|7466262|pir||G64964; adhesin-like protein	AidA-I
1	1445625	C	0.44	T	0.56	C -> T	GCC -> GCT		transition		ECs1396	similar to adhesin AIDA-I precursor [Escherichia coli plasmid pIB6] gi|543788|sp|Q03155|AIDA_ECOLI, glycoprotein [Escherichia coli strain H10407] gi|5305639|gb|AAD41751.1, outer membrane fluffing protein [Escherichia coli] gi|7466262|pir||G64964; adhesin-like protein	AidA-I
5	1445625	C	0.4	T	0.6	C -> T	GCC -> GCT		transition		ECs1396	similar to adhesin AIDA-I precursor [Escherichia coli plasmid pIB6] gi|543788|sp|Q03155|AIDA_ECOLI, glycoprotein [Escherichia coli strain H10407] gi|5305639|gb|AAD41751.1, outer membrane fluffing protein [Escherichia coli] gi|7466262|pir||G64964; adhesin-like protein	AidA-I
1	1445700	C	0.459	T	0.541	C -> T	GGC -> GGT		transition		ECs1396	similar to adhesin AIDA-I precursor [Escherichia coli plasmid pIB6] gi|543788|sp|Q03155|AIDA_ECOLI, glycoprotein [Escherichia coli strain H10407] gi|5305639|gb|AAD41751.1, outer membrane fluffing protein [Escherichia coli] gi|7466262|pir||G64964; adhesin-like protein	AidA-I
5	1445700	C	0.457	T	0.543	C -> T	GGC -> GGT		transition		ECs1396	similar to adhesin AIDA-I precursor [Escherichia coli plasmid pIB6] gi|543788|sp|Q03155|AIDA_ECOLI, glycoprotein [Escherichia coli strain H10407] gi|5305639|gb|AAD41751.1, outer membrane fluffing protein [Escherichia coli] gi|7466262|pir||G64964; adhesin-like protein	AidA-I
1	1445706	C	0.476	T	0.524	C -> T	GGC -> GGT		transition		ECs1396	similar to adhesin AIDA-I precursor [Escherichia coli plasmid pIB6] gi|543788|sp|Q03155|AIDA_ECOLI, glycoprotein [Escherichia coli strain H10407] gi|5305639|gb|AAD41751.1, outer membrane fluffing protein [Escherichia coli] gi|7466262|pir||G64964; adhesin-like protein	AidA-I
5	1445706	C	0.437	T	0.563	C -> T	GGC -> GGT		transition		ECs1396	similar to adhesin AIDA-I precursor [Escherichia coli plasmid pIB6] gi|543788|sp|Q03155|AIDA_ECOLI, glycoprotein [Escherichia coli strain H10407] gi|5305639|gb|AAD41751.1, outer membrane fluffing protein [Escherichia coli] gi|7466262|pir||G64964; adhesin-like protein	AidA-I
1	1445728	C	0.5	A	0.5	C -> A	CGC -> AGC	R -> S	transversion		ECs1396	similar to adhesin AIDA-I precursor [Escherichia coli plasmid pIB6] gi|543788|sp|Q03155|AIDA_ECOLI, glycoprotein [Escherichia coli strain H10407] gi|5305639|gb|AAD41751.1, outer membrane fluffing protein [Escherichia coli] gi|7466262|pir||G64964; adhesin-like protein	AidA-I
5	1445728	C	0.453	A	0.547	C -> A	CGC -> AGC	R -> S	transversion		ECs1396	similar to adhesin AIDA-I precursor [Escherichia coli plasmid pIB6] gi|543788|sp|Q03155|AIDA_ECOLI, glycoprotein [Escherichia coli strain H10407] gi|5305639|gb|AAD41751.1, outer membrane fluffing protein [Escherichia coli] gi|7466262|pir||G64964; adhesin-like protein	AidA-I
1	1445823	C	0.5	T	0.5	C -> T	AGC -> AGT		transition		ECs1396	similar to adhesin AIDA-I precursor [Escherichia coli plasmid pIB6] gi|543788|sp|Q03155|AIDA_ECOLI, glycoprotein [Escherichia coli strain H10407] gi|5305639|gb|AAD41751.1, outer membrane fluffing protein [Escherichia coli] gi|7466262|pir||G64964; adhesin-like protein	AidA-I
5	1445823	C	0.603	T	0.397	C -> T	AGC -> AGT		transition		ECs1396	similar to adhesin AIDA-I precursor [Escherichia coli plasmid pIB6] gi|543788|sp|Q03155|AIDA_ECOLI, glycoprotein [Escherichia coli strain H10407] gi|5305639|gb|AAD41751.1, outer membrane fluffing protein [Escherichia coli] gi|7466262|pir||G64964; adhesin-like protein	AidA-I
1	1445880	C	0.542	T	0.458	C -> T	GGC -> GGT		transition		ECs1396	similar to adhesin AIDA-I precursor [Escherichia coli plasmid pIB6] gi|543788|sp|Q03155|AIDA_ECOLI, glycoprotein [Escherichia coli strain H10407] gi|5305639|gb|AAD41751.1, outer membrane fluffing protein [Escherichia coli] gi|7466262|pir||G64964; adhesin-like protein	AidA-I
5	1445880	C	0.651	T	0.349	C -> T	GGC -> GGT		transition		ECs1396	similar to adhesin AIDA-I precursor [Escherichia coli plasmid pIB6] gi|543788|sp|Q03155|AIDA_ECOLI, glycoprotein [Escherichia coli strain H10407] gi|5305639|gb|AAD41751.1, outer membrane fluffing protein [Escherichia coli] gi|7466262|pir||G64964; adhesin-like protein	AidA-I
1	1446028	T	0.675	C	0.325	T -> C	TTG -> CTG		transition		ECs1396	similar to adhesin AIDA-I precursor [Escherichia coli plasmid pIB6] gi|543788|sp|Q03155|AIDA_ECOLI, glycoprotein [Escherichia coli strain H10407] gi|5305639|gb|AAD41751.1, outer membrane fluffing protein [Escherichia coli] gi|7466262|pir||G64964; adhesin-like protein	AidA-I
5	1446028	T	0.694	C	0.306	T -> C	TTG -> CTG		transition		ECs1396	similar to adhesin AIDA-I precursor [Escherichia coli plasmid pIB6] gi|543788|sp|Q03155|AIDA_ECOLI, glycoprotein [Escherichia coli strain H10407] gi|5305639|gb|AAD41751.1, outer membrane fluffing protein [Escherichia coli] gi|7466262|pir||G64964; adhesin-like protein	AidA-I
1	1446056	T	0.657	C	0.343	T -> C	ATT -> ACT	I -> T	transition		ECs1396	similar to adhesin AIDA-I precursor [Escherichia coli plasmid pIB6] gi|543788|sp|Q03155|AIDA_ECOLI, glycoprotein [Escherichia coli strain H10407] gi|5305639|gb|AAD41751.1, outer membrane fluffing protein [Escherichia coli] gi|7466262|pir||G64964; adhesin-like protein	AidA-I
5	1446056	T	0.731	C	0.256	T -> C	ATT -> ACT	I -> T	transition		ECs1396	similar to adhesin AIDA-I precursor [Escherichia coli plasmid pIB6] gi|543788|sp|Q03155|AIDA_ECOLI, glycoprotein [Escherichia coli strain H10407] gi|5305639|gb|AAD41751.1, outer membrane fluffing protein [Escherichia coli] gi|7466262|pir||G64964; adhesin-like protein	AidA-I
1	1446088	G	0.676	A	0.324	G -> A	GTA -> ATA	V -> I	transition		ECs1396	similar to adhesin AIDA-I precursor [Escherichia coli plasmid pIB6] gi|543788|sp|Q03155|AIDA_ECOLI, glycoprotein [Escherichia coli strain H10407] gi|5305639|gb|AAD41751.1, outer membrane fluffing protein [Escherichia coli] gi|7466262|pir||G64964; adhesin-like protein	AidA-I
5	1446088	G	0.78	A	0.22	G -> A	GTA -> ATA	V -> I	transition		ECs1396	similar to adhesin AIDA-I precursor [Escherichia coli plasmid pIB6] gi|543788|sp|Q03155|AIDA_ECOLI, glycoprotein [Escherichia coli strain H10407] gi|5305639|gb|AAD41751.1, outer membrane fluffing protein [Escherichia coli] gi|7466262|pir||G64964; adhesin-like protein	AidA-I
1	1446141	T	0.828	G	0.172	T -> G	GGT -> GGG		transversion		ECs1396	similar to adhesin AIDA-I precursor [Escherichia coli plasmid pIB6] gi|543788|sp|Q03155|AIDA_ECOLI, glycoprotein [Escherichia coli strain H10407] gi|5305639|gb|AAD41751.1, outer membrane fluffing protein [Escherichia coli] gi|7466262|pir||G64964; adhesin-like protein	AidA-I
5	1446141	T	0.833	G	0.167	T -> G	GGT -> GGG		transversion		ECs1396	similar to adhesin AIDA-I precursor [Escherichia coli plasmid pIB6] gi|543788|sp|Q03155|AIDA_ECOLI, glycoprotein [Escherichia coli strain H10407] gi|5305639|gb|AAD41751.1, outer membrane fluffing protein [Escherichia coli] gi|7466262|pir||G64964; adhesin-like protein	AidA-I
1	1446156	C	0.862	T	0.138	C -> T	GGC -> GGT		transition		ECs1396	similar to adhesin AIDA-I precursor [Escherichia coli plasmid pIB6] gi|543788|sp|Q03155|AIDA_ECOLI, glycoprotein [Escherichia coli strain H10407] gi|5305639|gb|AAD41751.1, outer membrane fluffing protein [Escherichia coli] gi|7466262|pir||G64964; adhesin-like protein	AidA-I
5	1446156	C	0.824	T	0.176	C -> T	GGC -> GGT		transition		ECs1396	similar to adhesin AIDA-I precursor [Escherichia coli plasmid pIB6] gi|543788|sp|Q03155|AIDA_ECOLI, glycoprotein [Escherichia coli strain H10407] gi|5305639|gb|AAD41751.1, outer membrane fluffing protein [Escherichia coli] gi|7466262|pir||G64964; adhesin-like protein	AidA-I
1	1446171	A	0.818	G	0.182	A -> G	GGA -> GGG		transition		ECs1396	similar to adhesin AIDA-I precursor [Escherichia coli plasmid pIB6] gi|543788|sp|Q03155|AIDA_ECOLI, glycoprotein [Escherichia coli strain H10407] gi|5305639|gb|AAD41751.1, outer membrane fluffing protein [Escherichia coli] gi|7466262|pir||G64964; adhesin-like protein	AidA-I
5	1446171	A	0.723	G	0.277	A -> G	GGA -> GGG		transition		ECs1396	similar to adhesin AIDA-I precursor [Escherichia coli plasmid pIB6] gi|543788|sp|Q03155|AIDA_ECOLI, glycoprotein [Escherichia coli strain H10407] gi|5305639|gb|AAD41751.1, outer membrane fluffing protein [Escherichia coli] gi|7466262|pir||G64964; adhesin-like protein	AidA-I
1	1446202	T	0.875	C	0.125	T -> C	TTC -> CTC	F -> L	transition		ECs1396	similar to adhesin AIDA-I precursor [Escherichia coli plasmid pIB6] gi|543788|sp|Q03155|AIDA_ECOLI, glycoprotein [Escherichia coli strain H10407] gi|5305639|gb|AAD41751.1, outer membrane fluffing protein [Escherichia coli] gi|7466262|pir||G64964; adhesin-like protein	AidA-I
5	1446202	T	0.75	C	0.25	T -> C	TTC -> CTC	F -> L	transition		ECs1396	similar to adhesin AIDA-I precursor [Escherichia coli plasmid pIB6] gi|543788|sp|Q03155|AIDA_ECOLI, glycoprotein [Escherichia coli strain H10407] gi|5305639|gb|AAD41751.1, outer membrane fluffing protein [Escherichia coli] gi|7466262|pir||G64964; adhesin-like protein	AidA-I
1	1446240	T	0.87	C	0.13	T -> C	GTT -> GTC		transition		ECs1396	similar to adhesin AIDA-I precursor [Escherichia coli plasmid pIB6] gi|543788|sp|Q03155|AIDA_ECOLI, glycoprotein [Escherichia coli strain H10407] gi|5305639|gb|AAD41751.1, outer membrane fluffing protein [Escherichia coli] gi|7466262|pir||G64964; adhesin-like protein	AidA-I
1	1446253	C	0.87	G	0.13	C -> G	CTG -> GTG	L -> V	transversion		ECs1396	similar to adhesin AIDA-I precursor [Escherichia coli plasmid pIB6] gi|543788|sp|Q03155|AIDA_ECOLI, glycoprotein [Escherichia coli strain H10407] gi|5305639|gb|AAD41751.1, outer membrane fluffing protein [Escherichia coli] gi|7466262|pir||G64964; adhesin-like protein	AidA-I
1	1446315	T	0.935	C	0.065	T -> C	GGT -> GGC		transition		ECs1396	similar to adhesin AIDA-I precursor [Escherichia coli plasmid pIB6] gi|543788|sp|Q03155|AIDA_ECOLI, glycoprotein [Escherichia coli strain H10407] gi|5305639|gb|AAD41751.1, outer membrane fluffing protein [Escherichia coli] gi|7466262|pir||G64964; adhesin-like protein	AidA-I
1	1446327	C	0.933	T	0.067	C -> T	GGC -> GGT		transition		ECs1396	similar to adhesin AIDA-I precursor [Escherichia coli plasmid pIB6] gi|543788|sp|Q03155|AIDA_ECOLI, glycoprotein [Escherichia coli strain H10407] gi|5305639|gb|AAD41751.1, outer membrane fluffing protein [Escherichia coli] gi|7466262|pir||G64964; adhesin-like protein	AidA-I
1	1446330	G	0.931	T	0.069	G -> T	ACG -> ACT		transversion		ECs1396	similar to adhesin AIDA-I precursor [Escherichia coli plasmid pIB6] gi|543788|sp|Q03155|AIDA_ECOLI, glycoprotein [Escherichia coli strain H10407] gi|5305639|gb|AAD41751.1, outer membrane fluffing protein [Escherichia coli] gi|7466262|pir||G64964; adhesin-like protein	AidA-I
1	1446381	A	0.929	C	0.071	A -> C	ACA -> ACC		transversion		ECs1396	similar to adhesin AIDA-I precursor [Escherichia coli plasmid pIB6] gi|543788|sp|Q03155|AIDA_ECOLI, glycoprotein [Escherichia coli strain H10407] gi|5305639|gb|AAD41751.1, outer membrane fluffing protein [Escherichia coli] gi|7466262|pir||G64964; adhesin-like protein	AidA-I
5	1446429	C	0.94	T	0.06	C -> T	AGC -> AGT		transition		ECs1396	similar to adhesin AIDA-I precursor [Escherichia coli plasmid pIB6] gi|543788|sp|Q03155|AIDA_ECOLI, glycoprotein [Escherichia coli strain H10407] gi|5305639|gb|AAD41751.1, outer membrane fluffing protein [Escherichia coli] gi|7466262|pir||G64964; adhesin-like protein	AidA-I
5	1446446	A	0.941	G	0.059	A -> G	GAC -> GGC	D -> G	transition		ECs1396	similar to adhesin AIDA-I precursor [Escherichia coli plasmid pIB6] gi|543788|sp|Q03155|AIDA_ECOLI, glycoprotein [Escherichia coli strain H10407] gi|5305639|gb|AAD41751.1, outer membrane fluffing protein [Escherichia coli] gi|7466262|pir||G64964; adhesin-like protein	AidA-I
5	1446461	G	0.926	A	0.074	G -> A	CGC -> CAC	R -> H	transition		ECs1396	similar to adhesin AIDA-I precursor [Escherichia coli plasmid pIB6] gi|543788|sp|Q03155|AIDA_ECOLI, glycoprotein [Escherichia coli strain H10407] gi|5305639|gb|AAD41751.1, outer membrane fluffing protein [Escherichia coli] gi|7466262|pir||G64964; adhesin-like protein	AidA-I
5	1446465	C	0.923	A	0.077	C -> A	GCC -> GCA		transversion		ECs1396	similar to adhesin AIDA-I precursor [Escherichia coli plasmid pIB6] gi|543788|sp|Q03155|AIDA_ECOLI, glycoprotein [Escherichia coli strain H10407] gi|5305639|gb|AAD41751.1, outer membrane fluffing protein [Escherichia coli] gi|7466262|pir||G64964; adhesin-like protein	AidA-I
5	1446472	T	0.451	C	0.549	T -> C	TGG -> CGG	W -> R	transition		ECs1396	similar to adhesin AIDA-I precursor [Escherichia coli plasmid pIB6] gi|543788|sp|Q03155|AIDA_ECOLI, glycoprotein [Escherichia coli strain H10407] gi|5305639|gb|AAD41751.1, outer membrane fluffing protein [Escherichia coli] gi|7466262|pir||G64964; adhesin-like protein	AidA-I
1	1446525	T	0.885	C	0.115	T -> C	AAT -> AAC		transition		ECs1396	similar to adhesin AIDA-I precursor [Escherichia coli plasmid pIB6] gi|543788|sp|Q03155|AIDA_ECOLI, glycoprotein [Escherichia coli strain H10407] gi|5305639|gb|AAD41751.1, outer membrane fluffing protein [Escherichia coli] gi|7466262|pir||G64964; adhesin-like protein	AidA-I
5	1446525	T	0.902	C	0.098	T -> C	AAT -> AAC		transition		ECs1396	similar to adhesin AIDA-I precursor [Escherichia coli plasmid pIB6] gi|543788|sp|Q03155|AIDA_ECOLI, glycoprotein [Escherichia coli strain H10407] gi|5305639|gb|AAD41751.1, outer membrane fluffing protein [Escherichia coli] gi|7466262|pir||G64964; adhesin-like protein	AidA-I
1	1446564	A	0.885	G	0.115	A -> G	GGA -> GGG		transition		ECs1396	similar to adhesin AIDA-I precursor [Escherichia coli plasmid pIB6] gi|543788|sp|Q03155|AIDA_ECOLI, glycoprotein [Escherichia coli strain H10407] gi|5305639|gb|AAD41751.1, outer membrane fluffing protein [Escherichia coli] gi|7466262|pir||G64964; adhesin-like protein	AidA-I
5	1446564	A	0.911	G	0.089	A -> G	GGA -> GGG		transition		ECs1396	similar to adhesin AIDA-I precursor [Escherichia coli plasmid pIB6] gi|543788|sp|Q03155|AIDA_ECOLI, glycoprotein [Escherichia coli strain H10407] gi|5305639|gb|AAD41751.1, outer membrane fluffing protein [Escherichia coli] gi|7466262|pir||G64964; adhesin-like protein	AidA-I
1	1446567	C	0.885	T	0.115	C -> T	CTC -> CTT		transition		ECs1396	similar to adhesin AIDA-I precursor [Escherichia coli plasmid pIB6] gi|543788|sp|Q03155|AIDA_ECOLI, glycoprotein [Escherichia coli strain H10407] gi|5305639|gb|AAD41751.1, outer membrane fluffing protein [Escherichia coli] gi|7466262|pir||G64964; adhesin-like protein	AidA-I
5	1446567	C	0.911	T	0.089	C -> T	CTC -> CTT		transition		ECs1396	similar to adhesin AIDA-I precursor [Escherichia coli plasmid pIB6] gi|543788|sp|Q03155|AIDA_ECOLI, glycoprotein [Escherichia coli strain H10407] gi|5305639|gb|AAD41751.1, outer membrane fluffing protein [Escherichia coli] gi|7466262|pir||G64964; adhesin-like protein	AidA-I
1	1446570	C	0.889	G	0.111	C -> G	TCC -> TCG		transversion		ECs1396	similar to adhesin AIDA-I precursor [Escherichia coli plasmid pIB6] gi|543788|sp|Q03155|AIDA_ECOLI, glycoprotein [Escherichia coli strain H10407] gi|5305639|gb|AAD41751.1, outer membrane fluffing protein [Escherichia coli] gi|7466262|pir||G64964; adhesin-like protein	AidA-I
5	1446570	C	0.912	G	0.088	C -> G	TCC -> TCG		transversion		ECs1396	similar to adhesin AIDA-I precursor [Escherichia coli plasmid pIB6] gi|543788|sp|Q03155|AIDA_ECOLI, glycoprotein [Escherichia coli strain H10407] gi|5305639|gb|AAD41751.1, outer membrane fluffing protein [Escherichia coli] gi|7466262|pir||G64964; adhesin-like protein	AidA-I
1	1446588	T	0.815	C	0.185	T -> C	GAT -> GAC		transition		ECs1396	similar to adhesin AIDA-I precursor [Escherichia coli plasmid pIB6] gi|543788|sp|Q03155|AIDA_ECOLI, glycoprotein [Escherichia coli strain H10407] gi|5305639|gb|AAD41751.1, outer membrane fluffing protein [Escherichia coli] gi|7466262|pir||G64964; adhesin-like protein	AidA-I
5	1446588	T	0.875	C	0.125	T -> C	GAT -> GAC		transition		ECs1396	similar to adhesin AIDA-I precursor [Escherichia coli plasmid pIB6] gi|543788|sp|Q03155|AIDA_ECOLI, glycoprotein [Escherichia coli strain H10407] gi|5305639|gb|AAD41751.1, outer membrane fluffing protein [Escherichia coli] gi|7466262|pir||G64964; adhesin-like protein	AidA-I
1	1446658	C	0.674	T	0.326	C -> T	CAC -> TAC	H -> Y	transition		ECs1396	similar to adhesin AIDA-I precursor [Escherichia coli plasmid pIB6] gi|543788|sp|Q03155|AIDA_ECOLI, glycoprotein [Escherichia coli strain H10407] gi|5305639|gb|AAD41751.1, outer membrane fluffing protein [Escherichia coli] gi|7466262|pir||G64964; adhesin-like protein	AidA-I
5	1446658	C	0.815	T	0.185	C -> T	CAC -> TAC	H -> Y	transition		ECs1396	similar to adhesin AIDA-I precursor [Escherichia coli plasmid pIB6] gi|543788|sp|Q03155|AIDA_ECOLI, glycoprotein [Escherichia coli strain H10407] gi|5305639|gb|AAD41751.1, outer membrane fluffing protein [Escherichia coli] gi|7466262|pir||G64964; adhesin-like protein	AidA-I
1	1446715	G	0.609	A	0.391	G -> A	GCA -> ACA	A -> T	transition		ECs1396	similar to adhesin AIDA-I precursor [Escherichia coli plasmid pIB6] gi|543788|sp|Q03155|AIDA_ECOLI, glycoprotein [Escherichia coli strain H10407] gi|5305639|gb|AAD41751.1, outer membrane fluffing protein [Escherichia coli] gi|7466262|pir||G64964; adhesin-like protein	AidA-I
5	1446715	G	0.78	A	0.22	G -> A	GCA -> ACA	A -> T	transition		ECs1396	similar to adhesin AIDA-I precursor [Escherichia coli plasmid pIB6] gi|543788|sp|Q03155|AIDA_ECOLI, glycoprotein [Escherichia coli strain H10407] gi|5305639|gb|AAD41751.1, outer membrane fluffing protein [Escherichia coli] gi|7466262|pir||G64964; adhesin-like protein	AidA-I
1	1446724	A	0.596	G	0.404	A -> G	AGT -> GGT	S -> G	transition		ECs1396	similar to adhesin AIDA-I precursor [Escherichia coli plasmid pIB6] gi|543788|sp|Q03155|AIDA_ECOLI, glycoprotein [Escherichia coli strain H10407] gi|5305639|gb|AAD41751.1, outer membrane fluffing protein [Escherichia coli] gi|7466262|pir||G64964; adhesin-like protein	AidA-I
5	1446724	A	0.75	G	0.25	A -> G	AGT -> GGT	S -> G	transition		ECs1396	similar to adhesin AIDA-I precursor [Escherichia coli plasmid pIB6] gi|543788|sp|Q03155|AIDA_ECOLI, glycoprotein [Escherichia coli strain H10407] gi|5305639|gb|AAD41751.1, outer membrane fluffing protein [Escherichia coli] gi|7466262|pir||G64964; adhesin-like protein	AidA-I
1	1446741	G	0.609	T	0.391	G -> T	CCG -> CCT		transversion		ECs1396	similar to adhesin AIDA-I precursor [Escherichia coli plasmid pIB6] gi|543788|sp|Q03155|AIDA_ECOLI, glycoprotein [Escherichia coli strain H10407] gi|5305639|gb|AAD41751.1, outer membrane fluffing protein [Escherichia coli] gi|7466262|pir||G64964; adhesin-like protein	AidA-I
5	1446741	G	0.758	T	0.242	G -> T	CCG -> CCT		transversion		ECs1396	similar to adhesin AIDA-I precursor [Escherichia coli plasmid pIB6] gi|543788|sp|Q03155|AIDA_ECOLI, glycoprotein [Escherichia coli strain H10407] gi|5305639|gb|AAD41751.1, outer membrane fluffing protein [Escherichia coli] gi|7466262|pir||G64964; adhesin-like protein	AidA-I
1	1446786	C	0.698	A	0.302	C -> A	TCC -> TCA		transversion		ECs1396	similar to adhesin AIDA-I precursor [Escherichia coli plasmid pIB6] gi|543788|sp|Q03155|AIDA_ECOLI, glycoprotein [Escherichia coli strain H10407] gi|5305639|gb|AAD41751.1, outer membrane fluffing protein [Escherichia coli] gi|7466262|pir||G64964; adhesin-like protein	AidA-I
5	1446786	C	0.757	A	0.243	C -> A	TCC -> TCA		transversion		ECs1396	similar to adhesin AIDA-I precursor [Escherichia coli plasmid pIB6] gi|543788|sp|Q03155|AIDA_ECOLI, glycoprotein [Escherichia coli strain H10407] gi|5305639|gb|AAD41751.1, outer membrane fluffing protein [Escherichia coli] gi|7466262|pir||G64964; adhesin-like protein	AidA-I
1	1446807	G	0.676	T	0.324	G -> T	GGG -> GGT		transversion		ECs1396	similar to adhesin AIDA-I precursor [Escherichia coli plasmid pIB6] gi|543788|sp|Q03155|AIDA_ECOLI, glycoprotein [Escherichia coli strain H10407] gi|5305639|gb|AAD41751.1, outer membrane fluffing protein [Escherichia coli] gi|7466262|pir||G64964; adhesin-like protein	AidA-I
5	1446807	G	0.781	T	0.219	G -> T	GGG -> GGT		transversion		ECs1396	similar to adhesin AIDA-I precursor [Escherichia coli plasmid pIB6] gi|543788|sp|Q03155|AIDA_ECOLI, glycoprotein [Escherichia coli strain H10407] gi|5305639|gb|AAD41751.1, outer membrane fluffing protein [Escherichia coli] gi|7466262|pir||G64964; adhesin-like protein	AidA-I
1	1446834	G	0.72	A	0.28	G -> A	ACG -> ACA		transition		ECs1396	similar to adhesin AIDA-I precursor [Escherichia coli plasmid pIB6] gi|543788|sp|Q03155|AIDA_ECOLI, glycoprotein [Escherichia coli strain H10407] gi|5305639|gb|AAD41751.1, outer membrane fluffing protein [Escherichia coli] gi|7466262|pir||G64964; adhesin-like protein	AidA-I
5	1446834	G	0.813	A	0.187	G -> A	ACG -> ACA		transition		ECs1396	similar to adhesin AIDA-I precursor [Escherichia coli plasmid pIB6] gi|543788|sp|Q03155|AIDA_ECOLI, glycoprotein [Escherichia coli strain H10407] gi|5305639|gb|AAD41751.1, outer membrane fluffing protein [Escherichia coli] gi|7466262|pir||G64964; adhesin-like protein	AidA-I
1	1446846	C	0.753	A	0.247	C -> A	TCC -> TCA		transversion		ECs1396	similar to adhesin AIDA-I precursor [Escherichia coli plasmid pIB6] gi|543788|sp|Q03155|AIDA_ECOLI, glycoprotein [Escherichia coli strain H10407] gi|5305639|gb|AAD41751.1, outer membrane fluffing protein [Escherichia coli] gi|7466262|pir||G64964; adhesin-like protein	AidA-I
5	1446846	C	0.788	A	0.212	C -> A	TCC -> TCA		transversion		ECs1396	similar to adhesin AIDA-I precursor [Escherichia coli plasmid pIB6] gi|543788|sp|Q03155|AIDA_ECOLI, glycoprotein [Escherichia coli strain H10407] gi|5305639|gb|AAD41751.1, outer membrane fluffing protein [Escherichia coli] gi|7466262|pir||G64964; adhesin-like protein	AidA-I
1	1446848	G	0.756	A	0.244	G -> A	CGG -> CAG	R -> Q	transition		ECs1396	similar to adhesin AIDA-I precursor [Escherichia coli plasmid pIB6] gi|543788|sp|Q03155|AIDA_ECOLI, glycoprotein [Escherichia coli strain H10407] gi|5305639|gb|AAD41751.1, outer membrane fluffing protein [Escherichia coli] gi|7466262|pir||G64964; adhesin-like protein	AidA-I
5	1446848	G	0.793	A	0.207	G -> A	CGG -> CAG	R -> Q	transition		ECs1396	similar to adhesin AIDA-I precursor [Escherichia coli plasmid pIB6] gi|543788|sp|Q03155|AIDA_ECOLI, glycoprotein [Escherichia coli strain H10407] gi|5305639|gb|AAD41751.1, outer membrane fluffing protein [Escherichia coli] gi|7466262|pir||G64964; adhesin-like protein	AidA-I
1	1446892	A	0.775	G	0.225	A -> G	ATC -> GTC	I -> V	transition		ECs1396	similar to adhesin AIDA-I precursor [Escherichia coli plasmid pIB6] gi|543788|sp|Q03155|AIDA_ECOLI, glycoprotein [Escherichia coli strain H10407] gi|5305639|gb|AAD41751.1, outer membrane fluffing protein [Escherichia coli] gi|7466262|pir||G64964; adhesin-like protein	AidA-I
5	1446892	A	0.759	G	0.241	A -> G	ATC -> GTC	I -> V	transition		ECs1396	similar to adhesin AIDA-I precursor [Escherichia coli plasmid pIB6] gi|543788|sp|Q03155|AIDA_ECOLI, glycoprotein [Escherichia coli strain H10407] gi|5305639|gb|AAD41751.1, outer membrane fluffing protein [Escherichia coli] gi|7466262|pir||G64964; adhesin-like protein	AidA-I
1	1446899	A	0.775	G	0.225	A -> G	GAA -> GGA	E -> G	transition		ECs1396	similar to adhesin AIDA-I precursor [Escherichia coli plasmid pIB6] gi|543788|sp|Q03155|AIDA_ECOLI, glycoprotein [Escherichia coli strain H10407] gi|5305639|gb|AAD41751.1, outer membrane fluffing protein [Escherichia coli] gi|7466262|pir||G64964; adhesin-like protein	AidA-I
5	1446899	A	0.756	G	0.244	A -> G	GAA -> GGA	E -> G	transition		ECs1396	similar to adhesin AIDA-I precursor [Escherichia coli plasmid pIB6] gi|543788|sp|Q03155|AIDA_ECOLI, glycoprotein [Escherichia coli strain H10407] gi|5305639|gb|AAD41751.1, outer membrane fluffing protein [Escherichia coli] gi|7466262|pir||G64964; adhesin-like protein	AidA-I
1	1446978	T	0.821	C	0.179	T -> C	GCT -> GCC		transition		ECs1396	similar to adhesin AIDA-I precursor [Escherichia coli plasmid pIB6] gi|543788|sp|Q03155|AIDA_ECOLI, glycoprotein [Escherichia coli strain H10407] gi|5305639|gb|AAD41751.1, outer membrane fluffing protein [Escherichia coli] gi|7466262|pir||G64964; adhesin-like protein	AidA-I
5	1446978	T	0.732	C	0.268	T -> C	GCT -> GCC		transition		ECs1396	similar to adhesin AIDA-I precursor [Escherichia coli plasmid pIB6] gi|543788|sp|Q03155|AIDA_ECOLI, glycoprotein [Escherichia coli strain H10407] gi|5305639|gb|AAD41751.1, outer membrane fluffing protein [Escherichia coli] gi|7466262|pir||G64964; adhesin-like protein	AidA-I
1	1447031	A	0.756	G	0.244	A -> G			transition
5	1447031	A	0.677	G	0.323	A -> G			transition
1	1447237	T	0.486	A	0.514	T -> A	CTG -> CAG	L -> Q	transversion		ECs1397	similar to hypothetical protein YjDA [Escherichia coli] gi|731985|sp|P16694|YJDA_ECOLI	hypothetical protein
5	1447237	T	0.612	A	0.388	T -> A	CTG -> CAG	L -> Q	transversion		ECs1397	similar to hypothetical protein YjDA [Escherichia coli] gi|731985|sp|P16694|YJDA_ECOLI	hypothetical protein
1	1447252	G	0.515	A	0.485	G -> A	CGG -> CAG	R -> Q	transition		ECs1397	similar to hypothetical protein YjDA [Escherichia coli] gi|731985|sp|P16694|YJDA_ECOLI	hypothetical protein
5	1447252	G	0.627	A	0.373	G -> A	CGG -> CAG	R -> Q	transition		ECs1397	similar to hypothetical protein YjDA [Escherichia coli] gi|731985|sp|P16694|YJDA_ECOLI	hypothetical protein
1	1447277	G	0.534	A	0.466	G -> A	GAG -> GAA		transition		ECs1397	similar to hypothetical protein YjDA [Escherichia coli] gi|731985|sp|P16694|YJDA_ECOLI	hypothetical protein
5	1447277	G	0.64	A	0.36	G -> A	GAG -> GAA		transition		ECs1397	similar to hypothetical protein YjDA [Escherichia coli] gi|731985|sp|P16694|YJDA_ECOLI	hypothetical protein
1	1447286	C	0.574	T	0.426	C -> T	GGC -> GGT		transition		ECs1397	similar to hypothetical protein YjDA [Escherichia coli] gi|731985|sp|P16694|YJDA_ECOLI	hypothetical protein
5	1447286	C	0.667	T	0.333	C -> T	GGC -> GGT		transition		ECs1397	similar to hypothetical protein YjDA [Escherichia coli] gi|731985|sp|P16694|YJDA_ECOLI	hypothetical protein
1	1447300	C	0.571	A	0.429	C -> A	ACC -> AAC	T -> N	transversion		ECs1397	similar to hypothetical protein YjDA [Escherichia coli] gi|731985|sp|P16694|YJDA_ECOLI	hypothetical protein
5	1447300	C	0.653	A	0.347	C -> A	ACC -> AAC	T -> N	transversion		ECs1397	similar to hypothetical protein YjDA [Escherichia coli] gi|731985|sp|P16694|YJDA_ECOLI	hypothetical protein
1	1447447	G	0.57	A	0.43	G -> A	GGA -> GAA	G -> E	transition		ECs1397	similar to hypothetical protein YjDA [Escherichia coli] gi|731985|sp|P16694|YJDA_ECOLI	hypothetical protein
5	1447447	G	0.667	A	0.333	G -> A	GGA -> GAA	G -> E	transition		ECs1397	similar to hypothetical protein YjDA [Escherichia coli] gi|731985|sp|P16694|YJDA_ECOLI	hypothetical protein
1	1447874	A	0.577	G	0.423	A -> G	CTA -> CTG		transition		ECs1397	similar to hypothetical protein YjDA [Escherichia coli] gi|731985|sp|P16694|YJDA_ECOLI	hypothetical protein
5	1447874	A	0.539	G	0.461	A -> G	CTA -> CTG		transition		ECs1397	similar to hypothetical protein YjDA [Escherichia coli] gi|731985|sp|P16694|YJDA_ECOLI	hypothetical protein
1	1448132	G	0.549	T	0.451	G -> T	CTG -> CTT		transversion		ECs1397	similar to hypothetical protein YjDA [Escherichia coli] gi|731985|sp|P16694|YJDA_ECOLI	hypothetical protein
5	1448132	G	0.647	T	0.343	G -> T	CTG -> CTT		transversion		ECs1397	similar to hypothetical protein YjDA [Escherichia coli] gi|731985|sp|P16694|YJDA_ECOLI	hypothetical protein
2	1448362	T	0.909	G	0.091	T -> G	GTT -> GGT	V -> G	transversion		ECs1397	similar to hypothetical protein YjDA [Escherichia coli] gi|731985|sp|P16694|YJDA_ECOLI	hypothetical protein
5	1448362	T	0.912	G	0.088	T -> G	GTT -> GGT	V -> G	transversion		ECs1397	similar to hypothetical protein YjDA [Escherichia coli] gi|731985|sp|P16694|YJDA_ECOLI	hypothetical protein
1	1448426	T	0.679	C	0.321	T -> C	CGT -> CGC		transition		ECs1397	similar to hypothetical protein YjDA [Escherichia coli] gi|731985|sp|P16694|YJDA_ECOLI	hypothetical protein
5	1448426	T	0.736	C	0.264	T -> C	CGT -> CGC		transition		ECs1397	similar to hypothetical protein YjDA [Escherichia coli] gi|731985|sp|P16694|YJDA_ECOLI	hypothetical protein
1	1448441	G	0.673	A	0.327	G -> A	CAG -> CAA		transition		ECs1397	similar to hypothetical protein YjDA [Escherichia coli] gi|731985|sp|P16694|YJDA_ECOLI	hypothetical protein
5	1448441	G	0.739	A	0.261	G -> A	CAG -> CAA		transition		ECs1397	similar to hypothetical protein YjDA [Escherichia coli] gi|731985|sp|P16694|YJDA_ECOLI	hypothetical protein
1	1448447	C	0.667	T	0.333	C -> T	AGC -> AGT		transition		ECs1397	similar to hypothetical protein YjDA [Escherichia coli] gi|731985|sp|P16694|YJDA_ECOLI	hypothetical protein
5	1448447	C	0.746	T	0.254	C -> T	AGC -> AGT		transition		ECs1397	similar to hypothetical protein YjDA [Escherichia coli] gi|731985|sp|P16694|YJDA_ECOLI	hypothetical protein
1	1448459	A	0.661	G	0.339	A -> G	CTA -> CTG		transition		ECs1397	similar to hypothetical protein YjDA [Escherichia coli] gi|731985|sp|P16694|YJDA_ECOLI	hypothetical protein
5	1448459	A	0.767	G	0.233	A -> G	CTA -> CTG		transition		ECs1397	similar to hypothetical protein YjDA [Escherichia coli] gi|731985|sp|P16694|YJDA_ECOLI	hypothetical protein
1	1448471	T	0.615	C	0.385	T -> C	ATT -> ATC		transition		ECs1397	similar to hypothetical protein YjDA [Escherichia coli] gi|731985|sp|P16694|YJDA_ECOLI	hypothetical protein
5	1448471	T	0.786	C	0.214	T -> C	ATT -> ATC		transition		ECs1397	similar to hypothetical protein YjDA [Escherichia coli] gi|731985|sp|P16694|YJDA_ECOLI	hypothetical protein
1	1448483	G	0.611	T	0.389	G -> T	CTG -> CTT		transversion		ECs1397	similar to hypothetical protein YjDA [Escherichia coli] gi|731985|sp|P16694|YJDA_ECOLI	hypothetical protein
1	1448505	G	0.6	A	0.4	G -> A	GAA -> AAA	E -> K	transition		ECs1397	similar to hypothetical protein YjDA [Escherichia coli] gi|731985|sp|P16694|YJDA_ECOLI	hypothetical protein
5	1448505	G	0.724	A	0.276	G -> A	GAA -> AAA	E -> K	transition		ECs1397	similar to hypothetical protein YjDA [Escherichia coli] gi|731985|sp|P16694|YJDA_ECOLI	hypothetical protein
1	1448525	C	0.593	T	0.407	C -> T	ACC -> ACT		transition		ECs1397	similar to hypothetical protein YjDA [Escherichia coli] gi|731985|sp|P16694|YJDA_ECOLI	hypothetical protein
5	1448525	C	0.726	T	0.274	C -> T	ACC -> ACT		transition		ECs1397	similar to hypothetical protein YjDA [Escherichia coli] gi|731985|sp|P16694|YJDA_ECOLI	hypothetical protein
1	1448536	G	0.588	A	0.412	G -> A	AGA -> AAA	R -> K	transition		ECs1397	similar to hypothetical protein YjDA [Escherichia coli] gi|731985|sp|P16694|YJDA_ECOLI	hypothetical protein
5	1448536	G	0.74	A	0.26	G -> A	AGA -> AAA	R -> K	transition		ECs1397	similar to hypothetical protein YjDA [Escherichia coli] gi|731985|sp|P16694|YJDA_ECOLI	hypothetical protein
1	1448540	G	0.588	T	0.412	G -> T	ATG -> ATT	M -> I	transversion		ECs1397	similar to hypothetical protein YjDA [Escherichia coli] gi|731985|sp|P16694|YJDA_ECOLI	hypothetical protein
5	1448540	G	0.73	T	0.27	G -> T	ATG -> ATT	M -> I	transversion		ECs1397	similar to hypothetical protein YjDA [Escherichia coli] gi|731985|sp|P16694|YJDA_ECOLI	hypothetical protein
1	1448568	G	0.698	C	0.302	G -> C	GGG -> CGG	G -> R	transversion		ECs1397	similar to hypothetical protein YjDA [Escherichia coli] gi|731985|sp|P16694|YJDA_ECOLI	hypothetical protein
5	1448568	G	0.743	C	0.257	G -> C	GGG -> CGG	G -> R	transversion		ECs1397	similar to hypothetical protein YjDA [Escherichia coli] gi|731985|sp|P16694|YJDA_ECOLI	hypothetical protein
1	1448603	G	0.778	A	0.222	G -> A	GAG -> GAA		transition		ECs1397	similar to hypothetical protein YjDA [Escherichia coli] gi|731985|sp|P16694|YJDA_ECOLI	hypothetical protein
5	1448603	G	0.792	A	0.208	G -> A	GAG -> GAA		transition		ECs1397	similar to hypothetical protein YjDA [Escherichia coli] gi|731985|sp|P16694|YJDA_ECOLI	hypothetical protein
1	1448608	A	0.787	C	0.213	A -> C	GAG -> GCG	E -> A	transversion		ECs1397	similar to hypothetical protein YjDA [Escherichia coli] gi|731985|sp|P16694|YJDA_ECOLI	hypothetical protein
5	1448608	A	0.787	C	0.213	A -> C	GAG -> GCG	E -> A	transversion		ECs1397	similar to hypothetical protein YjDA [Escherichia coli] gi|731985|sp|P16694|YJDA_ECOLI	hypothetical protein
4	1448612	G	0.828	A	0.172	G -> A	CTG -> CTA		transition		ECs1397	similar to hypothetical protein YjDA [Escherichia coli] gi|731985|sp|P16694|YJDA_ECOLI	hypothetical protein
1	1448615	C	0.804	T	0.196	C -> T	AAC -> AAT		transition		ECs1397	similar to hypothetical protein YjDA [Escherichia coli] gi|731985|sp|P16694|YJDA_ECOLI	hypothetical protein
5	1448615	C	0.766	T	0.234	C -> T	AAC -> AAT		transition		ECs1397	similar to hypothetical protein YjDA [Escherichia coli] gi|731985|sp|P16694|YJDA_ECOLI	hypothetical protein
1	1448759	T	0.754	C	0.246	T -> C	GAT -> GAC		transition		ECs1397	similar to hypothetical protein YjDA [Escherichia coli] gi|731985|sp|P16694|YJDA_ECOLI	hypothetical protein
5	1448759	T	0.72	C	0.28	T -> C	GAT -> GAC		transition		ECs1397	similar to hypothetical protein YjDA [Escherichia coli] gi|731985|sp|P16694|YJDA_ECOLI	hypothetical protein
1	1448797	C	0.811	A	0.189	C -> A	GCA -> GAA	A -> E	transversion		ECs1397	similar to hypothetical protein YjDA [Escherichia coli] gi|731985|sp|P16694|YJDA_ECOLI	hypothetical protein
5	1448797	C	0.782	A	0.218	C -> A	GCA -> GAA	A -> E	transversion		ECs1397	similar to hypothetical protein YjDA [Escherichia coli] gi|731985|sp|P16694|YJDA_ECOLI	hypothetical protein
1	1448805	G	0.82	A	0.18	G -> A	GAA -> AAA	E -> K	transition		ECs1397	similar to hypothetical protein YjDA [Escherichia coli] gi|731985|sp|P16694|YJDA_ECOLI	hypothetical protein
5	1448805	G	0.795	A	0.205	G -> A	GAA -> AAA	E -> K	transition		ECs1397	similar to hypothetical protein YjDA [Escherichia coli] gi|731985|sp|P16694|YJDA_ECOLI	hypothetical protein
1	1448835	A	0.882	G	0.118	A -> G	ACC -> GCC	T -> A	transition		ECs1397	similar to hypothetical protein YjDA [Escherichia coli] gi|731985|sp|P16694|YJDA_ECOLI	hypothetical protein
5	1448835	A	0.819	G	0.181	A -> G	ACC -> GCC	T -> A	transition		ECs1397	similar to hypothetical protein YjDA [Escherichia coli] gi|731985|sp|P16694|YJDA_ECOLI	hypothetical protein
1	1448846	C	0.865	T	0.135	C -> T	CAC -> CAT		transition		ECs1397	similar to hypothetical protein YjDA [Escherichia coli] gi|731985|sp|P16694|YJDA_ECOLI	hypothetical protein
5	1448846	C	0.822	T	0.178	C -> T	CAC -> CAT		transition		ECs1397	similar to hypothetical protein YjDA [Escherichia coli] gi|731985|sp|P16694|YJDA_ECOLI	hypothetical protein
1	1448876	G	0.863	A	0.137	G -> A	GAG -> GAA		transition		ECs1397	similar to hypothetical protein YjDA [Escherichia coli] gi|731985|sp|P16694|YJDA_ECOLI	hypothetical protein
5	1448876	G	0.89	A	0.11	G -> A	GAG -> GAA		transition		ECs1397	similar to hypothetical protein YjDA [Escherichia coli] gi|731985|sp|P16694|YJDA_ECOLI	hypothetical protein
1	1448882	G	0.854	A	0.146	G -> A	GAG -> GAA		transition		ECs1397	similar to hypothetical protein YjDA [Escherichia coli] gi|731985|sp|P16694|YJDA_ECOLI	hypothetical protein
5	1448882	G	0.9	A	0.1	G -> A	GAG -> GAA		transition		ECs1397	similar to hypothetical protein YjDA [Escherichia coli] gi|731985|sp|P16694|YJDA_ECOLI	hypothetical protein
1	1448894	C	0.833	G	0.167	C -> G	AGC -> AGG	S -> R	transversion		ECs1397	similar to hypothetical protein YjDA [Escherichia coli] gi|731985|sp|P16694|YJDA_ECOLI	hypothetical protein
5	1448894	C	0.892	G	0.108	C -> G	AGC -> AGG	S -> R	transversion		ECs1397	similar to hypothetical protein YjDA [Escherichia coli] gi|731985|sp|P16694|YJDA_ECOLI	hypothetical protein
1	1448897	G	0.851	T	0.149	G -> T	GGG -> GGT		transversion		ECs1397	similar to hypothetical protein YjDA [Escherichia coli] gi|731985|sp|P16694|YJDA_ECOLI	hypothetical protein
5	1448897	G	0.901	T	0.099	G -> T	GGG -> GGT		transversion		ECs1397	similar to hypothetical protein YjDA [Escherichia coli] gi|731985|sp|P16694|YJDA_ECOLI	hypothetical protein
1	1448918	C	0.843	T	0.157	C -> T	GGC -> GGT		transition		ECs1397	similar to hypothetical protein YjDA [Escherichia coli] gi|731985|sp|P16694|YJDA_ECOLI	hypothetical protein
5	1448918	C	0.859	T	0.141	C -> T	GGC -> GGT		transition		ECs1397	similar to hypothetical protein YjDA [Escherichia coli] gi|731985|sp|P16694|YJDA_ECOLI	hypothetical protein
1	1448921	G	0.852	A	0.148	G -> A	ACG -> ACA		transition		ECs1397	similar to hypothetical protein YjDA [Escherichia coli] gi|731985|sp|P16694|YJDA_ECOLI	hypothetical protein
5	1448921	G	0.864	A	0.136	G -> A	ACG -> ACA		transition		ECs1397	similar to hypothetical protein YjDA [Escherichia coli] gi|731985|sp|P16694|YJDA_ECOLI	hypothetical protein
1	1448930	C	0.873	T	0.127	C -> T	TAC -> TAT		transition		ECs1397	similar to hypothetical protein YjDA [Escherichia coli] gi|731985|sp|P16694|YJDA_ECOLI	hypothetical protein
5	1448930	C	0.859	T	0.141	C -> T	TAC -> TAT		transition		ECs1397	similar to hypothetical protein YjDA [Escherichia coli] gi|731985|sp|P16694|YJDA_ECOLI	hypothetical protein
1	1448942	C	0.86	T	0.14	C -> T	AAC -> AAT		transition		ECs1397	similar to hypothetical protein YjDA [Escherichia coli] gi|731985|sp|P16694|YJDA_ECOLI	hypothetical protein
5	1448942	C	0.833	T	0.167	C -> T	AAC -> AAT		transition		ECs1397	similar to hypothetical protein YjDA [Escherichia coli] gi|731985|sp|P16694|YJDA_ECOLI	hypothetical protein
1	1448951	T	0.893	A	0.107	T -> A	GGT -> GGA		transversion		ECs1397	similar to hypothetical protein YjDA [Escherichia coli] gi|731985|sp|P16694|YJDA_ECOLI	hypothetical protein
5	1448951	T	0.841	A	0.159	T -> A	GGT -> GGA		transversion		ECs1397	similar to hypothetical protein YjDA [Escherichia coli] gi|731985|sp|P16694|YJDA_ECOLI	hypothetical protein
1	1448978	G	0.873	A	0.127	G -> A	GAG -> GAA		transition		ECs1397	similar to hypothetical protein YjDA [Escherichia coli] gi|731985|sp|P16694|YJDA_ECOLI	hypothetical protein
5	1448978	G	0.793	A	0.207	G -> A	GAG -> GAA		transition		ECs1397	similar to hypothetical protein YjDA [Escherichia coli] gi|731985|sp|P16694|YJDA_ECOLI	hypothetical protein
1	1448980	G	0.634	C	0.366	G -> C	GGC -> GCC	G -> A	transversion		ECs1397	similar to hypothetical protein YjDA [Escherichia coli] gi|731985|sp|P16694|YJDA_ECOLI	hypothetical protein
1	1448981	C	0.871	T	0.129	C -> T	GGC -> GGT		transition		ECs1397	similar to hypothetical protein YjDA [Escherichia coli] gi|731985|sp|P16694|YJDA_ECOLI	hypothetical protein
5	1448981	C	0.776	T	0.224	C -> T	GGC -> GGT		transition		ECs1397	similar to hypothetical protein YjDA [Escherichia coli] gi|731985|sp|P16694|YJDA_ECOLI	hypothetical protein
1	1448984	T	0.861	C	0.139	T -> C	TTT -> TTC		transition		ECs1397	similar to hypothetical protein YjDA [Escherichia coli] gi|731985|sp|P16694|YJDA_ECOLI	hypothetical protein
5	1448984	T	0.75	C	0.25	T -> C	TTT -> TTC		transition		ECs1397	similar to hypothetical protein YjDA [Escherichia coli] gi|731985|sp|P16694|YJDA_ECOLI	hypothetical protein
1	1448987	C	0.861	T	0.139	C -> T	ACC -> ACT		transition		ECs1397	similar to hypothetical protein YjDA [Escherichia coli] gi|731985|sp|P16694|YJDA_ECOLI	hypothetical protein
5	1448987	C	0.746	T	0.254	C -> T	ACC -> ACT		transition		ECs1397	similar to hypothetical protein YjDA [Escherichia coli] gi|731985|sp|P16694|YJDA_ECOLI	hypothetical protein
5	1449027	C	0.554	A	0.446	C -> A	CGG -> AGG		transversion		ECs1397	similar to hypothetical protein YjDA [Escherichia coli] gi|731985|sp|P16694|YJDA_ECOLI	hypothetical protein
5	1449030	C	0.556	A	0.444	C -> A	CTC -> ATC	L -> I	transversion		ECs1397	similar to hypothetical protein YjDA [Escherichia coli] gi|731985|sp|P16694|YJDA_ECOLI	hypothetical protein
5	1449043	T	0.574	C	0.426	T -> C	ATA -> ACA	I -> T	transition		ECs1397	similar to hypothetical protein YjDA [Escherichia coli] gi|731985|sp|P16694|YJDA_ECOLI	hypothetical protein
5	1449080	C	0.75	A	0.25	C -> A	ACC -> ACA		transversion		ECs1397	similar to hypothetical protein YjDA [Escherichia coli] gi|731985|sp|P16694|YJDA_ECOLI	hypothetical protein
5	1449099	C	0.857	A	0.143	C -> A	CAG -> AAG	Q -> K	transversion		ECs1397	similar to hypothetical protein YjDA [Escherichia coli] gi|731985|sp|P16694|YJDA_ECOLI	hypothetical protein
5	1449105	G	0.931	A	0.069	G -> A	GGC -> AGC	G -> S	transition		ECs1397	similar to hypothetical protein YjDA [Escherichia coli] gi|731985|sp|P16694|YJDA_ECOLI	hypothetical protein
5	1449112	G	0.926	T	0.074	G -> T	TGG -> TTG	W -> L	transversion		ECs1397	similar to hypothetical protein YjDA [Escherichia coli] gi|731985|sp|P16694|YJDA_ECOLI	hypothetical protein
5	1449115	G	0.926	A	0.074	G -> A	GGA -> GAA	G -> E	transition		ECs1397	similar to hypothetical protein YjDA [Escherichia coli] gi|731985|sp|P16694|YJDA_ECOLI	hypothetical protein
5	1449126	C	0.926	G	0.074	C -> G	CGA -> GGA	R -> G	transversion		ECs1397	similar to hypothetical protein YjDA [Escherichia coli] gi|731985|sp|P16694|YJDA_ECOLI	hypothetical protein
5	1449132	T	0.926	A	0.074	T -> A	TTT -> ATT	F -> I	transversion		ECs1397	similar to hypothetical protein YjDA [Escherichia coli] gi|731985|sp|P16694|YJDA_ECOLI	hypothetical protein
5	1449270	G	0.915	A	0.085	G -> A	GAT -> AAT	D -> N	transition		ECs1397	similar to hypothetical protein YjDA [Escherichia coli] gi|731985|sp|P16694|YJDA_ECOLI	hypothetical protein
5	1449287	C	0.921	T	0.079	C -> T	GTC -> GTT		transition		ECs1397	similar to hypothetical protein YjDA [Escherichia coli] gi|731985|sp|P16694|YJDA_ECOLI	hypothetical protein
5	1449326	G	0.91	A	0.09	G -> A	GAG -> GAA		transition		ECs1397	similar to hypothetical protein YjDA [Escherichia coli] gi|731985|sp|P16694|YJDA_ECOLI	hypothetical protein
5	1449362	C	0.892	T	0.108	C -> T	AGC -> AGT		transition		ECs1397	similar to hypothetical protein YjDA [Escherichia coli] gi|731985|sp|P16694|YJDA_ECOLI	hypothetical protein
5	1449407	C	0.934	G	0.066	C -> G	ACC -> ACG		transversion		ECs1397	similar to hypothetical protein YjDA [Escherichia coli] gi|731985|sp|P16694|YJDA_ECOLI	hypothetical protein
5	1449409	G	0.935	A	0.065	G -> A	GGG -> GAG	G -> E	transition		ECs1397	similar to hypothetical protein YjDA [Escherichia coli] gi|731985|sp|P16694|YJDA_ECOLI	hypothetical protein
5	1449413	A	0.934	C	0.066	A -> C	CGA -> CGC		transversion		ECs1397	similar to hypothetical protein YjDA [Escherichia coli] gi|731985|sp|P16694|YJDA_ECOLI	hypothetical protein
5	1449496	T	0.939	C	0.061	T -> C	ACT -> ACC		transition		ECs1398	similar to hypothetical protein YjcZ [Escherichia coli] gi|731984|sp|P39267|YJCZ_ECOLI	hypothetical protein
5	1449568	G	0.761	A	0.239	G -> A	GTG -> GTA		transition		ECs1398	similar to hypothetical protein YjcZ [Escherichia coli] gi|731984|sp|P39267|YJCZ_ECOLI	hypothetical protein
5	1449577	C	0.764	T	0.236	C -> T	TTC -> TTT		transition		ECs1398	similar to hypothetical protein YjcZ [Escherichia coli] gi|731984|sp|P39267|YJCZ_ECOLI	hypothetical protein
5	1449586	A	0.757	T	0.243	A -> T	GGA -> GGT		transversion		ECs1398	similar to hypothetical protein YjcZ [Escherichia coli] gi|731984|sp|P39267|YJCZ_ECOLI	hypothetical protein
5	1449617	G	0.727	A	0.273	G -> A	GCC -> ACC	A -> T	transition		ECs1398	similar to hypothetical protein YjcZ [Escherichia coli] gi|731984|sp|P39267|YJCZ_ECOLI	hypothetical protein
5	1449656	C	0.682	A	0.318	C -> A	CTG -> ATG	L -> M	transversion		ECs1398	similar to hypothetical protein YjcZ [Escherichia coli] gi|731984|sp|P39267|YJCZ_ECOLI	hypothetical protein
9	1450483	T	0.575	G	0.425	T -> G	TGT -> GGT	C -> G	transversion		ECs1399		hypothetical protein
5	1450513	A	0.846	G	0.154	A -> G	ACC -> GCC	T -> A	transition		ECs1399		hypothetical protein
5	1450599	G	0.906	T	0.094	G -> T	GAG -> GAT	E -> D	transversion		ECs1399		hypothetical protein
5	1451227	C	0.606	T	0.394	C -> T	CTG -> TTG		transition		ECs1399		hypothetical protein
3	1451529	T	0.85	C	0.15	T -> C			transition
5	1451985	T	0.487	C	0.513	T -> C	TTT -> TTC		transition		ECs1401	similar to hypothetical protein YfjQ [Escherichia coli] gi|1723629|sp|P52132|YFJQ_ECOLI, YafZ [Escherichia coli] gi|2495487|sp|P77206|YAFZ_ECOLI	hypothetical protein
5	1451997	T	0.475	C	0.525	T -> C	TTT -> TTC		transition		ECs1401	similar to hypothetical protein YfjQ [Escherichia coli] gi|1723629|sp|P52132|YFJQ_ECOLI, YafZ [Escherichia coli] gi|2495487|sp|P77206|YAFZ_ECOLI	hypothetical protein
5	1452012	C	0.478	T	0.522	C -> T	CGC -> CGT		transition		ECs1401	similar to hypothetical protein YfjQ [Escherichia coli] gi|1723629|sp|P52132|YFJQ_ECOLI, YafZ [Escherichia coli] gi|2495487|sp|P77206|YAFZ_ECOLI	hypothetical protein
5	1452039	C	0.435	T	0.565	C -> T	TAC -> TAT		transition		ECs1401	similar to hypothetical protein YfjQ [Escherichia coli] gi|1723629|sp|P52132|YFJQ_ECOLI, YafZ [Escherichia coli] gi|2495487|sp|P77206|YAFZ_ECOLI	hypothetical protein
5	1452042	A	0.429	C	0.571	A -> C	ACA -> ACC		transversion		ECs1401	similar to hypothetical protein YfjQ [Escherichia coli] gi|1723629|sp|P52132|YFJQ_ECOLI, YafZ [Escherichia coli] gi|2495487|sp|P77206|YAFZ_ECOLI	hypothetical protein
5	1452073	C	0.423	G	0.577	C -> G	CAG -> GAG	Q -> E	transversion		ECs1401	similar to hypothetical protein YfjQ [Escherichia coli] gi|1723629|sp|P52132|YFJQ_ECOLI, YafZ [Escherichia coli] gi|2495487|sp|P77206|YAFZ_ECOLI	hypothetical protein
5	1452082	G	0.462	A	0.538	G -> A	GGT -> AGT	G -> S	transition		ECs1401	similar to hypothetical protein YfjQ [Escherichia coli] gi|1723629|sp|P52132|YFJQ_ECOLI, YafZ [Escherichia coli] gi|2495487|sp|P77206|YAFZ_ECOLI	hypothetical protein
1	1452093	C	0.49	G	0.51	C -> G	GTC -> GTG		transversion		ECs1401	similar to hypothetical protein YfjQ [Escherichia coli] gi|1723629|sp|P52132|YFJQ_ECOLI, YafZ [Escherichia coli] gi|2495487|sp|P77206|YAFZ_ECOLI	hypothetical protein
1	1452189	C	0.898	T	0.102	C -> T	TGC -> TGT		transition		ECs1401	similar to hypothetical protein YfjQ [Escherichia coli] gi|1723629|sp|P52132|YFJQ_ECOLI, YafZ [Escherichia coli] gi|2495487|sp|P77206|YAFZ_ECOLI	hypothetical protein
1	1452204	A	0.875	G	0.125	A -> G	GGA -> GGG		transition		ECs1401	similar to hypothetical protein YfjQ [Escherichia coli] gi|1723629|sp|P52132|YFJQ_ECOLI, YafZ [Escherichia coli] gi|2495487|sp|P77206|YAFZ_ECOLI	hypothetical protein
1	1452208	T	0.877	G	0.123	T -> G	TTG -> GTG	L -> V	transversion		ECs1401	similar to hypothetical protein YfjQ [Escherichia coli] gi|1723629|sp|P52132|YFJQ_ECOLI, YafZ [Escherichia coli] gi|2495487|sp|P77206|YAFZ_ECOLI	hypothetical protein
1	1452219	A	0.833	G	0.167	A -> G	CCA -> CCG		transition		ECs1401	similar to hypothetical protein YfjQ [Escherichia coli] gi|1723629|sp|P52132|YFJQ_ECOLI, YafZ [Escherichia coli] gi|2495487|sp|P77206|YAFZ_ECOLI	hypothetical protein
5	1452240	C	0.357	G	0.643	C -> G	GAC -> GAG	D -> E	transversion		ECs1401	similar to hypothetical protein YfjQ [Escherichia coli] gi|1723629|sp|P52132|YFJQ_ECOLI, YafZ [Escherichia coli] gi|2495487|sp|P77206|YAFZ_ECOLI	hypothetical protein
5	1452242	G	0.357	A	0.643	G -> A	AGA -> AAA	R -> K	transition		ECs1401	similar to hypothetical protein YfjQ [Escherichia coli] gi|1723629|sp|P52132|YFJQ_ECOLI, YafZ [Escherichia coli] gi|2495487|sp|P77206|YAFZ_ECOLI	hypothetical protein
5	1452246	C	0.364	T	0.636	C -> T	GTC -> GTT		transition		ECs1401	similar to hypothetical protein YfjQ [Escherichia coli] gi|1723629|sp|P52132|YFJQ_ECOLI, YafZ [Escherichia coli] gi|2495487|sp|P77206|YAFZ_ECOLI	hypothetical protein
1	1452273	C	0.831	T	0.169	C -> T	GGC -> GGT		transition		ECs1401	similar to hypothetical protein YfjQ [Escherichia coli] gi|1723629|sp|P52132|YFJQ_ECOLI, YafZ [Escherichia coli] gi|2495487|sp|P77206|YAFZ_ECOLI	hypothetical protein
5	1452273	C	0.412	G	0.588	C -> G	GGC -> GGG		transversion		ECs1401	similar to hypothetical protein YfjQ [Escherichia coli] gi|1723629|sp|P52132|YFJQ_ECOLI, YafZ [Escherichia coli] gi|2495487|sp|P77206|YAFZ_ECOLI	hypothetical protein
1	1452276	T	0.787	G	0.213	T -> G	GTT -> GTG		transversion		ECs1401	similar to hypothetical protein YfjQ [Escherichia coli] gi|1723629|sp|P52132|YFJQ_ECOLI, YafZ [Escherichia coli] gi|2495487|sp|P77206|YAFZ_ECOLI	hypothetical protein
5	1452288	A	0.386	T	0.614	A -> T	ATA -> ATT		transversion		ECs1401	similar to hypothetical protein YfjQ [Escherichia coli] gi|1723629|sp|P52132|YFJQ_ECOLI, YafZ [Escherichia coli] gi|2495487|sp|P77206|YAFZ_ECOLI	hypothetical protein
5	1452294	G	0.4	A	0.6	G -> A	GAG -> GAA		transition		ECs1401	similar to hypothetical protein YfjQ [Escherichia coli] gi|1723629|sp|P52132|YFJQ_ECOLI, YafZ [Escherichia coli] gi|2495487|sp|P77206|YAFZ_ECOLI	hypothetical protein
5	1452417	A	0.357	G	0.643	A -> G	ACA -> ACG		transition		ECs1401	similar to hypothetical protein YfjQ [Escherichia coli] gi|1723629|sp|P52132|YFJQ_ECOLI, YafZ [Escherichia coli] gi|2495487|sp|P77206|YAFZ_ECOLI	hypothetical protein
1	1452427	C	0.752	A	0.248	C -> A	CGG -> AGG		transversion		ECs1401	similar to hypothetical protein YfjQ [Escherichia coli] gi|1723629|sp|P52132|YFJQ_ECOLI, YafZ [Escherichia coli] gi|2495487|sp|P77206|YAFZ_ECOLI	hypothetical protein
1	1452496	A	0.796	C	0.204	A -> C	ATT -> CTT	I -> L	transversion		ECs1401	similar to hypothetical protein YfjQ [Escherichia coli] gi|1723629|sp|P52132|YFJQ_ECOLI, YafZ [Escherichia coli] gi|2495487|sp|P77206|YAFZ_ECOLI	hypothetical protein
1	1452531	T	0.819	C	0.181	T -> C	CAT -> CAC		transition		ECs1401	similar to hypothetical protein YfjQ [Escherichia coli] gi|1723629|sp|P52132|YFJQ_ECOLI, YafZ [Escherichia coli] gi|2495487|sp|P77206|YAFZ_ECOLI	hypothetical protein
5	1452531	T	0.221	C	0.779	T -> C	CAT -> CAC		transition		ECs1401	similar to hypothetical protein YfjQ [Escherichia coli] gi|1723629|sp|P52132|YFJQ_ECOLI, YafZ [Escherichia coli] gi|2495487|sp|P77206|YAFZ_ECOLI	hypothetical protein
1	1452537	G	0.817	T	0.183	G -> T	CGG -> CGT		transversion		ECs1401	similar to hypothetical protein YfjQ [Escherichia coli] gi|1723629|sp|P52132|YFJQ_ECOLI, YafZ [Escherichia coli] gi|2495487|sp|P77206|YAFZ_ECOLI	hypothetical protein
5	1452537	G	0.536	T	0.464	G -> T	CGG -> CGT		transversion		ECs1401	similar to hypothetical protein YfjQ [Escherichia coli] gi|1723629|sp|P52132|YFJQ_ECOLI, YafZ [Escherichia coli] gi|2495487|sp|P77206|YAFZ_ECOLI	hypothetical protein
1	1452552	T	0.828	C	0.172	T -> C	ATT -> ATC		transition		ECs1401	similar to hypothetical protein YfjQ [Escherichia coli] gi|1723629|sp|P52132|YFJQ_ECOLI, YafZ [Escherichia coli] gi|2495487|sp|P77206|YAFZ_ECOLI	hypothetical protein
5	1452552	T	0.578	C	0.422	T -> C	ATT -> ATC		transition		ECs1401	similar to hypothetical protein YfjQ [Escherichia coli] gi|1723629|sp|P52132|YFJQ_ECOLI, YafZ [Escherichia coli] gi|2495487|sp|P77206|YAFZ_ECOLI	hypothetical protein
5	1452555	T	0.594	C	0.406	T -> C	GAT -> GAC		transition		ECs1401	similar to hypothetical protein YfjQ [Escherichia coli] gi|1723629|sp|P52132|YFJQ_ECOLI, YafZ [Escherichia coli] gi|2495487|sp|P77206|YAFZ_ECOLI	hypothetical protein
5	1452561	C	0.6	T	0.4	C -> T	GAC -> GAT		transition		ECs1401	similar to hypothetical protein YfjQ [Escherichia coli] gi|1723629|sp|P52132|YFJQ_ECOLI, YafZ [Escherichia coli] gi|2495487|sp|P77206|YAFZ_ECOLI	hypothetical protein
1	1452573	T	0.842	C	0.158	T -> C	AAT -> AAC		transition		ECs1401	similar to hypothetical protein YfjQ [Escherichia coli] gi|1723629|sp|P52132|YFJQ_ECOLI, YafZ [Escherichia coli] gi|2495487|sp|P77206|YAFZ_ECOLI	hypothetical protein
5	1452573	T	0.597	C	0.403	T -> C	AAT -> AAC		transition		ECs1401	similar to hypothetical protein YfjQ [Escherichia coli] gi|1723629|sp|P52132|YFJQ_ECOLI, YafZ [Escherichia coli] gi|2495487|sp|P77206|YAFZ_ECOLI	hypothetical protein
1	1452576	C	0.851	G	0.149	C -> G	CGC -> CGG		transversion		ECs1401	similar to hypothetical protein YfjQ [Escherichia coli] gi|1723629|sp|P52132|YFJQ_ECOLI, YafZ [Escherichia coli] gi|2495487|sp|P77206|YAFZ_ECOLI	hypothetical protein
5	1452582	G	0.591	A	0.409	G -> A	TTG -> TTA		transition		ECs1401	similar to hypothetical protein YfjQ [Escherichia coli] gi|1723629|sp|P52132|YFJQ_ECOLI, YafZ [Escherichia coli] gi|2495487|sp|P77206|YAFZ_ECOLI	hypothetical protein
5	1452612	C	0.655	T	0.345	C -> T	AGC -> AGT		transition		ECs1401	similar to hypothetical protein YfjQ [Escherichia coli] gi|1723629|sp|P52132|YFJQ_ECOLI, YafZ [Escherichia coli] gi|2495487|sp|P77206|YAFZ_ECOLI	hypothetical protein
1	1452626	G	0.857	T	0.143	G -> T			transversion
1	1452631	A	0.848	C	0.152	A -> C			transversion
1	1452639	T	0.865	C	0.135	T -> C			transition
5	1452644	T	0.672	C	0.328	T -> C			transition
5	1452655	A	0.673	G	0.327	A -> G			transition
1	1452661	T	0.863	C	0.137	T -> C			transition
5	1452661	T	0.685	A	0.315	T -> A			transversion
5	1452664	T	0.698	A	0.302	T -> A			transversion
1	1452665	G	0.864	T	0.136	G -> T			transversion
1	1452670	G	0.86	C	0.14	G -> C			transversion
5	1452690	A	0.684	G	0.316	A -> G			transition
1	1452708	C	0.804	T	0.196	C -> T			transition
5	1452708	C	0.714	T	0.286	C -> T			transition
1	1452724	T	0.807	A	0.193	T -> A	TCG -> ACG	S -> T	transversion		ECs1402	similar to hypothetical protein YafK [Escherichia coli] gi|2495486|sp|P75676|YAFX_ECOLI, YfjX [Escherichia coli] gi|1723636|sp|P52139|YFJX_ECOLI	hypothetical protein
5	1452739	A	0.711	G	0.289	A -> G	ACA -> GCA	T -> A	transition		ECs1402	similar to hypothetical protein YafK [Escherichia coli] gi|2495486|sp|P75676|YAFX_ECOLI, YfjX [Escherichia coli] gi|1723636|sp|P52139|YFJX_ECOLI	hypothetical protein
5	1452759	C	0.714	A	0.286	C -> A	ACC -> ACA		transversion		ECs1402	similar to hypothetical protein YafK [Escherichia coli] gi|2495486|sp|P75676|YAFX_ECOLI, YfjX [Escherichia coli] gi|1723636|sp|P52139|YFJX_ECOLI	hypothetical protein
1	1452760	A	0.823	G	0.177	A -> G	ACT -> GCT	T -> A	transition		ECs1402	similar to hypothetical protein YafK [Escherichia coli] gi|2495486|sp|P75676|YAFX_ECOLI, YfjX [Escherichia coli] gi|1723636|sp|P52139|YFJX_ECOLI	hypothetical protein
5	1452786	G	0.778	A	0.222	G -> A	CAG -> CAA		transition		ECs1402	similar to hypothetical protein YafK [Escherichia coli] gi|2495486|sp|P75676|YAFX_ECOLI, YfjX [Escherichia coli] gi|1723636|sp|P52139|YFJX_ECOLI	hypothetical protein
1	1452795	C	0.829	T	0.171	C -> T	GCC -> GCT		transition		ECs1402	similar to hypothetical protein YafK [Escherichia coli] gi|2495486|sp|P75676|YAFX_ECOLI, YfjX [Escherichia coli] gi|1723636|sp|P52139|YFJX_ECOLI	hypothetical protein
5	1452798	T	0.768	C	0.232	T -> C	ACT -> ACC		transition		ECs1402	similar to hypothetical protein YafK [Escherichia coli] gi|2495486|sp|P75676|YAFX_ECOLI, YfjX [Escherichia coli] gi|1723636|sp|P52139|YFJX_ECOLI	hypothetical protein
1	1452800	C	0.829	T	0.171	C -> T	CCC -> CTC	P -> L	transition		ECs1402	similar to hypothetical protein YafK [Escherichia coli] gi|2495486|sp|P75676|YAFX_ECOLI, YfjX [Escherichia coli] gi|1723636|sp|P52139|YFJX_ECOLI	hypothetical protein
5	1452800	C	0.772	T	0.228	C -> T	CCC -> CTC	P -> L	transition		ECs1402	similar to hypothetical protein YafK [Escherichia coli] gi|2495486|sp|P75676|YAFX_ECOLI, YfjX [Escherichia coli] gi|1723636|sp|P52139|YFJX_ECOLI	hypothetical protein
5	1452802	G	0.768	A	0.232	G -> A	GTC -> ATC	V -> I	transition		ECs1402	similar to hypothetical protein YafK [Escherichia coli] gi|2495486|sp|P75676|YAFX_ECOLI, YfjX [Escherichia coli] gi|1723636|sp|P52139|YFJX_ECOLI	hypothetical protein
5	1452822	C	0.714	A	0.286	C -> A	ATC -> ATA		transversion		ECs1402	similar to hypothetical protein YafK [Escherichia coli] gi|2495486|sp|P75676|YAFX_ECOLI, YfjX [Escherichia coli] gi|1723636|sp|P52139|YFJX_ECOLI	hypothetical protein
1	1452837	G	0.776	A	0.224	G -> A	CAG -> CAA		transition		ECs1402	similar to hypothetical protein YafK [Escherichia coli] gi|2495486|sp|P75676|YAFX_ECOLI, YfjX [Escherichia coli] gi|1723636|sp|P52139|YFJX_ECOLI	hypothetical protein
5	1452837	G	0.635	A	0.365	G -> A	CAG -> CAA		transition		ECs1402	similar to hypothetical protein YafK [Escherichia coli] gi|2495486|sp|P75676|YAFX_ECOLI, YfjX [Escherichia coli] gi|1723636|sp|P52139|YFJX_ECOLI	hypothetical protein
1	1452853	C	0.757	T	0.243	C -> T	CCA -> TCA	P -> S	transition		ECs1402	similar to hypothetical protein YafK [Escherichia coli] gi|2495486|sp|P75676|YAFX_ECOLI, YfjX [Escherichia coli] gi|1723636|sp|P52139|YFJX_ECOLI	hypothetical protein
1	1452880	G	0.764	A	0.236	G -> A	GTC -> ATC	V -> I	transition		ECs1402	similar to hypothetical protein YafK [Escherichia coli] gi|2495486|sp|P75676|YAFX_ECOLI, YfjX [Escherichia coli] gi|1723636|sp|P52139|YFJX_ECOLI	hypothetical protein
1	1452918	C	0.729	T	0.271	C -> T	TGC -> TGT		transition		ECs1402	similar to hypothetical protein YafK [Escherichia coli] gi|2495486|sp|P75676|YAFX_ECOLI, YfjX [Escherichia coli] gi|1723636|sp|P52139|YFJX_ECOLI	hypothetical protein
1	1452969	A	0.757	T	0.243	A -> T	GCA -> GCT		transversion		ECs1402	similar to hypothetical protein YafK [Escherichia coli] gi|2495486|sp|P75676|YAFX_ECOLI, YfjX [Escherichia coli] gi|1723636|sp|P52139|YFJX_ECOLI	hypothetical protein
1	1452972	C	0.8	A	0.2	C -> A	CCC -> CCA		transversion		ECs1402	similar to hypothetical protein YafK [Escherichia coli] gi|2495486|sp|P75676|YAFX_ECOLI, YfjX [Escherichia coli] gi|1723636|sp|P52139|YFJX_ECOLI	hypothetical protein
1	1452984	C	0.8	A	0.2	C -> A	GAC -> GAA	D -> E	transversion		ECs1402	similar to hypothetical protein YafK [Escherichia coli] gi|2495486|sp|P75676|YAFX_ECOLI, YfjX [Escherichia coli] gi|1723636|sp|P52139|YFJX_ECOLI	hypothetical protein
5	1452998	C	0.371	A	0.629	C -> A	ACA -> AAA	T -> K	transversion		ECs1402	similar to hypothetical protein YafK [Escherichia coli] gi|2495486|sp|P75676|YAFX_ECOLI, YfjX [Escherichia coli] gi|1723636|sp|P52139|YFJX_ECOLI	hypothetical protein
1	1453026	C	0.841	T	0.159	C -> T	GGC -> GGT		transition		ECs1402	similar to hypothetical protein YafK [Escherichia coli] gi|2495486|sp|P75676|YAFX_ECOLI, YfjX [Escherichia coli] gi|1723636|sp|P52139|YFJX_ECOLI	hypothetical protein
5	1453026	C	0.286	T	0.714	C -> T	GGC -> GGT		transition		ECs1402	similar to hypothetical protein YafK [Escherichia coli] gi|2495486|sp|P75676|YAFX_ECOLI, YfjX [Escherichia coli] gi|1723636|sp|P52139|YFJX_ECOLI	hypothetical protein
5	1453059	T	0.298	C	0.702	T -> C	GGT -> GGC		transition		ECs1402	similar to hypothetical protein YafK [Escherichia coli] gi|2495486|sp|P75676|YAFX_ECOLI, YfjX [Escherichia coli] gi|1723636|sp|P52139|YFJX_ECOLI	hypothetical protein
1	1453065	T	0.788	C	0.212	T -> C	GCT -> GCC		transition		ECs1402	similar to hypothetical protein YafK [Escherichia coli] gi|2495486|sp|P75676|YAFX_ECOLI, YfjX [Escherichia coli] gi|1723636|sp|P52139|YFJX_ECOLI	hypothetical protein
1	1453086	T	0.789	C	0.211	T -> C	AGT -> AGC		transition		ECs1402	similar to hypothetical protein YafK [Escherichia coli] gi|2495486|sp|P75676|YAFX_ECOLI, YfjX [Escherichia coli] gi|1723636|sp|P52139|YFJX_ECOLI	hypothetical protein
5	1453086	T	0.321	C	0.679	T -> C	AGT -> AGC		transition		ECs1402	similar to hypothetical protein YafK [Escherichia coli] gi|2495486|sp|P75676|YAFX_ECOLI, YfjX [Escherichia coli] gi|1723636|sp|P52139|YFJX_ECOLI	hypothetical protein
5	1453098	T	0.327	C	0.673	T -> C	TGT -> TGC		transition		ECs1402	similar to hypothetical protein YafK [Escherichia coli] gi|2495486|sp|P75676|YAFX_ECOLI, YfjX [Escherichia coli] gi|1723636|sp|P52139|YFJX_ECOLI	hypothetical protein
5	1453107	G	0.327	A	0.673	G -> A	GAG -> GAA		transition		ECs1402	similar to hypothetical protein YafK [Escherichia coli] gi|2495486|sp|P75676|YAFX_ECOLI, YfjX [Escherichia coli] gi|1723636|sp|P52139|YFJX_ECOLI	hypothetical protein
1	1453128	C	0.75	T	0.25	C -> T	CAC -> CAT		transition		ECs1402	similar to hypothetical protein YafK [Escherichia coli] gi|2495486|sp|P75676|YAFX_ECOLI, YfjX [Escherichia coli] gi|1723636|sp|P52139|YFJX_ECOLI	hypothetical protein
5	1453128	C	0.319	T	0.681	C -> T	CAC -> CAT		transition		ECs1402	similar to hypothetical protein YafK [Escherichia coli] gi|2495486|sp|P75676|YAFX_ECOLI, YfjX [Escherichia coli] gi|1723636|sp|P52139|YFJX_ECOLI	hypothetical protein
5	1453138	C	0.367	T	0.633	C -> T	CTG -> TTG		transition		ECs1402	similar to hypothetical protein YafK [Escherichia coli] gi|2495486|sp|P75676|YAFX_ECOLI, YfjX [Escherichia coli] gi|1723636|sp|P52139|YFJX_ECOLI	hypothetical protein
1	1453172	G	0.852	A	0.148	G -> A	AGC -> AAC	S -> N	transition		ECs1402	similar to hypothetical protein YafK [Escherichia coli] gi|2495486|sp|P75676|YAFX_ECOLI, YfjX [Escherichia coli] gi|1723636|sp|P52139|YFJX_ECOLI	hypothetical protein
1	1453191	T	0.907	C	0.093	T -> C	ATT -> ATC		transition		ECs1402	similar to hypothetical protein YafK [Escherichia coli] gi|2495486|sp|P75676|YAFX_ECOLI, YfjX [Escherichia coli] gi|1723636|sp|P52139|YFJX_ECOLI	hypothetical protein
5	1453191	T	0.404	C	0.596	T -> C	ATT -> ATC		transition		ECs1402	similar to hypothetical protein YafK [Escherichia coli] gi|2495486|sp|P75676|YAFX_ECOLI, YfjX [Escherichia coli] gi|1723636|sp|P52139|YFJX_ECOLI	hypothetical protein
1	1453199	T	0.912	A	0.088	T -> A			transversion
1	1453202	A	0.912	G	0.088	A -> G			transition
1	1453206	A	0.931	C	0.069	A -> C			transversion
5	1453206	A	0.417	C	0.583	A -> C			transversion
1	1453209	G	0.949	A	0.051	G -> A			transition
1	1453263	T	0.945	C	0.055	T -> C	AGT -> AGC		transition		ECs1403	probable DNA repair protein (RadC family), similar to RadC family protein YkfG [Escherichia coli] gi|3025218|sp|Q47685|YKFG_ECOLI, YeeS [Escherichia coli] gi|3025155|sp|P76362|YEES_ECOLI	DNA repair protein
5	1453271	T	0.417	A	0.583	T -> A	CTG -> CAG	L -> Q	transversion		ECs1403	probable DNA repair protein (RadC family), similar to RadC family protein YkfG [Escherichia coli] gi|3025218|sp|Q47685|YKFG_ECOLI, YeeS [Escherichia coli] gi|3025155|sp|P76362|YEES_ECOLI	DNA repair protein
1	1453282	C	0.931	A	0.069	C -> A	CAA -> AAA	Q -> K	transversion		ECs1403	probable DNA repair protein (RadC family), similar to RadC family protein YkfG [Escherichia coli] gi|3025218|sp|Q47685|YKFG_ECOLI, YeeS [Escherichia coli] gi|3025155|sp|P76362|YEES_ECOLI	DNA repair protein
5	1453282	C	0.432	A	0.568	C -> A	CAA -> AAA	Q -> K	transversion		ECs1403	probable DNA repair protein (RadC family), similar to RadC family protein YkfG [Escherichia coli] gi|3025218|sp|Q47685|YKFG_ECOLI, YeeS [Escherichia coli] gi|3025155|sp|P76362|YEES_ECOLI	DNA repair protein
1	1453380	G	0.923	T	0.077	G -> T	CGG -> CGT		transversion		ECs1403	probable DNA repair protein (RadC family), similar to RadC family protein YkfG [Escherichia coli] gi|3025218|sp|Q47685|YKFG_ECOLI, YeeS [Escherichia coli] gi|3025155|sp|P76362|YEES_ECOLI	DNA repair protein
5	1453380	G	0.478	T	0.522	G -> T	CGG -> CGT		transversion		ECs1403	probable DNA repair protein (RadC family), similar to RadC family protein YkfG [Escherichia coli] gi|3025218|sp|Q47685|YKFG_ECOLI, YeeS [Escherichia coli] gi|3025155|sp|P76362|YEES_ECOLI	DNA repair protein
1	1453386	G	0.915	A	0.085	G -> A	GAG -> GAA		transition		ECs1403	probable DNA repair protein (RadC family), similar to RadC family protein YkfG [Escherichia coli] gi|3025218|sp|Q47685|YKFG_ECOLI, YeeS [Escherichia coli] gi|3025155|sp|P76362|YEES_ECOLI	DNA repair protein
5	1453386	G	0.478	A	0.522	G -> A	GAG -> GAA		transition		ECs1403	probable DNA repair protein (RadC family), similar to RadC family protein YkfG [Escherichia coli] gi|3025218|sp|Q47685|YKFG_ECOLI, YeeS [Escherichia coli] gi|3025155|sp|P76362|YEES_ECOLI	DNA repair protein
5	1453461	T	0.771	C	0.229	T -> C	CGT -> CGC		transition		ECs1403	probable DNA repair protein (RadC family), similar to RadC family protein YkfG [Escherichia coli] gi|3025218|sp|Q47685|YKFG_ECOLI, YeeS [Escherichia coli] gi|3025155|sp|P76362|YEES_ECOLI	DNA repair protein
5	1453470	T	0.771	C	0.229	T -> C	GTT -> GTC		transition		ECs1403	probable DNA repair protein (RadC family), similar to RadC family protein YkfG [Escherichia coli] gi|3025218|sp|Q47685|YKFG_ECOLI, YeeS [Escherichia coli] gi|3025155|sp|P76362|YEES_ECOLI	DNA repair protein
5	1453503	C	0.829	T	0.171	C -> T	TAC -> TAT		transition		ECs1403	probable DNA repair protein (RadC family), similar to RadC family protein YkfG [Escherichia coli] gi|3025218|sp|Q47685|YKFG_ECOLI, YeeS [Escherichia coli] gi|3025155|sp|P76362|YEES_ECOLI	DNA repair protein
5	1453530	G	0.829	A	0.171	G -> A	GCG -> GCA		transition		ECs1403	probable DNA repair protein (RadC family), similar to RadC family protein YkfG [Escherichia coli] gi|3025218|sp|Q47685|YKFG_ECOLI, YeeS [Escherichia coli] gi|3025155|sp|P76362|YEES_ECOLI	DNA repair protein
5	1453581	C	0.796	T	0.204	C -> T	ATC -> ATT		transition		ECs1403	probable DNA repair protein (RadC family), similar to RadC family protein YkfG [Escherichia coli] gi|3025218|sp|Q47685|YKFG_ECOLI, YeeS [Escherichia coli] gi|3025155|sp|P76362|YEES_ECOLI	DNA repair protein
5	1453584	C	0.78	G	0.2	C -> G	ACC -> ACG		transversion		ECs1403	probable DNA repair protein (RadC family), similar to RadC family protein YkfG [Escherichia coli] gi|3025218|sp|Q47685|YKFG_ECOLI, YeeS [Escherichia coli] gi|3025155|sp|P76362|YEES_ECOLI	DNA repair protein
5	1453587	A	0.792	G	0.208	A -> G	GAA -> GAG		transition		ECs1403	probable DNA repair protein (RadC family), similar to RadC family protein YkfG [Escherichia coli] gi|3025218|sp|Q47685|YKFG_ECOLI, YeeS [Escherichia coli] gi|3025155|sp|P76362|YEES_ECOLI	DNA repair protein
5	1453607	G	0.765	C	0.235	G -> C	GGC -> GCC	G -> A	transversion		ECs1403	probable DNA repair protein (RadC family), similar to RadC family protein YkfG [Escherichia coli] gi|3025218|sp|Q47685|YKFG_ECOLI, YeeS [Escherichia coli] gi|3025155|sp|P76362|YEES_ECOLI	DNA repair protein
5	1453626	G	0.739	A	0.261	G -> A	GTG -> GTA		transition		ECs1403	probable DNA repair protein (RadC family), similar to RadC family protein YkfG [Escherichia coli] gi|3025218|sp|Q47685|YKFG_ECOLI, YeeS [Escherichia coli] gi|3025155|sp|P76362|YEES_ECOLI	DNA repair protein
5	1453644	C	0.739	T	0.261	C -> T	GTC -> GTT		transition		ECs1403	probable DNA repair protein (RadC family), similar to RadC family protein YkfG [Escherichia coli] gi|3025218|sp|Q47685|YKFG_ECOLI, YeeS [Escherichia coli] gi|3025155|sp|P76362|YEES_ECOLI	DNA repair protein
5	1453697	A	0.902	C	0.098	A -> C			transversion
5	1453708	C	0.744	T	0.256	C -> T			transition
5	1453719	A	0.702	G	0.298	A -> G			transition
5	1453747	A	0.673	C	0.327	A -> C			transversion
5	1453850	C	0.507	T	0.493	C -> T	GGC -> GGT		transition		ECs1404	similar to hypothetical protein YeeT [Escherichia coli] gi|3025156|sp|P76363|YEET_ECOLI	hypothetical protein
5	1453853	T	0.514	C	0.486	T -> C	AGT -> AGC		transition		ECs1404	similar to hypothetical protein YeeT [Escherichia coli] gi|3025156|sp|P76363|YEET_ECOLI	hypothetical protein
5	1453859	A	0.5	G	0.5	A -> G	GAA -> GAG		transition		ECs1404	similar to hypothetical protein YeeT [Escherichia coli] gi|3025156|sp|P76363|YEET_ECOLI	hypothetical protein
5	1453868	T	0.521	C	0.479	T -> C	ACT -> ACC		transition		ECs1404	similar to hypothetical protein YeeT [Escherichia coli] gi|3025156|sp|P76363|YEET_ECOLI	hypothetical protein
5	1453874	T	0.521	C	0.479	T -> C	CGT -> CGC		transition		ECs1404	similar to hypothetical protein YeeT [Escherichia coli] gi|3025156|sp|P76363|YEET_ECOLI	hypothetical protein
5	1453880	G	0.536	A	0.464	G -> A	GTG -> GTA		transition		ECs1404	similar to hypothetical protein YeeT [Escherichia coli] gi|3025156|sp|P76363|YEET_ECOLI	hypothetical protein
5	1453938	C	0.457	T	0.543	C -> T	CCG -> TCG	P -> S	transition		ECs1404	similar to hypothetical protein YeeT [Escherichia coli] gi|3025156|sp|P76363|YEET_ECOLI	hypothetical protein
5	1453958	T	0.438	C	0.562	T -> C	AGT -> AGC		transition		ECs1404	similar to hypothetical protein YeeT [Escherichia coli] gi|3025156|sp|P76363|YEET_ECOLI	hypothetical protein
5	1453989	G	0.467	A	0.533	G -> A			transition
5	1454042	A	0.44	G	0.56	A -> G			transition
5	1454171	T	0.386	C	0.614	T -> C	GAT -> GAC		transition		ECs1405	similar to hypothetical protein YeeU [Escherichia coli] gi|3025157|sp|P76364|YEEU_ECOLI, YfjZ [Escherichia coli] gi|1723638|sp|P52141|YFJZ_ECOLI	hypothetical protein
5	1454228	C	0.327	T	0.673	C -> T	GGC -> GGT		transition		ECs1405	similar to hypothetical protein YeeU [Escherichia coli] gi|3025157|sp|P76364|YEEU_ECOLI, YfjZ [Escherichia coli] gi|1723638|sp|P52141|YFJZ_ECOLI	hypothetical protein
5	1454231	T	0.333	C	0.667	T -> C	GCT -> GCC		transition		ECs1405	similar to hypothetical protein YeeU [Escherichia coli] gi|3025157|sp|P76364|YEEU_ECOLI, YfjZ [Escherichia coli] gi|1723638|sp|P52141|YFJZ_ECOLI	hypothetical protein
1	1454243	A	0.538	G	0.462	A -> G	CAA -> CAG		transition		ECs1405	similar to hypothetical protein YeeU [Escherichia coli] gi|3025157|sp|P76364|YEEU_ECOLI, YfjZ [Escherichia coli] gi|1723638|sp|P52141|YFJZ_ECOLI	hypothetical protein
5	1454243	A	0.353	G	0.647	A -> G	CAA -> CAG		transition		ECs1405	similar to hypothetical protein YeeU [Escherichia coli] gi|3025157|sp|P76364|YEEU_ECOLI, YfjZ [Escherichia coli] gi|1723638|sp|P52141|YFJZ_ECOLI	hypothetical protein
5	1454357	A	0.313	G	0.688	A -> G	GAA -> GAG		transition		ECs1405	similar to hypothetical protein YeeU [Escherichia coli] gi|3025157|sp|P76364|YEEU_ECOLI, YfjZ [Escherichia coli] gi|1723638|sp|P52141|YFJZ_ECOLI	hypothetical protein
5	1454391	T	0.351	A	0.649	T -> A	TAT -> AAT	Y -> N	transversion		ECs1405	similar to hypothetical protein YeeU [Escherichia coli] gi|3025157|sp|P76364|YEEU_ECOLI, YfjZ [Escherichia coli] gi|1723638|sp|P52141|YFJZ_ECOLI	hypothetical protein
5	1454412	A	0.371	T	0.629	A -> T	AAT -> TAT	N -> Y	transversion		ECs1405	similar to hypothetical protein YeeU [Escherichia coli] gi|3025157|sp|P76364|YEEU_ECOLI, YfjZ [Escherichia coli] gi|1723638|sp|P52141|YFJZ_ECOLI	hypothetical protein
5	1454484	A	0.396	G	0.604	A -> G	ACA -> GCA	T -> A	transition		ECs1405	similar to hypothetical protein YeeU [Escherichia coli] gi|3025157|sp|P76364|YEEU_ECOLI, YfjZ [Escherichia coli] gi|1723638|sp|P52141|YFJZ_ECOLI	hypothetical protein
5	1454724	C	0.507	T	0.493	C -> T	GGC -> GGT		transition		ECs1406	similar to hypothetical protein L0007 [Escherichia coli] gi|3414875|gb|AAC31486.1, YeeV [Escherichia coli] gi|3025158|sp|P76365|YEEV_ECOLI, YkfI [Escherichia coli] gi|3025213|s	hypothetical protein
5	1454742	A	0.563	G	0.438	A -> G	GCA -> GCG		transition		ECs1406	similar to hypothetical protein L0007 [Escherichia coli] gi|3414875|gb|AAC31486.1, YeeV [Escherichia coli] gi|3025158|sp|P76365|YEEV_ECOLI, YkfI [Escherichia coli] gi|3025213|s	hypothetical protein
5	1454745	T	0.61	G	0.39	T -> G	GTT -> GTG		transversion		ECs1406	similar to hypothetical protein L0007 [Escherichia coli] gi|3414875|gb|AAC31486.1, YeeV [Escherichia coli] gi|3025158|sp|P76365|YEEV_ECOLI, YkfI [Escherichia coli] gi|3025213|s	hypothetical protein
5	1454748	T	0.59	C	0.41	T -> C	AAT -> AAC		transition		ECs1406	similar to hypothetical protein L0007 [Escherichia coli] gi|3414875|gb|AAC31486.1, YeeV [Escherichia coli] gi|3025158|sp|P76365|YEEV_ECOLI, YkfI [Escherichia coli] gi|3025213|s	hypothetical protein
5	1454757	G	0.59	T	0.41	G -> T	GTG -> GTT		transversion		ECs1406	similar to hypothetical protein L0007 [Escherichia coli] gi|3414875|gb|AAC31486.1, YeeV [Escherichia coli] gi|3025158|sp|P76365|YEEV_ECOLI, YkfI [Escherichia coli] gi|3025213|s	hypothetical protein
5	1454769	G	0.537	C	0.463	G -> C	GCG -> GCC		transversion		ECs1406	similar to hypothetical protein L0007 [Escherichia coli] gi|3414875|gb|AAC31486.1, YeeV [Escherichia coli] gi|3025158|sp|P76365|YEEV_ECOLI, YkfI [Escherichia coli] gi|3025213|s	hypothetical protein
5	1454775	G	0.574	A	0.426	G -> A	GTG -> GTA		transition		ECs1406	similar to hypothetical protein L0007 [Escherichia coli] gi|3414875|gb|AAC31486.1, YeeV [Escherichia coli] gi|3025158|sp|P76365|YEEV_ECOLI, YkfI [Escherichia coli] gi|3025213|s	hypothetical protein
5	1454800	A	0.615	G	0.385	A -> G	ACC -> GCC	T -> A	transition		ECs1406	similar to hypothetical protein L0007 [Escherichia coli] gi|3414875|gb|AAC31486.1, YeeV [Escherichia coli] gi|3025158|sp|P76365|YEEV_ECOLI, YkfI [Escherichia coli] gi|3025213|s	hypothetical protein
5	1454806	C	0.635	A	0.365	C -> A	CCC -> ACC	P -> T	transversion		ECs1406	similar to hypothetical protein L0007 [Escherichia coli] gi|3414875|gb|AAC31486.1, YeeV [Escherichia coli] gi|3025158|sp|P76365|YEEV_ECOLI, YkfI [Escherichia coli] gi|3025213|s	hypothetical protein
5	1454829	T	0.667	C	0.333	T -> C	AGT -> AGC		transition		ECs1406	similar to hypothetical protein L0007 [Escherichia coli] gi|3414875|gb|AAC31486.1, YeeV [Escherichia coli] gi|3025158|sp|P76365|YEEV_ECOLI, YkfI [Escherichia coli] gi|3025213|s	hypothetical protein
5	1454832	T	0.667	C	0.333	T -> C	ATT -> ATC		transition		ECs1406	similar to hypothetical protein L0007 [Escherichia coli] gi|3414875|gb|AAC31486.1, YeeV [Escherichia coli] gi|3025158|sp|P76365|YEEV_ECOLI, YkfI [Escherichia coli] gi|3025213|s	hypothetical protein
5	1454856	G	0.708	A	0.292	G -> A	GCG -> GCA		transition		ECs1406	similar to hypothetical protein L0007 [Escherichia coli] gi|3414875|gb|AAC31486.1, YeeV [Escherichia coli] gi|3025158|sp|P76365|YEEV_ECOLI, YkfI [Escherichia coli] gi|3025213|s	hypothetical protein
5	1454859	C	0.708	A	0.292	C -> A	ACC -> ACA		transversion		ECs1406	similar to hypothetical protein L0007 [Escherichia coli] gi|3414875|gb|AAC31486.1, YeeV [Escherichia coli] gi|3025158|sp|P76365|YEEV_ECOLI, YkfI [Escherichia coli] gi|3025213|s	hypothetical protein
5	1454885	G	0.786	T	0.214	G -> T	AGA -> ATA	R -> I	transversion		ECs1406	similar to hypothetical protein L0007 [Escherichia coli] gi|3414875|gb|AAC31486.1, YeeV [Escherichia coli] gi|3025158|sp|P76365|YEEV_ECOLI, YkfI [Escherichia coli] gi|3025213|s	hypothetical protein
2	1454906	T	0.822	A	0.178	T -> A	CTG -> CAG	L -> Q	transversion		ECs1406	similar to hypothetical protein L0007 [Escherichia coli] gi|3414875|gb|AAC31486.1, YeeV [Escherichia coli] gi|3025158|sp|P76365|YEEV_ECOLI, YkfI [Escherichia coli] gi|3025213|s	hypothetical protein
5	1454910	T	0.878	G	0.122	T -> G	GGT -> GGG		transversion		ECs1406	similar to hypothetical protein L0007 [Escherichia coli] gi|3414875|gb|AAC31486.1, YeeV [Escherichia coli] gi|3025158|sp|P76365|YEEV_ECOLI, YkfI [Escherichia coli] gi|3025213|s	hypothetical protein
5	1454914	T	0.878	C	0.122	T -> C	TAT -> CAT	Y -> H	transition		ECs1406	similar to hypothetical protein L0007 [Escherichia coli] gi|3414875|gb|AAC31486.1, YeeV [Escherichia coli] gi|3025158|sp|P76365|YEEV_ECOLI, YkfI [Escherichia coli] gi|3025213|s	hypothetical protein
5	1454925	G	0.929	A	0.071	G -> A	GCG -> GCA		transition		ECs1406	similar to hypothetical protein L0007 [Escherichia coli] gi|3414875|gb|AAC31486.1, YeeV [Escherichia coli] gi|3025158|sp|P76365|YEEV_ECOLI, YkfI [Escherichia coli] gi|3025213|s	hypothetical protein
5	1454929	T	0.93	C	0.07	T -> C			transition		ECs1406	similar to hypothetical protein L0007 [Escherichia coli] gi|3414875|gb|AAC31486.1, YeeV [Escherichia coli] gi|3025158|sp|P76365|YEEV_ECOLI, YkfI [Escherichia coli] gi|3025213|s	hypothetical protein
5	1454929	T	0.93	C	0.07	T -> C	ATG -> ACG	M -> T	transition		ECs1407	similar to hypothetical protein L0008 [Escherichia coli] gi|3414876|gb|AAC31487.1, YeeW [Escherichia coli] gi|3025160|sp|P76366|YEEW_ECOLI	hypothetical protein
5	1455088	A	0.947	G	0.053	A -> G	CAG -> CGG	Q -> R	transition		ECs1407	similar to hypothetical protein L0008 [Escherichia coli] gi|3414876|gb|AAC31487.1, YeeW [Escherichia coli] gi|3025160|sp|P76366|YEEW_ECOLI	hypothetical protein
5	1455091	C	0.947	G	0.053	C -> G	ACC -> AGC	T -> S	transversion		ECs1407	similar to hypothetical protein L0008 [Escherichia coli] gi|3414876|gb|AAC31487.1, YeeW [Escherichia coli] gi|3025160|sp|P76366|YEEW_ECOLI	hypothetical protein
5	1455093	T	0.946	A	0.054	T -> A	TCA -> ACA	S -> T	transversion		ECs1407	similar to hypothetical protein L0008 [Escherichia coli] gi|3414876|gb|AAC31487.1, YeeW [Escherichia coli] gi|3025160|sp|P76366|YEEW_ECOLI	hypothetical protein
5	1455106	C	0.872	T	0.128	C -> T	ACG -> ATG	T -> M	transition		ECs1407	similar to hypothetical protein L0008 [Escherichia coli] gi|3414876|gb|AAC31487.1, YeeW [Escherichia coli] gi|3025160|sp|P76366|YEEW_ECOLI	hypothetical protein
5	1455113	A	0.85	C	0.15	A -> C	CCA -> CCC		transversion		ECs1407	similar to hypothetical protein L0008 [Escherichia coli] gi|3414876|gb|AAC31487.1, YeeW [Escherichia coli] gi|3025160|sp|P76366|YEEW_ECOLI	hypothetical protein
5	1455120	A	0.796	G	0.204	A -> G	ACC -> GCC	T -> A	transition		ECs1407	similar to hypothetical protein L0008 [Escherichia coli] gi|3414876|gb|AAC31487.1, YeeW [Escherichia coli] gi|3025160|sp|P76366|YEEW_ECOLI	hypothetical protein
5	1455125	T	0.776	G	0.224	T -> G	CTT -> CTG		transversion		ECs1407	similar to hypothetical protein L0008 [Escherichia coli] gi|3414876|gb|AAC31487.1, YeeW [Escherichia coli] gi|3025160|sp|P76366|YEEW_ECOLI	hypothetical protein
5	1455127	C	0.796	G	0.204	C -> G	ACC -> AGC	T -> S	transversion		ECs1407	similar to hypothetical protein L0008 [Escherichia coli] gi|3414876|gb|AAC31487.1, YeeW [Escherichia coli] gi|3025160|sp|P76366|YEEW_ECOLI	hypothetical protein
5	1455131	C	0.774	T	0.226	C -> T	GGC -> GGT		transition		ECs1407	similar to hypothetical protein L0008 [Escherichia coli] gi|3414876|gb|AAC31487.1, YeeW [Escherichia coli] gi|3025160|sp|P76366|YEEW_ECOLI	hypothetical protein
5	1455143	T	0.765	C	0.235	T -> C	AGT -> AGC		transition		ECs1407	similar to hypothetical protein L0008 [Escherichia coli] gi|3414876|gb|AAC31487.1, YeeW [Escherichia coli] gi|3025160|sp|P76366|YEEW_ECOLI	hypothetical protein
5	1455164	G	0.72	A	0.28	G -> A	ACG -> ACA		transition		ECs1407	similar to hypothetical protein L0008 [Escherichia coli] gi|3414876|gb|AAC31487.1, YeeW [Escherichia coli] gi|3025160|sp|P76366|YEEW_ECOLI	hypothetical protein
1	1455177	C	0.706	T	0.294	C -> T	CTG -> TTG		transition		ECs1407	similar to hypothetical protein L0008 [Escherichia coli] gi|3414876|gb|AAC31487.1, YeeW [Escherichia coli] gi|3025160|sp|P76366|YEEW_ECOLI	hypothetical protein
5	1455200	C	0.63	T	0.37	C -> T	ACC -> ACT		transition		ECs1407	similar to hypothetical protein L0008 [Escherichia coli] gi|3414876|gb|AAC31487.1, YeeW [Escherichia coli] gi|3025160|sp|P76366|YEEW_ECOLI	hypothetical protein
5	1455202	G	0.63	A	0.37	G -> A	AGT -> AAT	S -> N	transition		ECs1407	similar to hypothetical protein L0008 [Escherichia coli] gi|3414876|gb|AAC31487.1, YeeW [Escherichia coli] gi|3025160|sp|P76366|YEEW_ECOLI	hypothetical protein
5	1455212	T	0.613	C	0.387	T -> C	GGT -> GGC		transition		ECs1407	similar to hypothetical protein L0008 [Escherichia coli] gi|3414876|gb|AAC31487.1, YeeW [Escherichia coli] gi|3025160|sp|P76366|YEEW_ECOLI	hypothetical protein
1	1455236	C	0.618	A	0.382	C -> A	ACC -> ACA		transversion		ECs1407	similar to hypothetical protein L0008 [Escherichia coli] gi|3414876|gb|AAC31487.1, YeeW [Escherichia coli] gi|3025160|sp|P76366|YEEW_ECOLI	hypothetical protein
5	1455236	C	0.588	A	0.412	C -> A	ACC -> ACA		transversion		ECs1407	similar to hypothetical protein L0008 [Escherichia coli] gi|3414876|gb|AAC31487.1, YeeW [Escherichia coli] gi|3025160|sp|P76366|YEEW_ECOLI	hypothetical protein
5	1455239	T	0.597	C	0.403	T -> C	GGT -> GGC		transition		ECs1407	similar to hypothetical protein L0008 [Escherichia coli] gi|3414876|gb|AAC31487.1, YeeW [Escherichia coli] gi|3025160|sp|P76366|YEEW_ECOLI	hypothetical protein
1	1455241	A	0.613	G	0.387	A -> G	AAC -> AGC	N -> S	transition		ECs1407	similar to hypothetical protein L0008 [Escherichia coli] gi|3414876|gb|AAC31487.1, YeeW [Escherichia coli] gi|3025160|sp|P76366|YEEW_ECOLI	hypothetical protein
5	1455241	A	0.603	G	0.397	A -> G	AAC -> AGC	N -> S	transition		ECs1407	similar to hypothetical protein L0008 [Escherichia coli] gi|3414876|gb|AAC31487.1, YeeW [Escherichia coli] gi|3025160|sp|P76366|YEEW_ECOLI	hypothetical protein
1	1455245	C	0.633	A	0.367	C -> A	GGC -> GGA		transversion		ECs1407	similar to hypothetical protein L0008 [Escherichia coli] gi|3414876|gb|AAC31487.1, YeeW [Escherichia coli] gi|3025160|sp|P76366|YEEW_ECOLI	hypothetical protein
1	1455254	G	0.622	A	0.378	G -> A	TTG -> TTA		transition		ECs1407	similar to hypothetical protein L0008 [Escherichia coli] gi|3414876|gb|AAC31487.1, YeeW [Escherichia coli] gi|3025160|sp|P76366|YEEW_ECOLI	hypothetical protein
5	1455254	G	0.611	A	0.389	G -> A	TTG -> TTA		transition		ECs1407	similar to hypothetical protein L0008 [Escherichia coli] gi|3414876|gb|AAC31487.1, YeeW [Escherichia coli] gi|3025160|sp|P76366|YEEW_ECOLI	hypothetical protein
5	1455266	G	0.577	A	0.423	G -> A	GCG -> GCA		transition		ECs1407	similar to hypothetical protein L0008 [Escherichia coli] gi|3414876|gb|AAC31487.1, YeeW [Escherichia coli] gi|3025160|sp|P76366|YEEW_ECOLI	hypothetical protein
1	1455272	G	0.628	A	0.372	G -> A	TCG -> TCA		transition		ECs1407	similar to hypothetical protein L0008 [Escherichia coli] gi|3414876|gb|AAC31487.1, YeeW [Escherichia coli] gi|3025160|sp|P76366|YEEW_ECOLI	hypothetical protein
1	1455302	T	0.663	G	0.337	T -> G	GGT -> GGG		transversion		ECs1407	similar to hypothetical protein L0008 [Escherichia coli] gi|3414876|gb|AAC31487.1, YeeW [Escherichia coli] gi|3025160|sp|P76366|YEEW_ECOLI	hypothetical protein
5	1455302	T	0.556	G	0.444	T -> G	GGT -> GGG		transversion		ECs1407	similar to hypothetical protein L0008 [Escherichia coli] gi|3414876|gb|AAC31487.1, YeeW [Escherichia coli] gi|3025160|sp|P76366|YEEW_ECOLI	hypothetical protein
5	1455320	T	0.569	C	0.431	T -> C	CGT -> CGC		transition		ECs1407	similar to hypothetical protein L0008 [Escherichia coli] gi|3414876|gb|AAC31487.1, YeeW [Escherichia coli] gi|3025160|sp|P76366|YEEW_ECOLI	hypothetical protein
5	1455329	C	0.568	T	0.432	C -> T	GTC -> GTT		transition		ECs1407	similar to hypothetical protein L0008 [Escherichia coli] gi|3414876|gb|AAC31487.1, YeeW [Escherichia coli] gi|3025160|sp|P76366|YEEW_ECOLI	hypothetical protein
5	1455338	C	0.562	T	0.438	C -> T	CTC -> CTT		transition		ECs1407	similar to hypothetical protein L0008 [Escherichia coli] gi|3414876|gb|AAC31487.1, YeeW [Escherichia coli] gi|3025160|sp|P76366|YEEW_ECOLI	hypothetical protein
5	1455340	T	0.5	C	0.5	T -> C	ATC -> ACC	I -> T	transition		ECs1407	similar to hypothetical protein L0008 [Escherichia coli] gi|3414876|gb|AAC31487.1, YeeW [Escherichia coli] gi|3025160|sp|P76366|YEEW_ECOLI	hypothetical protein
5	1455344	G	0.511	A	0.489	G -> A	CGG -> CGA		transition		ECs1407	similar to hypothetical protein L0008 [Escherichia coli] gi|3414876|gb|AAC31487.1, YeeW [Escherichia coli] gi|3025160|sp|P76366|YEEW_ECOLI	hypothetical protein
5	1455424	G	0.46	A	0.54	G -> A			transition
1	1455677	A	0.435	G	0.565	A -> G			transition
1	1455881	G	0.816	A	0.184	G -> A	GGT -> AGT	G -> S	transition		ECs1409	similar to hypothetical protein L0010 [Escherichia coli] gi|3414878|gb|AAC31489.1, ydiA [Plasmid ColIb-P9] gi|4512489|dbj|BAA75138.1, L0012 [Escherichia coli] gi|3414880|gb|A	hypothetical protein
5	1455881	G	0.495	A	0.505	G -> A	GGT -> AGT	G -> S	transition		ECs1409	similar to hypothetical protein L0010 [Escherichia coli] gi|3414878|gb|AAC31489.1, ydiA [Plasmid ColIb-P9] gi|4512489|dbj|BAA75138.1, L0012 [Escherichia coli] gi|3414880|gb|A	hypothetical protein
1	1455925	C	0.849	T	0.151	C -> T	TGC -> TGT		transition		ECs1409	similar to hypothetical protein L0010 [Escherichia coli] gi|3414878|gb|AAC31489.1, ydiA [Plasmid ColIb-P9] gi|4512489|dbj|BAA75138.1, L0012 [Escherichia coli] gi|3414880|gb|A	hypothetical protein
5	1455925	C	0.568	T	0.432	C -> T	TGC -> TGT		transition		ECs1409	similar to hypothetical protein L0010 [Escherichia coli] gi|3414878|gb|AAC31489.1, ydiA [Plasmid ColIb-P9] gi|4512489|dbj|BAA75138.1, L0012 [Escherichia coli] gi|3414880|gb|A	hypothetical protein
1	1455937	G	0.85	C	0.15	G -> C	CTG -> CTC		transversion		ECs1409	similar to hypothetical protein L0010 [Escherichia coli] gi|3414878|gb|AAC31489.1, ydiA [Plasmid ColIb-P9] gi|4512489|dbj|BAA75138.1, L0012 [Escherichia coli] gi|3414880|gb|A	hypothetical protein
5	1455937	G	0.557	C	0.443	G -> C	CTG -> CTC		transversion		ECs1409	similar to hypothetical protein L0010 [Escherichia coli] gi|3414878|gb|AAC31489.1, ydiA [Plasmid ColIb-P9] gi|4512489|dbj|BAA75138.1, L0012 [Escherichia coli] gi|3414880|gb|A	hypothetical protein
[truncated: 3,527 more rows]
